# Supplementary material for: Gene expression and metabolite levels converge in the thermogenic spadix of skunk cabbage
Source: Plant Physiol. 2024 Feb 6;195(2):1561–85. doi: 10.1093/plphys/kiae059 (PMC11142342; doi:10.1093/plphys/kiae059)
Supplement: kiae059_Supplementary_Data [file kiae059_supplementary_data.zip]

Archive with 9 entries (9 files):
- ds1.xlsx
- ds2.xlsx
- ds3.xlsx
- ds4.xlsx
- ds5.xlsx
- ds6.xlsx
- ds7.xlsx
- pp.01320.2023-s10.pdf
- Tanimoto et al_Supplemental_Figures_S1_S17_Supplemental_Tables S1_S5.pdf
