# Supplementary material for: Gene expression and metabolite levels converge in the thermogenic spadix of skunk cabbage
Source: Plant Physiol. 2024 Feb 6;195(2):1561–85. doi: 10.1093/plphys/kiae059 (PMC11142342; doi:10.1093/plphys/kiae059)
Supplement: kiae059_Supplementary_Data [file kiae059_supplementary_data.zip › ds1.xlsx]

## Sheet: Caption
Supplemental Data S1. Transcripts per million (TPM) normalized expression values of genes identified in S. renifolius. This data set contains a comprehensive listing of genes detected in the current study, with Gene IDs corresponding to de novo assembled genes from S. renifolius. Expression levels are presented as TPM-normalized values, calculated using Strand NGS software. Gene function annotati…

## Sheet: TPM
Gene ID	Description (SWISS PROT)	Description (Araport11)	Pre_F1	Pre_F2	Pre_F3	Pre_F4	Hot_F1	Hot_F2	Hot_F3	Hot_F4	Post_F1	Post_F2	Post_F3	Post_F4	Pre_P1	Pre_P2	Pre_P3	Hot_P1	Hot_P2	Hot_P3	Hot_P4	Post_P1	Post_P2	Post_P3	Post_P4
Locus_36_Transcript_77/113	Selenium-binding protein 1	selenium-binding protein 1	2423.29	729.242	2166.51	3053.45	23222.7	62923.7	76960.9	77976.6	17425.7	16782.6	14114.5	18995.1	799.978	385.192	1374.61	3654.14	5628.53	8760.07	13489.8	1310.12	1779.93	3473.4	2188.54
Locus_175_Transcript_179/384	Cysteine proteinase RD21A	Granulin repeat cysteine protease family protein	4181.74	3029.98	1768.24	9089.14	72955.6	33394.6	18321.6	15628.2	42676	64883.4	39506	73147	17580.9	15716	7991.44	38781.5	77552.7	63522.5	61643.6	197340	119641	107048	101253
Locus_892_Transcript_6/18	Trans-resveratrol di-O-methyltransferase	O-methyltransferase family protein	1667.4	872.221	4220	4604.27	6758.77	32022.4	21751.2	20897.7	31503.7	6890.38	8601.42	26859	364.757	173.69	2113.91	1013.85	1540.67	844.874	936.529	201.843	177.735	1080.61	823.636
Locus_360_Transcript_58/67	ATP-dependent 6-phosphofructokinase 3	phosphofructokinase 3	27182	38933.2	27071.8	29801.4	18555.4	16829.8	15040	15453	4795.16	3270.24	4025.14	8189.78	7405.3	8664.29	15533.8	2618.65	2257.39	2691.43	3380.6	904.782	895.527	1390.1	2223
Locus_175_Transcript_195/384	Cysteine proteinase RD21A	Granulin repeat cysteine protease family protein	1908.35	1382.95	768.42	4136.58	37662.1	15280.3	7751.63	6917.09	17820.1	26197.4	16676	30502.7	8334.51	7990.66	3638.76	16982.2	32826.9	29665.4	27665.5	79686.7	53348.6	46317.1	38020.1
Locus_43_Transcript_1/63	Metallothionein type 2b	metallothionein 2A	11480.5	8282.99	10365.2	13178.8	7873.83	14978.8	8860.01	9736.03	16300.9	15517.7	17941.1	10311.2	7795.82	5287.01	9431.33	12173.5	11758.8	14513.6	14415.1	8940.85	9295.24	10202.2	10586.1
Locus_201_Transcript_2/41	Polyubiquitin 3	ubiquitin 4	16340.9	16273.1	19465.4	18444.7	15708.5	14724.4	15374.7	15023.7	17725.8	17513.1	17042.8	15865.2	16228.2	14475.3	18054.4	17575.2	14096	14110.3	14211.8	13011.2	18071.9	17281.8	17161.8
Locus_27_Transcript_25/28	Enolase	Enolase	11679.8	9854.81	11366.7	11302.9	8285.01	12211.9	8578.7	7741.7	8668.6	6978.11	8230.3	9657.96	5060.35	4512.73	8352.62	3859.03	3767.58	4246.76	4469.58	3996.03	3495.28	4697.83	5927.69
Locus_4631_Transcript_6/17	Fructose-bisphosphate aldolase 1, cytoplasmic	Aldolase superfamily protein	4180.3	4871.48	4009.44	4073.53	4385.98	8611.61	5846.73	5381.85	4632.5	4681.12	5476.73	4831.22	1440.6	1591.71	2513.75	1863.49	2107.15	2105.96	2297.36	1541.41	1407.04	1834.62	2190.76
Locus_76_Transcript_24/71	Asparagine synthetase [glutamine-hydrolyzing]	glutamine-dependent asparagine synthase 1	9688.7	5811.1	15461.5	7409.43	9531.64	8163.83	4868.07	6188.39	3310.81	6280.63	6484.58	4877.92	1910.68	958.7	5875.65	1454.76	1242.23	973.808	1117.54	1675.53	2056.43	1617.07	1787.5
Locus_63_Transcript_12/34	Polyubiquitin 10	polyubiquitin 10	8100.36	9123.58	5987.6	7659.5	8650.42	7759.2	8188.74	8224.09	7083.08	6268.61	9003.76	7782.37	9131.68	9083.74	6712	8982.1	7726.57	7551.87	7998.41	4806.1	5806.87	9022.72	7230.32
Locus_24_Transcript_1188/1190	Aconitate hydratase 3, mitochondrial	aconitase 3	8588.49	9976.21	9648.03	5859.21	6249.94	7112.76	5028.73	4748.08	1863.34	2004.17	2215.1	2393.58	2064.69	1820.9	4165.92	998.191	949.428	940.185	1123.95	604.543	568.564	646.31	746.436
Locus_1416_Transcript_12/34	Mitochondrial uncoupling protein 4	dicarboxylate carrier 2	8667.51	16111	10682.8	10694.6	7141.85	6140.64	8321.53	8253.61	1693.44	2086.88	2658.34	2224.92	2347.49	3182.45	4398.8	1293.38	1215.5	1566.12	1435.62	620.401	524.887	755.512	1410.38
Locus_521_Transcript_76/85	Glyceraldehyde-3-phosphate dehydrogenase, cytosolic	glyceraldehyde-3-phosphate dehydrogenase C2	4696.7	5138.26	4708.38	5796.78	4225.59	5935.25	4390.86	4032.1	4807.07	4102.06	4646.97	5139.87	2620.79	2887.33	3486.51	3625.32	3843.48	3908.43	3732.24	3656.39	3487.36	4008.45	4118.89
Locus_2126_Transcript_7/15	Ubiquinol oxidase 1, mitochondrial	alternative oxidase 1A	4519.12	5359.61	5058.49	5943.9	5166.05	5268.33	5176.9	5254.59	1128.93	1845.09	1321.5	1093.27	1015.21	948.095	2172.11	926.555	864.592	864.548	1004.45	270.479	268.382	374.568	450.263
Locus_110_Transcript_12/119	Phosphoenolpyruvate carboxylase, housekeeping isozyme	phosphoenolpyruvate carboxylase 3	11302.9	14245.8	13098.7	11860.4	4989.94	4895.54	5094.72	5300.82	2682.25	1617.81	1977.07	4877.88	3026.22	3971.01	7747.99	1774.32	1201.23	1374.05	1713.48	1269.99	1050.98	1151.92	2297.2
Locus_627_Transcript_6/21	Senescence-specific cysteine protease SAG39	Cysteine proteinases superfamily protein	0	0	0	76.2076	13.3752	4712.02	1614.6	295.248	75.4967	56.5972	56.4166	176.936	0	0	0	52.8924	99.1466	31.8373	2.39515	0.102703	1.38866	50.3848	0.985097
Locus_978_Transcript_1/55	Polyubiquitin 11	ubiquitin 11	5354.54	4921.1	5291.3	5017.12	4931.37	4603.79	4493.18	4588.65	5495.96	4928.93	4974.94	4733.18	5857.5	4785.4	5326.25	5477.76	4864.3	4536.6	4580.27	3764.09	5054.47	5473.18	5333.22
Locus_415_Transcript_10/27	Aspartic proteinase oryzasin-1	aspartic proteinase A1	756.594	569.284	751.319	849.947	1731.01	4228.46	3586.09	3416.43	721.567	1011.92	549.819	678.02	1241.92	1304.78	1369.08	1839.22	1618.15	1229.63	1309.86	914.451	1139.13	803.323	740.558
Locus_20719_Transcript_18/18	Malate dehydrogenase, mitochondrial	Lactate/malate dehydrogenase family protein	3329.28	3479.97	2957.6	2747.21	2283.45	3690.36	3087.41	2553.44	2291.76	1911.94	2250.92	2683.97	1673.84	1632.54	2174.86	1397.84	1702.14	2005.44	2119.79	1780.7	1400.59	1854.94	2280.48
Locus_6_Transcript_14/36	Serine carboxypeptidase 3	SERINE CARBOXYPEPTIDASE-LIKE 49	863.233	815.431	813.236	1019.93	702.882	3485.33	2741.24	1966.51	876.561	1053.06	1032.48	1297.68	1007.82	1056.54	908.119	755.851	807.064	788.287	744.442	825.12	945.547	866.934	1153.98
Locus_1856_Transcript_14/60	Iron-sulfur cluster assembly protein 1	SufE/NifU family protein	5869.79	4945.51	3870.92	4846.05	4017.87	3450.44	2446.13	2518.65	3040.25	2586.18	3691.46	3607.16	3557.85	2777.27	2944.15	2071.49	1849.31	1438.6	1642.76	1958.61	2359.8	3387.05	2634.75
Locus_175_Transcript_384/384	Cysteine proteinase RD21A	Granulin repeat cysteine protease family protein	925.086	701.506	330.179	843.504	3193.12	3391.94	3210.12	3669.98	4861.54	6859.09	2986.31	4471.68	236.877	90.6244	145.605	396.142	1276.12	819.513	808.447	12767.4	20576.8	8889.45	7735.17
Locus_293_Transcript_4/21	Fructose-1,6-bisphosphatase, cytosolic	Inositol monophosphatase family protein	2002.66	1824.46	1867.24	1762.4	2219.43	3388.49	2164.89	2245.74	1271.9	1485.7	1877.83	1818.22	403.63	294.673	875.864	390.449	342.107	279.091	340.39	151.17	132.685	281.53	422.909
Locus_277_Transcript_4/73	Elongation factor 1-alpha	GTP binding Elongation factor Tu family protein	2136.72	2098.21	1798.39	1921.19	2435	3330.89	3198.43	3001.53	2818.05	2207.77	1573.78	1453.67	2659.82	2634.6	2123.96	3618.23	3459.63	4164.39	4014.3	2052.57	1863.65	2058.3	1447.56
Locus_776_Transcript_25/35	Auxin response factor 8	auxin response factor 8	3655.75	4004.44	3872.2	3671.03	3685.97	3151.96	4033.31	3709.09	3073.69	4629.73	3649.91	3362.86	4245.45	4225.27	3832.85	3535.26	3046.84	3319.56	3552.03	2129.55	2309.91	2776.04	4366.63
Locus_277_Transcript_65/73	Elongation factor 1-alpha	GTP binding Elongation factor Tu family protein	2837.68	2796.51	2376.13	2938.97	1954.5	3103.23	3082.66	2987.61	3054.31	1928.95	1821.68	1912.38	3335.65	3312.47	2770.08	4384.28	4379.48	5335.92	4892.68	2721.14	2356.28	3000.6	2505.96
Locus_270_Transcript_88/405	Agamous-like MADS-box protein TM6	K-box region and MADS-box transcription factor family protein	5047.28	5770.15	3351.88	3727.33	4883.77	3100.24	4137.33	4318.33	215.692	138.745	235.036	403.114	1433.75	1110.76	1525.49	453.789	378.258	380.463	500.995	45.0913	49.4555	129.063	146.824
Locus_24_Transcript_874/1190	L-ascorbate peroxidase, cytosolic	ascorbate peroxidase 1	1012.62	874.002	777.273	1002.39	1785.98	3090.66	2735.83	2328.37	2306.27	1413.57	1698.27	1629.87	859.272	915.071	816.875	2277.02	2961.28	2493.45	2256.69	1718.73	1812.84	2396.12	1611.86
Locus_5964_Transcript_2/13	Late embryogenesis abundant protein D-7	Late embryogenesis abundant protein (LEA) family protein	0.221842	0	0	68.5684	16.4762	3071.94	286.336	67.8235	115.95	1349.41	1160.09	2480.96	7.98265	0.32309	0	56.6869	234.321	32.824	20.0504	22.7641	271.761	95.8289	81.6269
Locus_2569_Transcript_9/12	60S ribosomal protein L23A	ribosomal protein L23AB	2741.98	2321.08	2497.92	3083.77	2636.57	2986.92	2977.72	2855.95	1925.7	1753.38	1688.34	1308.4	2830.88	2430.79	2546.12	4081.34	4626.05	4300.62	4458.16	2132.12	2215.31	2857.27	1545.67
Locus_24_Transcript_762/1190	Internal alternative NAD(P)H-ubiquinone oxidoreductase A1, mitochondrial	alternative NAD(P)H dehydrogenase 1	5512.26	12382.2	8991.3	15610.4	2626.44	2949	4020.95	4088.78	1132.45	2684.16	3259.63	2992.51	1260.79	1754.79	3784.85	396.559	387.877	445.5	547.196	114.612	137.524	416.286	777.157
Locus_24_Transcript_1173/1190	Putative aconitate hydratase, cytoplasmic	aconitase 3	3748.81	3869.35	4093.01	2931.63	1944.55	2927.22	2006.94	1970.03	814.2	800.602	892.378	1101.52	899.307	757.584	1849.84	434.346	396.171	425.219	470.447	238.571	233.126	268.474	337.725
Locus_24_Transcript_1179/1190	Aconitate hydratase 3, mitochondrial	aconitase 3	3837.21	4278.24	4163.91	2937.05	2239.49	2894.33	2145.67	2057.54	843.597	880.248	976.833	1104.52	916.175	797.159	1908.33	411.391	392.969	400.581	449.334	243.12	240.065	285.048	313.13
Locus_1235_Transcript_21/27	60S ribosomal protein L17-2	Ribosomal protein L22p/L17e family protein	3147.61	3597.35	3086.49	2596.18	2676.1	2855.05	2920.01	2876.58	3216.09	2070.79	1918.74	2123.36	3782.46	4470.49	3813.95	3685.23	3834.44	3689.71	3441.41	3136.18	2701.04	2743.46	2677.8
Locus_292_Transcript_8/20	Succinate dehydrogenase subunit 6, mitochondrial	succinate dehydrogenase subunit	2080.57	2162.98	2269.56	1690.74	3957.05	2809.81	1880.45	1763.63	1699.54	2482.54	2678.72	3102.38	1445.71	1426.88	1753.97	2225.14	1766.56	1300.29	1318.38	1052.34	1412.18	1983.32	2174.3
Locus_391_Transcript_71/79	Triosephosphate isomerase, cytosolic	triosephosphate isomerase	2237.21	2427.29	2056.14	2010.47	2431.01	2704.55	2794.98	2502.22	2175.32	2629.11	2468.8	2747.18	1362.4	1471.42	1643.37	1635.76	1369.73	1934.41	1960.83	1494.99	1813.29	1801.47	2109.65
Locus_702_Transcript_3/10	Ubiquitin-40S ribosomal protein S27a	ubiquitin 6	3033.25	3009.07	3446.89	3186.66	2646.53	2466.9	2356.54	2300.24	2877.28	2943.65	2377.63	2670.51	2826.02	2528.2	3206.95	2488.07	2341.69	2274.36	2352.04	2117.88	3169.81	2534.97	3215
Locus_3688_Transcript_16/18	Heavy metal-associated isoprenylated plant protein 9	Heavy metal transport/detoxification superfamily protein	5432.85	7358.9	5560.79	3064.75	5410.44	2456.43	3134.76	3698.79	495.343	846.438	1427.57	468.905	3664.87	3861.62	3840.71	661.557	592.61	503.616	518.345	275.636	451.959	586.486	295.489
Locus_521_Transcript_71/85	Glyceraldehyde-3-phosphate dehydrogenase, cytosolic	glyceraldehyde-3-phosphate dehydrogenase C2	1230.88	1214.37	1219.52	1323.71	1406.66	2384.01	2109.33	1980.71	1871.75	1678.84	1848.89	2221.92	743.75	779.771	911.235	1027.27	1137.08	1310	1189.85	987.903	1177.19	1048.6	1139.88
Locus_467_Transcript_4/27	Probable galactinol--sucrose galactosyltransferase 6	Raffinose synthase family protein	3703.9	4601.04	3268.8	4193.17	2698.73	2325.34	2174.22	2118.61	664.872	551.939	683.352	622.215	2043.06	1623.61	1985.12	847.959	709.491	683.154	523.185	285.085	181.735	256.241	449.548
Locus_5830_Transcript_12/12	Gibberellin-regulated protein 2	GAST1 protein homolog 2	7.97109	20.9387	28.7472	89.5548	828.764	2264.65	961.091	1144.56	81.8379	42.4487	39.712	88.7348	1.17768	2.33173	11.0951	59.302	62.9646	55.3644	20.936	13.6481	19.7147	29.7828	13.5698
Locus_4561_Transcript_3/12	Defensin-like protein P322	low-molecular-weight cysteine-rich 69	1706.68	758.538	1782.77	1261.63	1188.48	2218.87	2189.32	1623.11	2382.88	2733.33	1742.38	1768.71	2921.29	2238.34	2483.89	4514.03	6320.25	6295.62	4788.35	3499.12	3700.74	4243.06	4188.76
Locus_2804_Transcript_3/16	GTP-binding nuclear protein Ran-3	RAN GTPase 3	2443.84	3034.02	2427.16	2354.29	2221.34	2198.01	2291.8	2254.75	2259	2156.95	2156.24	2445.56	1609.67	2024.55	2291.17	2932.07	2354.94	2819.46	2597.24	1353.48	1824.34	1945.87	3037.53
Locus_99_Transcript_22/25	2,3-bisphosphoglycerate-independent phosphoglycerate mutase	Phosphoglycerate mutase%2C 2%2C3-bisphosphoglycerate-independent	8379.41	9175.78	13562.8	10166.9	1985.95	2188.52	2033.24	1993.1	3067.16	2453.58	4603.21	4758.56	2587.93	3230.25	6575.95	1191.87	1190.48	1158.01	1212.78	1278.19	1194.73	1837.78	2365.34
Locus_1166_Transcript_14/14	3-ketoacyl-CoA thiolase 2, peroxisomal	peroxisomal 3-ketoacyl-CoA thiolase 3	950.93	834.688	937.809	1331.45	1546.47	2168.95	1810.97	1735.28	1689.2	1934.12	1883.42	1889.2	660.049	577.906	731.322	783.358	833.58	713.369	733.113	971.96	1202.82	1047.8	1186.98
Locus_1757_Transcript_18/60	RNA demethylase ALKBH10B	oxidoreductase%2C 2OG-Fe(II) oxygenase family protein	4129.56	3703.52	4148.81	3636.19	3032.17	1997.04	2945.36	3041.45	533.161	749.126	362.772	961.741	1615.37	1480.35	2496.3	1012.64	724.991	1081.3	1341.88	201.862	219.38	284.466	609.534
Locus_530_Transcript_15/15	ATP synthase subunit gamma, mitochondrial	gamma subunit of Mt ATP synthase	615.582	596.904	610.737	654.72	1915.29	1922.26	1954.2	1843.56	1448.44	1418.76	1485.91	1378.13	505.367	547.772	539.337	1245.07	1178.1	1193.34	1230.4	618.189	705.431	848.403	792.589
Locus_2889_Transcript_12/17	Serine/threonine-protein kinase PBL34	Protein kinase superfamily protein	469.608	930.538	640.18	2299.42	3284.34	1880.19	751.311	1828.51	1366.27	2435.46	1851.6	1782.29	1160.63	1562.92	613.144	2496.29	1573.06	1527.46	2122.93	2196.04	2716.79	1817.97	2576.53
Locus_5_Transcript_5/44	Cysteine proteinase inhibitor 6	cystatin B	927.781	650.387	732.254	1143.95	1540.94	1812.8	1019.54	1083.48	2899.74	2339.07	2372.44	2001	816.264	562.885	714.766	915.818	1135.76	636.451	726.192	1807.31	1413.78	1516.29	1232.69
Locus_261_Transcript_159/172	Heat shock 70 kDa protein 1	heat shock cognate protein 70-1	1779.53	2448.69	1834.17	1814.13	1661.79	1772.55	1777.9	1551.18	851.153	1088.01	1792.37	2957.98	1996.85	2120.59	1629.25	4472.12	4731.53	3387.98	3828.55	930.38	939.016	1305.49	1855.08
Locus_539_Transcript_8/24	Kunitz trypsin inhibitor 5	Kunitz family trypsin and protease inhibitor protein	817.947	1156.31	636.318	783.439	1002.7	1744.82	1011.53	1205.01	1717.74	1336.62	1941.8	1838.3	237.586	294.138	362.66	164.915	165.139	143.203	147.508	311.316	268.118	425.779	609.076
Locus_631_Transcript_8/23	Superoxide dismutase [Mn], mitochondrial	manganese superoxide dismutase 1	1603.88	1816.08	1238.5	1317.98	1799.01	1717.58	1564.54	1533.23	1288.68	1354.14	1335.44	1262.07	783.416	704.821	851.206	781.911	796.944	801.534	902.561	729.142	785.892	855.287	909.84
Locus_651_Transcript_5/18	60S ribosomal protein L32-1	Ribosomal protein L32e	2110.79	2513.34	2030.37	1929.26	1826.07	1670.7	1684.98	1667.96	1655.84	1174.18	1114.55	1295.62	2870.52	2903.83	2503.05	3257.12	2621.58	2619.2	2742.17	1532.11	1423.11	1767.37	1811.87
Locus_1553_Transcript_31/32	70 kDa peptidyl-prolyl isomerase	FKBP-type peptidyl-prolyl cis-trans isomerase family protein	802.912	695.971	660.801	427.574	2372.41	1595.34	1945.29	1730.48	768.772	591.396	525.249	474.381	842.727	804.343	686.946	2862.66	2450.86	2630.74	2424.77	767.47	955.963	716.407	583.743
Locus_988_Transcript_12/14	Acyl-CoA-binding domain-containing protein 3	acyl-CoA-binding protein 6	532.617	608.018	681.566	689.998	1315.85	1549.2	1456.31	1518.77	1151.79	1681.92	1155.39	1534.3	480.287	530.477	544.73	606.685	686.602	676.748	672.928	435.244	558.166	415.106	616.173
Locus_6176_Transcript_2/19	Suppressor of disruption of TFIIS	Haloacid dehalogenase-like hydrolase (HAD) superfamily protein	2417.77	2171.16	2832.78	3393.49	1314.85	1516.06	553.623	598.22	641.286	468.951	308.399	943.558	737.155	459.716	1451.86	410.651	176.881	111.077	154.144	74.3576	171.356	121.561	244.404
Locus_71_Transcript_2/9	Probable non-specific lipid-transfer protein AKCS9	Bifunctional inhibitor/lipid-transfer protein/seed storage 2S albumin superfamily protein	10.1343	3.76668	20.5969	79.6197	36.0903	1475.49	622.988	154.48	884.293	2011.05	3367.93	4206.44	6.96017	0	18.9512	53.2455	49.2673	19.9242	22.4935	10.5565	136.443	47.0291	40.0715
Locus_192_Transcript_10/25	Agamous-like MADS-box protein MADS9	K-box region and MADS-box transcription factor family protein	1888.07	2139.28	1754.45	1712.08	1698.74	1469.21	1581.11	1513.95	130.745	143.679	213.484	360.999	946.221	802.816	1017.23	1251.49	1072.93	875.289	1257.82	176.819	102.801	337.931	487.955
Locus_1981_Transcript_22/25	Polyubiquitin 4	ubiquitin 4	1562.45	1888.25	1218.79	1493.63	1773.84	1411.3	1635.27	1689.54	1360.16	1221.72	1729.08	1699.14	1697.02	2026.81	1385.15	2079.16	1765.22	1562.81	1767.02	874.977	1174.57	1582.41	1509.13
Locus_13258_Transcript_7/8	Succinate dehydrogenase [ubiquinone] iron-sulfur subunit 2, mitochondrial	succinate dehydrogenase 2-2	915.682	730.08	920.853	467.484	1640.01	1407.87	1566.4	1451.15	1138.61	1397.9	1835.67	1991.87	602.719	467.974	766.268	941.712	854.991	807.043	1059.31	670.453	603.417	851.902	1247.9
Locus_1569_Transcript_3/17	40S ribosomal protein S3a	Ribosomal protein S3Ae	1602.18	1417.35	1516.63	1283.94	955.385	1376.73	1513.33	1464.25	1436.3	1188.09	1044.05	1197.08	1568.78	1424.53	1531.83	1594.21	1397.85	1796.43	1641.76	1253.3	1155.31	1511.37	1352.85
Locus_1344_Transcript_3/26	40S ribosomal protein S17	Ribosomal S17 family protein	1213.51	1214.98	1038.36	1048.31	749.915	1372.29	1157.41	961.608	1107.4	702.485	740.588	735.507	954.342	1107.42	1039.46	1001.38	1180.09	1140.53	1048.23	806.16	837.587	1001.11	794.663
Locus_527_Transcript_17/34	Acyl-coenzyme A thioesterase 2, chloroplastic	Thioesterase/thiol ester dehydrase-isomerase superfamily protein	602.539	633.832	521.831	467.806	1160.59	1350.77	779.305	784.086	419.976	316.317	611.919	660.371	203.867	150.963	256.501	281.647	257.857	192.682	248.954	92.572	62.6614	126.872	114.113
Locus_228_Transcript_3/16	ADP-ribosylation factor	ADP-ribosylation factor A1B	2080.38	1574.83	1829.33	2468.57	1043.09	1342.1	1382.43	1406.02	1248.29	1464.42	1352.98	1298.72	2713.58	2322.54	2472.55	2591.98	2614.65	2647.99	2688.42	1469.46	1777.86	1869.37	1938.42
Locus_250_Transcript_9/20	MYB-like transcription factor EOBII	myb domain protein 24	1276.81	1710.11	2040.32	1766.96	1249.41	1339.33	1488.23	1465.55	980.125	1456.29	1362.49	1121.39	353.319	367.891	996.862	127.537	140.925	137.87	173.159	100.965	65.9344	193.033	331.484
Locus_1553_Transcript_9/32	Peptidyl-prolyl cis-trans isomerase FKBP62	rotamase FKBP 1	1584.37	1243.86	1023.67	1103.42	1463.15	1321.92	1395.49	1280.91	973.167	484.352	604.955	902.337	961.338	894.97	817.572	998.723	990.863	1018.6	937.648	619.313	659.669	703.676	755.876
Locus_139_Transcript_2/4	S-adenosylmethionine decarboxylase proenzyme	S-adenosylmethionine decarboxylase	3312.62	3532.75	2813.58	3810.39	1406.74	1303.91	1074.47	1144.28	3670.82	9083.79	6070.45	4211.39	1097.5	956.405	1415	733.254	676.534	727.113	564.535	1603.71	1690.33	1402.09	1673.43
Locus_1750_Transcript_4/15	Ethylene-responsive transcription factor 1	related to AP2 2	802.048	633.376	677.302	1387.65	989.983	1284.6	1305.13	1283.94	987.796	918.44	986.612	743.473	731.553	554.508	659.355	822.457	831.128	750.05	796.736	518.859	675.496	726.133	613.95
Locus_642_Transcript_2/7	Short-chain dehydrogenase reductase 3b	NAD(P)-binding Rossmann-fold superfamily protein	78.4046	66.3866	112.94	147.109	484.871	1260.46	530.3	522.101	504.235	300.795	981.291	293.222	33.8457	24.7285	76.1413	96.5015	153.851	85.6656	95.2341	43.1934	22.6462	121.933	73.8431
Locus_977_Transcript_1/4	Peptidyl-prolyl cis-trans isomerase	rotamase CYP 3	573.273	490.483	345.734	488.352	658.677	1243.34	1013.85	918.508	592.785	662.152	472.665	499.133	624.605	494.583	414.41	1417.42	1410.75	1311.57	1234.29	554.274	647.198	653.441	554.595
Locus_481_Transcript_5/11	Acireductone dioxygenase 2	acireductone dioxygenase 1	374.24	360.792	308.311	351.112	1072.96	1215.83	1106.32	1116.79	962.656	1169.62	733.262	637.878	205.844	169.816	208.4	615.273	571.848	457.205	501.476	375.2	517.637	500.083	325.37
Locus_527_Transcript_9/34	Vicilin-like seed storage protein At2g28490	RmlC-like cupins superfamily protein	0	0	0	21.6171	2.27225	1172.64	341.596	83.0915	29.6375	212.702	222.198	479.472	0	0	0	12.6433	81.5341	17.2044	2.71251	2.87943	24.7209	19.8931	9.682
Locus_2721_Transcript_3/46	40S ribosomal protein S11	ribosomal protein S11-beta	1301.77	1271.84	988.569	1056.63	755.749	1138.07	1243.34	1079.6	1129.33	642.331	743.243	750.543	1197.11	1198.15	1121.87	1266.9	1372.1	1598.23	1303.9	816.986	843.681	1079.84	820.226
Locus_1277_Transcript_4/9	Late embryogenesis abundant protein 1	Late embryogenesis abundant protein (LEA) family protein	0.964016	0.361097	2.61035	31.3037	7.16016	1129.6	395.206	113.668	76.6714	420.421	490.783	872.143	4.11508	1.69326	0	19.764	96.1521	26.1684	7.30743	24.6022	141.254	35.3695	32.3616
Locus_2604_Transcript_3/19	Glyoxylase I 4	Lactoylglutathione lyase / glyoxalase I family protein	710.432	792.349	841.318	698.828	593.845	1098.88	674.19	720.128	375.418	475.018	497.14	370.669	131.161	100.054	401.466	58.5938	80.8885	36.9377	47.1577	7.39308	29.297	43.6499	30.5961
Locus_552_Transcript_17/18	Bidirectional sugar transporter SWEET6b	Nodulin MtN3 family protein	72.3334	28.7638	55.0111	138.266	915.798	1091.72	1931.49	1833.08	272.944	323.972	585.333	552.713	40.6006	16.4156	11.5964	164.567	90.508	93.4233	52.5173	72.9993	150.339	71.0819	35.5478
Locus_2961_Transcript_32/41	Ketol-acid reductoisomerase, chloroplastic	ketol-acid reductoisomerase	1297.36	1145.73	1168.65	1061.89	1174.11	1077.9	1408.51	1354.99	1635.85	954.927	906.845	823.096	1722.35	1537.96	1409.86	2216.85	1671.57	2136.09	2502.93	1149.37	1098.53	1338.14	961.798
Locus_256_Transcript_3/36	DNA-directed RNA polymerase II subunit RPB7	DNA-directed RNA polymerase II	1287.74	1660.84	1244.59	1708.67	995.288	1071.66	1305.86	1236.31	1439.23	1373.16	1093.24	1004.51	1323.75	1557.92	1191.05	1228.44	1367.44	1394.41	1375.22	840.836	1000.47	905.024	1051.89
Locus_175_Transcript_149/384	Triacylglycerol lipase 2	Myzus persicae-induced lipase 1	0	0	0	28.8474	45.5206	1065.21	912.106	552.538	26.7046	7.09752	21.3668	40.3204	0	0	0	19.8193	33.7954	23.397	5.51593	0	0	12.7254	0
Locus_150_Transcript_8/29	Ubiquitin-conjugating enzyme E2-17 kDa	ubiquitin-conjugating enzyme 28	683.433	730.94	820.172	613.18	1488.78	1065.14	880.594	907.467	750.675	927.398	813.466	855.834	442.708	516.769	638.313	678.362	565.741	496.485	540.488	299.509	453.143	450.913	443.126
Locus_776_Transcript_1/35	Auxin response factor 17	auxin response factor 19	1137.41	1348.24	1155.06	1144.48	1149.78	1063.87	1465.03	1284.98	1005.85	1450.45	1201.01	1140.76	1315.97	1249.63	1214.17	1132.37	1030.04	1180.28	1258.24	664.451	771.467	931.248	1523.97
Locus_3498_Transcript_15/17	ADP,ATP carrier protein, mitochondrial	ADP/ATP carrier 2	911.323	984.275	936.152	907.993	992.186	1048.81	1065.24	967.89	955.952	962.481	994.992	1169.98	568.42	647.765	752.574	764.338	742.309	917.355	823.261	609.264	586.987	529.842	630.824
Locus_419_Transcript_9/15	Adenosylhomocysteinase	S-adenosyl-L-homocysteine hydrolase	724.109	1048.78	656.001	812.279	626.752	1040.13	788.571	617.6	1788.42	2890.4	1442.43	1144.29	803.893	1177.12	1079.36	930.769	1261.95	1216.07	951.887	1381.38	1256.3	1108.47	1410.23
Locus_1519_Transcript_2/70	Calcium-transporting ATPase type 2C member 1	hypothetical protein	1052.31	1425.89	1136.75	762.959	1540.57	1033.81	1315.45	1435.36	873.985	961.961	838.278	1332.13	1082.96	1444.12	1045.21	1416.68	1328.11	1464.16	1718.34	656.423	760.019	712.957	1040.89
Locus_879_Transcript_29/29	Calnexin homolog	calnexin 1	1538.19	1583.79	1516.26	1708.21	1658.63	1029.61	1096.49	831.43	1324.97	1475.71	979.981	1257.13	1335.53	1314.82	1507.58	1237.86	1194.68	1338.71	1066.53	1171.6	1059.16	964.267	1416.18
Locus_491_Transcript_1/12	NDR1/HIN1-like protein 13	Late embryogenesis abundant (LEA) hydroxyproline-rich glycoprotein family	1286.24	909.716	2330.81	1086.04	2161.45	1028.38	640.279	632.654	956.888	591.441	1069.27	507.755	774.62	755.573	1538.01	699.818	570.417	409.831	426.343	929.811	534.561	1324.85	646.096
Locus_3892_Transcript_6/12	Calreticulin-1	calreticulin 1a	1269.5	1039.27	1231.88	1379.66	1061.91	1028.24	1038.25	909.05	1005.83	1391.69	741.797	808.988	872.101	811.991	1059.95	874.465	1065.16	1253.16	1001.97	1120.53	1039.37	901.524	977.482
Locus_277_Transcript_63/73	Elongation factor 1-alpha	GTP binding Elongation factor Tu family protein	768.969	676.156	594.89	654.759	577.708	1022.41	965.823	862.035	929.695	603.41	564.195	497.68	998.167	933.234	777.858	1144.66	1215.8	1490.34	1308.89	835.321	670.328	786.005	624.476
Locus_330_Transcript_18/23	Pyruvate dehydrogenase E1 component subunit beta-1, mitochondrial	Transketolase family protein	1080.27	1171.44	912.024	891.424	1499.62	1006.01	970.472	1036	353.073	394.017	446.41	496.756	423.148	397.866	564.004	498.386	402.52	420.39	510.95	253.984	270.307	324.451	340.885
Locus_1605_Transcript_8/29	Fructose-bisphosphate aldolase 3, chloroplastic	Aldolase superfamily protein	429.412	666.174	465.36	544.643	730.111	984.873	623.595	541.094	372.695	505.908	438.443	562.933	266.13	317.808	343.344	410.559	446.069	444.875	424.84	346.017	340.955	399.548	447.089
Locus_5399_Transcript_4/4	Pentafunctional AROM polypeptide	plant/protein (Protein of unknown function%2C DUF538)	157.314	105.492	27.8241	103.757	119.724	981.046	2327.75	2595.74	121.711	166.412	847.884	666.848	23.2475	7.64283	16.0455	38.1535	57.2978	56.199	76.2046	2.6216	6.4078	52.4519	19.2146
Locus_687_Transcript_35/63	Pectin acetylesterase 8	Pectinacetylesterase family protein	409.391	255.935	247.498	222.045	187.806	977.419	611.282	408.197	991.931	871.35	624.172	788.245	582.082	545.813	645.392	353.494	556.353	310.643	295.281	1293.49	1225.87	1118.62	1230.8
Locus_134_Transcript_39/223	Ribosomal protein S2, mitochondrial	ribosomal protein S2	666.856	805.981	1588.67	2599.79	1222.08	975.306	753.125	835.771	442.68	828.814	782.44	1216.62	1078.71	1426.84	1992.69	809.454	650.268	691.545	587.847	471.077	872.694	717.914	526.877
Locus_375_Transcript_41/123	Aldehyde dehydrogenase family 3 member F1	aldehyde dehydrogenase 3F1	435.457	316.186	179.401	326.07	2248.73	961.46	767.026	1394.01	416.2	377.002	665.449	251.951	268.537	106.429	144.795	199.987	174.933	137.034	146.895	118.635	124.365	153.941	120.557
Locus_4331_Transcript_4/4	Glutamate dehydrogenase 1, mitochondrial	glutamate dehydrogenase 1	1033.3	903.886	715.264	476.953	1192.13	961.006	602.761	615.093	241.049	314.042	259.326	506.222	443.234	365.021	504.661	1197.02	783.754	767.774	924.957	636.623	492.33	543.935	651.587
Locus_445_Transcript_42/50	Glutamate synthase [NADH], amyloplastic	NADH-dependent glutamate synthase 1	859.766	877.757	432.934	418.615	781.354	955.702	1008.79	907.236	441.399	482.46	547.676	564.932	292.674	216.45	296.459	221.429	287.705	246.268	256.275	226.178	184.889	225.472	216.296
Locus_555_Transcript_6/24	Uncharacterized protein C24B11.05	Haloacid dehalogenase-like hydrolase (HAD) superfamily protein	1164.02	891.244	666.829	270.255	1385.92	951.79	1250.99	1486.9	375.14	433.944	343.639	315.436	284.505	201.527	355.127	189.112	129.316	170.084	207.289	117.883	135.862	55.4078	136.431
Locus_1014_Transcript_10/13	60S ribosomal protein L5	ribosomal protein L5	1114.94	1114.56	1015.82	869.423	765.255	941.327	1143.6	1068.85	1090.98	626.146	651.158	523.05	1353.56	1435.34	1219.52	1238.43	1309.47	1706.97	1515.46	719.352	775.729	1082.44	769.619
Locus_16242_Transcript_1/1	Late embryogenesis abundant protein 7	late embryogenesis abundant protein-related / LEA protein-like protein	14.0265	8.75866	15.8534	30.869	13.7986	936.156	266.325	41.9517	34.0408	121.56	288.859	228.894	12.8026	23.1696	26.1586	22.913	53.3145	19.9026	6.78855	10.4696	37.7264	36.4883	31.6013
Locus_391_Transcript_23/79	Agamous-like MADS-box protein MADS4	K-box region and MADS-box transcription factor family protein	1256.35	1227.01	1304.38	1315.98	1038.81	925.581	945.717	919.811	1106.29	1199.98	1145.45	1142.31	624.132	548.393	958.259	242.127	308.915	252.729	325.064	56.9649	58.7939	323.629	592.844
Locus_1444_Transcript_18/23	Histone H3	Histone superfamily protein	582.111	769.809	414.832	512.583	423.747	925.086	1041.81	903.658	897.185	764.034	732.726	608.594	709.813	960.147	486.88	523.046	1021.57	1054.18	1000.89	658.886	770.04	757.238	589.892
Locus_1621_Transcript_12/12	Formate dehydrogenase, mitochondrial	formate dehydrogenase	450.566	369.285	453.383	497.423	1327.7	924.811	946.252	1057.35	1212.92	1573.54	1199.82	1488.94	324.134	233.873	329.392	433.14	510.897	396.256	476.568	434.534	606.509	562.804	677.282
Locus_50_Transcript_16/41	Phosphoenolpyruvate carboxykinase (ATP) 1	phosphoenolpyruvate carboxykinase 1	765.918	730.313	883.69	536.381	1484.55	921.113	1289.36	1321.82	797.954	1512.75	1600.25	849.25	1633.34	898.138	1164.55	1098.71	870.39	799.416	963.995	565.384	716.94	1100.64	588.791
Locus_778_Transcript_136/201	DnaJ protein homolog	DNAJ homologue 3	753.247	1072.58	968.981	1035.7	940.233	920.346	906.017	914.112	752.33	674.782	755.7	887.595	996.868	1039.57	906.651	1478.36	1281.14	1167.9	1401.12	581.388	630.544	650.131	776.169
Locus_11_Transcript_97/170	ADP-ribosylation factor 2	ADP-ribosylation factor A1F	834.788	625.043	643.025	748.883	640.29	916.114	816.945	885.956	869.981	932.653	878.333	730.631	734.139	614.753	659.374	638.309	733.699	709.502	624.539	657.539	750.611	583.413	553.259
Locus_469_Transcript_1/16	60S ribosomal protein L19-1	Ribosomal protein L19e family protein	985.559	942.458	910.741	752.22	984.346	912.425	1014.79	1080.42	787.86	663.496	545.611	558.722	1346.88	1220.18	1185.12	2721.22	2488.02	2189.22	2307.45	848.93	990.492	1099.22	861.088
Locus_1406_Transcript_10/10	Succinate--CoA ligase [ADP-forming] subunit beta, mitochondrial	ATP citrate lyase (ACL) family protein	750.961	848.334	888.464	649.017	749.162	896.357	801.16	730.388	560.389	506.899	583.213	640.246	501.25	508.721	683.812	657.7	662.693	666.065	753.842	411.336	399.694	498.937	550.013
Locus_1575_Transcript_4/5	Methionine gamma-lyase	methionine gamma-lyase	715.85	440.598	683.4	819.237	1460.61	895.347	626.158	704.345	1257.83	2204.46	2446.91	1770.91	105.079	32.0661	244.465	101.32	81.8157	64.7308	60.4005	108.638	198.206	247.341	211.676
Locus_40_Transcript_6/11	Ubiquitin-conjugating enzyme E2-17 kDa	ubiquitin-conjugating enzyme 28	1057.7	953.58	1031.81	1014.05	1238.78	893.471	957.045	954.445	1152.79	1178.08	1224.06	1141.47	1276.87	1096.17	1125.77	1818.21	1425.24	1510.35	1772.01	1011.05	1012.44	1070.62	1075.46
Locus_286_Transcript_3/11	Peptidyl-prolyl cis-trans isomerase CYP20-1	rotamase CYP 7	593.951	609.938	252.302	500.04	828.771	886.556	868.344	855.683	1008.1	1153.92	766.638	724.153	546.481	553.499	234.817	532.718	587.114	645.536	621.214	666.806	951.077	751.693	657.383
Locus_3427_Transcript_3/14	Actin-depolymerizing factor	actin depolymerizing factor 6	654.997	911.188	774.035	638.033	924.934	871.691	844.912	847.63	731.624	704.772	815.084	753.946	608.96	738.338	763.987	775.977	720.012	782.282	773.409	609.42	696.93	910.891	780.185
Locus_672_Transcript_9/27	Ubiquitin-NEDD8-like protein RUB1	related to ubiquitin 1	865.211	807.828	757.055	703.96	763.018	868.394	688.003	667.788	847.471	681.963	842.358	717.527	941.861	767.334	729.476	831.759	824.961	691.789	710.688	635.744	683.496	938.623	728.197
Locus_1443_Transcript_2/15	2-oxoglutarate dehydrogenase, mitochondrial	2-oxoglutarate dehydrogenase%2C E1 component	644.389	451.123	607.036	554.549	739.362	862.592	656.397	615.314	381.104	408.992	426.697	473.311	262.255	191.845	397.844	306.215	285.238	286.019	329.326	186.571	184.452	231.472	264.697
Locus_48_Transcript_4/10	Cytochrome c oxidase subunit 6B-like protein new16	Cox19-like CHCH family protein	390.594	330.999	400.496	301.67	606.07	853.056	528.753	517.114	521.848	524.335	604.206	531.763	241.816	201.744	326.81	220.564	259.161	203.197	193.615	199.088	189.649	266.15	243.729
Locus_136_Transcript_3/6	ATP synthase subunit beta, mitochondrial	ATP synthase alpha/beta family protein	662.515	753.554	626.947	643.437	721.515	845.498	692.891	614.545	385.037	343.191	454.772	459.302	388.947	511.364	525.257	599.783	566.89	549.782	556.688	473.153	370.01	514.722	491.212
Locus_2285_Transcript_10/32	Probable ubiquitin-conjugating enzyme E2 33	ubiquitin-conjugating enzyme 33	1056.45	1092.89	963.618	1046.3	924.153	843.662	839.837	933.209	704.89	665.26	800.811	730.269	1532.87	1406.19	1098.73	2443.09	1965.27	1414.84	1591.42	556.978	783.9	701.19	856.261
Locus_317_Transcript_18/49	Actin	actin-11	563.823	572.096	639.39	711.03	554.255	833.685	802.017	717.611	851.206	1054.16	1150.19	1022.87	695.575	855.857	879.535	952.065	930.986	1109.22	1025.78	787.345	880.037	742.322	919.921
Locus_3182_Transcript_10/54	40S ribosomal protein S25	Ribosomal protein S25 family protein	1080.86	1114.18	1011.09	966.605	1021.92	831.426	966.316	955.48	1007.49	692.628	572.082	673.885	1164.61	1115.94	1121.88	1170.75	1132.04	1254.81	1200.22	841.99	752.524	908.662	823.525
Locus_51_Transcript_4/17	YTH domain-containing protein ECT2	evolutionarily conserved C-terminal region 2	863.179	634.624	685.645	719.844	648.86	829.952	1042.44	1096.69	364.772	217.748	319.016	451	3993.08	3673.73	1544.28	3379.96	2853.7	2719.62	3558.69	625.098	883.218	765.679	884.384
Locus_268_Transcript_1/4	Stem-specific protein TSJT1	aluminum induced protein with YGL and LRDR motifs	451.235	344.344	312.346	358.368	716.82	825.854	652.926	652.823	475.02	432.394	471.882	400.02	270.398	234.974	253.858	308.233	277.643	299.49	335.872	265.775	249.497	314.461	270.316
Locus_4733_Transcript_10/13	Histone H3.2	Histone superfamily protein	824.22	322.139	611.643	378.287	512.524	813.73	1069.72	714.32	536.447	463.968	642.039	374.513	603.483	484.694	527.62	1038.24	1348.59	1801.99	1460.77	593.684	697.934	908.787	576.45
Locus_150_Transcript_4/29	Ubiquitin-conjugating enzyme E2-17 kDa	ubiquitin-conjugating enzyme 28	912.576	557.49	555.238	617.983	690.831	804.964	697.57	776.266	587.789	556.466	629.675	605.57	2162.37	726.762	711.781	1920.33	2200.78	1652.84	1960.56	717.757	1111.69	1095.37	1119.08
Locus_4823_Transcript_2/5	Cytochrome c oxidase subunit 6a, mitochondrial	cytochrome c oxidase-like protein	272.805	306.803	265.391	234.368	616.786	802.639	688.554	631.699	466.671	712.435	673.86	526.819	171.576	192.646	200.602	288.399	291.249	288.988	296.882	202.847	251.798	262.334	277.005
Locus_1647_Transcript_4/14	Ricin B-like lectin R40G3	hydroxyproline-rich glycoprotein family protein	1287.61	1040.88	837.379	1555.42	646.92	799.569	576.118	582.833	801.59	750.478	279.498	790.729	2505.8	2829.64	1586.04	2665.89	2100.72	2204	2346.31	2019.93	2387.55	700.105	2342.54
Locus_93_Transcript_575/850	Probable small nuclear ribonucleoprotein Sm D2	Small nuclear ribonucleoprotein family protein	1016.1	801.58	803.605	805.903	1038.01	795.275	961.109	1031.93	720.551	627.792	591.374	622.692	1512.29	1340.44	1117.66	1421.84	1337.2	1509.93	1541	676.345	867.397	885.7	993.297
Locus_663_Transcript_28/48	Cycloartenol synthase 2	cycloartenol synthase 1	80.5761	63.6255	109.302	69.453	470.726	793.109	839.483	1545.13	29.6376	5.65569	23.8886	42.8103	17.1604	5.70756	35.0531	38.7648	31.6433	31.8041	41.6459	3.54644	6.83662	30.7036	5.20847
Locus_175_Transcript_141/384	Triacylglycerol lipase 2	Myzus persicae-induced lipase 1	0	0	0	22.8592	75.4278	790.999	775.227	614.614	20.856	8.47331	17.2105	34.5336	0	0	0	18.4719	22.4081	14.7972	3.79408	0	0	15.1558	0.257601
Locus_317_Transcript_45/49	Actin	actin 3	787.983	802.929	725.259	705.517	663.792	789.745	826.943	769.384	1046.42	1353.1	1153.92	792.642	741.062	788.365	858.621	835.358	906.164	976.319	864.918	670.508	712.251	624.002	691.828
Locus_15680_Transcript_7/11	Benzaldehyde dehydrogenase, mitochondrial	aldehyde dehydrogenase 2B7	469.623	426.553	428.235	444.331	715.699	787.631	598.038	599.162	503.925	305.256	625.59	446.021	378.063	401.709	406.431	555.233	564.405	372.244	403.318	539.144	495.153	611.142	367.263
Locus_317_Transcript_25/49	Actin-97	actin-11	270.856	257.391	271.493	409.879	276.769	782.255	605.752	563.627	399.931	523.673	724.296	756.587	325.87	307.672	340.162	500.699	436.211	509.424	496.183	275.078	378.858	279.601	319.411
Locus_317_Transcript_49/49	Actin-97	actin-11	745.643	754.538	688.024	657.722	625.551	768.346	816.926	786.221	1041.57	1319.96	1069.43	811.224	658.064	689.993	771.255	792.761	774.376	859.486	798.781	703.746	677.526	598.259	649.184
Locus_93_Transcript_584/850	Probable small nuclear ribonucleoprotein Sm D2	Small nuclear ribonucleoprotein family protein	796.283	886.803	738.147	834.03	698.415	766.991	940.873	937.138	823.306	667.576	539.496	696.569	943.89	1100.57	1032.2	926.156	996.858	1283.89	1089.26	776.769	861.525	885.938	925.386
Locus_4631_Transcript_3/17	Fructose-bisphosphate aldolase 1, cytoplasmic	Aldolase superfamily protein	475.307	476.808	358.623	391.193	319.642	766.345	495.67	442.465	451.221	455.609	508.118	462.017	204.886	239.162	239.887	224.179	277.631	251.118	239.998	168.957	193.708	207.421	240.492
Locus_93_Transcript_120/850	Profilin-1	profilin 4	388.97	435.989	515.467	466.044	748.102	757.263	774.715	704.748	620.76	691.269	752.411	755.176	321.896	417.52	474.009	525.53	442.389	451.698	446.688	528.206	586.333	566.431	608.974
Locus_644_Transcript_3/25	Calmodulin	calmodulin 5	891.611	991.377	763.52	952.97	888.956	756.954	814.993	798.826	881.408	925.047	824.697	770.272	1194.76	1403.09	1031.31	1466.64	1438.46	1467.41	1454.9	974.342	1083.75	1312.14	1111.84
Locus_170_Transcript_1/23	NAD-dependent malic enzyme 59 kDa isoform, mitochondrial	NAD-dependent malic enzyme 2	1073.51	947.548	877.894	1057.56	1018.85	751.051	978.979	989.517	380.345	428.547	459.687	628.086	544.538	419.673	607.734	834.954	673.501	799.063	906.867	414.521	440.105	461.938	617.696
Locus_421_Transcript_7/17	60S ribosomal protein L3	ribosomal protein 1	837.304	725.565	625.477	659.503	519.334	748.391	822.454	787.697	868.875	474.718	500.156	506.757	972.114	884.125	762.974	1153.76	1241.62	1421.12	1273.67	716.497	693.543	938.886	718.514
Locus_1690_Transcript_1/8	HMG1/2-like protein	high mobility group B2	1197.58	1528.14	1521.44	2078.61	819.766	744.136	741.738	708.529	1613.12	2193.18	2332.84	1869.98	1848.86	4147.19	2596.13	870.188	1143.04	1238.53	1201.51	1836.85	2476.36	3086.32	4033.42
Locus_1195_Transcript_4/9	L-ascorbate peroxidase 3	ascorbate peroxidase 3	761.16	626.699	734.297	998.402	885.994	740.271	862.157	882.958	550.666	653.167	604.689	720.011	510.215	395.031	497.687	451.819	415.679	407.019	435.11	404.05	433.574	436.43	417.37
Locus_472_Transcript_12/21	Polygalacturonase 1 beta-like protein 3	polygalacturonase 2	644.348	773.102	747.303	842.121	1067.23	739.782	874.882	862.302	1278.7	1216.16	916.666	305.627	320.568	283.965	373.531	223.538	192.05	207.857	216.505	186.32	86.7397	131.947	113.138
Locus_231_Transcript_4/34	Ras-related protein RABE1c	Ras-related small GTP-binding family protein	1319.88	1066.12	1293.64	1534.41	691.739	732.399	863.56	856.976	1098.61	1083.44	947.57	1135.47	1403.38	1105.03	1393.02	1005.47	784.454	980.502	949.357	944.813	940.072	877.53	1208.05
Locus_668_Transcript_11/27	Acyl-coenzyme A oxidase 4, peroxisomal	acyl-CoA oxidase 4	395.364	756.216	354.47	477.063	1379.35	731.299	274.269	270.928	938.48	817.935	1374.27	580.863	233.274	293.866	284.105	302.239	197.485	181.367	175.937	244.09	294.589	310.806	291.213
Locus_1044_Transcript_27/69	60S acidic ribosomal protein P0	Ribosomal protein L10 family protein	793.942	777.16	651.638	735.713	433.254	719.605	838.603	748.067	690.591	555.919	474.389	616.25	823.448	856.721	735.923	803.909	869.15	1108.18	998.06	695.063	621.105	829.202	787.262
Locus_24068_Transcript_1/1	Polyubiquitin 10	polyubiquitin 10	601.684	639.468	314.394	453.314	671.119	717.507	533.966	486.831	587.428	471.422	789.291	587.082	586.527	564.814	346.868	745.236	608.462	704.194	778.21	443.006	481.148	757.478	775.544
Locus_460_Transcript_1/11	Metallothionein-like protein type 3	metallothionein 3	200.586	98.2945	119.151	248.215	700.71	717.398	849.672	936.242	2380.33	1809.33	4006.5	1335.7	2682.33	1823.82	1344.79	3926.67	3716.02	2584.75	2564.34	3768.9	6300	5283.4	5451.23
Locus_368_Transcript_1/9	Agamous-like MADS-box protein MADS3	AGAMOUS-like 6	1170.07	927.009	1088.19	939.669	740.099	716.315	1009.29	1020.35	872.902	1016.03	1025.79	707.992	1519.32	1091.27	1297	808.673	822.989	895.268	1171.87	419.878	341.277	760.902	1192.27
Locus_1777_Transcript_22/39	Cyclin-dependent kinase F-4	Protein kinase superfamily protein	1355.9	1620.69	1784.09	2100.7	1024.17	716.217	1006.51	1025.59	1317.03	1532.4	1526.63	1721.75	1190.49	1320.79	1495.68	660.166	634.495	671.35	700.865	846.474	1048.27	941.278	1274.31
Locus_1073_Transcript_2/5	Glycine-rich RNA-binding protein GRP1A	cold%2C circadian rhythm%2C and rna binding 2	1152.78	747.638	1697.94	1912.8	498.329	711.006	763.989	860.599	658.752	545.171	1442.98	1306.86	1946.13	767.116	1913.41	1090.63	1774.1	1888.47	2089.65	1568.98	1590.46	3130.6	1881.4
Locus_4613_Transcript_8/12	ATP-dependent Clp protease proteolytic subunit 2, mitochondrial	nuclear-encoded CLP protease P7	458.639	542.052	428.087	356.993	550.019	710.007	540.615	490.198	636.88	564.315	631.515	490.567	339.243	397.108	347.234	422.996	493.364	407.053	394.903	362.434	373.348	405.547	255.299
Locus_681_Transcript_58/70	Isocitrate dehydrogenase [NAD] catalytic subunit 5, mitochondrial	isocitrate dehydrogenase V	288.757	400.408	369.495	394.551	474.709	706.469	473.674	451.496	318.166	240.43	322.644	327.738	125.307	122.002	225.353	138.787	158.611	150.497	168.672	123.488	91.6574	122.807	144.207
Locus_74_Transcript_211/276	Protein SPIRAL1-like 2	SPIRAL1-like2	942.218	848.444	977.947	1043.92	609.885	706.193	711.653	689.412	894.572	1077.06	1025.99	943.47	915.95	842.409	922.684	938.129	938.073	874.047	844.12	985.6	1034.6	1065.25	1128.69
Locus_1437_Transcript_12/15	Gibberellin-regulated protein 9	Gibberellin-regulated family protein	582.061	368.562	581.602	218.533	1538.37	700.607	928.288	1196.62	175.197	400.112	202.064	67.2846	201.901	219.79	492.78	594.668	199.907	149.527	183.7	107.618	102.365	97.389	105.93
Locus_20810_Transcript_3/5	Aquaporin TIP1-1	gamma tonoplast intrinsic protein	460.121	349.053	467.863	522.83	418.723	695.437	731.569	636.781	1503.92	1981.04	1731.61	657.768	657.889	521.124	705.628	842.558	1307.83	1141.88	935.377	2040.67	1792.11	1995.87	1919.64
Locus_607_Transcript_7/28	Alanine--tRNA ligase, mitochondrial	transmembrane protein	397.333	330.308	440.824	408.97	731.994	692.429	1097.03	1357.1	1144.02	967.436	978.786	746.292	1082.71	881.661	777.191	1811.06	2452.68	2417.1	2346.36	677.999	1231.34	1097.31	1086.52
Locus_261_Transcript_42/172	5-methyltetrahydropteroyltriglutamate--homocysteine methyltransferase	Cobalamin-independent synthase family protein	491.842	492.37	720.842	625.947	486.127	688.434	523.291	452.921	1258.26	2322.28	1420.85	943.721	665.912	931.017	1210.78	864.497	952.407	1120.69	983.167	1527.38	1372.7	1255.07	1094.52
Locus_3946_Transcript_9/13	60S ribosomal protein L24	Ribosomal protein L24e family protein	1091.64	1119.77	1015.15	952.537	633.533	683.698	830.982	788.471	917.963	562.778	539.103	552.73	976.242	1027.32	999.374	800.537	843.713	1046.09	936.505	714.58	682.191	865.278	692.095
Locus_1981_Transcript_15/25	Polyubiquitin (Fragment)	polyubiquitin 10	528.325	436.615	309.374	395.237	677.031	683.516	783.792	908.185	473.881	397.619	825.973	592.418	935.608	972.042	585.243	2082.19	1531.29	1308.23	1620.1	388.02	394.243	530.579	392.614
Locus_1341_Transcript_7/15	Elongation factor 2	Ribosomal protein S5/Elongation factor G/III/V family protein	563.741	556.208	462.668	548.595	486.06	681.699	716.46	655.5	859.338	683.754	611.945	535.644	597.743	640.969	560.218	615.422	666.26	807.214	701.928	623.075	604.918	731.044	547.994
Locus_259_Transcript_11/19	40S ribosomal protein S6	ribosomal protein S6	880.467	953.96	889.158	785.94	524.624	681.384	790.721	731.589	639.222	393.718	380.279	506.142	833.425	886.309	855.319	644.818	675.247	841.645	767.489	491.544	455.662	567.577	537.748
Locus_442_Transcript_1/13	Leucine-rich repeat protein 1	Leucine-rich repeat (LRR) family protein	538.391	541.709	476.636	375.017	792.389	679.163	771.698	755.478	672.188	645.324	543.74	516.591	453.529	453.156	449.515	694.385	697.351	683.81	668.758	537.561	600.66	677.179	610.023
Locus_5956_Transcript_11/14	Mitochondrial outer membrane protein porin of 36 kDa	voltage dependent anion channel 1	713.23	631.83	575.431	624.156	534.977	669.254	557.899	501.712	531.126	403.95	423.644	451.681	366.27	333.013	456.691	317.158	286.953	352.035	320.191	308.038	300.91	327.077	285.45
Locus_1075_Transcript_5/13	Cysteine proteinase 1	Papain family cysteine protease	265.389	282.107	305.065	386.225	551.556	664.897	862.973	805.454	494.013	546.747	562.687	556.309	297.457	233.676	286.277	562.381	377.264	276.731	321.287	286.344	336.162	428.855	301.216
Locus_270_Transcript_261/405	Retrovirus-related Pol polyprotein from transposon TNT 1-94	cysteine-rich RECEPTOR-like kinase	2662.66	2053.96	3133.6	2027.88	1139.52	663.212	1078.34	1176.05	1763.16	1447.65	1437.25	937.791	3870.05	3786.53	4973.03	2690.76	2041.81	2429.36	2555.31	2080.46	2755.81	2349.72	2121.62
Locus_21_Transcript_6/24	Nucleosome assembly protein 1;2	nucleosome assembly protein 1%3B2	1058.61	1093.59	886.541	827.469	759.29	659.496	825.306	881.052	889.473	603.706	549.308	659.956	1120.55	1122.91	964.91	1467.57	1358.14	1384.72	1330.94	536.715	657.137	652.068	687.836
Locus_7876_Transcript_1/4	Eukaryotic translation initiation factor 5A-2	eukaryotic elongation factor 5A-1	575.54	535.848	527.054	585.385	673.67	659.281	714.792	754.935	617.951	646.442	542.17	652.345	616.767	599.411	537.403	928.721	870.953	924.847	893.794	538.986	648.33	612.427	593.973
Locus_5780_Transcript_17/20	Myeloid leukemia factor 1	glycine-rich protein	919.412	1198.7	1096.43	904.072	748.41	658.243	564.902	593.821	882.9	491.864	654.573	749.597	925.874	1127.76	975.731	611.954	645.691	546.509	589.834	629.942	603.765	661.196	890.497
Locus_771_Transcript_10/11	Glucose-6-phosphate 1-dehydrogenase, cytoplasmic isoform	glucose-6-phosphate dehydrogenase 6	615.074	427.01	548.007	471.912	632.995	653.139	585.797	597.498	365.041	413.377	516.535	506.609	526.876	378.739	444.65	367.767	417.855	324.016	355.815	319.3	353.977	430.551	426.508
Locus_5355_Transcript_2/15	Superoxide dismutase [Cu-Zn]	copper/zinc superoxide dismutase 1	319.013	169.381	350.212	434.978	432.458	648.369	258.493	281.157	258.703	117.467	337.28	349.389	224.907	158.426	286.975	283.442	281.92	162.889	162.925	83.713	69.8007	158.359	196.332
Locus_247_Transcript_10/10	Lactoylglutathione lyase	glyoxalase/bleomycin resistance protein/dioxygenase superfamily protein	421.868	528.58	540.93	621.787	820.565	644.988	555.811	560.165	1014.74	1121.07	943.968	861.07	666.268	833.406	751.807	1698.07	845.015	1110.32	1108.38	1047.67	1275.26	1157.89	1436.91
Locus_1816_Transcript_2/10	FAM10 family protein At4g22670	HSP70-interacting protein 1	361.445	388.09	326.538	348.841	754.017	642.889	571.531	582.371	349.589	393.893	579.581	602.552	251.042	312.57	246.016	333.314	356.416	363.506	362.081	339.793	419.827	495.895	385.935
Locus_685_Transcript_34/34	Eukaryotic initiation factor 4A-15	eukaryotic translation initiation factor 4A1	650.753	665.594	537.786	687.822	664.681	641.613	697.759	686.176	749.755	588.733	578.404	576.684	715.974	759.928	588.332	1868.1	1555.31	1422.66	1485.17	667.726	721.938	763.947	819.399
Locus_460_Transcript_9/11	Metallothionein-like protein type 3	metallothionein 3	175.504	109.568	79.32	217.676	434.511	637.49	651.483	746.952	1044.1	746.622	1667.08	777.608	2082.33	1219.33	856.447	3337.49	4096.61	2478.62	2850.7	3504.57	3832.83	4705.93	4819.36
Locus_231_Transcript_30/34	Ras-related protein RABE1c	Ras-related small GTP-binding family protein	1358.62	982.053	1076.22	1006.35	793.276	633.255	756.999	731.964	1087.58	1089.96	841.936	791.115	974.164	772.412	967.118	647.965	577.103	835.208	696.685	657.214	617.435	550.977	853.822
Locus_141_Transcript_241/266	Thioredoxin H-type	thioredoxin H-type 1	546.463	382.575	604.007	586.484	619.741	629.537	661.249	720.628	694.258	646.079	678.457	613.815	326.852	279.167	459.422	311.598	325.845	339.463	347.391	328.703	407.371	426.08	428.128
Locus_22688_Transcript_1/4	B3 domain-containing protein At1g05930	B3 domain protein (DUF313)	534.068	612.179	453.78	3388.5	359.675	628.584	628.202	535.634	641.338	935.028	742.002	804.21	693.58	674.032	543.263	820.061	683.834	726.43	587.669	1133.95	1231.84	990.11	672.573
Locus_52_Transcript_11/15	Heat shock cognate protein 80	heat shock protein 81-2	448.422	548.127	468.052	484.971	540.58	620.191	663.605	602.411	427.551	274.833	268.11	344.65	350.699	417.525	425.478	386.566	510.621	593.806	496.605	321.716	269.813	310.558	322.518
Locus_261_Transcript_141/172	Heat shock 70 kDa protein 2	Heat shock protein 70 (Hsp 70) family protein	491.184	497.819	497.952	363.033	547.502	614.221	617.308	548.03	253.573	319.939	462.76	749.616	1285.38	1471.33	771.555	2706.57	2739.92	1756.4	2234.86	394.983	453.758	547.714	838.785
Locus_1943_Transcript_2/13	Small ubiquitin-related modifier 1	small ubiquitin-like modifier 1	526.059	584.201	579.851	442.814	679.863	613.49	738.92	717.094	622.539	488.637	569.258	575.422	635.703	623.627	678.214	830.223	797.566	840.157	794.869	589.483	687.659	811.529	876.277
Locus_252_Transcript_56/58	Pyrophosphate-energized vacuolar membrane proton pump	Inorganic H pyrophosphatase family protein	869.587	654.366	896.55	721.456	479.301	610.647	661.649	616.627	1222.62	1392.29	1170.5	719.481	728.7	709.293	870.667	694.996	612.304	695.115	627.068	675.674	679.272	692.439	1153.32
Locus_1425_Transcript_10/18	Nucleoside diphosphate kinase IV, chloroplastic/mitochondrial	Nucleoside diphosphate kinase family protein	90.685	99.8453	106.79	82.2459	338.29	608.224	443.066	459.329	141.167	194.353	251.993	305.285	62.0516	58.6773	87.6563	149.668	141.417	122.803	142.921	43.8724	53.6999	72.3784	78.2302
Locus_1974_Transcript_1/65	Glycine-rich RNA-binding protein GRP1A	cold%2C circadian rhythm%2C and rna binding 2	762.87	756.205	627.198	802.006	554.535	606.556	790.881	722.824	804.373	600.332	624.445	704.692	1313.55	1069.85	875.135	1024.66	1076.51	1131.5	1058.93	1070.61	1158.69	1220.86	1117.41
Locus_778_Transcript_141/201	DnaJ protein homolog	DNAJ homologue 3	823.029	1236.03	1124.39	1143.73	701.341	602.064	509.195	499.807	522.777	443.553	570.219	732.622	672.801	831.994	907.611	574.717	510.767	468.557	465.178	375.697	390.114	451.577	634.933
Locus_3914_Transcript_17/21	Aspartic proteinase	aspartic proteinase A1	289.497	226.317	293.487	283.039	433.284	596.538	677.603	769.336	622.874	621.026	437.743	357.163	351.382	235.957	278.934	371.164	376.742	317.391	331.943	361.925	599.575	422.173	323.144
Locus_33_Transcript_152/256	Acetyl-CoA acetyltransferase, cytosolic 1	acetoacetyl-CoA thiolase 2	247.718	151.466	166.861	231.433	337.955	596.305	535.3	533.935	367.586	419.578	357.794	357.184	272.557	208.331	179.563	404.83	484.068	495.984	491.072	320.61	328.644	274.06	268.312
Locus_1152_Transcript_20/37	T-complex protein 1 subunit beta	TCP-1/cpn60 chaperonin family protein	940.904	835.013	750.567	715.233	478.452	594.417	617.026	611.262	902.951	756.934	510.65	514.911	1065.07	1059.07	815.477	798.472	809.582	894.24	828.451	614.722	892.385	777.31	701.993
Locus_2207_Transcript_7/9	ABC transporter F family member 1	ABC transporter family protein	453.837	436.966	395.108	505.4	713.843	594.177	799.568	858.357	415.191	360.636	406.109	476.047	1014.82	893.761	566.647	1653.22	1426.9	1715.54	2103.84	475.456	692.465	685.811	865.32
Locus_803_Transcript_2/33	Probable 3-hydroxyisobutyrate dehydrogenase, mitochondrial	6-phosphogluconate dehydrogenase family protein	519.193	489.324	453.879	397.859	609.776	593.562	531.276	564.36	71.6148	64.226	90.5668	98.6413	310.296	240.613	330.805	247.861	204.935	234.668	294.706	59.6795	78.5774	91.3037	90.2555
Locus_340_Transcript_28/82	Protein KTI12 homolog	KTI12-like%2C chromatin associated protein	883.309	802.25	880.628	605.549	628.679	590.34	776.842	792.269	646.16	525.71	592.64	623.631	1167.71	1206.38	1119.31	581.452	854.262	1010.54	1119.41	584.407	547.592	699.138	713.53
Locus_954_Transcript_7/12	Probable fructokinase-3	pfkB-like carbohydrate kinase family protein	1442.27	1665.16	1574.66	1610.27	585.467	581.737	644.193	615.56	130.627	164.092	144.131	228.295	325.883	274.183	717.672	200.908	155.329	162.339	189.847	106.525	96.3488	98.8832	155.368
Locus_5568_Transcript_14/26	Serpin-ZX	Serine protease inhibitor (SERPIN) family protein	246.855	298.398	285.128	299.178	280.373	579.786	373.494	345.375	163.988	184.287	183.124	251.014	209.295	251.537	240.346	249.09	345.811	267.971	238.651	216.441	249.448	232.076	314.89
Locus_15457_Transcript_9/20	Peroxisomal fatty acid beta-oxidation multifunctional protein	Enoyl-CoA hydratase/isomerase family	283.583	252.793	224.623	284.391	394.339	579.757	361.686	361.896	303.249	304.82	373.735	493.363	168.62	112.005	166.127	280.905	259.018	154.013	185.911	141.276	172.561	278.286	247.587
Locus_2424_Transcript_1/13	GTP-binding protein YPTM2	RAS 5	591.344	550.897	565.301	479.471	404.829	579.368	556.721	517.145	787.379	1063.38	955.296	883.007	455.337	436.055	436.664	421.704	387.406	439.319	360.641	388.693	490.11	373.765	435.052
Locus_18001_Transcript_3/7	Senescence associated gene 20	Nuclear transport factor 2 (NTF2) family protein	514.143	150.311	722.731	565.701	339.961	578.447	349.417	344.437	149.292	82.6915	346.725	185.342	698.486	368.03	935.423	741.051	805.254	575.979	640.932	95.3285	149.665	484.919	291.225
Locus_6952_Transcript_5/7	60S ribosomal protein L10a	Ribosomal protein L1p/L10e family	782.825	754.54	657.337	660.734	365.888	577.351	672.249	625.384	756.091	406.983	424.214	450.903	796.558	892.381	761.912	628.719	705.234	996.891	804.497	484.963	531.748	619.952	583.491
Locus_1008_Transcript_17/19	Puromycin-sensitive aminopeptidase	Peptidase M1 family protein	364.834	334.365	331.731	328.839	368.824	574.957	532.101	494.467	463.023	455.831	548.194	530.006	278.128	337.717	309.096	315.995	462.66	375.724	403.844	399.976	362.08	517.982	563.005
Locus_1490_Transcript_9/18	Ubiquitin-60S ribosomal protein L40	ubiquitin extension protein 1	724.737	795.344	593.844	585.845	680.131	569.674	568.637	489.771	532.791	362.727	375.434	438.824	680.744	714.297	654.098	854.314	793.026	692.724	671.298	424.327	404.703	507.075	509.926
Locus_1780_Transcript_7/9	Probable CoA ligase CCL9	AMP-dependent synthetase and ligase family protein	303.87	297.063	894.591	187.071	365.527	567.996	344.389	297.185	236.902	572.186	393.741	421.611	267.766	324.393	575.89	199.228	136.164	219.353	240.107	318.885	470.359	298.639	597.536
Locus_522_Transcript_64/198	14-3-3-like protein	general regulatory factor 2	636.175	522.447	590.19	624.376	696.837	564.188	620.119	569.741	990.172	925.434	1054.32	799.109	682.698	596.645	710.567	541.065	549.547	613.878	568.706	544.191	679.613	706.147	551.006
Locus_1756_Transcript_22/33	Luminal-binding protein 4	Heat shock protein 70 (Hsp 70) family protein	719.46	724.209	770.802	1074.79	979.54	558.925	508.165	329.316	462.879	543.64	490.326	748.416	457.76	530.713	782.254	404.76	549.261	677.287	462.111	455.684	386.772	315.58	695.2
Locus_999_Transcript_3/9	Pistil-specific extensin-like protein	Pollen Ole e 1 allergen and extensin family protein	3.75104	0.493003	1.56701	13.2614	28.3417	558.571	357.668	95.2784	171.215	173.548	136.544	233.549	103.879	114.235	47.7472	22.9295	70.3553	40.6415	25.0568	96.881	83.0365	40.8237	31.1242
Locus_5160_Transcript_3/19	La-related protein 6B	RNA-binding protein	538.461	498.221	499.897	450.38	500.994	558.401	592.232	606.459	489.421	395.236	391.56	412.427	579.483	518.374	516.409	674.263	649.055	598.532	741.068	323.883	422.126	382.497	404.65
Locus_15921_Transcript_1/20	GPN-loop GTPase QQT2	P-loop containing nucleoside triphosphate hydrolases superfamily protein	915.208	725.727	845.577	705.391	580.622	555.476	731.032	641.604	704.999	594.444	761.39	524.674	904.092	790.013	862.784	621.475	689.769	802.806	753.334	563.493	593.859	745.169	691.425
Locus_15908_Transcript_13/15	Plasma membrane ATPase 4	H[+]-ATPase 8	3.25053	1.35904	0.361451	30.5175	11.3708	551.997	133.385	41.3232	475.396	764.695	1317.35	1088.87	20.6891	2.56402	0.812245	20.1076	47.8094	17.9886	17.821	124.768	335.625	86.818	64.5705
Locus_4511_Transcript_1/1	Mannose-specific lectin 1	Plant self-incompatibility protein S1 family	1712.09	1122.01	1943.65	1833.09	91.092	551.929	483.928	212.525	1809.95	1551.87	3525.95	1550.58	1352.23	1122.93	1972.77	61.3721	277.28	66.0722	54.2204	1216.87	1141.92	948.223	197.082
Locus_246_Transcript_5/47	Outer envelope pore protein 16-2, chloroplastic	Mitochondrial import inner membrane translocase subunit Tim17/Tim22/Tim23 family protein	3.87758	9.00898	9.92791	29.7809	28.2477	551.267	290.672	179.723	28.1343	89.2456	108.218	206.472	11.54	17.1308	3.99674	20.5844	57.6915	29.7188	16.6587	14.1395	35.3669	24.2736	26.6487
Locus_738_Transcript_8/16	Aquaporin TIP1-2	tonoplast intrinsic protein 1%3B3	11.3615	3.70294	3.99694	14.9244	9.15021	549.757	16.5868	18.0604	49.9977	176.628	119.566	275.78	66.5251	25.6231	39.8462	188.739	162.73	87.9384	51.2373	122.969	103.297	77.3359	53.3156
Locus_493_Transcript_1/91	60S ribosomal protein L39-1	Ribosomal protein L39 family protein	766.056	660.123	692.158	461.74	468.992	549.446	557.689	537.156	458.195	366.202	321.89	382.215	960.007	804.53	812.391	1003.17	935.988	1053.86	1035.28	531.559	535.502	614.75	610.685
Locus_943_Transcript_7/10	Succinate dehydrogenase [ubiquinone] flavoprotein subunit 1, mitochondrial	succinate dehydrogenase 1-1	367.824	343.136	248.329	346.748	627.698	540.106	535.024	523.34	419.635	391.238	462.409	397.601	227.647	273.331	199.358	390.268	322.629	349.968	383.857	278.005	282.122	336.122	309.537
Locus_2641_Transcript_7/14	60S ribosomal protein L9	Ribosomal protein L6 family	571.904	530.767	448.678	481.527	387.224	540.002	563.732	506.162	568.642	337.633	314.007	346.482	579.932	564.881	516.409	694.736	687.37	768.189	701.624	435.316	428.645	456.535	399.264
Locus_15383_Transcript_7/7	4-deoxy-L-threo-5-hexosulose-uronate ketol-isomerase	transmembrane protein	579.946	695.166	640.074	575.809	727.051	538.043	522.387	559.783	922.22	1201.15	1185.25	734.337	733.442	735.095	652.941	636.499	653.333	520.644	537.956	1209.06	1166.52	1132.14	801.464
Locus_2392_Transcript_1/14	bZIP transcription factor 44	basic leucine-zipper 44	836.814	1116.57	1317.85	938.658	521.93	535.225	641.472	608.139	341.867	570.183	403.897	635.718	514.753	549.26	853.544	417.288	333.645	429.081	426.525	245.044	275.004	319.573	723.097
Locus_1225_Transcript_8/10	3-ketoacyl-CoA synthase 10	3-ketoacyl-CoA synthase 10	2.74095	16.8954	6.6652	32.979	1213.63	533.697	706.334	1605.46	56.5162	62.0567	90.5703	39.1997	1.82063	10.6096	5.31163	86.7711	28.8838	37.131	28.985	5.27543	6.9227	21.3524	10.4935
Locus_253_Transcript_8/10	WAT1-related protein At4g08300	nodulin MtN21 /EamA-like transporter family protein	49.9657	29.7938	47.4014	56.8331	1030.14	531.548	601.56	1171.2	30.0281	12.6034	20.8403	41.6087	34.7145	27.9581	27.9542	98.9482	37.8756	45.7603	45.2363	21.6286	15.0312	25.0424	18.1817
Locus_789_Transcript_6/16	60S ribosomal protein L10	Ribosomal protein L16p/L10e family protein	642.44	657.103	439.44	487.079	425.287	530.773	531.078	489.666	990.918	521.109	487.146	648.156	641.539	517.423	507.711	511.443	525.445	613.903	564.612	617.069	544.941	514.898	516.847
Locus_659_Transcript_49/90	Probable UDP-N-acetylglucosamine--peptide N-acetylglucosaminyltransferase SEC	Tetratricopeptide repeat (TPR)-like superfamily protein	428.562	334.771	381.346	322.716	561.791	527.949	662.376	827.722	344.852	311.03	366.954	311.716	476.101	435.41	455.75	551.115	499.005	531.147	526.322	375.807	449.011	440.62	353.009
Locus_1739_Transcript_6/11	60S ribosomal protein L7-4	Ribosomal protein L30/L7 family protein	938.738	991.99	909.623	793.059	389.923	527.878	582.881	537.999	878.42	446.814	435.157	543.103	839.406	966.728	992.293	658.375	786.038	972.23	871.013	681.21	555.378	674.454	680.112
Locus_7215_Transcript_3/9	Aquaporin PIP2-7	plasma membrane intrinsic protein 3	528.119	602.943	689.86	581.344	484.972	521.312	518.793	488.725	1348.86	1404.29	1924.86	848.421	787.018	806.308	860.404	802.058	960.624	851.608	630.749	1178.95	1455.67	2201.52	1476.95
Locus_334_Transcript_6/6	RGG repeats nuclear RNA binding protein A (Fragment)	Hyaluronan / mRNA binding family	732.497	703.941	669.374	531.729	692.093	517.455	569.254	553.091	611.973	517.856	462.968	439.393	845.393	798.702	796.695	762.788	689.909	734.521	747.746	600.362	635.321	695.765	625.015
Locus_7274_Transcript_6/9	Cathepsin B-like protease 2	Cysteine proteinases superfamily protein	410.996	378.379	363.774	323.724	515.782	515.805	569.318	548.036	486.043	719.688	787.397	641.523	438.641	416.694	376.694	589.003	561.071	486.618	512.548	474.327	654.394	580.172	470.75
Locus_134_Transcript_188/223	Uncharacterized mitochondrial protein AtMg00030	hypothetical protein	451.352	542.978	1143.21	1684.29	895.761	515.436	448.184	476.573	208.025	527.732	452.708	767.266	749.917	955.888	1496.17	505.431	354.953	436.418	389.278	288.249	651.287	492.118	383.63
Locus_2060_Transcript_5/22	Ubiquitin-like protein 5	ubiquitin-like protein 5	526.846	327.389	420.389	382.556	603.711	513.978	563.466	592.564	803.253	1007.53	862.842	499.186	750.746	556.051	527.253	804.478	1064.48	988.585	992.465	930.242	1091.8	1257.69	639.995
Locus_21357_Transcript_1/6	Protein trichome birefringence-like 36	TRICHOME BIREFRINGENCE-LIKE 36	113.877	501.147	255.213	172.562	712.34	513.928	911.945	850.996	64.0247	45.504	36.6983	65.9325	73.1843	100.323	119.172	79.3919	104.36	74.0549	97.0074	40.4236	32.1339	49.5331	40.174
Locus_15891_Transcript_17/21	Phosphoethanolamine N-methyltransferase 1	S-adenosyl-L-methionine-dependent methyltransferases superfamily protein	423.189	220.476	246.343	244.134	336.465	511.16	714.05	587.434	131.186	276.064	267.273	249.154	748.064	416.806	480.096	487.362	479.726	587.676	534.226	189.047	171.882	174.795	144.409
Locus_11624_Transcript_8/10	14-3-3-like protein	general regulatory factor 7	448.352	452.003	432.852	510.517	391.107	511.099	471.778	422.901	847.351	941.023	873.655	852.367	410.338	407.944	457.61	539.307	556.988	587.787	527.945	594.494	701.05	633.734	684.263
Locus_879_Transcript_3/29	Calnexin homolog 2	Calreticulin family protein	698.859	699.185	646.816	846.781	1020.97	509.249	500.792	418.868	619.615	682.338	455.632	595.164	598.969	609.959	677.821	571.307	579.873	638.85	523.844	516.388	467.654	430.276	667.674
Locus_1165_Transcript_3/15	Probable phospholipid hydroperoxide glutathione peroxidase	glutathione peroxidase 6	582.071	506.545	450.24	443.107	423.124	509.205	650.336	619.813	708.273	512.706	443.526	482.419	576.61	524.589	416.278	639.468	614.86	1306.96	1511.42	489.613	388.724	371.953	442.447
Locus_491_Transcript_7/12	NDR1/HIN1-like protein 1	Late embryogenesis abundant (LEA) hydroxyproline-rich glycoprotein family	601.079	349.964	994.474	524.898	613.614	505.124	287.13	258.016	430.678	298.563	468.568	257.924	307.686	301.322	706.935	343.098	306.3	186.756	187.057	394.207	261.079	568.147	362.297
Locus_349_Transcript_6/10	Dihydrolipoyl dehydrogenase 1, mitochondrial	mitochondrial lipoamide dehydrogenase 1	475.927	682.241	572.108	462.431	384.821	504.013	354.432	374.109	288.708	272.408	419.255	423.37	163.411	172.794	269.674	123.443	137.457	148.909	173.827	90.1098	104.658	139.29	189.455
Locus_726_Transcript_4/24	Serine/arginine-rich splicing factor SC35	serine/arginine-rich splicing factor-like protein%2C putative	534.024	565.964	549.602	498.029	623.145	502.461	600.591	605.019	461.925	375.241	424.613	418.412	549.533	556.273	634.332	637.315	661.113	712.07	673.195	346.04	303.662	445.775	400.817
Locus_1756_Transcript_18/33	Luminal-binding protein 5	Heat shock protein 70 (Hsp 70) family protein	926.443	788.868	800.441	893.867	2378.94	500.665	728.858	439.923	577.048	543.837	438.973	1028.45	618.091	561.215	828.754	460.353	428.098	739.424	464.263	493.561	329.541	203.5	734.643
Locus_3881_Transcript_6/9	Glutelin type-D 1	RmlC-like cupins superfamily protein	515.451	284.565	357.847	455.581	652.599	499.21	931.677	955.36	243.942	390.013	511.441	348.745	363.142	182.6	277.567	469.091	370.631	480.118	485.333	271.837	502.798	602.954	574.001
Locus_804_Transcript_9/298	Homeobox protein ATH1	homeobox protein ATH1	762.384	443.513	527.769	442.502	299.434	498.408	475.596	438.233	143.136	187.051	121.346	245.606	202.422	105.138	269.961	57.2504	85.85	57.8562	73.6629	25.5435	21.6496	43.0417	56.9078
Locus_1533_Transcript_4/13	Heat shock protein 83	heat shock-like protein	763.15	989.465	553.675	732.516	467.139	494.705	383.553	333.795	265.593	404.582	748.671	609.406	288.716	265.144	245.014	350.987	327.175	314.886	236.412	166.33	197.993	182.329	268.669
Locus_747_Transcript_1/3	Isoflavone reductase-like protein	NmrA-like negative transcriptional regulator family protein	132.128	74.4686	120.164	163.344	360.082	493.656	316.606	283.62	1898.25	1038.08	1088.22	1345.31	214.305	212.559	155.019	233.441	396.727	327.161	305.292	781.326	1312.38	1009.88	842.243
Locus_733_Transcript_4/37	60S ribosomal protein L6	Ribosomal protein L6 family protein	424.354	514.991	444.585	484.606	330.077	489.167	435.42	388	499.111	242.126	253.451	338.29	391.241	556.856	541.571	461.616	544.834	562.96	476.241	356.092	338.2	357.11	354.572
Locus_483_Transcript_8/8	Galactokinase	Mevalonate/galactokinase family protein	193.197	168.102	122.944	158.413	444.829	486.959	364.907	344.799	264.724	189.212	244.773	245.75	119.407	98.8357	109.291	200.238	186.681	195.068	205.694	143.615	130.709	124.434	139.097
Locus_1060_Transcript_13/40	OVARIAN TUMOR DOMAIN-containing deubiquitinating enzyme 9	Cysteine proteinases superfamily protein	1244.38	1581.8	1188.43	1529.34	851.951	485.873	1049.6	1137.6	528.189	567.24	593.164	650.843	1148.9	1297.6	1172.09	731.419	662.34	1254.1	1410.54	534.912	663.575	642.04	987.022
Locus_2103_Transcript_12/18	Catalase isozyme 1	catalase 2	40.0199	23.1147	21.2548	43.4923	343.364	483.316	412.89	458.103	232.224	229.003	257.661	99.9253	19.8057	14.1677	15.9279	98.1335	90.4172	80.0492	67.9506	54.0858	67.565	127.092	36.2588
Locus_1018_Transcript_15/20	Glyceraldehyde-3-phosphate dehydrogenase GAPCP2, chloroplastic	glyceraldehyde-3-phosphate dehydrogenase of plastid 2	641.835	630.989	579.072	590.455	413.467	483.241	471.322	436.011	388.353	394.904	321.113	289.614	319.233	239.991	401.561	243.045	251.917	279.664	255.44	200.312	218.234	176.142	172.583
Locus_1035_Transcript_4/11	Cytosolic isocitrate dehydrogenase [NADP]	cytosolic NADP+-dependent isocitrate dehydrogenase	398.593	323.678	274.785	340.086	422.011	481.932	521.471	485.57	361.796	441.112	440.028	350.368	258.647	203.376	219.498	303.966	317.933	309.923	290.884	244.01	279.661	331.01	260.29
Locus_373_Transcript_21/89	UDP-glucuronic acid decarboxylase 3	UDP-glucuronic acid decarboxylase 3	206.698	191.117	171.957	173.099	162.246	479.193	270.008	176.986	228.848	160.126	171.921	155.093	211.466	214.599	210.269	223.832	240.224	236.146	240.834	276.801	296	305.424	300.846
Locus_6450_Transcript_5/20	Serine/arginine-rich splicing factor RS2Z33	arginine/serine-rich zinc knuckle-containing protein 33	1053.48	1451.57	1013.39	1146.83	719.582	475.043	713.736	727.085	833.518	886.168	633.309	853.985	1528.14	1802.13	1344.05	620.321	672.875	891.659	849.71	555.756	689.883	876.964	981.905
Locus_76_Transcript_43/71	60S ribosomal protein L27-3	Ribosomal L27e protein family	616.092	706.469	525.353	480.057	372.937	474.013	479.966	481.021	243.004	301.169	272.276	327.631	538.103	587.432	510.791	471.698	460.995	539.978	512.838	204.83	383.5	455.515	393.211
Locus_688_Transcript_6/8	Monodehydroascorbate reductase	monodehydroascorbate reductase 1	499.068	470.923	382.34	603.319	405.03	471.677	482.3	452.017	543.535	612.786	561.208	432.374	565.26	504.197	466.631	640.162	642.243	629.881	599.028	626.963	714.957	768.12	609.708
Locus_1_Transcript_5/5	Dihydrolipoyllysine-residue succinyltransferase component of 2-oxoglutarate dehydrogenase complex 2, mitochondrial	Dihydrolipoamide succinyltransferase	449.46	376.657	413.276	461.223	285.147	471.399	363.797	331.292	171.293	134.718	187.606	242.563	158.551	147.474	231.445	174.301	199.685	221.413	227.379	109.03	91.4079	143.595	193.681
Locus_15600_Transcript_1/7	Peroxidase 21	Peroxidase superfamily protein	67.3169	7.61913	49.0063	148.025	204.943	467.771	117.657	175.397	170.868	75.8088	1743.72	403.334	19.2405	17.674	132.041	170.526	105.855	115.463	171.501	159.1	166.197	1123.81	770.618
Locus_809_Transcript_21/35	Probable aquaporin PIP1-4	plasma membrane intrinsic protein 1B	579.233	584.351	1056.55	698.961	485.248	467.257	558.806	542.658	1322.13	1688.12	1187.42	749.867	1291.1	1148.03	1477.87	859.29	823.953	663.524	563.42	1097.39	1467.08	1285.65	1395.06
Locus_1914_Transcript_2/11	Ubiquitin-conjugating enzyme E2 2	ubiquiting-conjugating enzyme 2	653.016	750.164	645.49	631.772	547.422	466.091	506.335	520.691	581.669	664.588	600.269	692.693	1157.59	1426.87	1111.09	1029.59	944.639	820.174	860.273	818.356	918.052	952.389	1389.73
Locus_8736_Transcript_8/9	Ferritin-like catalase Nec2	desiccation-like protein	4.24916	6.55462	7.6333	14.0561	10.2308	464.479	246.935	122.685	33.8844	129.405	97.1129	200.481	4.52154	11.725	5.82851	10.1368	32.9187	17.0785	10.5345	9.88378	28.9045	17.3433	13.8276
Locus_3859_Transcript_9/9	Elongation factor 1-gamma 2	Translation elongation factor EF1B%2C gamma chain	383.905	485.212	383.39	433.471	327.897	462.414	517.473	478.311	565.438	411.084	343.373	347.257	441.419	572.879	476.53	530.087	594.606	672.164	571.28	465.618	500.181	561.226	491.822
Locus_16072_Transcript_1/7	Glutamine synthetase nodule isozyme	hypothetical protein	809.859	1062.7	788.348	1151.6	605.993	459.68	551.183	560.173	234.97	213.947	263.157	458.235	500.896	407.032	564.04	1318.35	872.272	990.932	1084.01	580.881	537.645	732.388	658.721
Locus_1739_Transcript_1/11	60S ribosomal protein L7-3	Ribosomal protein L30/L7 family protein	729.314	795.631	704.287	631.088	440.991	459.601	497.645	486.253	813.57	388.777	408.245	452.366	721.285	843.232	828.613	649.553	622.725	771.756	770.361	612.246	442.335	636.372	505.139
Locus_15376_Transcript_2/8	Cytochrome c	cytochrome c-2	200.297	192.122	163.463	163.627	402.909	458.812	357.918	342.97	303.925	214.558	239.285	259.905	74.7018	73.2259	96.4037	145.597	126.478	132.492	112.335	97.1689	91.2221	97.4181	100.027
Locus_86_Transcript_24/30	Ubiquitin-conjugating enzyme E2 35	ubiquitin-conjugating enzyme 35	648.668	557.455	532.998	522.935	428.014	454.823	507.961	465.413	432.423	485.006	468.652	423.514	490.668	492.257	513.323	398.863	387.813	443.103	431.671	369.714	412.777	415.133	449.232
Locus_84_Transcript_15/16	Monothiol glutaredoxin-S15, mitochondrial	glutaredoxin 4	503.33	463.06	546.36	514.555	455.635	453.891	466.144	505.692	271.639	298.466	314.811	291.189	442.458	428.529	512.746	582.473	507.968	508.757	569.3	284.895	372.447	366.585	403.297
Locus_1769_Transcript_3/25	Multiple organellar RNA editing factor 8, chloroplastic/mitochondrial	cobalt ion binding protein	448.795	404.635	386.93	400.871	383.108	451.658	534.65	472.063	799.82	408.308	373.632	403.956	754.46	771.918	588.561	800.802	855.205	1028.37	990.566	518.482	536.199	634.987	551.868
Locus_93_Transcript_408/850	Pyrophosphate--fructose 6-phosphate 1-phosphotransferase subunit alpha	Phosphofructokinase family protein	350.17	387.433	291.593	359.056	313.139	450.941	432.487	444.278	352.341	317.772	331.686	233.74	313.554	398.102	273.176	329.233	374.162	392.594	348.313	272.802	269.186	381.792	253.31
Locus_618_Transcript_7/110	Ribonuclease 8	hypothetical protein	870.698	930.826	649.002	1352.94	808.066	447.324	527.024	539.969	378.409	417.214	382.472	453.219	676.806	589.435	559.527	760.335	413.947	380.08	381.724	324.204	389.444	351.132	372.348
Locus_674_Transcript_5/14	eIF5-mimic protein 1	ARM repeat superfamily protein	658.099	634.112	660.438	661.829	517.222	445.005	448.904	476.371	505.531	549.686	596.45	659.136	699.126	738.294	687.627	599.625	535.018	490.025	500.835	486.305	563.35	551.337	573.934
Locus_4274_Transcript_7/9	Elongation factor 1-delta	Translation elongation factor EF1B/ribosomal protein S6 family protein	550.494	610.359	561.22	528.866	309.662	444.415	491.559	465.318	512.052	321.855	330.847	412.11	525.253	615.771	655.373	419.426	482.365	601.898	457.917	456.418	460.537	483.151	505.313
Locus_3887_Transcript_1/14	60S acidic ribosomal protein P2	60S acidic ribosomal protein family	421.849	340.073	375.498	360.274	448.509	443.248	570.919	587.739	456.655	388.321	337.942	354.12	520.686	420.599	381.778	537.979	521.525	823.228	710.151	513.051	495.507	479.314	498.393
Locus_937_Transcript_3/30	Uncharacterized protein At4g28440	Nucleic acid-binding%2C OB-fold-like protein	617.262	666.53	545.388	616.916	360.576	442.403	474.675	470.729	491.601	380.363	289.045	438.469	712.014	741.901	636.722	551.202	503.714	540.221	583.005	460.135	567.474	529.522	655.809
Locus_1477_Transcript_9/9	NADH dehydrogenase [ubiquinone] flavoprotein 1, mitochondrial	51 kDa subunit of complex I	299.466	260.204	300.233	335.811	553.191	441.422	456.502	444.054	249.417	219.156	305.346	252.995	256.323	228.184	265.639	484.766	390.415	394.807	495.921	200.72	200.057	275.905	216.876
Locus_15629_Transcript_9/16	1-aminocyclopropane-1-carboxylate oxidase	2-oxoglutarate (2OG) and Fe(II)-dependent oxygenase superfamily protein	403.204	183.892	242.695	223.718	1225.92	440.328	1263.83	1326.83	219.135	625.743	542.134	322.523	137.056	69.39	158.767	144.496	123.783	142.364	185.944	100.048	166.717	181.08	134.082
Locus_1349_Transcript_10/10	Phospholipase D alpha 1	phospholipase D alpha 1	341.712	328.14	277.065	319.151	439.504	440.189	429.812	449.372	192.702	201.063	350.226	224.781	338.076	344.747	338.937	410.071	341.327	294.944	340.362	239.509	275.078	317.464	278.579
Locus_8153_Transcript_4/10	60S ribosomal protein L10	Ribosomal protein L16p/L10e family protein	603.822	605.978	504.615	535.969	322.088	435.888	468.26	468.553	532.145	353.866	316.431	390.909	589.465	592.533	553.636	430.113	431.964	514.752	488.763	320.136	294.919	439.001	393.681
Locus_159_Transcript_5/5	Peroxisomal membrane protein 11C	peroxin 11c	380.739	435.478	437.826	443.102	474.715	435.19	429.327	457.437	424.791	451.791	390.286	519.554	237.796	223.146	285.719	232.83	229.248	203.852	228.905	183.885	229.114	225.889	355.03
Locus_7039_Transcript_1/14	Protein ELF4-LIKE 3	ELF4-like 3	444.784	320.002	432.868	433.77	502.108	434.948	558.802	655.071	100.72	172.663	271.81	222.15	319.362	286.066	380.205	114.139	100.753	101.446	119.016	197.195	196.777	227.159	289.728
Locus_1488_Transcript_18/29	Probable beta-1,3-galactosyltransferase 8	Galactosyltransferase family protein	393.318	163.132	333.37	311.933	380.266	433.974	563.28	768.533	18.2831	4.03705	13.421	22.7166	107.968	22.1577	61.188	36.1242	21.556	18.0135	14.6403	0.732317	2.64329	9.25173	0.970636
Locus_16524_Transcript_19/21	3-ketoacyl-CoA synthase 10	3-ketoacyl-CoA synthase 10	173.677	190.5	190.557	266.044	312.512	431.426	368.809	331.043	462.848	628.03	783.611	557.025	67.6488	42.3856	87.835	47.5887	45.0331	34.6277	37.4134	9.29307	16.2863	41.5534	44.8905
Locus_459_Transcript_3/13	BI1-like protein	Bax inhibitor-1 family protein	617.371	537.06	729.603	894.375	480.572	429.472	417.285	446.5	901.003	800.684	871.199	781.814	565.69	519.34	668.073	404.944	467.04	371.144	354.923	686.421	636.213	712.164	703.271
Locus_5389_Transcript_2/3	60S ribosomal protein L44	Zinc-binding ribosomal protein family protein	508.506	449.774	382.118	349.428	342.036	428.875	510.437	499.347	442.043	307.969	271.586	312.876	552.666	520.461	466.358	625.69	693.025	820.735	751.243	382.581	406.367	425.981	442.733
Locus_144_Transcript_6/8	40S ribosomal protein S30	Ribosomal protein S30 family protein	331.128	335.759	205.524	286.954	601.507	428.381	435.882	441.687	343.195	285.412	289.637	304.123	442.345	468.584	244.336	696.215	512.281	581.734	554.483	338.039	361.066	458.733	456.653
Locus_385_Transcript_1/22	Vacuolar cation/proton exchanger 1a	cation exchanger 3	146.737	172.26	794.831	1008.41	444.884	427.641	493.272	444.29	477.967	777.97	491.468	1098.45	207.66	801.986	934.376	672.548	1582.8	730.064	893.692	2303.98	772.372	1272.46	2247.79
Locus_1769_Transcript_25/25	Multiple organellar RNA editing factor 8, chloroplastic/mitochondrial	cobalt ion binding protein	409.024	364.818	318.183	328.905	478.676	426.824	615.016	624.771	557.213	279.393	228.556	227.437	603.414	533.722	452.966	631.029	619.07	746.431	722.564	305.943	311.668	327.214	252.459
Locus_1099_Transcript_5/5	Arginine decarboxylase 1A, chloroplastic	arginine decarboxylase 1	512.76	522.836	1040.52	758.203	382.209	426.097	613.416	600.602	441.126	501.673	857.403	701.6	451.06	1084.89	1069.72	341.535	270.154	619.813	547.692	330.813	364.593	551.828	555.283
Locus_1609_Transcript_20/23	Gamma-glutamyl peptidase 3	Class I glutamine amidotransferase-like superfamily protein	916.918	1562.98	2202.06	1813.96	293.005	425.903	483.009	503.57	1720.46	1509.05	1495.25	801.513	814.187	755.961	1305.73	354.532	389.507	322.827	312.556	754.377	1088.84	576.55	772.841
Locus_6469_Transcript_8/11	Probable serine acetyltransferase 5	serine acetyltransferase 1%3B1	241.439	440.191	246.014	371.609	527.711	423.096	387.65	366.931	337.362	334.979	678.989	452.215	247.724	337.481	268.624	234.266	181.673	167.675	172.188	218.094	296.94	582.793	284.2
Locus_3768_Transcript_12/26	Magnesium transporter MRS2-4	magnesium transporter 6	592.398	638.548	508.417	514.388	382.003	421.265	411.237	415.288	454.321	402.298	418.963	327.94	630.715	573.907	430.851	496.038	495.071	414.675	483.48	230.179	355.078	327.644	263.308
Locus_3982_Transcript_5/7	Outer mitochondrial transmembrane helix translocase	P-loop containing nucleoside triphosphate hydrolases superfamily protein	938.64	972.383	1301.37	862.454	389.396	421.024	532.936	471.535	710.769	800.882	593.489	674.14	2060.61	1835.04	1804.98	377.641	499.954	490.831	487.334	777.267	482.733	394.019	706.486
Locus_449_Transcript_3/15	60S ribosomal protein L13-2	breast basic conserved 1	414.942	322.667	323.918	263.014	345.239	420.905	447.493	432.516	339.343	266.182	293.131	236.31	510.644	351.68	389.461	689.057	734.653	773.853	721.495	325.371	401.418	434.295	364.311
Locus_1030_Transcript_8/14	Eukaryotic translation initiation factor 2 subunit beta	eukaryotic translation initiation factor 2 beta subunit	609.869	567.985	465.83	542.859	419.858	418.912	517.186	533.595	573.982	463.726	412.603	338.336	639.04	673.142	551.495	573.359	570.377	662.261	625.973	460.931	494.127	526.578	388.557
Locus_1652_Transcript_19/20	Terminase A protein	glycine-rich protein	521.604	665.499	590.731	458.759	511.518	418.822	463.386	462.881	507.021	399.009	423.443	374.205	518.203	615.056	597.753	446.831	441.655	399.388	460.57	350.998	462.445	416.645	419.074
Locus_291_Transcript_5/22	Protein LEAD-SENSITIVE 1	NC domain-containing protein-like protein	650.579	621.797	855.663	729.822	444.877	418.298	291.771	315.057	387.03	621.803	606.812	519.248	525.456	677.096	706.004	388.513	318.546	236.193	238.135	338.479	691.296	445.066	463.656
Locus_1515_Transcript_1/13	Heavy metal-associated isoprenylated plant protein 32	Heavy metal transport/detoxification superfamily protein	361.494	236.668	311.347	81.2515	314.193	417.177	74.9932	51.3723	99.9281	78.9513	126.515	77.6119	176.858	183.213	247.947	234.636	193.556	108.549	110.557	156.179	174.32	227.032	72.107
Locus_70_Transcript_10/18	ATP synthase subunit d, mitochondrial	ATP synthase D chain	202.335	202.218	198.119	177.223	383.524	416.962	373.012	321.147	275.701	322.609	331.729	319.862	139.418	168.274	170.323	257.824	243.355	238.002	248.778	156.773	189.235	236.835	217.717
Locus_1034_Transcript_12/13	Dihydrolipoyllysine-residue acetyltransferase component 3 of pyruvate dehydrogenase complex, mitochondrial	Dihydrolipoamide acetyltransferase%2C long form protein	749.903	937.572	852.054	589.38	458.99	416.699	374.31	363.922	339.942	300.263	391.994	424.043	279.575	313.51	507.495	249.44	225.017	232.704	259.641	170.279	167.38	221.326	264.756
Locus_2582_Transcript_9/18	Ethylene-responsive transcription factor RAP2-3	ethylene-responsive element binding protein	691.787	496.671	343.347	897.282	760.035	412.972	303.084	345.451	240.176	260.048	318.548	565.934	364.377	298.499	291.258	336.082	286.827	182.255	215.285	340.991	301.668	509.79	320.43
Locus_3612_Transcript_6/7	Proteasome subunit beta type-5	N-terminal nucleophile aminohydrolases (Ntn hydrolases) superfamily protein	378.352	332.543	383.726	299.031	348.908	412.59	330.266	314.408	361.181	354.628	358.142	289.218	333.348	322.919	355.5	264.533	284.176	296.503	282.196	271.997	282.368	348.997	299.602
Locus_4074_Transcript_2/4	Proteasome subunit beta type-6	N-terminal nucleophile aminohydrolases (Ntn hydrolases) superfamily protein	703.366	780.977	692.397	544.826	434.55	411.907	446.668	459.805	502.3	475.794	429.296	434.263	719.214	721.353	714.456	644.282	601.687	539.313	551.211	442.811	539.88	570.274	509.905
Locus_778_Transcript_117/201	DnaJ protein homolog 2	DNAJ homologue 3	426.523	372.545	487.825	361	494.669	411.788	458.901	504.743	384.363	617.051	538.837	580.303	504.294	650.619	627.366	528.974	424.55	504.515	582.564	388.036	654.431	498.013	747.09
Locus_6002_Transcript_11/11	Probable ATP synthase 24 kDa subunit, mitochondrial	MALE GAMETOPHYTE DEFECTIVE 1	267.615	234.134	182.85	212.252	357.334	409.947	358.501	321.774	296.244	245.436	267.928	271.907	144.959	145.946	154.263	196.593	203.918	215.536	215.228	145	175.268	205.153	183.966
Locus_4849_Transcript_17/17	Tubby-like F-box protein 8	tubby like protein 1	458.197	642.151	566.037	695.78	488.395	409.429	422.733	409.505	274.759	296.261	370.237	271.548	578.96	644.382	555.273	378.346	345.561	368.389	389.949	245.322	319.511	432.529	368.972
Locus_1059_Transcript_4/17	Cystathionine gamma-synthase 1, chloroplastic	Pyridoxal phosphate (PLP)-dependent transferases superfamily protein	444.831	574.564	621.15	508.893	586.807	406.745	529.904	490.593	549.282	959.681	1222.87	875.912	504.609	1054.29	894.158	384.889	399.733	349.587	359.913	491.488	546.826	675.336	1451.53
Locus_110_Transcript_87/119	Beta-amylase 3, chloroplastic	chloroplast beta-amylase	657.623	1146.68	1341.47	836.194	440.71	405.902	268.724	274.299	102.005	277.221	315.594	226.93	165.987	177.377	526.279	47.097	54.3	42.8088	49.8787	8.77025	19.3942	29.0507	30.011
Locus_3012_Transcript_3/4	Bifunctional protein GlmU	plant/protein (Protein of unknown function%2C DUF538)	244.764	256.027	217.444	276.904	247.702	405.41	343.717	325.574	316.205	339.21	382.704	241.163	190.444	150.658	158.84	116.194	125.792	105.956	106.447	59.4992	111.853	106.68	85.5231
Locus_327_Transcript_3/12	Eukaryotic translation initiation factor 3 subunit A	eukaryotic translation initiation factor 3A	785.501	816.921	712.194	741.583	445.598	403.706	569.733	558.874	796.385	620.42	468.701	610.147	946.595	1066.05	940.779	551.708	526.896	609.899	633.045	527.317	569.641	524.832	703.361
Locus_373_Transcript_15/89	UDP-glucuronic acid decarboxylase 6	UDP-XYL synthase 6	224.99	245.803	182.654	305.643	174.176	402.313	315.608	271.883	183.173	239.647	178.705	136.566	185.885	201.926	197.11	188.487	229.95	283.453	273.156	179.203	233.477	216.647	183.014
Locus_381_Transcript_11/86	Transcription factor SAC51	transcription factor SAC51	372.707	478.706	470.141	363.782	447.728	401.895	423.334	421.099	209.529	237.311	208.263	189.787	568.127	571.782	474.606	612.489	532.866	527.7	568.786	271.69	214.185	280.587	315.722
Locus_470_Transcript_195/385	Protein TIFY 3	jasmonate-zim-domain protein 12	300.243	345.318	367.357	410.684	339.545	399.908	340.749	345.339	341.508	672.226	817.938	351.662	305.269	269.751	310.397	327.362	425.781	326.486	343.301	217.161	421.381	476.388	368.144
Locus_178_Transcript_40/141	Protein RKD5	RWP-RK domain-containing protein	112.73	111.082	148.509	164.034	601.707	399.432	576.819	703.843	60.8231	68.3117	38.2979	73.0312	51.6328	51.4861	66.8479	117.653	90.7396	90.6196	72.5317	29.86	47.4652	45.5446	49.3721
Locus_175_Transcript_154/384	Heavy metal-associated isoprenylated plant protein 7	Heavy metal transport/detoxification superfamily protein	195.592	200.963	226.623	269.377	406.144	398.387	430.384	378.427	350.205	436.056	371.428	167.595	433.883	421.902	374.404	642	646.675	546.812	557.305	468.88	530.279	405.946	387.166
Locus_241_Transcript_2/17	Pollen-specific protein C13	Pollen Ole e 1 allergen and extensin family protein	13.1685	6.12088	5.69866	64.9644	87.4112	398.168	238.348	176.633	1216.86	1757.69	3355.95	2922.28	76.7965	6.74212	16.483	97.8394	83.3557	63.9278	64.6232	432.304	919.703	211.424	199.363
Locus_295_Transcript_8/11	Tubulin alpha chain	tubulin alpha-2 chain	454.283	502.57	628.747	666.865	371.26	396.468	449.1	400.785	660.918	1060.96	1065.49	675.613	439.563	694.845	904.452	1028.26	1128.93	1274.13	865.665	1208.09	1316.29	1229.9	1278.65
Locus_2140_Transcript_31/31	Probable methyltransferase PMT2	S-adenosyl-L-methionine-dependent methyltransferases superfamily protein	591.958	555.688	577.592	741.879	416.698	396.122	510.83	516.379	293.602	405.648	434.191	445.165	276.305	222.289	345.09	200.152	153.046	216.346	185.039	185.748	163.231	193.236	201.33
Locus_161_Transcript_1/8	NAD-dependent malic enzyme 1, mitochondrial	NAD-dependent malic enzyme 1	251.874	213.12	166.427	208.83	368.175	388.442	322.323	332.76	156.191	228.654	232.932	323.853	118.453	93.1419	119.139	148.757	161.156	142.044	165.997	71.1871	76.695	102.369	123.972
Locus_571_Transcript_186/372	40S ribosomal protein S16	Ribosomal protein S5 domain 2-like superfamily protein	404.166	288.777	318.825	313.482	321.904	385.632	447.515	439.947	410.432	243.51	230.734	236.779	395.703	309.563	335.374	497.002	546.606	671.953	514.541	327.79	292.89	340.509	337.413
Locus_1160_Transcript_1/16	Isocitrate dehydrogenase [NAD] regulatory subunit 1, mitochondrial	isocitrate dehydrogenase 1	195.066	199.61	192.611	212.192	321.189	385.36	343.716	335.746	239.889	213.197	302.541	274.691	94.4809	98.0351	139.379	125.961	112.151	118.341	138.098	109.179	90.8576	119.828	129.632
Locus_15460_Transcript_3/42	Signal peptidase complex subunit 2	Microsomal signal peptidase 25 kDa subunit (SPC25)	418.41	385.241	413.756	450.732	337.745	383.995	490.671	479.857	450.027	520.736	407.11	391.491	456.338	478.498	508.846	470.386	412.806	500.177	444.854	368.791	494.093	414.616	458.564
Locus_1191_Transcript_15/15	Cysteine proteinase inhibitor 5	PHYTOCYSTATIN 2	24.4711	16.7251	3.69084	20.9303	262.164	383.664	273.856	320.945	36.9758	3.68937	18.2038	13.4561	29.0865	36.6851	3.60187	11.9556	23.7599	9.73757	7.52692	1.73198	1.58667	20.8947	15.328
Locus_178_Transcript_111/141	SCAN domain-containing protein 3	hAT dimerization domain-containing protein	1511.47	1334.52	1322.67	1227.75	645.095	382.057	679.539	759.538	702.704	686.655	778.807	583.944	2281.23	2605.07	2313.51	1869.21	1213	1770.68	1779.99	1133.96	1535.89	1333.53	1280.63
Locus_138_Transcript_1/12	Eukaryotic translation initiation factor 6-2	Translation initiation factor IF6	395.556	410.363	289.2	342.431	277.338	380.804	393.367	361.902	397.319	291.432	353.948	267.654	523.446	496.616	385.497	425.902	495.697	465.901	430.85	302.155	293.893	359.181	346.927
Locus_74_Transcript_46/276	Protein NRT1/ PTR FAMILY 7.3	nitrate transporter 1.5	797.076	362.272	771.079	372.992	370.369	379.962	564.891	512.516	322.317	174.021	165.385	171.404	1021.88	1338.84	1263.25	884.602	770.231	449.447	424.77	607.781	421.789	612.844	318.667
Locus_128_Transcript_19/19	Long chain acyl-CoA synthetase 8	AMP-dependent synthetase and ligase family protein	298.156	225.568	212.633	247.007	300.169	376.686	433.269	403.647	443.892	484.262	413.369	447.214	384.955	363.457	287.924	519.095	557.636	546.893	578.701	489.125	615.075	581.697	681.731
Locus_650_Transcript_1/46	Thioredoxin-like protein YLS8	mRNA splicing factor%2C thioredoxin-like U5 snRNP	311.835	284.665	292.636	292.977	389.881	376.681	341.405	383.426	288.993	342.415	330.258	415.606	383.257	313.826	296.29	746.244	833.949	599.962	706.91	311.728	428.301	513.137	487.354
Locus_4562_Transcript_8/8	60S ribosomal protein L34	Ribosomal protein L34e superfamily protein	268.873	249.76	168.641	245.397	274.905	376.556	319.9	333.355	202.042	106.981	157.395	226.767	339.811	276.301	179.863	1180.89	1297.7	1101.26	1021.57	191.27	234.539	279.653	333.283
Locus_507_Transcript_2/9	Malate dehydrogenase, cytoplasmic	Lactate/malate dehydrogenase family protein	247.278	246.964	218.968	272.448	320.107	376.38	328.831	287.784	307.439	296.426	269.706	319.827	177.938	182.45	190.953	229.931	213.848	250.994	237.888	260.722	241.571	248.634	259.281
Locus_7116_Transcript_3/28	Protein phosphatase 1 regulatory subunit pprA	Outer arm dynein light chain 1 protein	247.211	380.965	499.925	513.045	285.653	376.267	354.209	357.258	330.651	234.705	306.914	333.66	250.725	233.394	346.242	311.239	270.928	232.839	254.538	307.157	287.007	341.228	331.301
Locus_658_Transcript_3/68	V-type proton ATPase catalytic subunit A (Fragment)	vacuolar ATP synthase subunit A	153.537	155.549	125.424	166.197	291.147	374.89	380.639	340.791	186.94	205.366	230.225	121.489	178.674	172.92	141.958	394.864	352.315	445.603	371.576	179.304	226.986	224.626	139.598
Locus_1685_Transcript_137/158	Carbonic anhydrase, chloroplastic	carbonic anhydrase 1	88.5729	82.6687	60.0684	95.9883	127.339	374.845	136.326	108.727	119.218	206.635	209.998	263.287	129.784	116.235	65.4754	79.5885	82.5473	59.6975	75.2591	114.307	108.632	67.1718	72.4194
Locus_706_Transcript_11/27	60S ribosomal protein L18a	Ribosomal protein L18ae/LX family protein	423.016	528.461	441.68	423.651	302.676	374.171	371.144	351.778	365.788	298.777	293.104	248.544	423.256	583.035	509.607	439.702	496.575	475.858	418.993	322.615	380.431	438.642	367.156
Locus_52_Transcript_2/15	Omega-3 fatty acid desaturase, chloroplastic	fatty acid desaturase 7	251.844	321.873	277.814	286.64	291.69	374.109	386.03	339.233	266.122	198.638	179.887	227.894	176.07	234.106	228.392	217.904	292.4	329.991	283.396	188.587	155.362	176.667	201.486
Locus_1925_Transcript_9/9	40S ribosomal protein S15a	Ribosomal protein S8 family protein	341.236	359.961	330.217	269.772	226.697	373.662	368.652	364.294	327.771	218.576	225.38	238.747	292.942	376.568	357.36	416.647	434.431	577.707	469.239	233.306	245.011	313.106	304.887
Locus_15415_Transcript_4/26	60S ribosomal protein L12-2	Ribosomal protein L11 family protein	376.785	366.499	285.129	353.614	194.438	373.388	333.886	301.19	342.957	235.868	227.472	257.951	327.621	295.918	295.281	380.036	451.744	410.778	366.794	274.944	227.919	265.259	243.933
Locus_353_Transcript_10/12	OVARIAN TUMOR DOMAIN-containing deubiquitinating enzyme 2	OTU-like cysteine protease family protein	499.069	346.637	481.52	379.626	328.322	371.932	421.297	431.421	311.159	399.134	456.091	453.492	359.274	260.382	380.423	217.117	215.581	222.274	220.457	203.708	233.106	276.897	337.128
Locus_2707_Transcript_23/44	Probable U3 small nucleolar RNA-associated protein 7	Transducin/WD40 repeat-like superfamily protein	702.054	941.758	785.631	550.479	560.079	369.54	663.057	743.53	931.444	720.253	431.503	716.988	1019.84	1552.69	1190.1	1028.37	878.879	1413.93	1509.29	785.658	815.549	630.352	1435.34
Locus_92_Transcript_10/64	ADP-ribosylation factor 1	ADP-ribosylation factor A1B	880.999	840.958	840.966	956.381	324.41	368.954	385.232	347.115	728.514	761.788	765.798	813.129	678.014	796.116	856.094	464.185	501.663	539.817	473.961	734.026	779.143	833.011	1149.93
Locus_565_Transcript_9/14	Phosphomethylpyrimidine synthase, chloroplastic	thiaminC	222.417	119.745	122.247	110.763	305.711	368.221	329.282	310.792	284.371	318.64	361.21	313.558	205.087	145.742	130.615	290.886	242.886	282.601	304.57	356.491	384.062	410.288	316.331
Locus_685_Transcript_16/34	Eukaryotic initiation factor 4A-9	eukaryotic translation initiation factor 4A1	433.198	439.952	398.497	469.238	347.103	367.853	390.582	374.19	381.751	335.206	280.666	259.722	418.814	445.592	454.485	539.241	480.08	508.873	526.848	334.952	389.856	358.818	400.643
Locus_2042_Transcript_1/7	UDP-arabinopyranose mutase 1	reversibly glycosylated polypeptide 3	253.911	275.685	254.155	252.724	190.038	364.963	318.336	272.343	344.076	343.369	324.137	288.054	263.408	294.825	276.326	412.056	395.995	424.2	378.561	389.548	385.178	428.83	380.703
Locus_1981_Transcript_19/25	Polyubiquitin (Fragment)	ubiquitin 11	297.916	219.354	203.932	260.29	296.139	362.559	385.662	392.28	295.756	238.953	420.292	368.135	415.195	388.501	289.498	782.691	671.33	549.549	642.885	238.535	259.89	334.45	321.14
Locus_4601_Transcript_3/12	Indole-3-glycerol phosphate synthase, chloroplastic	Aldolase-type TIM barrel family protein	429.701	508.017	455.123	238.55	374.662	361.681	285.178	281.463	314.057	282.409	211.118	234.716	323.435	313.846	327.599	395.812	357.526	308.167	359.46	269.926	325.329	288.065	264.155
Locus_3862_Transcript_8/12	Aminoaldehyde dehydrogenase ALDH10A8, chloroplastic	aldehyde dehydrogenase 10A8	433.447	469.986	506.8	553.083	415.507	360.541	469.766	457.999	343.747	381.814	429.705	396.624	403.03	461.398	499.561	463.111	383.493	455.285	496.383	403.001	441.721	488.301	440.204
Locus_93_Transcript_518/850	DNA-directed RNA polymerases II, IV and V subunit 12	DNA directed RNA polymerase%2C 7 kDa subunit	315.438	268.65	366.432	324.752	514.521	359.77	569.629	618.589	308.07	330.542	339.796	384.399	245.842	247.245	325.522	440.304	281.911	365.508	386.852	226.808	268.172	282.073	369.549
Locus_2469_Transcript_11/28	LOB domain-containing protein 27	LOB domain-containing protein 27	11.4534	10.042	13.7787	21.9033	97.7527	358.936	218.53	116.513	14.405	54.888	30.4846	74.9336	10.61	6.04609	6.47148	28.5612	33.6338	12.0093	7.61556	5.83247	6.18878	7.58179	12.6535
Locus_2024_Transcript_3/49	Phosphopantothenoylcysteine decarboxylase	Flavoprotein	362.326	310.617	254.529	227.306	221.516	358.898	333.447	345.693	299.622	231.644	323.976	331.471	215.885	171.731	207.248	206.429	307.575	229.028	208.487	346.474	261.448	254.978	341.34
Locus_86_Transcript_5/30	Gamma-glutamylcyclotransferase 2-2	ChaC-like family protein	3.15843	1.98051	11.8807	8.25555	23.6467	358.771	152.044	30.2023	22.028	19.1444	24.0641	80.3211	1.60265	1.01122	4.24454	9.75792	9.00691	4.53922	1.34769	0.845882	2.54957	4.07597	2.4561
Locus_15453_Transcript_11/32	U1 small nuclear ribonucleoprotein 70 kDa	U1 small nuclear ribonucleoprotein-70K	750.7	641.629	627.084	606.925	573.57	358.616	525.232	654.722	711.494	471.331	444.672	317.458	1073.84	976.075	897.536	783.16	713.533	837.585	923.875	566.512	614.423	541.721	483.595
Locus_701_Transcript_15/15	60S ribosomal protein L23	Ribosomal protein L14p/L23e family protein	587.685	501.293	448.938	530.918	268.93	356.213	403.763	385.217	373.775	254.652	254.033	267.08	528.994	514.159	486.493	426.759	429.881	570.972	475.945	281.549	284.506	355.18	390.767
Locus_5255_Transcript_1/7	Probable glutathione S-transferase DHAR1, cytosolic	dehydroascorbate reductase 2	407.368	395.294	507.665	368.542	353.738	355.911	408.717	378.053	260.714	200.308	287.907	368.806	257.19	283.341	384.476	488.007	519.456	574.258	551.793	313.007	301.17	388.634	444.462
Locus_3674_Transcript_30/39	Succinate dehydrogenase subunit 5, mitochondrial	succinate dehydrogenase 5	253.679	237.513	225.136	206.981	295.978	354.8	261.73	240.832	153.747	143.095	203.323	246.621	177.155	149.991	205.3	169.308	173.264	169.105	189.703	124.529	124.485	188.578	217.483
Locus_432_Transcript_1/18		Pollen Ole e 1 allergen and extensin family protein	1221.49	1019.23	1395.43	1682.94	959.361	353.256	162.894	229.685	724.753	76.3985	218.69	405.958	286.668	162.76	635.687	54.3546	42.5654	25.8964	30.2102	170.78	352.439	247.407	102.693
Locus_7669_Transcript_14/32	Peroxisome biogenesis protein 22	peroxin 22	612.087	456.244	640.043	436.592	386.389	352.899	459.452	429.617	400.077	489.557	395.319	461.598	503.82	458.764	536.125	477.812	381.091	430.631	446.197	377.824	481.502	425.704	548.361
Locus_581_Transcript_15/22	Cell division cycle protein 48 homolog	ATPase%2C AAA-type%2C CDC48 protein	265.928	266.207	256.414	274.857	293.337	351.839	351.229	324.032	428.434	358.398	239.431	241.442	330.392	350.46	317.443	294.221	285.763	277.959	292.766	272.058	292.484	228.496	240.309
Locus_2169_Transcript_27/55	60S ribosomal protein L8	Ribosomal protein L2 family	302.091	301.578	243.956	274.548	263.839	351.087	355.376	316.224	409.407	239.039	229.163	264.43	295.076	278.058	293.471	377.494	379.242	408.175	390.652	349.963	307.423	318.982	291.467
Locus_658_Transcript_6/68	V-type proton ATPase catalytic subunit A	vacuolar ATP synthase subunit A	253.731	261.78	257.793	275.696	259.293	350.82	331.413	314.663	303.974	281.61	305.142	252.726	294.198	328.631	290.353	363.963	352.866	380.747	363.649	296.837	326.58	315.315	290.691
Locus_709_Transcript_5/17	Auxin-responsive protein IAA1	indoleacetic acid-induced protein 16	302.538	282.262	240.556	271.166	301.745	349.144	361.691	334.185	532.335	276.679	297.525	206.884	408.479	355.381	300.852	463.307	416.559	402.019	407.525	221.01	206.901	219.707	193.366
Locus_968_Transcript_6/6	SKP1-like protein 1A	S phase kinase-associated protein 1	350.199	364.664	334.344	400.169	290.358	348.246	311.604	296.604	367.024	378.963	352.172	279.385	344.455	321.942	321.284	401.683	371.079	350.384	346.968	337.099	367.803	380.841	330.189
Locus_5352_Transcript_5/14	Ferritin-3, chloroplastic	ferritin 2	240.339	574.067	531.133	918.227	416.795	348.217	372.663	357.54	657.053	733.331	1070.19	682.983	324.893	714.424	568.302	600.163	555.444	770.207	929.479	269.273	318.249	1405.41	610.632
Locus_2604_Transcript_5/19	Glyoxylase I 4	Lactoylglutathione lyase / glyoxalase I family protein	248.729	323.773	364.759	228.624	178.504	348.175	234.082	279.373	130.087	149.098	243.516	162.259	69.509	50.5309	204.261	31.985	24.7074	26.0356	22.4268	10.9746	10.8634	18.6292	17.5325
Locus_11733_Transcript_4/4	Peroxidase 42	Peroxidase superfamily protein	470.173	368.025	488.036	586.908	862.093	346.638	789.855	912.417	1370.21	1366.65	883.231	544.702	1932.98	1821.44	1781.65	3201.53	3827.16	4250.57	3794.11	4833.37	4512.33	3770.74	3185.71
Locus_2716_Transcript_19/46	Iron-sulfur assembly protein IscA-like 2, mitochondrial	Iron-sulfur cluster biosynthesis family protein	483.71	439.646	503.433	470.989	318.77	345.265	316.286	347.502	381.645	377.139	351.262	395.266	335.023	322.55	438.502	233.67	216.967	238.511	220.01	230.724	245.082	267.158	348.717
Locus_2697_Transcript_6/7	Translationally-controlled tumor protein homolog	translationally controlled tumor protein	147.845	139.478	146.148	128.646	357.768	343.878	400.647	460.673	179.316	213.15	213.955	233.281	178.266	245.156	185.478	834.184	781.992	851.297	826.427	155.141	370.46	300.736	457.639
Locus_796_Transcript_23/33	Serine/arginine-rich splicing factor SR45a	RNA-binding (RRM/RBD/RNP motifs) family protein	357.698	337.6	341.677	358.245	500.43	343.367	619.19	703.59	205.29	272.71	333.823	237.212	378.276	297.745	306.987	531.088	347.986	461.438	553.149	94.4496	242.865	228.705	221.575
Locus_14076_Transcript_7/14	Protein translation factor SUI1 homolog	Translation initiation factor SUI1 family protein	296.444	220.56	223.35	245.821	337.199	341.926	334.653	369.378	252.048	303.05	414.113	328.533	353.228	341.971	368.445	515.277	480.832	485.838	450.121	276.809	381.827	511.913	542.432
Locus_1924_Transcript_13/20	V-type proton ATPase subunit D	vacuolar ATP synthase subunit D (VATD) / V-ATPase D subunit / vacuolar proton pump D subunit (VATPD)	302.977	343.446	302.761	345.628	340.851	341.297	296.548	288.483	381.058	375.241	399.77	339.036	317.583	388.507	294.332	249.285	302.854	250.033	262.789	350.054	404.523	389.379	328.628
Locus_2255_Transcript_17/17	Dihydrolipoyllysine-residue succinyltransferase component of 2-oxoglutarate dehydrogenase complex 1, mitochondrial	Dihydrolipoamide succinyltransferase	364.343	439.198	331.655	282.056	299.108	340.852	360.426	341.617	156.505	191.314	216.474	252.978	174.292	139.697	188.815	149.418	170.74	162.267	168.772	100.37	118.504	131.327	196.081
Locus_472_Transcript_19/21	Outer envelope pore protein 16-3, chloroplastic/mitochondrial	Mitochondrial import inner membrane translocase subunit Tim17/Tim22/Tim23 family protein	453.644	443.533	463.497	417.297	304.574	340.453	325.238	323.38	271.48	262.214	277.903	301.17	327.125	315.396	385.614	250.445	254.99	259.931	292.073	205.186	202.073	241.035	254.356
Locus_840_Transcript_152/162	Desumoylating isopeptidase 1	PPPDE putative thiol peptidase family protein	335.651	471.301	455.267	411.747	401.709	338.35	285.964	298.124	320.48	332.146	407.289	528.521	208.876	223.876	223.802	238.818	200.156	190.265	181.051	137.003	164.903	196.243	257.326
Locus_457_Transcript_3/6	Endoplasmin homolog	Chaperone protein htpG family protein	410.474	295.328	335.869	312.868	572.623	337.932	374.886	293.538	380.474	457.817	238.689	235.866	403.99	374.281	360.589	524.397	562.59	620.253	489.987	495.625	446.035	377.549	346.045
Locus_236_Transcript_5/25	DCN1-like protein 2	defective in cullin neddylation protein	574.025	734.327	651.106	406.247	403.777	336.415	358.434	379.176	486.616	402.153	427.291	309.72	593.805	745.421	739.186	506.18	504.903	398.547	414.32	365.016	361.571	406.983	418.304
Locus_805_Transcript_3/5	PP2A regulatory subunit TAP46	2A phosphatase associated protein of 46 kD	496.836	505	556.463	668.086	368.763	336.348	286.594	300.65	271.219	321.314	362.521	383.499	275.899	261.928	373.068	186.705	182.879	152.918	176.09	151.299	199.354	227.557	243.313
Locus_894_Transcript_1/34	Phosphoserine phosphatase, chloroplastic	3-phosphoserine phosphatase	241.508	230.379	237.407	239.941	299.371	336.183	359.611	360.028	333.559	370.499	316.594	310.259	244.51	295.706	276.392	355.487	284.951	275.577	265.57	177.745	259.294	249.86	356.504
Locus_948_Transcript_7/35	Zinc finger CCCH domain-containing protein 22	Zinc finger (CCCH-type) family protein / RNA recognition motif (RRM)-containing protein	1203.27	1004.21	1686.82	1095.06	699.376	334.083	531.547	566.317	797.207	644.909	672.867	652.164	1185.01	1019.75	1574.06	747.431	599.699	614.559	734.2	523.756	661.067	573.207	777.608
Locus_978_Transcript_49/55	Heterogeneous nuclear ribonucleoprotein Q	RNA-binding (RRM/RBD/RNP motifs) family protein	698.63	711.299	607.506	600.592	365.041	334.079	341.987	362.333	560.768	506.287	469.797	413.285	635.616	697.766	615.421	456.033	454.271	440.09	479.426	427.224	516.201	615.859	542.258
Locus_678_Transcript_3/9	Peroxisomal 2,4-dienoyl-CoA reductase [(3E)-enoyl-CoA-producing]	short-chain dehydrogenase-reductase B	480.69	815.888	554.312	641.736	529.983	333.89	356.014	375.515	354.699	332.497	417.273	532.358	212.327	235.687	361.852	146.203	119.654	115.611	122.163	146.678	185.944	231.775	258.667
Locus_470_Transcript_222/385	Histone deacetylase HDT3	histone deacetylase 3	539.596	602.066	420.927	369.98	369.847	333.722	612.368	565.501	826.927	251.366	268.687	307.286	527.914	598.684	474.433	595.732	599.053	930.033	710.171	293.262	272.32	255.448	323.683
Locus_754_Transcript_7/16	Early light-induced protein 1, chloroplastic	Chlorophyll A-B binding family protein	2266.77	3117.16	2110.14	3904.02	327.154	333.676	147.076	164.561	920.112	552.813	2003.98	4909.42	411.319	1218.4	857.734	217.598	180.565	175.875	104.908	238.143	411.603	927.938	3602.62
Locus_7065_Transcript_6/17	Cysteine proteinase inhibitor 1	Cystatin/monellin superfamily protein	177.659	171.55	141.791	111.05	1305.96	333.623	934.691	921.607	1749.72	1574.66	1011.61	783.842	280.01	210.815	127.217	392.35	302.586	396.489	345.945	729.359	733.828	576.113	448.188
Locus_6069_Transcript_26/36	Receptor-like serine/threonine-protein kinase ALE2	Protein kinase superfamily protein	740.436	704.902	792.345	727.211	507.322	333.561	329.812	343.796	716.159	817.708	677.093	554.804	1102.31	975.664	1031.84	837.784	625.229	515.284	493.027	463.502	371.686	400.212	575.739
Locus_2544_Transcript_31/41	Annexin Gh1 (Fragment)	annexin 2	167.144	152.047	187.073	184.655	411.341	332.906	390.772	434.063	503.85	754.689	1210.47	317.746	180.047	152.198	211.495	320.062	279.073	347.675	343.96	325.772	333.017	393.622	279.988
Locus_3744_Transcript_4/8	Bifunctional phosphatase IMPL2, chloroplastic	inositol monophosphatase family protein	269.366	262.292	303.152	278.775	213.228	332.84	329.067	289.903	187.483	125.522	119.18	113.573	446.991	354.94	580.287	272.656	265.39	296.69	294.235	120.426	122.31	144.62	141.539
Locus_437_Transcript_19/78	3-oxoacyl-[acyl-carrier-protein] synthase II, chloroplastic	fatty acid biosynthesis 1	174.265	140.651	137.045	136.022	285.455	332.588	358.273	469.236	233.852	332.144	306.006	211.89	186.192	214.414	170.7	165.221	137.09	136.219	129.842	132.131	173.798	174.054	170.837
Locus_3967_Transcript_2/20	ATP synthase subunit O, mitochondrial	delta subunit of Mt ATP synthase	169.359	172.163	162.069	148.378	326.12	331.467	305.709	298.493	239.899	228.352	291.516	339.407	103.492	102.759	129.742	136.724	145.205	159.124	178.66	104.218	105.405	144.031	157.654
Locus_7286_Transcript_12/20	Probable phospholipid hydroperoxide glutathione peroxidase	glutathione peroxidase 6	278.823	183.649	230.35	293.077	281.12	330.408	420.255	367.52	250.673	402.672	256.244	369.248	314.916	256.213	275.923	307.614	301.485	364.303	350.37	236.448	495.649	278.017	388.558
Locus_9237_Transcript_2/7	60S ribosomal protein L6	Ribosomal protein L6 family protein	314.632	373.717	307.537	307.743	230.388	330.402	317.343	295.068	355.212	236.115	199.297	211.533	325.012	412.041	345.421	319.329	355.695	431.868	336.546	284.586	275.409	278.689	270.806
Locus_1616_Transcript_2/5	Hsp70-Hsp90 organizing protein 3	stress-inducible protein	430.462	462.517	365.535	380.727	369.782	329.757	325.647	299.094	362.96	228.743	219.26	294.98	270.948	289.502	262.401	270.671	276.75	284.387	248.826	230.335	232.146	220.214	281.488
Locus_252_Transcript_58/58	Pyrophosphate-energized vacuolar membrane proton pump	Inorganic H pyrophosphatase family protein	210.835	299.326	335.591	285.284	215.305	329.357	311.2	314.824	382.786	231.078	373.703	214.107	328.426	294.582	404.764	478.719	463.799	441.05	397.394	294.415	257.914	264.504	197.555
Locus_2520_Transcript_1/9	DNA-binding protein MNB1B	high mobility group B2	821.243	874.729	874.272	963.532	349.586	326.909	419.386	441.304	456.875	499.146	703.08	958.222	632.848	967.18	860.37	274.309	308.295	353.288	339.145	358.658	525.882	655.534	985.428
Locus_4043_Transcript_14/28	Tubulin beta-4 chain	beta-6 tubulin	533.594	447.052	463.48	619.753	247.346	325.596	345.351	274.702	492.203	568.338	487.686	362.974	574.234	582.015	589.973	728.588	870.379	885.989	704.988	590.335	849.6	692.616	676.229
Locus_3965_Transcript_68/82	Myb-related protein 308	myb domain protein 4	335.157	399.893	454.433	353.082	572.855	324.724	351.358	420.573	210.374	281.863	227.02	177.557	109.552	76.5054	194.066	60.1215	54.3447	56.3054	69.2678	39.6325	48.1626	82.1373	52.9101
Locus_1336_Transcript_4/13	26S proteasome regulatory subunit 4 homolog B	regulatory particle AAA-ATPase 2A	423.583	481.905	448.659	392.308	383.777	323.99	332.353	331.419	377.84	447.403	475.192	353.363	416.738	525.217	478.783	355.772	326.416	320.975	345.243	306.666	386.412	470.865	385.957
Locus_2841_Transcript_8/15	Mitochondrial phosphate carrier protein 3, mitochondrial	phosphate transporter 3%3B1	240.49	239.071	245.55	263.516	245.604	322.282	243.612	213.915	301.38	248.699	336.506	342.601	126.144	143.732	180.618	144.722	151.43	174.396	163.042	166.32	125.791	132.646	180.788
Locus_1483_Transcript_7/7	Aspartate--tRNA ligase 2, cytoplasmic	Class II aminoacyl-tRNA and biotin synthetases superfamily protein	68.4653	65.5423	55.2609	63	295.685	322.063	328.918	304.131	190.738	174.228	185.351	114.613	108.823	96.3335	71.9552	350.974	324.943	362.283	368.698	173.931	207.473	216.465	156.889
Locus_15821_Transcript_10/16	Probable ADP-ribosylation factor GTPase-activating protein AGD11	Calcium-dependent ARF-type GTPase activating protein family	306.39	339.015	372.739	257.263	353.43	321.845	319.322	302.757	248.744	383.43	399.715	275.353	267.411	288.528	318.636	304.688	264.997	262.086	278.415	129.301	211.878	198.33	189.738
Locus_1128_Transcript_18/19	Protein SUPPRESSOR OF K(+) TRANSPORT GROWTH DEFECT 1	AAA-type ATPase family protein	358.583	310.453	328.367	265.05	378.554	321.32	302.835	299.923	293.301	357.904	344.643	310.802	329.302	328.376	311.646	319.563	339.193	299.405	295.609	215.569	296.649	320.596	304.413
Locus_2612_Transcript_1/17	Protein TIFY 9	jasmonate-zim-domain protein 10	13.072	13.1127	22.2972	23.3892	50.0437	320.181	422.983	273.489	34.9928	103.218	81.3958	140.896	13.1063	22.4517	18.0112	25.2304	32.8387	29.5345	12.7494	7.29934	18.0212	22.9597	22.407
Locus_15747_Transcript_5/11	Ubiquitin-conjugating enzyme E2 variant 1C	MMS ZWEI homologue 3	433.765	353.617	421.836	328.079	320.975	319.669	379.066	412.573	408.525	475.539	422.245	379.7	477.063	396.895	404.422	379.63	465.365	443.015	465.174	434.87	555.654	462.804	490.94
Locus_562_Transcript_9/13	Multiple organellar RNA editing factor 1, mitochondrial	multiple organellar RNA editing factor	319.257	367.499	268.759	244.975	424.035	319.237	392.061	384.638	354.818	224.472	183.276	168.119	408.535	453.126	327.781	592.2	539.001	615.412	620.203	294.633	289.472	318.847	233.274
Locus_226_Transcript_8/10	Probable cinnamyl alcohol dehydrogenase 1	cinnamyl alcohol dehydrogenase 5	36.0899	25.9237	23.4578	32.6126	432.654	318.981	301.526	292.556	75.2381	81.8056	76.0964	118.781	25.0738	23.1608	21.8324	30.056	10.0836	9.33684	10.4486	8.06792	16.9299	8.5228	13.7702
Locus_4101_Transcript_2/4	Proteasome subunit beta type-7-B	20S proteasome beta subunit PBB2	322.639	204.969	271.108	293.632	276.958	318.653	366.33	353.848	401.737	261.964	303.184	250.644	302.936	227.028	301.824	310.068	342.611	363.834	330.88	286.003	298.339	346.682	300.963
Locus_818_Transcript_2/17	Zinc finger protein CONSTANS-LIKE 10	B-box type zinc finger protein with CCT domain-containing protein	244.527	196.013	221.022	254.943	388.487	318.11	317.983	348.481	57.0509	44.2119	164.358	108.709	142.778	68.6525	162.681	93.4793	66.8824	70.1472	71.9203	20.6144	14.2483	67.9202	51.1228
Locus_1044_Transcript_33/69	60S acidic ribosomal protein P0	Ribosomal protein L10 family protein	593.102	518.686	584.341	493.654	210.17	317.477	319.26	304.536	361.081	235.491	243.205	443.104	860.148	775.027	918.529	621.126	694.829	949.555	791.532	646.097	504.047	737.406	1000.9
Locus_15506_Transcript_1/14	Stem-specific protein TSJT1	aluminum induced protein with YGL and LRDR motifs	991.245	1215.55	433.369	690.358	492.002	317.409	204.034	296.122	127.75	85.7043	334.426	256.388	187.579	183.093	193.547	28.2622	18.7928	8.25505	14.821	5.37436	19.1726	62.5226	48.8204
Locus_1053_Transcript_7/12	40S ribosomal protein S7	Ribosomal protein S7e family protein	470.85	511.029	430.897	409.302	279.823	317.384	377.024	353.081	424.294	239.889	230.369	284.261	463.902	489.086	499.161	339.147	401.792	433.875	386.533	238.77	244.263	300.252	292.751
Locus_16149_Transcript_7/22	F-box protein SKIP31	cyclic AMP-responsive element-binding protein	265.131	260.33	311.215	148.39	223.843	316.336	303.208	263.001	210.321	164.727	195.415	265.581	334.321	269.765	322.327	207.903	154.674	191.572	199.541	97.5118	124.537	177.34	243.536
Locus_2664_Transcript_3/9	Nitrate reductase [NADH] 1	nitrate reductase 1	11.5169	5.64662	4.08124	27.8524	547.183	315.954	413.368	393.886	364.281	467.031	441.754	552.763	14.6802	11.6947	16.429	112.533	135.075	119.091	119.821	152.621	97.2068	138.193	191.157
Locus_331_Transcript_1/14	Glycolipid transfer protein 1	glycolipid transfer protein 1	298.186	280.312	390.404	320.796	220.237	314.576	389.959	373.488	221.958	252.279	261.949	248.055	237.713	258.203	357.928	275.523	293.059	346.627	335.5	195.379	202.237	276.916	349.277
Locus_23269_Transcript_4/11	NADH dehydrogenase [ubiquinone] iron-sulfur protein 1, mitochondrial	NADH-ubiquinone dehydrogenase	174.623	182.543	214.817	175.399	252.56	314.383	288.563	282.277	186.34	182.933	175.957	146.937	123.776	127.489	178.457	156.783	160.612	157.257	171.507	110.083	112.606	122.818	105.345
Locus_470_Transcript_89/385			437.697	299.261	388.44	382.776	367.223	314.185	445.522	487.683	320.144	257.84	263.595	227.911	652.411	472.541	438.336	730.946	564.323	621.664	617.286	222.442	250.242	213.882	306.792
Locus_1842_Transcript_3/3	Transaldolase	Aldolase-type TIM barrel family protein	180.222	202.534	205.524	137.852	331.16	313.592	294.906	296.001	282.156	293.539	279.354	309.284	171.163	171.176	187.219	357.334	394.998	332.258	360.119	373.276	390.688	429.354	467.956
Locus_4041_Transcript_1/6		dehydrin family protein	1172.06	1689.35	850.221	837.787	288.352	313.369	262.07	241.442	696.354	343.86	533.085	435.424	2994.38	2993.5	1312.74	1022.52	1253.74	1078.65	1024.42	2004.22	1851.46	2183.38	1613
Locus_3122_Transcript_16/17	Eukaryotic translation initiation factor 5	Translation initiation factor IF2/IF5	347.004	407.696	343.272	399.661	311.944	313.347	320.702	321.385	254.236	257.378	164.078	340.106	499.917	455.724	404.774	363.562	348.863	371.05	369.747	232.415	234.402	174.557	407.543
Locus_1114_Transcript_3/6	Cysteine synthase	O-acetylserine (thiol) lyase (OAS-TL) isoform A1	293.469	293.91	192.947	316.377	179.215	313.329	241.384	223.33	288.695	268.185	309.575	233.042	138.692	138.699	141.984	152.345	115.879	121.611	140.907	203.297	215.351	173.611	194.374
Locus_375_Transcript_64/123	Sex-determining transformer protein 2	hypothetical protein	442.302	624.282	390.232	1842.39	200.924	312.07	256.981	279.382	395.962	541.602	387.177	435.527	496.264	543.339	435.487	478.092	455.467	390.155	341.794	579.869	641.586	448.309	381.983
Locus_65_Transcript_63/270	Protein PHOSPHATE STARVATION RESPONSE 3	myb-like HTH transcriptional regulator family protein	387.405	641.971	448.62	317.859	294.136	310.656	224.574	236.161	172.812	88.0096	194.122	201.24	297.247	203.728	272.036	69.2751	106.354	108.332	132.317	41.4023	107.002	67.8071	77.4609
Locus_15787_Transcript_3/3	Multiprotein-bridging factor 1a	multiprotein bridging factor 1A	335.287	500.051	324.602	266.095	281.796	310.196	278.692	285.199	214.7	224.199	269.868	234.618	444.066	411.346	368.566	494.632	523.735	465.459	468.786	277.412	334.974	320.503	396.833
Locus_106_Transcript_5/25	Late embryogenesis abundant protein D-29	Late embryogenesis abundant protein (LEA) family protein	2.29407	3.00757	3.7396	14.472	2.06807	309.755	25.9108	12.3337	58.8404	246.812	351.906	502.977	42.0085	17.6889	26.501	12.2702	24.5857	4.5045	3.44337	10.1098	82.5534	20.5972	16.8986
Locus_3532_Transcript_13/20	SURP and G-patch domain-containing protein 1-like protein	SWAP (Suppressor-of-White-APricot)/surp domain-containing protein / D111/G-patch domain-containing protein	359.286	370.356	352.942	362.031	352.964	309.315	325.977	342.711	343.207	294.027	249.43	290.137	372.918	465.622	459.035	447.462	480.094	464.394	459.309	240.161	320.273	289.189	434.382
Locus_4466_Transcript_17/22	Plant cysteine oxidase 4	2-aminoethanethiol dioxygenase%2C putative (DUF1637)	838.009	714.765	757.799	661.326	452.172	307.452	346.25	371.49	289.436	369.172	384.167	354.405	544.512	426.524	601.289	374.807	322.974	308.383	324.39	238.09	225.444	257.796	326.167
Locus_20927_Transcript_13/17	Peroxidase 5	Peroxidase superfamily protein	176.647	198.364	116.866	311.192	164.2	307.317	347.603	267.823	1183.74	445.733	1500.92	1185.87	177.338	103.459	273.058	149.315	160.759	121.476	118.478	77.1774	128.166	83.5502	44.5958
Locus_2770_Transcript_8/12	Ubiquitin-conjugating enzyme E2 35	ubiquitin-conjugating enzyme 35	485.444	516.581	427.462	385.104	397.805	306.134	322.389	313.155	290.86	267.83	308.326	304.876	529.659	527.201	535.536	800.694	677.431	538.394	556.977	351.885	420.211	435.43	623.929
Locus_367_Transcript_197/236	Glucose-1-phosphate adenylyltransferase large subunit, chloroplastic/amyloplastic	ADPGLC-PPase large subunit	993.658	1106.98	1478.06	863.096	367.968	305.68	259.221	257.719	474.235	578.088	351.917	293.931	474.582	465.837	807.914	181.481	159.324	170.466	195.583	259.567	387.428	140.82	399.664
Locus_15644_Transcript_1/15	Glutathione S-transferase	glutathione S-transferase phi 8	552.584	333.942	262.831	439.975	365.208	305.366	318.389	308.646	367.265	321.207	403.259	381.883	362.193	291.592	207.699	412.158	463.191	396.472	359.598	511.608	486.181	410.361	335.16
Locus_3996_Transcript_12/14	Inorganic pyrophosphatase 2	Pyridoxal phosphate phosphatase-related protein	452.726	158.967	505.542	330.398	253.777	304.663	334.747	319.129	57.7532	751.469	215.892	380.675	129.365	50.4919	292.352	64.2779	68.2975	68.2322	74.8166	40.2378	59.9922	52.5883	119.867
Locus_110_Transcript_20/119	Phosphoenolpyruvate carboxylase, housekeeping isozyme	phosphoenolpyruvate carboxylase 3	480.463	576.081	532.907	469.299	340.512	304.382	350.768	350.922	175.488	249.706	164.816	364.715	249.116	244.617	384.255	163.272	138.042	162.218	174.615	133.14	120.641	127.038	191.785
Locus_1023_Transcript_4/11	Probable inositol oxygenase	myo-inositol oxygenase 1	331.154	313.644	388.873	225.424	81.8851	302.831	205.814	144.401	33.3017	183.827	60.663	63.1572	35.2003	33.3179	140.857	5.6721	23.0671	10.9443	8.28556	0.807615	16.6204	7.36517	3.51687
Locus_9130_Transcript_9/9	Protein PHR1-LIKE 2	Homeodomain-like superfamily protein	332.324	376.697	311.857	358.9	187.946	302.27	280.563	290.881	148.267	120.87	133.493	152.185	291.169	272.467	294.748	215.922	236.357	240.147	270.64	188.801	144.716	157.756	209.475
Locus_344_Transcript_1/4	50S ribosomal protein L29	hypothetical protein	1.94301	2.69192	4.74828	8.40751	2.10714	302.025	146.486	60.9074	7.78988	65.0915	69.2287	147.366	0	0	0	4.5108	21.7262	6.46485	0.978459	0	7.06824	5.52711	3.44643
Locus_687_Transcript_49/63	Probable E3 ubiquitin-protein ligase HIP1	RING/U-box superfamily protein	258.306	315.83	254.346	251.168	258.51	302.021	267.603	269.713	351.668	436.949	419.121	252.971	200.731	234.758	222.43	145.714	201.387	140.928	155.821	159.864	174.144	206.464	179.744
Locus_3940_Transcript_25/28	RGG repeats nuclear RNA binding protein A (Fragment)	Hyaluronan / mRNA binding family	446.035	447.943	411.117	316.16	452.825	301.979	342.738	354.532	311.495	322.349	260.428	275.589	487.314	472.476	428.929	377.422	310.803	318.495	369.402	275.606	321.203	348.764	349.963
Locus_2313_Transcript_4/21	Heavy metal-associated isoprenylated plant protein 36	Heavy metal transport/detoxification superfamily protein	416.378	189.11	163.569	136.708	203.392	300.061	271.552	243.384	50.7336	29.8986	46.6527	86.422	568.981	278.738	294.184	331.849	417.32	320.928	427.972	142.801	131.515	113.997	352.204
Locus_360_Transcript_59/67	ATP-dependent 6-phosphofructokinase 3	phosphofructokinase 3	630.249	1095.64	670.99	616.126	308.052	299.43	266.872	266.204	181.982	127.144	138.559	277.146	170.064	220.444	324.215	41.5853	35.9045	34.2666	32.0942	19.2911	17.4368	27.4927	70.0484
Locus_15399_Transcript_5/9	Histone H1	histone H1-3	96.1478	71.0952	115.557	100.15	337.9	298.815	321.699	274.313	298.357	222.693	287.499	168.805	234.356	199.672	162.183	471.51	516.016	405.155	389.254	263.986	419.046	520.647	243.026
Locus_373_Transcript_14/89	UDP-glucuronic acid decarboxylase 6	UDP-XYL synthase 6	119.783	122.244	99.0304	101.698	103.066	298.607	165.501	114.054	138.885	121.621	116.031	99.7978	121.093	121.553	119.937	158.143	137.488	155.399	140.424	174.721	197.793	199.238	187.253
Locus_785_Transcript_2/5	Dihydrolipoyllysine-residue acetyltransferase component 1 of pyruvate dehydrogenase complex, mitochondrial	Dihydrolipoamide acetyltransferase%2C long form protein	332.508	270.054	293.739	144.571	236.201	297.298	303.825	308.626	136.398	144.761	128.675	160.131	254.783	208.655	196.153	242.319	210.073	216.094	262.137	85.0534	147.399	123.753	138.454
Locus_20794_Transcript_1/4	Actin-depolymerizing factor 1	actin depolymerizing factor 4	322.711	320.173	328.616	331.763	273.712	296.438	329.928	318.338	427.406	450.667	425.46	370.89	323.693	336.039	336.228	464.266	445.003	470.137	427.528	358.167	416.607	398.932	442.434
Locus_15651_Transcript_2/3	2-methylpropanoate--CoA ligase CCL4	acyl activating enzyme 5	414.577	317.914	302.005	222.292	337.325	296.331	297.529	344.406	356.907	327.401	321.117	121.615	114.353	91.9458	136.688	87.9491	62.4161	65.3225	80.7355	105.991	83.1734	100.729	80.383
Locus_1443_Transcript_14/15	2-oxoglutarate dehydrogenase, mitochondrial	2-oxoglutarate dehydrogenase%2C E1 component	247.749	180.837	244.985	230.812	260.937	296.076	220.774	215.455	137.315	145.391	148.452	170.247	112.684	72.666	167.211	104.03	100.407	96.4057	111.825	64.2195	61.7298	77.7629	95.0546
Locus_4627_Transcript_5/7	Non-specific lipid-transfer protein	lipid transfer protein 3	194.511	230.765	252.45	404.482	216.943	295.95	282.078	260.88	177.926	280.952	260.244	485.423	119.793	66.7256	302.324	38.867	23.9201	49.0131	30.2872	25.006	17.9735	40.0319	29.8002
Locus_2301_Transcript_1/19	DNA-directed RNA polymerases II and IV subunit 5A	Eukaryotic rpb5 RNA polymerase subunit family protein	414.617	397.363	393.248	370.155	300.716	295.511	345.645	296.092	339.241	272.855	269.926	273.212	424.986	395.822	373.068	401.194	348.143	413.67	361.092	294.806	323.166	323.777	334.894
Locus_620_Transcript_34/62	Coatomer subunit alpha-1	Coatomer%2C alpha subunit	294.878	302.402	272.612	282.763	205.672	294.814	284.706	270.51	336.951	305.777	265.148	242.652	307.998	363.841	324.016	319.601	345.05	374.837	337.96	272.748	242.362	244.953	269.67
Locus_2737_Transcript_5/14	Soluble inorganic pyrophosphatase 4	pyrophosphorylase 4	471.463	293.818	374.649	625.28	182.747	294.78	277.809	284.438	406.308	879.45	614.814	611.691	413.743	300.781	421.861	603.212	446.039	542.959	537.88	321.446	453.247	351.279	645.688
Locus_369_Transcript_9/11	GDP-L-galactose phosphorylase 2	GDP-L-galactose phosphorylase VITAMIN C DEFECTIVE 5 (VTC5)	474.035	630.728	504.122	631.16	602.183	294.59	517.909	571.331	368.553	1009.37	485.781	938.28	383.189	713.06	526.496	423.753	389.823	535.251	467.107	823.621	1162.32	282.531	793.52
Locus_1244_Transcript_8/8	60S ribosomal protein L18-2	ribosomal protein L18	364.664	406.885	361.369	359.785	288.938	294.094	376.6	353.968	427.98	240.578	221.979	252.717	377.623	439.78	445.006	381.019	351.424	461.057	438.895	299.205	270.054	358.965	265.38
Locus_1173_Transcript_31/31	V-type proton ATPase subunit C	vacuolar ATP synthase subunit C (VATC) / V-ATPase C subunit / vacuolar proton pump C subunit (DET3)	355.612	300.185	430.535	304.147	237.059	293.792	333.295	304.333	272.183	296.651	294.979	232.041	323.766	306.05	423.569	265.769	296.596	295.425	281.744	209.84	234.564	237.254	255.596
Locus_15788_Transcript_2/2	Nascent polypeptide-associated complex subunit beta	Nascent polypeptide-associated complex NAC	360.721	342.602	316.791	302.667	295.946	292.003	326.578	315.717	356.307	288.161	242.017	224.986	362.197	341.317	319.363	308.786	295.571	345.942	332.216	252.045	264.582	316.279	248.792
Locus_76_Transcript_49/71	Asparagine synthetase [glutamine-hydrolyzing]	glutamine-dependent asparagine synthase 1	441.121	324.894	768.087	208.554	425.254	291.891	154.714	192.125	162.019	181.639	253.438	208.922	76.7337	39.9329	243.531	48.1836	34.5143	27.6988	31.2451	51.3812	56.2118	52.2673	62.2689
Locus_16008_Transcript_1/17	Probable E3 ubiquitin-protein ligase HIP1	RING/U-box superfamily protein	679.368	623.649	712.842	552.928	491.814	291.199	318.368	362.198	341.253	415.575	357.841	474.455	632.348	528.93	697.892	304.957	303.57	253.726	300.79	203.845	279.931	281.827	402.515
Locus_4381_Transcript_5/12	Heavy metal-associated isoprenylated plant protein 39	Heavy metal transport/detoxification superfamily protein	99.2296	150.175	205.017	503.412	157.093	291.098	189.997	182.453	121.978	116.975	209.595	239.531	55.7946	77.4252	103.679	37.0071	73.5801	58.6425	51.3269	46.6787	82.524	81.1043	84.9016
Locus_998_Transcript_4/10	Xylose isomerase	xylose isomerase family protein	80.4214	68.8401	84.9623	88.6566	126.507	291.036	259.862	227.67	69.9334	81.9569	86.6506	121.846	80.3057	64.611	69.0895	64.0434	65.1421	59.9106	60.5267	61.4788	73.9264	83.6791	44.8608
Locus_8100_Transcript_2/4	Probable glucan endo-1,3-beta-glucosidase A6	O-Glycosyl hydrolases family 17 protein	252.234	315.033	142.301	198.958	147.018	290.752	194.89	119.625	47.1726	50.4473	80.8143	28.7427	468.578	272.976	221.583	118.961	204.246	211.268	201.433	53.4717	54.1265	90.527	33.1961
Locus_23434_Transcript_2/3	ATP synthase subunit f, mitochondrial	ATP-dependent RNA helicase	124.956	126.962	104.375	108.71	232.594	290.108	224.364	213.852	165.457	138.703	205.085	223.94	70.8316	68.0843	82.2241	125.001	144.269	117.484	118.272	78.5548	62.2772	101.739	102.798
Locus_4299_Transcript_16/19	NAC domain-containing protein 43	NAC (No Apical Meristem) domain transcriptional regulator superfamily protein	2.0802	1.68842	0	5.138	0	289.664	172.588	6.94005	6.28269	0	3.79624	5.81273	0.485945	3.97953	2.07105	12.2978	2.90362	4.04929	1.99366	0	0	5.41518	0.536147
Locus_3991_Transcript_9/11	60S ribosomal protein L13a-3	Ribosomal protein L13 family protein	334.363	387.27	306.212	322.524	267.062	288.889	339.051	332.703	408.06	199.572	176.813	239.788	355.248	375.429	349.152	400.686	354.884	469.634	417.467	269.576	285.689	287.291	305.517
Locus_444_Transcript_15/20	Probable methyltransferase PMT17	S-adenosyl-L-methionine-dependent methyltransferases superfamily protein	128.27	90.0877	104.81	129.722	146.411	287.565	183.182	167.301	243.821	449.942	449.332	557.717	367.755	323.838	254.961	129.741	139.352	164.04	167.794	262.054	256.065	243.247	320.137
Locus_987_Transcript_24/64	Serine/arginine-rich splicing factor SR34A	SER/ARG-rich protein 34A	399.56	446.9	362.91	353.582	308.713	287.106	347.57	334.688	314.946	362.901	259.574	294.334	358.376	348.398	347.952	420.23	339.236	449.603	373.17	168.404	224.056	209.113	328.991
Locus_3533_Transcript_21/45	Protein AATF	rRNA processing protein-like protein	670.227	530.804	483.752	382.705	325.03	286.603	365.669	396.63	423.015	285.325	271.27	207.857	955.631	952.764	661.96	456.822	474.137	552.24	609.453	298.961	376.243	380.194	396.922
Locus_1641_Transcript_3/12	Probable calcium-binding protein CML21	Calcium-binding EF-hand family protein	297.554	419.923	315.613	299.385	230.599	286.183	281.459	269.201	289.935	410.007	349.81	290.39	214.497	259.408	238.547	210.808	235.487	268.923	241.175	213.79	268.448	249.189	272.331
Locus_2803_Transcript_10/21	E3 ubiquitin-protein ligase RZFP34	CHY-type/CTCHY-type/RING-type Zinc finger protein	1062.91	560.106	1109.62	982.409	415.204	285.975	219.123	275.304	136.541	178.322	340.07	102.559	473.031	311.961	602.428	306.807	193.971	149.94	143.302	117.937	188.542	213.58	112.724
Locus_11968_Transcript_1/6	S-formylglutathione hydrolase	S-formylglutathione hydrolase	383.25	349.319	382.899	322.043	361.098	285.268	274.397	271.633	263.75	309.535	286.388	189.26	356.876	312.056	375.215	434.809	371.518	297.206	336.098	297.199	326.772	345.311	231.797
Locus_6493_Transcript_32/33	Potassium channel AKT2	potassium transport 2/3	132.826	53.2368	137.64	69.8211	294.771	284.359	243.027	292.495	409.741	713.068	559.081	86.4393	157.401	74.5523	114.849	355.547	468.701	237.899	227.551	463.747	566.895	302.888	295.155
Locus_1938_Transcript_8/10	Putative defensin-like protein 83	low-molecular-weight cysteine-rich 46	98.0935	50.5221	61.4487	79.8094	902.616	284.002	468.159	910.876	15.5849	5.15597	9.71235	17.0686	26.7768	6.38345	11.2211	69.3057	29.5139	24.7911	21.7051	3.04865	3.53481	9.13333	5.78166
Locus_3566_Transcript_7/17	NADP-dependent D-sorbitol-6-phosphate dehydrogenase	NAD(P)-linked oxidoreductase superfamily protein	44.0745	91.5892	114.724	120.36	271.218	282.047	185.057	193.866	163.844	167.861	214.561	288.29	39.057	86.8359	114.891	167.421	175.943	123.366	134.226	141.212	149.711	192.718	169.215
Locus_1250_Transcript_17/20	Homeobox-leucine zipper protein HAT5	homeobox 1	390.758	376.286	595.375	597.031	348.538	282.046	271.222	273.104	572.289	388.276	554.667	650.613	369.917	429.619	539.769	252.095	224.838	210.532	215.741	335.417	469.482	505.06	474.41
Locus_2116_Transcript_2/16	Peptidyl-prolyl cis-trans isomerase FKBP12	FK506-binding protein 12	292.83	273.557	410.677	445.396	229.378	280.306	283.729	260.439	190.323	135.731	172.571	277.602	176.823	197.562	322.026	194.108	195.919	228.351	212.7	154.761	141.58	181.056	256.091
Locus_634_Transcript_44/45	Nucleoside diphosphate kinase 1	nucleoside diphosphate kinase	297.596	332.99	284.77	234.789	229.429	280.252	231.606	227.798	344.671	336.091	288.499	289.448	236.783	274.794	278.571	300.054	302.504	335.683	304.889	280.142	341.317	333.289	312.74
Locus_4063_Transcript_9/14	Serine/threonine-protein phosphatase PP1	type one serine/threonine protein phosphatase 4	461.526	369.833	386.145	359.379	275.675	280.202	279.082	274.568	243.772	232.931	315.271	270.167	500.799	381.532	383.03	430.202	418.941	357.74	376.3	247.682	311.94	312.489	282.778
Locus_2648_Transcript_3/8	Putative glucose-6-phosphate 1-epimerase	Galactose mutarotase-like superfamily protein	609.482	765.749	879.394	714.755	356.76	277.639	284.519	293.467	284.798	380.596	367.673	509.772	538.854	759.303	764.892	434.067	351.204	273.265	313.916	303.544	412.974	446.136	645.484
Locus_195_Transcript_7/10	Mitochondrial dicarboxylate/tricarboxylate transporter DTC	Mitochondrial substrate carrier family protein	316.416	413.006	320.187	296.125	185.188	277.607	240.683	220.898	174.703	152.858	162.193	219.015	135.671	183.096	224.825	156.228	152.731	157.46	154.725	108.674	102.645	113.122	159.779
Locus_1638_Transcript_10/10	Signal recognition particle receptor subunit alpha	signal recognition particle receptor alpha subunit family protein	450.77	807.983	423.158	622.145	216.11	277.144	213.749	242.995	355.705	416.849	398.52	343.234	297.935	376.52	315.732	132.714	150.006	149.758	156.844	228.073	258.177	274.056	286.381
Locus_1170_Transcript_16/20	Sulfate transporter 3.1	sulfate transporter 3%3B1	321.973	589.181	524.48	376.87	356.387	276.771	341.23	363.54	231.905	250.361	336.987	508.768	146.21	112.191	417.855	348.644	219.991	440.868	461.257	404.204	311.995	469.688	511.358
Locus_281_Transcript_9/22	Protein IN2-1 homolog B	Glutathione S-transferase family protein	392.349	375.375	622.07	549.088	412.017	276.168	313.712	340.933	1583.63	1352.21	1205.21	1009.11	567.891	468.987	579.805	537.498	499.044	434.258	473.507	703.295	897.439	867.315	1085.77
Locus_5870_Transcript_13/14	Glucan endo-1,3-beta-glucosidase 7	O-Glycosyl hydrolases family 17 protein	252.7	247.822	227.157	225.253	390.75	274.873	357.013	338.692	214.475	214.304	220.245	127.991	449.422	447.616	374.104	443.997	382.279	368.734	373.7	326.246	312.845	429.026	312.808
Locus_16310_Transcript_12/37	Serine/arginine-rich-splicing factor SR34	RNA-binding (RRM/RBD/RNP motifs) family protein	522.276	449.466	409.358	352.848	322.255	274.343	319.177	345.7	379.833	230.361	249.557	257.781	641.426	613.741	523.623	652.639	456.511	497.523	483.4	286.068	300.518	293.181	321.662
Locus_1076_Transcript_7/16	Protein METHYLENE BLUE SENSITIVITY 1	zinc finger (C2H2 type) family protein	171.843	135.226	88.4522	79.0422	314.105	274.266	287.208	272.743	145.138	164.68	111.265	88.3762	334.511	261.757	142.704	646.762	635.235	466.765	497.287	188.919	226.972	203.277	159.625
Locus_4866_Transcript_14/20	Eukaryotic translation initiation factor NCBP	Putative cap-binding protein	366.271	387.212	260.133	454.569	211.79	274.189	316.043	355.479	317.99	253.55	299.732	399.053	431.901	355.673	300.204	462.885	481.755	391.52	404.956	276.18	309.961	341.014	502.539
Locus_2288_Transcript_15/15	40S ribosomal protein SA	40s ribosomal protein SA	205.786	196.292	195.027	179.919	183.14	274.154	299.298	285.542	268.514	178.881	110.194	116.968	287.596	283.494	291.635	373.818	374.246	436.572	410.899	235.652	250.6	240.429	151.573
Locus_24_Transcript_911/1190	Cytochrome c oxidase subunit 5b-2, mitochondrial	Rubredoxin-like superfamily protein	292.618	225.617	255.77	181.339	232.483	273.232	213.433	229.488	144.513	122.764	156.455	192.056	275.572	221.435	277.908	280.874	226.612	250.121	269.114	116.287	145.906	162.381	219.006
Locus_1020_Transcript_24/31	Caltractin	centrin2	296.468	266.299	241.912	293.354	250.635	272.873	342.379	344.099	293.453	296.689	294.684	331.195	258.434	250.832	218.243	257.912	252.317	315.013	301.37	195.718	250.225	267.968	357.447
Locus_3895_Transcript_2/8	40S ribosomal protein S4-3	Ribosomal protein S4 (RPS4A) family protein	384.759	393.253	380.812	346.123	229.317	272.564	280.221	262.801	286.23	192.497	172.683	218.221	363.309	350.209	379.862	578.307	513.222	527.755	517.684	249.708	246.5	263.665	277.956
Locus_2298_Transcript_3/11	Cyanate hydratase	cyanase	250.125	123.346	281.914	246.068	478.309	272.264	241.752	268.486	456.394	576.012	463.6	425.828	245.02	114.27	250.634	215.32	218.328	129.386	133.031	247.776	266.069	163.114	183.396
Locus_1035_Transcript_1/11	Cytosolic isocitrate dehydrogenase [NADP]	cytosolic NADP+-dependent isocitrate dehydrogenase	247.293	231.496	182.134	205.992	340.376	271.08	302.828	298.92	244.814	265.1	260.945	217.969	204.311	155.066	160.821	203.813	188.989	185.257	192.738	155.357	178.454	201.266	144.97
Locus_2315_Transcript_6/10	Alpha-soluble NSF attachment protein	alpha-soluble NSF attachment protein 2	248.714	217.189	244.692	215.876	227.555	270.919	271.789	268.056	264.501	287.721	238.784	185.252	271.947	271.785	269.583	282.92	307.597	264.84	252.781	246.815	314.062	261.039	206.866
Locus_4696_Transcript_10/11	Proline iminopeptidase	proline iminopeptidase	380.328	258.626	366.584	475.892	246.791	270.538	300.331	273.088	247.722	254.704	281.813	400.766	355.934	338.701	328.518	277.377	254.463	278.399	307.493	161.949	231.398	264.804	401.211
Locus_93_Transcript_323/850	Inositol-3-phosphate synthase	myo-inositol-1-phosphate synthase 2	228.809	343.478	500.719	174.132	96.0644	269.776	217.004	215.948	190.401	133.868	121.328	148.202	305.991	206.926	477.918	235.998	227.029	174.498	176.68	83.9945	112.45	119.911	92.6865
Locus_141_Transcript_188/266	D-lactate dehydrogenase [cytochrome], mitochondrial	FAD-linked oxidases family protein	263.897	154.798	305.04	296.617	303.485	269.772	265.398	295.455	283.745	275.92	358.734	257.315	234.36	151.082	263.617	138.085	141.285	123.383	151.3	136.839	167.294	236.993	177.102
Locus_5823_Transcript_7/11	NEDD8-conjugating enzyme Ubc12	RUB1 conjugating enzyme 1	307.479	277.788	294.285	256.878	260.157	269.705	283.883	278.707	465.858	497.515	522.714	358.822	293.846	256.232	321.006	255.436	263.302	250.306	248.822	424.067	536.636	735.991	497.272
Locus_15420_Transcript_7/19	14-3-3-like protein GF14 iota	general regulatory factor 12	342.038	331.848	295.603	293.986	173.138	269.054	270.233	230.968	260.97	306.889	317.217	289.556	284.023	278.113	258.627	232.18	246.419	243.441	221.607	192.309	190.794	169.787	191.006
Locus_1850_Transcript_7/13	Protein MAK16 homolog A	MAK16 protein-like protein	462.1	432.287	411.543	353.363	366.642	268.313	366.446	382.707	306.773	186.168	174.307	170.55	592.823	495.493	446.818	555.815	420.829	522.75	549.96	215.745	208.781	279.913	231.327
Locus_4035_Transcript_5/5	Uncharacterized protein At5g49945	hypothetical protein (DUF1682)	163.465	158.482	192.212	146.71	289.771	268.161	235.825	230.359	143.933	179.56	145.749	159.353	130.661	142.033	157.603	267.447	228.768	224.168	248.801	131.857	159.535	148.288	167.472
Locus_141_Transcript_74/266	Clathrin interactor EPSIN 2	ENTH/VHS family protein	274.93	266.664	343.289	385.144	253.888	266.855	228.009	210.65	256.458	354.625	382.375	502.041	415.265	352.27	362.436	374.557	405.684	273.539	304.586	191.35	317.388	213.91	347.289
Locus_898_Transcript_21/34	26S proteasome regulatory subunit 7 homolog A	regulatory particle triple-A 1A	561.753	535.743	552.248	496.981	234.802	266.54	286.199	275.407	344.643	275.358	271.792	286.891	479.243	465.701	522.868	276.779	302.018	261.885	264.715	281.039	282.447	297.825	317.206
Locus_15025_Transcript_3/3	CBS domain-containing protein CBSX3, mitochondrial	Cystathionine beta-synthase (CBS) family protein	296.454	159.752	204.198	207.774	271.689	265.39	204.17	218.61	101.373	99.6962	111.982	107.616	471.177	321.43	330.038	437.112	577.673	370.217	374.353	332.665	389.765	468.361	299.096
Locus_11_Transcript_5/170		hypothetical protein	135.019	112.087	238.102	122.058	541.215	263.89	488.219	476.477	98.0667	324.884	95.3214	73.6733	99.9262	132.074	179.791	278.253	114.456	215.543	222.035	36.3035	57.171	40.0588	77.1976
Locus_5473_Transcript_11/11	Probable ribosome biogenesis protein RLP24	Ribosomal protein L24e family protein	423.957	433.317	441.428	271.39	247.432	263.884	326.701	294.792	273.059	187.931	223.077	267.274	416.106	395.324	449.076	273.642	256.554	283.93	277.363	187.803	186.633	241.242	259.612
Locus_16008_Transcript_8/17	Probable E3 ubiquitin-protein ligase HIP1	RING/U-box superfamily protein	542.507	500.417	532.738	444.441	374.634	263.687	301.033	354.626	322.984	363.86	316.556	427.748	513.527	402.304	522.041	288.603	264.786	249.072	276.991	204.29	241.89	249.306	334.185
Locus_8891_Transcript_11/30	Serine/arginine-rich-splicing factor SR34	RNA-binding (RRM/RBD/RNP motifs) family protein	331.462	330.31	360.7	272.245	286.17	263.646	349.559	345.629	200.322	166.974	162.29	167.681	265.485	285.353	331.301	324.464	279.688	330.925	310.225	140.117	160.864	159.494	210.726
Locus_1653_Transcript_6/13	ADP-ribosylation factor GTPase-activating protein AGD5	ARF-GAP domain 5	341.552	393.471	358.94	386.925	347.887	263.172	310.235	340.147	354.938	292.82	448.587	279.453	373.584	367.71	330.223	484.658	345.674	320.019	379.245	244.401	250.629	296.509	166.308
Locus_479_Transcript_7/8	60S ribosomal protein L7-2	Ribosomal protein L30/L7 family protein	253.381	196.007	220.19	226.215	174.367	262.436	285.556	264.853	274.653	106.114	202.289	168.744	249.927	220.824	252.658	216.612	280.24	366.789	310.008	186.46	151.713	270.631	214.374
Locus_2541_Transcript_4/21	60S ribosomal protein L36-3	Ribosomal protein L36e family protein	266.313	241.499	258.352	207.277	197.906	261.854	264.968	256.934	211.106	163	168.673	173.871	272.632	278.794	297.924	299.68	305.115	346.645	303.027	175.219	230.724	276.812	229.642
Locus_175_Transcript_200/384	Cysteine proteinase RD21A	Granulin repeat cysteine protease family protein	20.3207	16.2687	11.1439	62.4995	221.648	261.778	178.296	149.209	705.714	554.205	422.529	298.596	161.578	71.5323	109.951	312.88	1168.64	1158.13	921.447	3258.75	1146.05	1830.58	1012.82
Locus_163_Transcript_9/17	Guanine nucleotide-binding protein subunit beta-like protein	receptor for activated C kinase 1C	183.196	179.765	140.788	153.239	199.482	261.556	280.152	253.861	190.659	132.967	102.136	107.847	208.177	190.258	162.415	323.2	314.252	335.458	274.577	180.708	148.868	157.378	125.816
Locus_53_Transcript_193/220	Alpha-glucan phosphorylase, H isozyme	alpha-glucan phosphorylase 2	325.654	336.144	468.656	398.498	265.44	260.905	216.251	228.89	148.248	207.494	271.797	190.766	333.261	289.668	495.41	730.238	640.357	500.915	511.839	232.835	339.923	453.662	254.523
Locus_93_Transcript_52/850	Stem-specific protein TSJT1	aluminum induced protein with YGL and LRDR motifs	376.256	174.942	236.527	269.018	272.552	260.831	292.079	301.264	281.45	303.405	310.587	237.724	792.85	379.615	365.073	478.603	508.022	450.229	462.59	576.383	653.682	706.045	727.746
Locus_5020_Transcript_1/1	Pyruvate dehydrogenase E1 component subunit alpha, mitochondrial	pyruvate dehydrogenase complex E1 alpha subunit	214.243	154.061	202.99	147.457	240.968	260.297	158.103	140.111	120.185	136.261	172.044	212.229	95.9245	67.1103	126.512	77.3857	76.0234	75.265	80.382	75.6511	61.2397	79.6612	106.748
Locus_568_Transcript_33/34	Transcriptional corepressor LEUNIG	transcriptional corepressor LEUNIG	546.148	503.797	587.965	582.83	407.814	260.204	398.045	391.386	510.369	458.261	606.455	558.045	856.869	918.19	871.294	583.497	536.305	635.21	699.706	520.081	606.717	635.55	835.184
Locus_1256_Transcript_19/22	Probable potassium transporter 9	potassium transporter 2	234.653	260.238	301.291	241.627	268.001	259.594	286.033	280.302	458.328	776.191	622.502	283.969	134.295	121.109	226.276	121.624	95.9542	98.7255	107.848	129.453	101.767	122.647	156.372
Locus_877_Transcript_3/6	Citrate synthase, mitochondrial	Citrate synthase family protein	369.186	230.159	310.731	242.468	188.214	258.103	260.69	232.52	216.15	115.979	257.583	205.242	85.0446	49.5519	152.619	57.6513	70.97	80.5691	80.144	59.7981	42.2962	78.5166	89.7389
Locus_313_Transcript_19/21	ACT domain-containing protein ACR3	ACT domain repeat 3	613.597	588.787	705.576	584.077	276.407	257.46	257.516	238.748	108.081	103.471	149.075	226.239	398.526	380.362	540.697	253.283	215.575	181.86	221.574	133.268	126.711	174.291	267.894
Locus_1238_Transcript_7/20	4-alpha-glucanotransferase DPE2	disproportionating enzyme 2	155.221	153.621	142.742	87.8922	271.791	257.35	275.067	275.975	165.706	281.256	178.171	103.894	104.917	87.0707	116.692	104.352	154.597	166.523	167.203	146.236	175.571	161.265	149.531
Locus_17467_Transcript_2/3	V-type proton ATPase subunit c5	vacuolar-type H[+]-ATPase C3	225.808	197.947	214.255	213.349	248.078	256.666	290.943	289.495	287.501	361.296	305.923	270.209	273.463	266.575	238.387	515.75	420.827	384.971	363.05	329.353	309.243	335.283	256.899
Locus_93_Transcript_239/850	Desiccation protectant protein Lea14 homolog	Late embryogenesis abundant protein%2C group 2	276.195	130.459	179.359	287.382	233.664	255.95	258.959	249.135	343.423	758.33	346.25	356.428	306.935	194.992	244.607	351.695	372.93	477.941	436.355	352.482	715.41	510.744	445.48
Locus_1002_Transcript_4/7	Prohibitin-2, mitochondrial	prohibitin 2	281.965	315.411	210.471	229.099	204.291	255.666	264.425	256.319	342.689	190.15	205.018	198.241	347.232	396.291	259.127	362.148	357.045	365.704	349.121	262.761	252.292	264.28	246.756
Locus_75_Transcript_11/16	Lon protease 2	ATP-dependent protease La (LON) domain protein	291.18	230.347	304.27	228.539	293.867	255.339	240.2	274.638	228.073	142.231	196.207	175.313	337.912	229.998	298	440.999	362.06	283.527	358.097	169.286	212.645	252.021	202.666
Locus_65_Transcript_264/270	Cytochrome b5 isoform E	cytochrome B5 isoform E	177.973	174.916	170.64	162.61	258.324	255.22	313.714	349.832	257.174	315.924	227.904	252.52	137.859	127.606	137.761	169.811	203.702	220.86	188.427	165.116	177.278	172.773	143.82
Locus_4418_Transcript_3/28	Probable jasmonic acid carboxyl methyltransferase 1	jasmonic acid carboxyl methyltransferase	322.875	346.744	230.338	298.117	163.798	255.139	241.973	260.614	180.005	185.427	342.026	277.6	122.099	108.976	133.728	86.275	57.2267	67.3701	54.103	31.5277	67.0537	107.208	98.6243
Locus_4453_Transcript_12/23	Cysteine proteinase inhibitor 12	cystatin B	386.182	379.955	354.451	526.481	309.85	252.288	345.982	379.565	554.286	510.85	345.148	537.345	294.305	278.175	317.002	345.799	237.213	285.741	347.577	313.68	417.739	306.945	504.462
Locus_935_Transcript_1/14	Glutelin type-A 2	RmlC-like cupins superfamily protein	5.179	2.39397	6.11862	9.99216	157.921	252.21	226.873	111.93	17.2385	14.5185	20.676	23.2418	4.15699	0	2.0146	31.2304	20.6935	11.5666	4.91375	4.2646	0.486007	6.45343	1.1667
Locus_3969_Transcript_6/7	DNA-directed RNA polymerase subunit beta	GRIP/coiled-coil protein%2C putative (DUF1664)	328.338	356.483	289.699	282.586	236.456	251.961	282.382	273.206	286.401	271.821	281.319	274.866	290.587	293	259.049	184.245	205.719	199.201	233.946	231.725	233.516	255.144	229.11
Locus_838_Transcript_12/15	Short-chain dehydrogenase TIC 32, chloroplastic	NAD(P)-binding Rossmann-fold superfamily protein	504.856	266.582	283.933	325.444	321.098	251.777	241.803	270.04	345.694	336.59	341.259	325.531	346.53	291.07	253.898	179.265	190.486	180.069	192.094	232.155	319.738	294.41	268.063
Locus_1685_Transcript_135/158	Carbonic anhydrase, chloroplastic	carbonic anhydrase 1	34.0197	12.9006	27.863	31.7394	51.7621	251.088	95.3868	79.4699	63.9475	88.0855	279.539	160.036	16.3973	11.2575	19.3289	20.5716	27.0098	18.0961	13.8357	17.9199	25.6736	24.9014	13.4369
Locus_509_Transcript_27/28	Xaa-Pro dipeptidase	Metallopeptidase M24 family protein	113.992	105.692	106.341	102.995	384.913	250.737	284.564	276.064	199.748	252.43	227.464	203.311	107.424	93.4107	92.8468	213.402	176.352	201.808	211.504	101.944	136.331	108.644	121.942
Locus_3387_Transcript_5/25	Cadmium/zinc-transporting ATPase HMA2	heavy metal atpase 2	253.435	305.804	225.541	192.362	190.321	250.288	286.046	268.318	332.249	280.665	248.49	278.706	612.808	628.954	397.127	594.876	360.894	335.41	339.457	303.697	257.296	298.093	301.194
Locus_4740_Transcript_3/7	DCD domain-containing protein NRP-B	DCD (Development and Cell Death) domain protein	107.16	185.847	212.437	217.176	361.232	250.278	273.784	307.766	505.574	474.243	583.991	468.081	34.3566	46.5793	83.5907	174.976	101.714	159.305	203.805	39.1774	111.624	112.814	48.2602
Locus_10139_Transcript_11/24	Calcium-dependent protein kinase 24	calcium-dependent protein kinase 2	381.821	547.046	416.652	372.477	214.286	249.694	273.007	269.214	257.809	219.525	224.637	151.064	425.622	543.47	516.265	309.936	286.323	262.859	278.45	244.55	234.887	247.682	304.629
Locus_57_Transcript_3/10	Protein TONNEAU 1a	tonneau family protein	322.766	259.765	257.771	269.11	233.389	249.615	243.143	254.382	146.957	168.1	151.48	132.581	396.73	304.268	286.571	339.866	406.325	333.1	357.454	159.631	214.352	199.683	198.519
Locus_4075_Transcript_1/22	S-adenosylmethionine synthase 1	S-adenosylmethionine synthetase 1	189.767	211.627	156.325	242.371	210.139	249.594	210.519	182.54	448.052	780.856	627.912	489.503	178.622	180.313	211.344	349.025	427.519	427.238	342.28	314.607	410.884	253.97	183.738
Locus_15827_Transcript_9/9	Protein DEHYDRATION-INDUCED 19 homolog 2	Drought-responsive family protein	448.96	478.997	422.522	437.198	251.471	249.469	304.292	310.029	266.611	207.826	237.526	342.196	445.924	397.908	404.645	351.842	303.902	294.078	359.656	193.008	255.322	263.921	336.087
Locus_2526_Transcript_18/65	CRIB domain-containing protein RIC10	ROP-interactive CRIB motif-containing protein 10	141.068	58.4975	127.632	252.971	295.054	249.375	323.388	315.933	173.209	243.391	387.813	298.566	207.054	209.01	191.043	446.492	435.287	433.849	460.891	295.556	307.295	290.154	253.331
Locus_569_Transcript_15/26	Nuclear transport factor 2	Nuclear transport factor 2 (NTF2) family protein with RNA binding (RRM-RBD-RNP motifs) domain-containing protein	400.629	481.764	495.581	452.083	244.39	248.894	261.808	219.756	289.118	284.954	230.856	278.465	409.42	515.091	519.575	440.352	319.258	378.938	356.928	246.481	273.907	254.294	393.157
Locus_818_Transcript_11/17	Zinc finger protein CONSTANS-LIKE 10	B-box type zinc finger protein with CCT domain-containing protein	208.732	167.206	191.57	192.294	298.912	248.828	213.794	232.9	40.7772	29.8853	123.271	75.9897	120.791	57.5875	138.357	72.5414	59.0179	46.9746	43.8384	12.7178	11.8954	42.679	43.4385
Locus_4444_Transcript_22/32	Protein transport protein Sec61 subunit alpha	SecY protein transport family protein	370.726	345.562	404.892	444.264	352.018	248.684	265.647	237.406	315.701	335.706	303.93	369.726	317.763	312.968	366.461	300.339	304.973	333.701	286.998	294.586	282.705	246.327	326.298
Locus_163_Transcript_3/17	Guanine nucleotide-binding protein subunit beta-like protein	receptor for activated C kinase 1C	301.435	340.996	392.419	400.964	199.605	248.537	265.892	225.945	385.033	223.066	250.904	262.139	285.648	312.652	404.85	307.748	298.58	338.177	309.214	315.184	250.122	307.963	308.983
Locus_1344_Transcript_9/26	Late embryogenesis abundant protein At5g17165	hypothetical protein	42.8724	24.253	26.6199	59.9574	190.674	248.516	142.548	171.238	56.7883	47.3039	104.826	175.695	104.298	58.0619	59.5488	361.911	482.17	383.77	382.03	204.136	234.026	318.345	312.376
Locus_1710_Transcript_13/14	Leucine aminopeptidase 2, chloroplastic	Cytosol aminopeptidase family protein	152.066	134.417	152.258	127.57	141.035	248.441	173.625	150.85	174.915	224.678	259.062	199.585	136.484	134.837	147.826	168.39	201.295	158.849	152.449	166.099	215.327	293.577	205.634
Locus_5277_Transcript_3/17	Casein kinase 1-like protein HD16	Protein kinase family protein	191.836	197.403	246.772	209.854	255.96	246.82	255.956	259.65	165.637	204.063	198.208	164.511	128.171	143.095	157.041	189.515	175.626	166.974	159.159	164.263	189.963	170.4	173.637
Locus_4600_Transcript_4/20	Polyadenylate-binding protein-interacting protein 9	CTC-interacting domain 9	354.011	445.55	452.558	462.087	240.134	246.764	310.007	300.628	84.7534	62.6248	94.1346	79.7964	156.682	160.251	266.309	160.333	130.603	124.916	155.66	62.3352	46.0257	55.2801	64.8934
Locus_7465_Transcript_10/12	Glutathione S-transferase zeta class	glutathione S-transferase zeta 1	131.363	153.344	158.5	140.809	276.108	246.276	277.619	253.997	135.834	289.79	222.391	207.138	97.6559	99.8782	122.557	246.518	194.584	230.21	246.649	105.358	189.344	150.024	148.089
Locus_1180_Transcript_3/12	Endochitinase	basic chitinase	67.8963	51.5524	185.068	181.069	168.906	246.144	181.576	164.091	1234.61	654.341	678.77	1804.87	142.187	154.247	167.074	342.66	265.946	135.844	134.268	1402.32	3072.81	5025.59	2528.54
Locus_23215_Transcript_4/4	Plastidic ATP/ADP-transporter	nucleotide transporter 1	241.716	223.945	260.721	192.911	163.628	245.816	238.911	209.398	120.348	109.62	140.039	144.686	279.098	246.519	300.669	348.991	455.704	390.294	402.523	433.403	279.719	212.691	436.737
Locus_4252_Transcript_9/11	Adenylate kinase 4	adenylate kinase 1	177.24	129.09	135.086	159.669	223.037	245.343	188.273	165.355	211.295	160.904	231.263	257.777	110.106	101.967	120.252	143.671	123.166	158.217	129.361	98.4844	93.6159	147.192	164.248
Locus_20723_Transcript_2/3	Mutanase Pc12g07500	transmembrane protein%2C putative (DUF1985)	61.1965	185.194	63.6738	253.252	213.088	245.252	196.938	215.734	4295	3685.94	2902.92	785.771	11.7663	17.0845	20.291	39.5969	42.9715	47.0201	48.6553	157.133	337.557	143.485	148.66
Locus_1759_Transcript_39/46	Nuclear-pore anchor	nuclear pore anchor	432.181	357.254	335.69	306.48	341.307	244.784	359.818	357.37	375.933	349.8	330.329	257.631	543.021	568.02	434.85	695.276	552.094	526.866	628.671	333.737	430.652	434.146	368.703
Locus_665_Transcript_18/20	Tubulin beta-7 chain	tubulin beta chain 3	303.698	360.556	297.907	386.009	255.656	244.163	251.663	234.675	581.344	636.302	685.672	626.212	467.139	566.147	453.036	460.985	502.116	480.331	397.962	687.112	782.773	652.997	699.833
Locus_492_Transcript_1/10	Protein disulfide isomerase-like 2-2	thioredoxin family protein	218.784	185.762	203.532	212.432	227.964	243.255	241.751	217.219	333.695	284.926	227.895	201.094	225.411	197.251	244.664	239.264	248.293	298.371	253.736	333.447	258.621	279.485	220.654
Locus_355_Transcript_2/5	Endo-1,3;1,4-beta-D-glucanase	alpha/beta-Hydrolases superfamily protein	205.585	170.414	161.636	130.675	362.551	242.858	310.109	291.414	110.324	178.567	166.115	163.298	136.166	107.831	136.567	286.198	171.072	213.025	236.58	180.116	169.631	217.383	185.834
Locus_261_Transcript_57/172	5-methyltetrahydropteroyltriglutamate--homocysteine methyltransferase 2	Cobalamin-independent synthase family protein	172.755	163.664	203.89	215.643	176.258	242.241	209.431	177.831	487.898	1036.82	601.238	368.803	213.882	285.852	334.239	314.304	353.527	427.905	369.727	543.561	477.232	432.128	384.621
Locus_86_Transcript_22/30	Gamma-glutamylcyclotransferase 2-2	ChaC-like family protein	5.11132	2.66277	3.37855	7.18731	25.6137	242.021	100.087	23.7679	7.38204	9.35304	12.3123	50.1772	2.96646	4.14078	11.0414	9.99706	14.0527	8.66962	5.09267	3.90544	3.39868	10.5199	2.44366
Locus_992_Transcript_2/12	Serine/arginine-rich SC35-like splicing factor SCL30	SC35-like splicing factor 30	372.899	355.558	327.848	290.368	313.098	241.294	283.233	310.316	182.735	181.784	184.579	199.736	480.394	475.948	429.67	501.608	375.178	371.621	391.872	173.566	187.052	240.354	253.833
Locus_6481_Transcript_12/21	Probable FAD synthase	phosphoadenosine phosphosulfate (PAPS) reductase family protein	431.608	354.541	361.077	288.307	311.717	241.158	252.37	258.15	168.457	153.434	143.587	137.282	360.948	273.107	308.036	333.639	242.558	228.587	253.608	155.499	159.314	177.047	189.491
Locus_1103_Transcript_4/13	Stromal cell-derived factor 2-like protein	stromal cell-derived factor 2-like protein precursor	185.046	164.507	183.876	199.141	342.721	240.137	224.747	175.189	312.362	402.585	283.444	209.163	160.446	120.237	176.533	173.991	203.024	216.615	167.857	218.884	233.488	191.978	167.221
Locus_3054_Transcript_1/21	DnaJ homolog subfamily B member 6-A	Chaperone DnaJ-domain superfamily protein	60.2351	64.9987	77.6504	74.8302	286.152	239.933	220.689	222.207	97.4179	119.89	111.499	108.216	83.6161	99.5593	93.4126	345.231	250.924	297.005	223.064	72.486	104.647	145.127	110.43
Locus_15888_Transcript_1/6	Cysteine and histidine-rich domain-containing protein RAR1	cysteine and histidine-rich domain-containing protein RAR1	374.981	350.125	371.098	387.596	212.726	239.759	232.289	226.735	228.37	175.952	187.21	194.583	284.005	278.304	317.974	187.448	196.963	186.846	199.716	176.702	187.444	195.892	256.811
Locus_17258_Transcript_5/5	Nuclear transcription factor Y subunit C-6	nuclear factor Y%2C subunit C3	261.37	300.274	253.539	261.869	194.555	239.549	211.573	249.402	190.718	202.357	201.766	252.184	323.407	347.115	294.216	276.113	242.456	276.654	292.944	208.071	259.469	283.59	325.925
Locus_93_Transcript_377/850	T-complex protein 1 subunit alpha	T-complex protein 1 alpha subunit	375.905	422.804	339.232	332.311	237.746	239.186	331.914	328.315	326.058	234.863	194.366	234.543	456.825	505.187	415.068	361.694	366.93	419.49	442.587	268.65	308.615	333.842	315.136
Locus_220_Transcript_6/10	Glutathione reductase, cytosolic	glutathione-disulfide reductase	199.016	251.878	245.071	238.509	238.001	239.106	249.896	230.314	497.068	560.026	301.363	370.015	157.572	204.701	203.027	174.368	189.245	218.201	222.678	206.126	309.556	142.219	255.128
Locus_1749_Transcript_12/17	Polcalcin Phl p 7	pollen calcium-binding protein 1	6.15547	0.100494	0.496004	4.82451	1.63421	238.774	24.1601	8.40588	11.4232	85.4008	85.8099	145.571	1.74263	0	0	0.502693	20.4044	2.84665	1.51839	4.12961	18.6042	5.19016	5.2908
Locus_2131_Transcript_2/8	Zinc finger A20 and AN1 domain-containing stress-associated protein 8	A20/AN1-like zinc finger family protein	326.122	304.32	302.824	288.602	196.518	238.599	255.783	253.852	193.991	191.525	240.171	205.947	342.236	328.491	305.584	310.301	330.808	303.029	321.606	198.847	237.076	230.815	198.191
Locus_20780_Transcript_2/4	Probable steroid-binding protein 3	membrane-associated progesterone binding protein 2	93.0688	85.0383	111.807	126.891	236.378	238.106	188.731	192.134	195.837	205.905	196.603	191.158	47.3536	48.3048	77.3018	95.4756	87.0091	76.6259	79.9755	71.7628	88.6551	90.9953	94.8818
Locus_15469_Transcript_1/4	Cytochrome b-c1 complex subunit Rieske, mitochondrial	Ubiquinol-cytochrome C reductase iron-sulfur subunit	104.339	124.97	132.216	85.3803	182.923	237.662	233.942	211.933	140.484	132.345	177.807	152.53	56.2458	68.4639	96.3231	144.812	128.431	149.286	156.437	87.0456	102.585	104.094	86.6716
Locus_1881_Transcript_2/3	14-3-3-like protein D	general regulatory factor 9	126.138	111.082	112.845	96.8308	194.163	237.039	221.474	203.588	231.04	315.397	270.249	190.584	134.475	129.857	140.652	259.547	308.08	299.767	284.511	209.597	289.209	322.774	265.236
Locus_1685_Transcript_6/158	Protein NRT1/ PTR FAMILY 6.3	nitrate transporter 1.1	13.3759	12.0729	24.0886	116.72	718.229	235.432	159.623	138.687	90.3325	44.2862	133.194	53.7011	12.1573	13.8931	27.8635	219.852	82.4766	60.2288	59.085	41.0056	22.0995	85.1699	121.482
Locus_581_Transcript_3/22	Cell division cycle protein 48 homolog	ATPase%2C AAA-type%2C CDC48 protein	211.38	260.849	220.324	229.005	200.024	235.005	205.651	200.108	205.459	207.056	193.119	182.578	157.571	187.35	193.663	155.013	151.573	136.368	136.666	141.837	156.841	156.288	166.602
Locus_16076_Transcript_6/7	14-3-3-like protein	general regulatory factor 2	375.606	432.626	450.009	417.174	176.139	234.945	217.976	198.118	328.084	287.928	278.5	359.77	259.63	327.565	348.184	148.566	173.907	202.74	191.085	263.409	252.891	227.278	287.788
Locus_630_Transcript_1/15	Outer mitochondrial transmembrane helix translocase	P-loop containing nucleoside triphosphate hydrolases superfamily protein	1279.39	1174.14	1164.86	1165.07	286.648	234.353	303.843	293.098	609.078	343.528	336.607	453.068	1107.06	903.787	957.209	383.687	289.12	318.08	368.977	265.544	286.471	338.886	389.794
Locus_443_Transcript_60/61	60S ribosomal protein L10a	Ribosomal protein L1p/L10e family	272.227	372.045	239.369	227.599	191.029	234.339	263.545	248.175	264.225	222.769	172.477	171.476	275.44	361.846	228.489	296.085	307.732	370.005	313.983	200.728	260.419	274.14	195.221
Locus_796_Transcript_30/33	Nuclear matrix constituent protein 1	little nuclei1	361.746	341.687	345.838	294.895	271.28	233.585	269.35	261.071	313.407	303.225	348.065	313.007	472.7	577.808	524.457	364.378	356.301	341.257	371.576	331.605	350.359	449.85	442.937
Locus_1309_Transcript_4/9	Vacuolar protein sorting-associated protein 2 homolog 1	SNF7 family protein	222.28	229.039	208.877	185.8	307.194	233.192	239.016	239.771	254.998	292.473	278.642	211.776	274.884	249.261	207.28	287.221	322.238	245.615	270.778	301.192	436.399	370.807	358.066
Locus_74_Transcript_4/276	Cold-regulated 413 plasma membrane protein 2	cold-regulated 413-plasma membrane 2	199.05	211.287	243.014	193.517	253.356	233.161	178.761	266.025	222.948	368.513	378.812	258.855	235.092	336.728	257.423	228.515	309.165	206.296	162.853	431.456	444.103	410.178	258.233
Locus_103_Transcript_10/10	Vacuolar-sorting receptor 1	vacuolar sorting receptor homolog 1	233.459	234.755	215.782	181.729	214.957	233.026	294.804	267.917	242.956	303.119	242.93	195.135	256.147	294.508	256.761	291.403	277.021	287.008	284.98	290.63	378.841	324.777	325.519
Locus_4298_Transcript_5/9	Hydrophobic protein LTI6B	Low temperature and salt responsive protein family	115.287	87.7274	142.03	191.958	158.336	233.016	154.574	139.141	1054.69	852.228	622.731	331.629	170.034	117.92	178.894	176.614	383.999	197.048	167.848	195.419	245.038	221.343	175.933
Locus_2314_Transcript_12/24	Serine/arginine repetitive matrix protein 1	splicing factor PWI domain-containing protein	411.306	377.71	342.228	330.818	408.942	232.271	289.145	355.775	266.634	234.066	228.399	259.933	542.094	520.086	417.062	530.939	496.578	423.172	513.845	248.386	274.943	280.95	319.689
Locus_3420_Transcript_11/12	Probable serine/threonine protein phosphatase 2A regulatory subunit B''gamma	Calcium-binding EF-hand family protein	228.71	204.826	247.686	162.312	223.814	231.969	282.915	288.632	155.761	155.062	172.625	87.5329	234.477	230.097	271.377	267.109	238.776	319.795	290.683	189.589	181.651	208.725	162.461
Locus_1654_Transcript_15/20	29 kDa ribonucleoprotein B, chloroplastic	RNA-binding (RRM/RBD/RNP motifs) family protein	284.002	415.927	311.948	224.017	230.8	231.945	281.535	267.565	348.745	175.3	223.785	212.803	460.316	917.413	511.996	543.264	479.095	548.185	548.239	366.959	324.821	360.324	297.193
Locus_5781_Transcript_11/16	Ammonium transporter 1 member 1	ammonium transporter 1%3B2	91.746	118.73	40.514	62.3686	171.06	231.929	258.968	250.442	70.2755	89.5756	75.9467	64.3565	17.9012	16.1614	22.807	81.161	57.2112	35.2687	39.6968	22.9602	22.2229	19.9629	8.88577
Locus_756_Transcript_2/19	Protein LEO1 homolog	leo1-like family protein	324.038	368.003	362.731	313.667	293.474	231.927	298.298	309.44	466.196	443.583	308.491	318.824	363.22	451.754	378.845	243.375	274.865	263.71	272.684	256.354	294.522	243.353	356.345
Locus_11272_Transcript_2/3	60S ribosomal protein L23A	ribosomal protein L23AB	336.243	210.538	207.628	190.319	161.264	231.171	238.642	205.434	177.808	143.502	112.033	118.167	321.738	262.107	222.235	323.578	414.422	442.593	305.344	137.166	173.11	211.972	162.136
Locus_1025_Transcript_4/22	TOM1-like protein 3	Target of Myb protein 1	216.786	199.298	197.151	203.148	249.341	230.383	278.387	277.46	228.997	256.033	241.944	157.903	220.073	224.491	193.476	234.622	232.49	266.499	278.556	194.755	217.582	228.589	203.864
Locus_3965_Transcript_62/82	Splicing factor-like protein 1	splicing factor-like protein	520.267	455.531	492.885	364.386	363.024	230.364	292.769	320.109	333.514	221.041	308.491	250.865	717.746	707.223	648.691	721.824	471.477	541.457	644.328	372.192	344.872	326.56	343.577
Locus_373_Transcript_30/89	UDP-glucuronic acid decarboxylase 6	UDP-XYL synthase 6	115.447	129.616	90.1451	157.346	79.6412	230.044	162.787	146.15	90.9408	121.609	87.8724	66.9382	93.4715	89.1362	92.8876	86.5201	117.474	133.067	132.382	94.1021	116.194	96.5711	69.3435
Locus_2204_Transcript_2/8	Polyadenylate-binding protein 1	polyadenylate-binding protein 1	290.566	243.83	261.759	260.035	226.21	230.025	235.732	236.239	192.443	173.38	180.373	145.406	268.602	270.76	214.993	248.774	192.577	189.196	205	171.405	197.741	182.667	159.136
Locus_5956_Transcript_5/14	Mitochondrial outer membrane protein porin 1	voltage dependent anion channel 1	228.049	221.688	230.801	210.362	160.988	229.682	179.746	161.175	146.026	154.644	146.285	168.459	117.19	101.009	155.632	127.956	116.464	138.675	126.902	93.3716	106.686	94.6338	118.403
Locus_4366_Transcript_1/4	THO complex subunit 4A	RNA-binding (RRM/RBD/RNP motifs) family protein	335.385	274.614	217.271	286.617	249.537	229.283	349.845	344.834	191.301	129.036	141.012	176.561	674.898	541.991	340.263	951.568	907.522	884.203	938.179	207.771	208.268	240.419	349.07
Locus_7132_Transcript_3/4	Serine hydroxymethyltransferase 4	serine hydroxymethyltransferase 4	116.301	98.1427	93.9385	136.742	166.849	229.044	162.296	139.704	275.47	514.797	273.483	170.859	122.748	147.064	128.005	188.058	226.184	260.087	222.065	193.04	203.814	193.25	206.007
Locus_15775_Transcript_1/10	Ankyrin repeat domain-containing protein 2A	ankyrin repeat-containing protein 2	423.421	407.934	382.241	387.956	267.801	228.5	244.981	243.133	303.622	276.671	290.056	276.14	571.821	615.171	477.154	433.603	397.271	345.896	363.205	370.853	374.869	385.93	367.951
Locus_164_Transcript_10/44	Splicing factor U2af large subunit A	U2 snRNP auxilliary factor%2C large subunit%2C splicing factor	293.789	222.965	240.547	246.52	286.733	228.484	295.695	368.03	171.247	130.992	136.356	136.596	365.51	311.198	287.851	477.689	377.404	437.375	438.434	139.374	186.926	172.232	190.435
Locus_1720_Transcript_14/68	Spermidine synthase	spermidine synthase	350.159	508.759	276.928	384.737	201.204	227.83	165.965	163.231	222.736	147.015	158.934	153.911	288.412	376.19	299.801	233.38	233.852	236.809	252.151	286.097	255.658	255.084	224.251
Locus_1063_Transcript_6/34	3beta-hydroxysteroid-dehydrogenase/decarboxylase isoform 3	3-beta hydroxysteroid dehydrogenase/isomerase family protein	115.43	84.2612	98.3816	129.565	216.386	227.682	250.654	213.244	52.6929	42.3416	63.5529	70.5038	154.952	101.037	94.4935	176.429	133.34	159.548	158.26	84.0904	66.1203	82.5146	91.8535
Locus_6002_Transcript_5/11	Probable ATP synthase 24 kDa subunit, mitochondrial	MALE GAMETOPHYTE DEFECTIVE 1	93.8988	74.844	72.7791	63.2123	184.147	227.396	179.194	163.573	98.1831	88.7055	110.184	92.0067	67.0513	61.549	67.0403	112.005	124.827	121.434	135.841	62.537	74.435	92.0193	63.9175
Locus_2690_Transcript_12/22	Ribosomal L1 domain-containing protein 1	Ribosomal protein L1p/L10e family	279.946	278.011	268.73	224.126	229.422	226.969	235.717	240.479	190.765	158.981	147.281	138.776	288.16	278.715	291.785	253.319	252.442	262.897	266.21	203.894	187.896	230.621	188.204
Locus_1436_Transcript_5/11	Prosaposin	saposin B domain-containing protein	339.613	316.643	289.082	231.101	184.003	226.622	239.329	250.701	358.567	426.142	372.678	365.237	408.879	377.885	318.237	384.005	332.776	291.112	320.643	256.816	405.711	371.894	343.691
Locus_381_Transcript_86/86	Ribonuclease TUDOR 1	TUDOR-SN protein 1	195.134	202.307	178.414	173.681	221.433	226.299	246.926	274.19	178.901	179.921	221.285	182.373	174.093	189.933	162.654	167.621	197.232	201.043	185.182	221.652	212.851	218.554	151.792
Locus_1089_Transcript_10/12	Phosphoinositide phosphatase SAC7	Phosphoinositide phosphatase family protein	96.3835	124.716	128.908	127.489	140.081	225.613	225.588	203.338	165.223	192.283	159.385	195.281	123.004	153.016	141.774	202.805	187.831	198.658	196.991	158.561	181.701	181.32	188.223
Locus_74_Transcript_8/276	Cold-regulated 413 plasma membrane protein 2	cold-regulated 413-plasma membrane 2	188.935	200.779	225.56	164.502	326.64	225.398	197.379	265.61	228.536	387.192	407.88	258.969	245.541	367.583	254.905	230.461	300.119	190.566	160.029	479.515	453.172	416.861	257.168
Locus_2352_Transcript_16/18	Oxysterol-binding protein-related protein 3C	OSBP(oxysterol binding protein)-related protein 3C	169.865	153.006	175.501	241.45	259.33	225.331	243.928	265.449	328.403	438.785	328.347	263.961	212.735	225.1	237.28	253.501	260.451	269.968	246.254	309.126	295.631	280.727	289.482
Locus_679_Transcript_17/23	60S ribosomal protein L19-3	Ribosomal protein L19e family protein	325.767	293.158	281.014	270.387	222.107	224.95	271.124	268.073	332.283	198.907	173.821	169.622	299.764	279.841	277.084	249.516	239.608	301.945	285.228	200.408	194.717	248.018	157.711
Locus_15484_Transcript_5/5	Fumarate hydratase 1, mitochondrial	fumarase 1	565.294	560.848	395.102	327.527	229.644	224.851	176.928	180.312	160.321	99.4794	154.423	163.874	131.839	107.236	207.874	104.851	87.9339	101.929	103.041	84.0223	62.083	65.0108	89.6644
Locus_1912_Transcript_8/42	Zinc finger protein GIS2	zinc knuckle (CCHC-type) family protein	312.622	270.673	260.695	283.417	253.18	224.847	276.834	287.862	276.409	169.86	150.204	160.403	396.099	399.661	353.663	357.519	335.806	374.432	335.593	183.534	171.583	155.918	196.305
Locus_1625_Transcript_1/14	Protein FAR-RED ELONGATED HYPOCOTYL 1	far-red elongated hypocotyl 1	174.65	221.821	170.348	207.926	237.912	224.819	271.644	282.519	187.978	280.371	223.402	173.902	244.959	284.115	235.624	300.52	325.083	272.117	294.869	181.136	268.115	184.679	198.803
Locus_15700_Transcript_1/2	NADH dehydrogenase [ubiquinone] 1 alpha subcomplex subunit 6	LYR family of Fe/S cluster biogenesis protein	200.307	195.953	209.001	189.515	242.724	224.721	190.028	173.606	141.86	157.884	174.984	201.414	164.634	170.491	145.933	113.064	114.213	125.425	117.819	82.9374	133.506	127.282	169.249
Locus_3630_Transcript_3/10	F-box/kelch-repeat protein At5g43190	Galactose oxidase/kelch repeat superfamily protein	7.51841	17.2217	22.1416	9.02849	20.9599	223.734	16.3542	6.15448	18.6298	79.7043	11.5428	13.0513	12.2911	18.1506	12.2565	11.3436	16.9101	15.7467	4.53857	4.86814	43.3264	12.6638	2.3226
Locus_1061_Transcript_13/17	UDP-glucose 6-dehydrogenase 4	UDP-glucose 6-dehydrogenase family protein	273.515	190.64	202.018	212.38	246.548	223.453	241.176	216.114	352.965	284.958	207.205	209.04	221.433	227.877	227.817	304.019	175.823	260.18	222.432	272.482	199.791	201.839	222.327
Locus_332_Transcript_3/17	60S ribosomal protein L35a-3	Ribosomal protein L35Ae family protein	296.484	340.561	214.702	202.716	177.971	223.09	218.254	198.4	214.09	124.826	144.333	133.912	288.702	375.135	222.427	253.776	275.222	289.039	244.771	144.835	152.583	216.671	146.196
Locus_6098_Transcript_5/19	Bifunctional bis(5'-adenosyl)-triphosphatase/adenylylsulfatase FHIT	FRAGILE HISTIDINE TRIAD	192.102	239.793	209.289	178.102	245.163	222.771	158.131	184.114	186.52	206.239	248.409	145.974	195.604	253.071	227.625	185.387	185.866	158.914	167.25	113.671	148.923	170.528	165.276
Locus_208_Transcript_9/12	Probable cytochrome c oxidase subunit 5C-3	Cytochrome c oxidase subunit Vc family protein	58.7126	76.2559	59.8258	68.3887	225.262	222.669	149.621	158.747	204.155	221.864	208.169	178.319	32.8682	38.7963	50.7494	79.7043	83.1292	62.6971	74.4431	47.7379	68.206	74.4423	69.7699
Locus_751_Transcript_12/21	60S ribosomal protein L28-2	Ribosomal L28e protein family	157.052	126.443	122.944	139.968	142.503	222.534	219.298	203.054	168.983	136.168	108.344	112.096	144.93	146.716	142.02	191.339	250.46	274.16	229.539	143.734	152.934	155.962	124.966
Locus_3760_Transcript_10/23	Urea-proton symporter DUR3	urea-proton symporter DEGRADATION OF UREA 3 (DUR3)	231.263	117.662	163.652	197.024	226.085	221.735	133.191	158.537	46.2205	33.8917	166.326	57.4592	80.4809	47.3455	83.2014	41.9812	41.7909	31.2778	37.9998	8.29742	16.8096	39.4	35.0244
Locus_1220_Transcript_20/30	DUF724 domain-containing protein 6	agenet domain protein (DOMAIN OF UNKNOWN FUNCTION 724 6)	332.384	225.881	232.063	269.765	341.894	221.171	258.241	274.179	225.381	200.084	173.793	179.821	697.354	482.848	367.699	611.381	438.218	360.62	467.638	196.971	221.764	214.354	159.11
Locus_2084_Transcript_21/30	Splicing factor U2af small subunit B	Zinc finger C-x8-C-x5-C-x3-H type family protein	404.837	455.846	400.708	318.252	428.046	220.398	343.755	326.857	276.529	249.571	205.989	232.363	603.902	543.17	495.939	612.948	416.34	367.611	464.918	271.237	306.071	262.126	219.425
Locus_2018_Transcript_13/15	3-phosphoshikimate 1-carboxyvinyltransferase, chloroplastic	RNA 3'-terminal phosphate cyclase/enolpyruvate transferase%2C alpha/beta	242.347	700.454	219.011	114.22	210.679	220.252	222.634	203.638	131.499	99.1447	186.606	83.4428	58.7294	134.805	84.5166	49.3303	50.0759	80.6411	53.8597	35.235	41.3816	77.9957	55.6972
Locus_461_Transcript_19/19	Casein kinase 1-like protein 2	casein kinase 1-like protein 2	369.591	359.556	403.385	321.396	272.118	219.735	242.518	250.78	333.661	339.257	292.914	291.27	288.283	278.201	347.799	198.132	183.474	181.583	192.928	219.235	236.206	241.775	239.685
Locus_18460_Transcript_2/4	40S ribosomal protein S13	ribosomal protein S13A	242.186	265.669	211.656	230.18	145.347	219.526	248.356	221.049	205.437	119.638	110.484	133.953	261.885	281.618	237.159	234.652	259.578	317.292	277.205	176.908	159.9	168.905	187.416
Locus_930_Transcript_31/32	Eukaryotic translation initiation factor 3 subunit C	eukaryotic translation initiation factor 3C	222.013	257.489	226.207	214.437	206.19	219.165	256.4	244.833	205.624	152.657	129.376	126.232	257.428	303.182	257.668	286.412	281.088	291.316	288.981	189.673	175.902	165.637	171.287
Locus_175_Transcript_157/384	Heavy metal-associated isoprenylated plant protein 7	Heavy metal transport/detoxification superfamily protein	87.6749	87.9397	79.6044	128.239	218.145	218.659	190.414	191.77	169.707	241.823	227.56	84.5538	205.744	206.842	165.343	343.215	356.196	261.06	269.541	189.973	270.021	207.162	164.529
Locus_2342_Transcript_58/60	Pentatricopeptide repeat-containing protein At1g26460, mitochondrial	Tetratricopeptide repeat (TPR)-like superfamily protein	254.711	226.901	250.456	221.431	335.246	218.623	380.552	393.71	198.117	200.561	155.909	129.097	369.21	494.398	342.884	794.851	388.963	606.643	586.458	190.57	334.754	243.142	278.298
Locus_433_Transcript_26/33	YTH domain-containing protein ECT2	evolutionarily conserved C-terminal region 8	545.091	642.773	639.109	799.596	284.275	218.48	249.812	273.605	550.283	451.128	698.471	715.834	390.973	485.407	543.561	364.973	297.09	297.956	275.629	227.16	329.385	405.776	507.648
Locus_4009_Transcript_1/10	Calreticulin	calreticulin 1b	114.525	73.4221	79.6495	86.2763	88.0887	218.242	177.837	144.83	102.172	96.3342	102.568	103.129	74.5358	57.6581	51.7526	139.751	125.754	162.357	140.715	111.618	128.604	135.994	47.9354
Locus_589_Transcript_9/14	GTP-binding protein SAR1A	secretion-associated RAS super family 2	305.202	249.496	271.851	335.733	233.132	218.226	212.936	233.493	377.444	484.507	507.826	453.206	484.957	359.506	325.734	299.211	347.609	354.234	340.96	353.997	400.318	408.709	416.55
Locus_1295_Transcript_9/35	F-box protein FBW2	F-BOX WITH WD-40 2	213.595	307.68	354.401	263.93	232.506	218.203	240.005	258.631	163.708	176.894	131.211	130.381	191.092	202.685	233.45	141.687	153.815	175.913	179.385	103.348	128.472	83.5425	114.438
Locus_175_Transcript_52/384	Guanosine nucleotide diphosphate dissociation inhibitor At5g09550	GDP dissociation inhibitor family protein / Rab GTPase activator family protein	9.46655	10.5201	9.02218	17.1092	43.9135	218.163	136.095	127.935	49.7423	103.758	170.087	241.768	14.8454	15.6825	11.9425	32.613	37.7601	25.8206	16.3365	42.8741	56.0896	27.2357	23.2505
Locus_93_Transcript_116/850	Profilin-1	profilin 4	156.298	150.611	163.412	183.161	151.403	216.908	202.937	205.812	165.326	192.078	214.57	256.3	174.846	182.844	189.761	207.664	219.01	228.953	204.49	139.182	170.307	151.055	179.528
Locus_1544_Transcript_13/17	bZIP transcription factor 50	basic region/leucine zipper motif 60	249.982	361.217	350.104	449.183	471.052	216.748	267.114	276.442	247.545	237.769	270.642	354.615	274.56	354.91	434.702	358.863	279.238	339.116	340.823	206.78	252.491	313.987	501.81
Locus_4808_Transcript_6/10	Protein LOW PSII ACCUMULATION 1, chloroplastic	LOW PSII ACCUMULATION-like protein	65.1896	58.2185	54.3135	49.4685	569.172	216.046	411.175	783.047	64.3538	64.0588	55.748	48.0287	77.0349	99.1704	87.1875	109.29	89.349	110.182	113.02	45.6366	62.3701	74.1897	73.9898
Locus_504_Transcript_4/22	40S ribosomal protein S19-3	Ribosomal protein S19e family protein	193.514	237.257	197.713	191.153	183.198	215.974	226.845	236.552	269.782	186.282	143.984	152.826	235.736	262.918	246.24	236.455	255.424	307.727	284.744	208.008	210.805	234.075	192.019
Locus_4885_Transcript_5/5	ESCRT-related protein CHMP1B	SNF7 family protein	204.384	181.567	160.617	178.662	178.623	215.559	171.046	170.18	154.452	173.518	151.977	171.105	170.289	158.716	160.125	180.443	178.908	169.368	193.971	144.366	163.89	146.109	184.331
Locus_7999_Transcript_1/1	Acetate--CoA ligase CCL3	acyl-activating enzyme 7	133.188	112.9	376.375	459.76	117.559	215.39	158.802	156.727	169.56	96.7289	51.6281	79.3744	76.6146	51.8622	186.377	51.9398	58.252	39.2492	47.6142	50.3623	46.5858	35.2994	55.3611
Locus_4125_Transcript_5/5	Mannosylglycoprotein endo-beta-mannosidase	glycoside hydrolase family 2 protein	209.768	156.871	181.963	170.489	184.646	215.358	173.008	170.974	143.027	137.561	190.631	175.112	173.822	155.856	196.142	176.049	184.511	157.073	155.402	115.389	127.951	164.642	142.019
Locus_20_Transcript_3/5	Mitochondrial outer membrane protein porin 5	voltage dependent anion channel 2	166.917	147.802	139.038	128.753	146.87	215.327	148.035	142.93	145.094	169.614	160.769	220.32	88.3475	66.4037	93.0279	104.067	90.2948	101.314	105.997	86.0723	95.97	90.5335	127.998
Locus_1930_Transcript_1/5	Peptidyl-prolyl cis-trans isomerase Pin1	peptidylprolyl cis/trans isomerase%2C NIMA-interacting 1	484.853	335.361	299.156	246.716	250.032	215.094	208.376	207.238	76.6273	89.596	113.533	116.626	531.995	375.004	247.107	313.859	279.747	229.116	280.134	87.5961	101.355	126.842	112.151
Locus_1097_Transcript_3/10	ABC transporter C family member 9	multidrug resistance-associated protein 9	301.511	223.042	495.772	341.602	386.365	215.06	243.413	243.987	294.769	294.335	284.464	230.836	298.151	392.779	373.142	294.823	228.336	234.008	236.142	309.335	329.717	392.474	448.229
Locus_310_Transcript_1/32	Oryzain alpha chain	cAMP-regulated phosphoprotein 19-related protein	120.301	110.75	93.8432	94.3847	176.969	214.732	173.918	194.334	100.745	146.094	129.547	139.437	92.6496	70.0876	85.2776	193.886	226.165	145.574	146.963	99.0857	144.816	152.957	141.876
Locus_810_Transcript_5/7	Alpha-glucan water dikinase, chloroplastic	Pyruvate phosphate dikinase%2C PEP/pyruvate binding domain-containing protein	219.558	203.943	169.341	141.718	229.943	214.719	178.46	186.404	200.634	226.785	237.8	122.834	169.318	133.85	110.834	160.816	153.046	159.083	164.242	147.147	238.133	222.577	196.672
Locus_2707_Transcript_33/44	50S ribosomal protein L27	Ribosomal protein L27 family protein	370.934	264.525	267.955	324.728	203.97	214.078	267.498	270.523	187.044	184.475	189.633	188.519	468.622	368.425	344.722	378.057	333.894	391.867	379.322	155.21	212.41	241.893	259.221
Locus_3220_Transcript_7/19	Vesicle-associated protein 2-2	vamp/synaptobrevin-associated protein 27-2	134.752	160.217	225.243	146.969	108.718	213.871	196.539	214.354	92.3038	69.5638	82.9442	68.4757	67.3623	77.2079	166.718	77.0135	87.9658	73.3955	69.0828	77.521	90.0348	75.9911	51.9004
Locus_24_Transcript_974/1190	RNA polymerase-associated protein RapA	zinc ion binding/nucleic acid binding/hydrolase	421.645	294.118	430.123	269.477	317.894	213.413	357.719	379.546	195.946	151.538	200.167	236.922	572.096	507.332	563.549	654.624	559.945	753.192	707.38	238.202	349.538	346.677	416.509
Locus_16826_Transcript_1/2	Uncharacterized protein At1g32220, chloroplastic	NAD(P)-binding Rossmann-fold superfamily protein	84.0252	72.9042	111.637	76.7456	165.394	213.329	174.293	164.422	128.258	95.1265	98.533	106.773	51.1621	57.0819	81.7489	80.4073	88.4514	90.8297	86.0764	47.5648	52.8184	59.3649	63.7769
Locus_7285_Transcript_6/6	Transcription factor GTE7	global transcription factor group E7	496.005	526.46	508.621	465.596	209.731	212.804	223.693	220.019	263.567	248.312	423.65	382.054	501.385	416.994	510.222	311.312	283.46	278.053	333.516	432.031	411.364	761.571	443.571
Locus_4435_Transcript_15/25	NADPH-dependent aldo-keto reductase, chloroplastic	NAD(P)-linked oxidoreductase superfamily protein	130.384	83.6424	111.804	76.7689	265.409	212.058	154.383	152.447	169.515	121.269	148.675	135.651	137.841	85.9692	106.052	488.784	153.04	131.844	136.591	141.909	126.477	137.625	106.023
Locus_4302_Transcript_8/8	Uncharacterized protein OsI_027940	HSP20-like chaperones superfamily protein	483.114	490.476	457.8	406.846	208.032	211.665	239.585	240.884	287.138	226.879	215.64	245.735	398.985	460.908	443.906	264.256	268.445	338.977	299.029	246.052	282.392	290.211	311.036
Locus_2790_Transcript_32/38	Pyrophosphate--fructose 6-phosphate 1-phosphotransferase subunit beta	Phosphofructokinase family protein	225.196	203.112	171.072	177.177	137.836	211.459	157.164	129.841	141.924	140.36	158.818	162.184	154.398	151.013	132.188	164.104	167.638	164.369	167.067	169.18	163.188	209.32	164.514
Locus_5933_Transcript_6/18	Protein phosphatase 2C 3	highly ABA-induced PP2C protein 2	202.784	248.915	222.48	165.578	237.05	211.308	220.844	233.604	214.734	286.021	202.18	228.056	312.756	319.247	262.714	290.248	250.796	202.744	218.804	121.68	129.772	112.334	267.215
Locus_1032_Transcript_7/7	V-type proton ATPase subunit d2	ATPase%2C V0/A0 complex%2C subunit C/D	206.656	165.6	191.691	173.54	197.044	211.164	239.324	229.823	207.475	244.826	246.284	178.262	172.629	128.735	159.904	160.004	171.173	180.946	178.691	158.836	180.593	185.743	143.944
Locus_1580_Transcript_9/13	Dehydrin DHN1	Dehydrin family protein	409.595	488.809	505.951	592.841	316.839	210.902	195.59	218.464	1227.71	552.662	547.478	526.671	2977.44	3808.28	2887.6	2421.46	2121.42	2078.75	1732.89	3629.19	2466.22	3470.56	3261.72
Locus_129_Transcript_6/8	Reticulon-like protein B3	Reticulan like protein B3	199.118	262.206	196.733	260.557	194.815	210.743	232.181	235.07	282.262	229.942	197.548	165.261	235.589	283.505	200.489	266.7	228.852	283.32	259.706	244.478	238.032	253.069	208.681
Locus_1685_Transcript_88/158	Late embryogenesis abundant protein 46	Late Embryogenesis Abundant 4-5	9.81567	4.57982	40.8738	25.3308	3.24268	210.075	11.9567	9.15769	28.3361	184.922	208.408	453.755	4.4783	5.18888	6.26761	7.76571	21.5238	13.4515	3.86272	9.84763	53.4987	14.1462	14.4432
Locus_1029_Transcript_11/12	GDSL esterase/lipase CPRD49	SGNH hydrolase-type esterase superfamily protein	142.46	130.558	140.081	143.915	139.578	210.069	141.455	122.51	117.241	150.502	154.86	183.995	114.298	119.653	142.696	110.744	109.781	106.471	103.185	86.7374	110.605	106.115	106.079
Locus_416_Transcript_6/6	Dihydropyrimidine dehydrogenase (NADP(+)), chloroplastic	pyrimidine 1	280.761	321.798	441.265	334.957	278.481	209.815	290.388	270.862	398.35	291.419	324.66	422.324	223.88	221.309	298.664	315.315	254.443	267.88	296.191	323.113	297.246	354.393	393.234
Locus_38_Transcript_5/16	Auxin response factor 7	auxin response factor 1	421.589	446.711	338.772	319.559	219.049	209.767	227.687	236.127	170.453	101.159	151.744	219.689	487.607	484.624	416.105	356.2	362.046	343.406	336.531	238.142	168.21	183.111	207.008
Locus_899_Transcript_7/9	Aspartic proteinase oryzasin-1	aspartic proteinase A1	159.225	149.197	145.377	183.378	199.209	209.756	231.331	277.393	209.785	278.545	246.569	203.584	185.232	203.842	166.369	324.8	265.463	235.762	251.931	234.944	342.133	280.085	311.857
Locus_2270_Transcript_7/9	Omega-amidase, chloroplastic	Nitrilase/cyanide hydratase and apolipoprotein N-acyltransferase family protein	127.208	140.286	121.608	120.915	284.586	209.742	202.485	194.947	128.218	111.832	128.415	80.6146	103.674	107.136	107.08	128.961	123.209	121.293	111.152	95.6216	113.561	116.935	84.3745
Locus_1326_Transcript_6/11	Molybdate-anion transporter	Major facilitator superfamily protein	418.824	250.589	255.668	292.138	154.86	209.435	205.358	186.154	267.025	219.694	193.565	179.18	630.922	425.604	344.614	876.995	613.782	573.696	538.859	481.031	430.519	409.358	307.431
Locus_6765_Transcript_10/16	Protein SAWADEE HOMEODOMAIN HOMOLOG 2	DNA-BINDING TRANSCRIPTION FACTOR 2	399.058	338.496	267.227	314.578	186.288	209.028	206.702	187.978	160.422	138.444	164.587	203.575	279.644	228.773	179.228	296.141	382.37	425.28	458.703	133.053	160.627	179.229	180.9
Locus_2420_Transcript_2/15	VQ motif-containing protein 20	VQ motif-containing protein	108.767	58.7326	45.2178	130.595	491.215	209.026	669.363	840.115	96.5607	146.179	94.8713	162.843	430.799	65.2061	114.023	135.987	47.2249	683.14	494.672	55.7421	76.2846	37.8072	41.9967
Locus_3258_Transcript_3/3	Stress-related protein	Rubber elongation factor protein (REF)	96.3792	102.035	117.458	131.907	65.3195	208.791	177.282	142.508	118.059	99.7675	120.991	169.328	104.763	88.0912	85.615	73.7301	106.224	80.8406	68.4343	87.0419	80.8725	91.0588	143.763
Locus_6179_Transcript_10/11	Benzyl alcohol O-benzoyltransferase	HXXXD-type acyl-transferase family protein	13.7323	2.75686	7.41072	6.19434	13.0548	208.458	19.2437	12.5036	63.3398	201.576	132.596	24.8387	3.46859	8.04882	0.553097	2.80855	16.1302	2.70269	2.68572	6.66125	3.59795	4.8937	2.36843
Locus_21126_Transcript_1/2	UPF0219 protein TGAM_0461	MuDR family transposase	445.647	77.9876	281.467	174.154	584.528	208.246	235.636	308.943	79.606	174.713	280.339	126.637	139.529	82.4137	176.889	20.8942	12.591	12.8956	14.0666	31.7586	25.6643	88.721	151.992
Locus_20701_Transcript_11/17	Peptidyl-prolyl cis-trans isomerase CYP63	Cyclophilin-like peptidyl-prolyl cis-trans isomerase family protein	394.062	360.513	362.722	225.381	275.019	208.197	258.196	263.871	234.73	178.914	203.118	125.761	488.049	501.065	451.816	379.289	346.066	325.817	353.126	232.377	252.349	273.679	220.273
Locus_1077_Transcript_2/4	60S ribosomal protein L7a-2	Ribosomal protein L7Ae/L30e/S12e/Gadd45 family protein	273.149	231.937	154.743	158.264	142.8	207.896	232.237	203.868	262.748	138.252	144.595	170.676	203.795	172.778	140.513	215.42	220.755	307.385	267.321	183.594	147.343	230.975	194.6
Locus_65_Transcript_32/270	Phosphoglucan phosphatase LSF2, chloroplastic	dual specificity protein phosphatase (DsPTP1) family protein	660.667	731.509	658.061	500.32	324.305	207.495	235.657	241.247	232.423	202.095	284.918	272.119	547.655	547.318	557.375	338.069	293.999	213.416	262.381	201.208	176.325	221.544	186.713
Locus_830_Transcript_26/29	Mitochondrial succinate-fumarate transporter 1	Mitochondrial substrate carrier family protein	222.127	185.486	155.668	228.16	248.594	207.224	241.319	244.841	160.344	133.871	209.69	256.07	161.09	142.692	118.454	274.817	238.475	188.45	218.736	118.772	155.905	121.065	142.542
Locus_857_Transcript_2/3	GDT1-like protein 5	Uncharacterized protein family (UPF0016)	259.991	228.401	282.268	290.059	243.051	206.913	233.285	247.771	275.044	228.096	299.548	301.882	223.454	164.602	183.956	152.18	149.841	123.077	152.263	117.111	114.865	158.505	163.241
Locus_4252_Transcript_8/11	Adenylate kinase 4	adenylate kinase 1	240.702	356.785	387.206	280.788	166.508	206.875	119.707	117.377	180.388	156.013	179.562	169.16	123.723	179.026	267.171	124.879	154.995	121.3	110.359	97.456	109.606	121.234	107.842
Locus_4524_Transcript_1/7	Eukaryotic translation initiation factor 3 subunit H	translation initiation factor 3 subunit H1	494.064	490.093	388.905	363.552	185.534	206.484	256.863	252.166	221.756	190.23	223.02	225.66	457.147	431.893	382.167	271.401	256.079	289.583	331.368	205.519	231.473	246.264	207.531
Locus_8715_Transcript_20/25	40S ribosomal protein S10-2	RNA binding Plectin/S10 domain-containing protein	191.964	189.65	151.602	187.083	122.066	206.131	208.498	198.013	230.776	150.399	134.319	139.697	187.007	218.116	182.13	182.734	187.444	246.61	208.564	157.178	142.813	153.197	164.305
Locus_344_Transcript_2/4	Multifunctional CCA protein	hypothetical protein	1.63995	2.11629	3.91288	6.38765	1.85941	205.837	104.692	39.7596	5.52131	37.2461	45.3075	99.9446	0	0	0	2.65947	13.5069	3.79984	0.171046	0	4.57383	2.9602	1.2079
Locus_4259_Transcript_5/9	NADP-dependent glyceraldehyde-3-phosphate dehydrogenase	aldehyde dehydrogenase 11A3	310.971	206.032	278.347	133.329	313.257	205.734	248.07	260.691	149.863	176.102	137.378	196.257	275.261	237.45	259.562	178.204	198.143	176.422	194.086	226.257	241.621	184.092	205.774
Locus_5986_Transcript_2/2	40S ribosomal protein S8	Ribosomal protein S8e family protein	329.836	400.017	321.098	311.766	178.446	205.693	236.885	221.925	255.227	196.131	163.876	206.858	332.453	387.55	343.024	303.394	331.998	353.076	349.069	245.981	247.356	285.288	292.085
Locus_1478_Transcript_5/11	Phenylalanine N-monooxygenase	phenylalanine N-monooxygenase-like protein	0	0	28.0963	15.2449	131.65	205.682	113.895	129.21	554.602	703.518	616.091	349.308	0	0	12.0207	11.0538	9.4386	9.67328	10.0186	5.53328	13.76	17.7976	8.72699
Locus_2805_Transcript_13/13	Serine/threonine protein phosphatase 2A regulatory subunit B''beta	Calcium-binding EF-hand family protein	256.821	182.038	191.243	192.419	185.585	205.581	247.455	246.084	207.114	182.05	221.733	191.447	260.146	231.257	261.871	271.119	267.584	280.736	277.806	209.014	219.325	246.265	227.116
Locus_5883_Transcript_17/22	Activator of 90 kDa heat shock protein ATPase homolog 2	chaperone binding / ATPase activator	163.758	196.866	189.761	169.834	299.8	205.517	243.671	259.559	201.062	184.429	168.035	180.986	148.781	186.36	163.909	269.302	231.855	276.169	256.484	133.551	156.998	168.411	150.02
Locus_3073_Transcript_30/38	Probable methyltransferase PMT20	S-adenosyl-L-methionine-dependent methyltransferases superfamily protein	471.055	307.65	373.759	380.841	187.57	205.374	357.653	379.45	159.918	161.791	167.491	180.831	414.535	383.194	373.391	290.81	355.339	414.067	369.629	245.312	240.612	234.399	186.118
Locus_175_Transcript_375/384	50S ribosomal protein L15	Ribosomal protein L18e/L15 superfamily protein	168.878	161.427	202.152	168.838	263.894	205.051	238.461	222.166	212.035	228.692	173.176	168.79	192.733	194.954	232.038	284.489	227.741	263.726	303.994	169.371	177.899	195.807	207.164
Locus_3886_Transcript_18/28	Fructokinase-2	pfkB-like carbohydrate kinase family protein	46.1114	53.5134	48.1069	42.461	74.0844	204.666	132.168	108.004	51.1778	35.7857	101.262	105.281	49.1281	31.571	37.2612	23.191	37.0133	52.6128	50.4754	23.5165	30.7362	68.2032	37.4399
Locus_11_Transcript_123/170	Cytochrome b-c1 complex subunit 7-2, mitochondrial	Cytochrome bd ubiquinol oxidase%2C 14kDa subunit	234.978	166.98	395.394	189.238	266.983	204.561	170.063	188.468	142.582	189.432	161.326	134.482	144.656	127.924	242.555	198.191	152.323	141.971	122.754	134.077	126.968	130.66	85.8058
Locus_380_Transcript_5/8	Calcium uniporter protein 2, mitochondrial	calcium uniporter (DUF607)	92.7397	96.0939	153.595	140.542	287.847	204.342	269.655	437.813	138.258	300.018	271.733	199.39	93.8174	186.714	116.656	175.519	124.598	117.731	125.371	87.9619	88.9814	70.5842	94.8878
Locus_6024_Transcript_4/5	Bifunctional dTDP-4-dehydrorhamnose 3,5-epimerase/dTDP-4-dehydrorhamnose reductase	nucleotide-rhamnose synthase/epimerase-reductase	29.813	18.6331	20.2833	32.1086	91.1069	203.988	190.161	188.173	88.5135	116.635	84.067	65.8529	43.7718	38.2393	36.2364	104.717	112.652	138.783	126.504	100.959	98.6547	79.2124	55.7966
Locus_4075_Transcript_4/22	S-adenosylmethionine synthase 2	S-adenosylmethionine synthetase 1	98.14	109.601	66.7934	128.463	109.417	203.924	116.587	112.373	191.982	279.503	336.376	334.636	172.533	204.981	160.547	274.933	385.946	353.653	244.982	165.1	353.213	191.005	200.806
Locus_2420_Transcript_11/15	60S ribosomal protein L11-2	Ribosomal L5P family protein	189.175	154.457	156.257	160.032	122.538	203.655	200.554	191.306	187.529	124.507	118.957	133.218	168.383	157.658	165.119	272.728	270.862	281.188	257.231	153.205	183.491	200.545	176.915
Locus_844_Transcript_47/71	UBP1-associated protein 2C	RNA-binding (RRM/RBD/RNP motifs) family protein	254.633	305.674	206.355	344.43	204.8	203.626	225.118	204.844	255.755	245.37	190.07	141.199	354.028	383.409	276.685	286.715	267.531	267.089	283.774	252.353	286.127	231.134	217.301
Locus_13908_Transcript_14/18	Glutamate-1-semialdehyde 2,1-aminomutase	excitatory amino acid transporter	114.076	95.2973	110.27	87.739	166.031	203.501	176.43	159.728	115.131	122.145	143.586	146.761	98.8154	101.774	94.5315	122.55	145.109	141.601	122.134	79.4408	102.624	110.798	106.924
Locus_134_Transcript_209/223	Ribosomal protein S3, mitochondrial	structural constituent of ribosome%3Bprotein binding protein	148.164	221.208	304.313	592.043	230.973	203.168	115.497	130.82	95.3353	186.382	187.547	375.137	199.946	222.291	394.732	114.888	96.3048	74.9887	75.2438	97.9175	143.498	128.548	120.606
Locus_2305_Transcript_4/6	Methylmalonate-semialdehyde dehydrogenase [acylating], mitochondrial	aldehyde dehydrogenase 6B2	207.492	226.723	139.892	137.488	206.586	203.09	191.776	192.865	128.679	183.673	107.684	116.551	189.051	193.52	155.401	207.835	255.049	235.481	242.378	129.614	295.142	215.609	203.027
Locus_1771_Transcript_44/47	40S ribosomal protein S3-3	Ribosomal protein S3 family protein	206.943	229.394	178.736	203.995	134.856	203.001	210.093	186.55	227.935	146.625	125.548	164.255	193.476	214.181	200.088	230.21	227.887	256.888	230.403	153.646	161.086	166.601	176.437
Locus_152_Transcript_3/7	40S ribosomal protein S9-2	Ribosomal protein S4	300.588	278.018	222.867	255.236	142.51	202.995	219.557	220.737	237.087	144.875	135.575	170.947	284.825	274.815	261.927	225.731	225.643	288.773	236.102	168.067	168.704	214.911	174.325
Locus_15829_Transcript_10/21	Pyrrolidone-carboxylate peptidase	Peptidase C15%2C pyroglutamyl peptidase I-like protein	299.504	236.867	418.794	359.809	270.11	202.777	269.182	310.39	328.659	235.037	318.72	361.786	421.037	272.994	442.135	351.02	305.637	338.854	332.116	372.419	475.804	572.614	577.687
Locus_5711_Transcript_16/20	Dof zinc finger protein DOF1.7	DOF zinc finger protein 1	198.446	306.541	244.685	313.842	284.885	202.703	190.506	159.399	59.557	67.5061	56.0705	113.562	262.307	346.205	300.861	219.496	177.889	154.068	222.777	104.077	114.423	101.202	216.103
Locus_1935_Transcript_29/36	Polypyrimidine tract-binding protein homolog 3	polypyrimidine tract-binding protein 3	215.174	200.736	197.167	204.785	201.554	202.683	201.931	208.718	170.718	148.707	150.5	129.391	274.655	245.352	238.763	245.414	249.954	234.383	226.251	158.193	201.254	171.105	169.245
Locus_2363_Transcript_7/15	Probable mitochondrial-processing peptidase subunit beta, mitochondrial	Insulinase (Peptidase family M16) protein	180.94	193.371	183.409	156.788	212.818	202.516	185.11	177.62	115.78	131.741	140.119	155.291	116.08	116.647	121.847	120.793	112.907	145.345	156.278	85.8647	91.1255	97.0557	120.055
Locus_371_Transcript_7/9	Shaggy-related protein kinase alpha	shaggy-related kinase 11	292.9	289.511	326.908	308.316	225.429	202.479	263.239	260.801	256.383	252.35	215.434	215.371	443.649	455.54	474.873	361.193	371.767	397.973	366.486	298.324	272.518	242.644	276.982
Locus_4783_Transcript_4/16	Anthocyanidin-3-O-glucoside rhamnosyltransferase	UDP-Glycosyltransferase superfamily protein	139.143	313.523	172.912	542.856	504.322	202.042	333.533	465.256	64.6822	105.819	140.831	176.65	34.419	49.927	90.484	43.5354	51.7675	64.8776	62.9829	39.7163	21.6658	34.7648	51.3353
Locus_15574_Transcript_3/11	Protein LNK2	agglutinin-like protein	870.734	1195.36	951.129	899.314	304.462	201.813	245.571	258.047	310.596	403.683	302.652	387.627	728.043	1170.06	991.268	399.663	280.988	286.078	304.327	344.309	469.753	426.204	677.139
Locus_16071_Transcript_13/13	Far upstream element-binding protein 2	KH domain-containing protein	439.057	342.217	392.549	323.222	320.316	201.806	280.98	304.523	339.935	232.035	236.301	198.213	604.54	522.788	562.697	537.106	425.398	486.693	519.685	350.179	366.954	331.888	303.1
Locus_3891_Transcript_1/7		histidine-tRNA ligase	336.356	362.38	318.542	341.923	150.461	201.629	187.404	172.784	140.691	110.986	121.257	151.607	318.882	267.111	286.589	222.328	214.822	172.919	211.834	114.534	151.066	160.457	168.027
Locus_1515_Transcript_3/13	Heavy metal-associated isoprenylated plant protein 32	Heavy metal transport/detoxification superfamily protein	152.607	281.853	195.917	266.058	143.987	201.537	174.807	167.7	124.178	241.258	171.888	90.6473	258.934	237.809	214.722	431.117	428.873	554.043	588.801	431.826	625.239	448.999	327.453
Locus_412_Transcript_13/25	Ubiquitin-conjugating enzyme E2 27	ubiquitin-conjugating enzyme 27	228.579	222.464	226.943	253.802	132.945	201.157	142.157	147.849	155.423	188.354	227.478	217.996	243.645	203.598	236.504	155.966	171.084	142.812	142.125	121.963	151.902	137.018	149.577
Locus_15433_Transcript_1/3	Probable CCR4-associated factor 1 homolog 7	Polynucleotidyl transferase%2C ribonuclease H-like superfamily protein	218.203	200.892	209.57	213.148	192.705	200.997	199.595	219.111	172.849	198.335	162.277	212.798	164.871	158.033	198.79	173.315	196.606	191.495	189.737	130.118	159.993	148.968	164.71
Locus_6137_Transcript_4/8	Ubiquitin carboxyl-terminal hydrolase 2	Peptidase C12%2C ubiquitin carboxyl-terminal hydrolase 1	255.279	306.635	250.253	204.891	172.481	200.85	245.439	244.219	270.094	181.123	205.056	207.475	227.153	312.306	269.519	196.499	193.733	228.595	222.756	196.55	176.827	220.262	205.843
Locus_2361_Transcript_5/11	Small ubiquitin-related modifier 2	small ubiquitin-like modifier 2	309.873	259.393	322.585	247.316	208.703	200.736	222.951	233.051	187.96	154.363	167.096	220.657	274.229	258.74	294.08	281.034	213.719	228.942	235.23	171.316	180.572	249.048	281.7
Locus_79_Transcript_61/112	26S proteasome regulatory subunit 8 homolog A	regulatory particle triple-A ATPase 6A	345.374	346.138	346.763	413.444	184.493	200.429	227.067	214.649	278.984	226.056	226.532	208.266	295.91	323.199	332.939	181.325	188.136	191.347	189.238	174.582	184.586	198.723	208.535
Locus_77_Transcript_20/31		nucleolin	338.294	278.669	249.294	220.085	285.822	199.877	258.469	241.606	289.559	275.572	268.08	148.406	396.64	415.502	252.728	228.92	281.286	322.012	324.987	174.273	198.063	242.863	163.697
Locus_4955_Transcript_14/16	Trafficking protein particle complex subunit 1	SNARE-like superfamily protein	176.896	191.109	122.845	135.27	148.544	199.648	197.648	182.716	113.288	110.476	138.297	96.3519	140.644	154.561	116.674	110.127	100.93	105.505	111.465	72.2761	67.728	102.891	62.3572
Locus_679_Transcript_23/23	60S ribosomal protein L19-2	Ribosomal protein L19e family protein	215.176	239.732	220.05	181.441	147.65	199.248	197.885	196.768	212.381	173.933	161.679	143.264	197.823	192.534	182.004	176.656	203.178	240.044	203.212	155.454	150.067	200.61	153.971
Locus_1564_Transcript_5/10	Citrate synthase, glyoxysomal	citrate synthase 3	167.947	158.414	154.987	165.018	164.453	199.055	256.362	216.924	128.941	124.264	88.5731	123.026	130.742	116.17	136.041	130.019	102.416	144.669	150.623	84.0462	84.4057	81.5738	81.5719
Locus_313_Transcript_8/21	ACT domain-containing protein ACR3	ACT domain repeat 3	508.541	519.947	623.816	485.262	241.517	198.983	228.538	202.643	91.0136	89.9648	111.971	184.235	307.135	308.357	475.842	227.92	166.324	148.663	203.022	123.483	105.58	144.767	216.593
Locus_1547_Transcript_16/32	Uncharacterized 38.1 kDa protein	Ca(2+)-dependent nuclease family protein	170.956	150.344	285.81	315.986	321.519	198.539	244.644	274.185	167.836	150.098	185.381	197.143	393.82	316.692	463.654	728.407	604.149	444.149	538.948	232.397	345.103	394.75	388.631
Locus_128_Transcript_10/19	Long chain acyl-CoA synthetase 8	AMP-dependent synthetase and ligase family protein	173.933	162.145	142.842	162.971	183.626	198.003	228.498	221.98	233.066	246.334	207.406	223.837	230.089	243.79	198.893	300.534	278.644	301.076	315.486	253.251	300.404	291.293	336.018
Locus_214_Transcript_14/21	Glycine-rich domain-containing protein 1	DNA-binding protein%2C putative (duplicated DUF1399)	261.101	155.45	210.558	214.389	237.192	196.781	336.122	329.418	262.204	357.613	325.543	275.955	265.681	203.813	226.573	212.126	219.523	300.908	321.233	271.416	378.848	258.795	315.931
Locus_15398_Transcript_1/16	Protein TIFY 6a	jasmonate-zim-domain protein 3	219.059	230.737	245.313	284.871	144.828	196.656	228.765	195.744	757.231	1354.05	1163.54	870.491	177.379	188.624	244.063	103.089	141.522	128.883	114.314	379.277	567.358	574.452	731.314
Locus_4518_Transcript_7/15	Uncharacterized protein At4g22758	hypothetical protein	208.447	242.366	324.335	304.347	196.858	196.073	214.485	215.057	83.2961	219.068	203.591	121.59	90.9864	90.0502	164.069	59.3331	49.3529	43.5023	38.6183	44.8459	59.8763	57.0328	57.0348
Locus_999_Transcript_6/9	Pistil-specific extensin-like protein	Pollen Ole e 1 allergen and extensin family protein	0.946755	0	0.846978	3.42544	9.46296	195.44	106.849	26.6543	63.2706	78.1475	52.3149	80.255	48.2149	48.0937	22.8845	5.24182	20.2034	13.8271	7.79018	29.6154	21.3611	15.7943	14.2462
Locus_375_Transcript_79/123	Uncharacterized protein At1g10890	arginine/glutamate-rich 1 protein	340.48	263.652	353.366	225.848	349.812	194.632	248.363	315.007	245.246	195.686	205.395	175.212	608.269	506.76	489.007	662.602	578.457	598.468	662.799	212.382	273.103	272.319	320.361
Locus_571_Transcript_248/372	Probable V-type proton ATPase subunit H	vacuolar ATP synthase subunit H family protein	201.273	160.805	171.418	209.77	208.465	194.354	210.806	221.887	209.624	327.799	223.345	174.578	203.065	169.052	186.688	216.817	192.571	222.879	200.772	161.528	224.334	168.105	164.432
Locus_10424_Transcript_8/13	Aquaporin PIP2-4	plasma membrane intrinsic protein 2	274.7	328.028	330.715	277.703	334.177	193.784	200.398	167.851	462.177	339.661	628.772	293.88	476.743	442.446	469.386	323.724	286.81	190.716	199.331	518.395	696.418	625.744	728.971
Locus_1964_Transcript_29/54	Serine/threonine-protein kinase PBL27	Protein kinase superfamily protein	263.799	196.189	150.959	222.184	119.329	193.57	117.734	120.653	242.31	218.697	319.386	223.167	372.237	276.575	183.898	168.825	230.075	158.274	137.495	208.664	257.702	305.535	262.244
Locus_33_Transcript_196/256	Heterogeneous nuclear ribonucleoprotein 1	RNA-binding (RRM/RBD/RNP motifs) family protein	406.158	441.859	368.997	379.069	243.079	193.39	251.285	252.616	259.242	195.392	171.946	159.164	409.304	498.86	454.467	300.087	244.655	275.967	285.826	229.05	257.405	220.713	250.272
Locus_2194_Transcript_7/15	6-phosphogluconate dehydrogenase, decarboxylating 1	6-phosphogluconate dehydrogenase family protein	258.687	253.751	236.738	247.027	182.51	193.293	181.892	169.428	323.755	242.96	270.857	298.925	281.492	285.438	227.798	232.807	249.396	271.548	274.714	376.282	344.469	393.719	357.567
Locus_522_Transcript_52/198	3-hydroxyisobutyryl-CoA hydrolase-like protein 5	ATP-dependent caseinolytic (Clp) protease/crotonase family protein	139.51	123.936	84.3794	118.703	252.06	193.278	169.831	159.68	139.397	143.372	208.996	110.859	88.8525	73.9459	65.0331	104.61	83.679	83.0647	95.1109	68.8254	74.666	81.6763	83.2395
Locus_2260_Transcript_4/4	Reactive Intermediate Deaminase A, chloroplastic	endoribonuclease L-PSP family protein	341.063	331.961	252.958	105.855	168.677	193.233	208.722	208.376	113.374	154.032	138.085	132.783	240.427	226.477	228.319	156.878	164.589	164.83	176.323	130.508	143.208	163.575	142.197
Locus_1648_Transcript_8/8	Calcyclin-binding protein	SGS domain-containing protein	248.764	265.162	294.247	272.826	214.398	193.005	204.894	178.816	245.861	142.902	130.718	213.89	136.551	169.728	195.836	245.767	187.921	206.855	193.553	142.517	136.156	141.546	196.078
Locus_21053_Transcript_13/13	Aldehyde dehydrogenase family 7 member B4	aldehyde dehydrogenase 7B4	170.275	178.302	158.702	158.879	160.525	192.842	204.755	212.016	365.115	325.918	326.145	285.307	165.965	141.686	141.956	142.604	161.596	171.135	178.791	185.562	217.324	251.82	179.889
Locus_277_Transcript_52/73	Phosphatidylinositol/phosphatidylcholine transfer protein SFH8	Sec14p-like phosphatidylinositol transfer family protein	125.276	145.038	168.108	170.259	173.274	192.484	159.615	171.472	197.715	159.944	204.152	205.392	165.232	216.281	201.884	220.072	226.506	150.53	172.926	141.072	141.937	197.752	225.414
Locus_426_Transcript_8/11	6-phosphogluconate dehydrogenase, decarboxylating 3, chloroplastic	6-phosphogluconate dehydrogenase family protein	93.2385	133.897	110.724	109.924	133.791	192.415	174.187	167.263	194.192	161.889	165.165	139.495	83.4253	84.4024	102.293	111.823	125.04	102.805	106.815	151.851	147.944	168.686	116.278
Locus_65_Transcript_50/270	Protein PHOSPHATE STARVATION RESPONSE 3	myb-like HTH transcriptional regulator family protein	219.092	199.131	158.542	156.93	144.064	192.322	154.656	164.618	142.108	120.218	115.742	80.326	200.758	140.694	131.222	253.642	155.891	247.443	178.469	79.4439	109.717	119.312	75.8374
Locus_14116_Transcript_1/1	Protein PYRICULARIA ORYZAE RESISTANCE 21	Heavy metal transport/detoxification superfamily protein	429.507	690.285	483.98	267.704	434.808	192.153	233.356	348.109	98.7944	163.577	288.522	130.038	343.199	388.72	344.334	68.0833	42.8832	36.7703	42.5954	125.919	314.801	304.817	389.592
Locus_325_Transcript_1/41	Delta(12)-acyl-lipid-desaturase	fatty acid desaturase 2	254.244	227.391	299.411	281.961	158.962	191.949	175.954	151.439	557.599	744.547	996.044	749.499	275.564	236.348	258.34	264.051	252.255	226.922	239.876	206.66	234.906	210.12	354.332
Locus_421_Transcript_17/17	60S ribosomal protein L3	ribosomal protein 1	223.157	219.945	177.731	177.295	222.649	191.268	229.441	226.527	243.944	144.267	137.806	135.804	292.297	266.101	215.6	317.529	303.101	353.335	405.115	218.614	203.066	290.093	192.257
Locus_839_Transcript_28/45	Protein CC2D2B	inositol-1%2C4%2C5-trisphosphate 5-phosphatase	130.999	98.2279	139.058	111.207	245.347	191.186	218.397	343.737	100.411	146.694	153.725	126.012	71.5693	57.5985	86.8272	68.2367	53.2774	55.2463	55.0175	30.6652	39.6207	67.6123	61.6192
Locus_4314_Transcript_2/8	Homoserine O-acetyltransferase	cytochrome-c oxidase/ electron carrier	72.1479	81.5622	59.0823	68.3119	135.841	191.089	172.113	160.014	131.569	128.87	160.697	168.858	40.1223	35.4678	44.5531	74.336	68.1846	75.9136	76.4274	60.9138	61.2242	71.9003	100.815
Locus_90_Transcript_7/17	ABC transporter G family member 45	pleiotropic drug resistance 11	74.4707	29.2075	77.2693	150.258	127.032	190.903	174.093	179.221	638.964	472.37	739.99	632.393	15.9032	10.4914	22.6704	39.8633	24.6487	19.6632	17.6254	10.3284	26.8823	27.1271	18.4241
Locus_1255_Transcript_2/6	MICOS complex subunit MIC60	MICOS complex subunit	126.127	123.502	93.5292	89.5765	158.066	190.561	166.801	152.017	115.224	89.4339	100.121	93.4161	108.701	102.813	90.8708	194.124	200.453	180.728	196.395	85.1368	89.5391	115.426	78.7758
Locus_730_Transcript_1/1	Thiamine thiazole synthase 2, chloroplastic	thiazole biosynthetic enzyme%2C chloroplast (ARA6) (THI1) (THI4)	602.396	827.391	649.797	727.292	678.992	190.3	377.194	365.507	137.405	81.7049	120.438	145.657	178.125	227.787	389.708	178.313	227.577	211.479	214.867	181.925	128.58	170.432	132.631
Locus_3948_Transcript_1/6	Embryo-specific protein ATS3B	Embryo-specific protein 3%2C (ATS3)	189.723	144.613	156.956	156.044	220.145	190.267	166.062	174.362	125.707	176.654	283.184	210.468	280.731	253.986	210.052	152.532	161.617	153.588	163.793	214.149	251.871	318.941	322.337
Locus_461_Transcript_14/19	Casein kinase 1-like protein 2	casein kinase 1-like protein 2	365.252	254.389	323.308	273.283	328.057	190.105	294.555	304.583	251.449	315.315	327.586	317.207	393.61	272.203	359.525	377.478	238.564	323.572	349.884	205.429	325.845	321.022	307.549
Locus_1081_Transcript_25/65	Zinc finger CCHC domain-containing protein 10	zinc knuckle (CCHC-type) family protein	240.711	179.924	193.129	156.563	220.661	189.725	236.683	252.14	154.991	160.441	161.698	129.109	375.488	280.339	225.99	360.871	300.421	298.537	307.859	131.862	178.103	183.173	160.122
Locus_2085_Transcript_1/10	Adenosine kinase 2	adenosine kinase 2	171.179	96.4038	144.5	145.684	148.882	189.525	189.384	174.791	236.776	234.656	191.599	217.226	134.012	135.068	154.92	213.461	214.522	300.021	241.892	273.366	250.432	266.01	199.716
Locus_566_Transcript_11/19	Protein RNA-directed DNA methylation 3	kow domain-containing transcription factor 1	322.206	241.19	200.397	136.319	258.881	189.47	215.082	207.531	191.975	158.299	141.166	123.898	456.5	380.926	271.593	389.127	348.458	306.409	353.419	207.548	247.107	200.936	258.255
Locus_6428_Transcript_5/6	Glycerol-3-phosphate dehydrogenase SDP6, mitochondrial	FAD-dependent oxidoreductase family protein	56.576	62.1338	63.14	70.9174	110.164	189.099	137.831	130.277	74.7952	82.5842	100.815	120.17	29.2863	32.4411	45.1088	58.566	73.4547	52.226	56.0976	29.8947	41.6567	46.9483	46.1413
Locus_1002_Transcript_7/7	Prohibitin-1, mitochondrial	prohibitin 1	286.616	240.492	205.836	201.189	87.5492	189.015	173.797	147.64	138.452	76.1509	87.7146	90.4817	207.721	185.767	195.518	152.658	201.915	211.749	232.301	92.6492	93.9222	135.576	130.316
Locus_4277_Transcript_1/11	Anamorsin homolog	Cytokine-induced anti-apoptosis inhibitor 1%2C Fe-S biogenesi	242.332	223.075	247.946	268.146	122.052	188.912	174.285	135.361	130.773	92.3937	104.653	139.278	160.719	135.847	188.115	114.914	97.1315	115.741	93.5891	93.6496	79.747	89.8078	115.722
Locus_581_Transcript_6/22	Cell division cycle protein 48 homolog	ATPase%2C AAA-type%2C CDC48 protein	62.0075	70.1795	118.979	117.804	64.2357	188.872	100.771	99.5403	120.913	74.1132	107.066	139.236	56.6323	51.8219	109.319	48.4031	92.3672	65.7587	74.655	105.41	52.2319	83.4641	102.09
Locus_16136_Transcript_2/9	60S ribosomal protein L27a-3	Ribosomal protein L18e/L15 superfamily protein	170.862	164.864	146.723	152.523	120.435	187.957	148.385	144.133	186.828	117.489	102.438	133.556	161.783	171.221	165.078	184.418	207.763	218.862	176.811	134.999	111.914	148.901	144.296
Locus_20698_Transcript_12/14	Chaperonin CPN60-2, mitochondrial	heat shock protein 60	283.83	325.373	261.235	276.466	210.619	187.741	305.41	286.289	427.938	120.939	153.548	149.721	217.163	292.087	229.37	331.6	252.433	426.644	375.465	159.484	142.821	221.751	164.319
Locus_5926_Transcript_3/34	Serine/threonine-protein kinase AFC1	LAMMER-type protein kinase AFC2	271.77	239.422	217.582	241.044	247.272	187.216	256.676	292.07	210.311	244.052	179.836	175.694	477.118	518.666	378.795	534.965	396.825	458.41	441.385	193.555	285.689	227.128	362.957
Locus_1161_Transcript_5/5	Proteasome subunit beta type-4	20S proteasome beta subunit G1	216.942	185.573	171.518	198.747	190.364	187.193	191.025	194.983	213.392	166.96	164.877	173.714	179.328	183.546	164.452	170.006	153.158	167.283	162.258	131.316	146.508	163.641	175.364
Locus_4162_Transcript_6/6	60S ribosomal protein L15	Ribosomal protein L23/L15e family protein	143.784	127.103	99.9726	109.397	138.53	186.989	194.624	184.43	176.064	84.462	68.4221	73.2975	167.327	145.387	125.602	296.367	332.16	311.083	287.853	123.183	106.275	133.854	87.7094
Locus_5902_Transcript_28/40	Oligouridylate-binding protein 1C	RNA-binding (RRM/RBD/RNP motifs) family protein	213.3	192.826	221.478	213.241	226.588	186.885	240.42	241.325	166.246	120.018	132.674	113.746	305.079	278.725	300.383	354.149	313.826	337.347	351.609	168.366	185.054	189.229	206.495
Locus_742_Transcript_8/28	Transcription factor ABORTED MICROSPORES	basic helix-loop-helix (bHLH) DNA-binding superfamily protein	335.998	209.729	291.544	222.808	232.587	186.42	220.852	239.918	15.6169	6.79746	13.3102	23.6642	108.361	31.6032	95.3234	33.4719	38.3698	20.8909	35.5864	6.33137	6.08887	11.6178	6.80589
Locus_14558_Transcript_3/3	Palmitoyltransferase AKR1	hypothetical protein	133.394	74.4765	48.3976	130.123	70.4459	186.316	26.3821	49.4817	6.14758	39.6951	55.855	69.9801	51.1658	11.1973	34.3346	8.41597	21.5359	15.4066	8.46365	15.4327	7.25914	10.14	11.9641
Locus_10960_Transcript_4/14	Ubiquitin-fold modifier 1	ubiquitin-fold modifier	108.491	107.504	110.993	104.918	161.539	186.083	200.751	190.595	149.919	183.806	172.537	166.969	79.9475	74.6209	88.1137	134.13	132.535	125.537	121.725	92.0132	106.332	104.694	101.368
Locus_3837_Transcript_6/22	Signal recognition particle 54 kDa protein 2	Signal recognition particle%2C SRP54 subunit protein	367.281	378.413	287.814	313.015	221.575	185.377	219.586	241.07	287.732	268.514	292.258	247.771	453.514	451.868	353.608	304.103	302.276	287.181	316.174	214.811	270.339	308.022	338.747
Locus_1629_Transcript_7/7	Pre-mRNA-splicing factor syf2	GCIP-interacting family protein	412.94	463.296	383.023	358.564	285.299	185.34	276.127	283.221	355.674	385.7	354.88	320.102	561.509	581.493	421.479	407.375	273.702	335.404	382.304	331.736	333.019	383.837	382.36
Locus_699_Transcript_18/24	Pleiotropic drug resistance protein 3	pleiotropic drug resistance 9	82.706	145.306	35.9252	55.9983	61.917	185.179	123.808	125.949	152.316	38.9739	81.6267	16.5254	22.3741	15.9505	31.421	9.83358	20.2105	19.4948	19.2648	5.06577	5.55442	13.7113	5.96564
Locus_894_Transcript_5/34	Phosphopantetheine adenylyltransferase 1	4-phosphopantetheine adenylyltransferase	219.106	140.68	90.4232	173.324	164.73	184.944	189.931	236.43	172.545	127.37	160.939	122.666	252.043	202.394	120.414	201.443	226.718	186.806	196.961	118.963	202.16	194.709	191.36
Locus_821_Transcript_17/17	Actin-7	actin 7	191.028	156.781	193.911	268.755	139.786	184.758	200.171	195.231	276.646	262.441	196.324	146.556	319.812	301.598	326.73	315.104	335.316	329.638	286.788	259.412	240.041	148.401	220.64
Locus_2772_Transcript_3/32	Ergosterol biosynthetic protein 28	ergosterol biosynthesis protein	132.926	99.4067	157.005	151.397	168.33	184.562	152.07	212.97	220.69	169.835	124.771	169.273	156.907	239.474	195.542	280.416	189.66	275.453	269.094	182.986	133.108	127.967	128.252
Locus_2346_Transcript_2/4	Thioredoxin H2-2	thioredoxin 2	207.26	273.07	280.725	218.248	230.151	184.5	223.488	267.578	213.357	272.809	264.133	146.634	298.988	203.546	214.291	333.099	317.146	314.54	373.182	189.554	271.84	221.15	242.556
Locus_210_Transcript_38/43	60S ribosomal protein L31	Ribosomal protein L31e family protein	201.256	228.938	202.634	212.205	169.532	184.004	201.913	203.296	182.923	132.345	132.111	138.269	228.005	288.134	246.851	281.828	253.916	323.685	305.336	196.012	235.492	217.524	179.26
Locus_955_Transcript_8/9	High mobility group B protein 1	high mobility group B1	163.25	192.948	170.044	167.336	170.831	183.844	179.897	172.663	192.871	222.043	285.881	216.4	228.006	253.398	229.025	243.936	225.333	216.467	228.053	246.313	293.463	342.121	269.663
Locus_1312_Transcript_1/5	Non-specific lipid transfer protein GPI-anchored 3	Bifunctional inhibitor/lipid-transfer protein/seed storage 2S albumin superfamily protein	12.9276	56.2186	27.7494	60.4288	56.3197	183.536	66.6501	46.1184	12.4112	20.9116	28.6779	50.6491	1.341	3.72347	10.2605	8.74807	9.54313	1.55952	0.73968	0	1.60431	3.95033	1.33919
Locus_23561_Transcript_1/1	Photosystem I assembly factor PSA3, chloroplastic	calcium homeostasis regulator	30.681	37.7976	114.7	24.0953	35.418	183.352	42.2558	24.7211	23.1041	22.5788	159.11	116.523	41.3382	37.155	74.5873	28.0448	111.852	16.685	19.5025	17.8111	19.3328	86.3221	84.8439
Locus_1918_Transcript_2/14	Hydroxyproline O-galactosyltransferase HPGT3	Galactosyltransferase family protein	138.938	123.854	87.7015	93.2685	231.698	183.238	198.686	241.426	168.975	209.399	169.957	117.692	178.587	175.392	118.421	197.316	217.438	237.061	248.068	150.922	213.743	192.845	128.465
Locus_23623_Transcript_2/2	Expansin-A8	expansin A8	316.033	170.193	252.93	395.987	182.637	183.208	281.216	198.43	810.917	1359.99	867.944	856.42	195.324	75.4457	237.702	73.79	170.918	90.8766	127.589	419.281	223.375	69.2953	162.49
Locus_6586_Transcript_14/39	NudC domain-containing protein 2	HSP20-like chaperones superfamily protein	140.347	107.34	124.117	132.62	169.736	183.139	199.127	205.94	187.273	150.472	137.842	139.755	176.898	128.477	124.388	181.928	197.991	191.679	183.996	130.048	146.156	152.246	141.199
Locus_6637_Transcript_14/33	Long chain base biosynthesis protein 2d	long chain base2	19.3375	16.9003	20.0848	25.0128	242.998	182.828	126.037	77.907	29.5283	21.1437	30.0562	24.931	18.1251	12.5305	12.2567	42.4273	23.9154	22.0752	20.1991	14.4739	15.1463	17.8502	13.0137
Locus_1126_Transcript_12/12	V-type proton ATPase subunit B2	ATPase%2C V1 complex%2C subunit B protein	159.441	144.007	160.556	89.6878	182.099	182.751	185.542	174.645	131.947	152.323	141.989	133.662	105.023	104.521	125.537	130.892	157.122	131.86	138.392	101.956	108.892	111.87	103.676
Locus_261_Transcript_59/172	5-methyltetrahydropteroyltriglutamate--homocysteine methyltransferase 2	methionine synthase 2	122.028	116.82	155.985	149.189	104.796	182.693	148.568	115.14	353.926	661.716	397.231	241.267	134.966	204.455	218.947	225.26	237.442	274.872	212.161	361.836	310.964	272.086	251.274
Locus_4073_Transcript_3/6	Probable protein phosphatase 2C 52	Protein phosphatase 2C family protein	203.309	150.104	163.035	150.04	197.302	182.473	190.763	219.047	133.291	160.034	143.167	119.328	217.585	204.332	175.784	240.807	217.814	222.603	216.024	131.429	190.092	159.273	143.646
Locus_91_Transcript_55/60	Bifunctional aspartate aminotransferase and glutamate/aspartate-prephenate aminotransferase	aspartate aminotransferase	260.665	268.598	211.287	268.741	330.085	182.464	241.402	225.328	192.985	194.769	255.206	171.112	188.333	198.9	183.303	189.141	116.499	139.931	162.514	134.325	162.719	189.204	150.934
Locus_4486_Transcript_5/17	Rac-like GTP-binding protein 5	RAC-like GTP binding protein 5	144.408	155.001	116.682	168.325	164.105	182.434	205.09	183.218	152.335	291.948	240.771	219.1	119.585	151.148	125.903	191.233	202.038	223.089	208.255	145.122	195.809	150.492	147.127
Locus_178_Transcript_15/141	Alcohol dehydrogenase class-3	GroES-like zinc-binding dehydrogenase family protein	210.605	134.003	154.34	153.852	149.035	182.258	235.093	250.934	231.857	227.758	208.85	176.248	316.415	232.892	238.416	382.909	488.593	477.088	517.971	558.948	673.676	605.586	413.554
Locus_1313_Transcript_10/14	Non-specific phospholipase C1	non-specific phospholipase C1	130.272	134.445	208.382	169.317	169.881	182.108	164.404	166.733	365.231	431.094	416.801	313.233	128.305	105.897	165.369	137.659	135.741	113.162	114.408	266.911	279.595	257.817	244.343
Locus_4874_Transcript_21/21	Sucrose synthase 2	sucrose synthase 4	519.697	237.98	331.494	286.078	93.7736	181.935	132.762	116.238	50.7779	51.0356	81.4235	69.9666	822.158	1328.16	1225.09	186.01	291.016	199.987	137.078	401.75	496.186	507.58	111.044
Locus_2392_Transcript_2/14	bZIP transcription factor 11	G-box binding factor 6	142.746	487.583	299.271	325.555	175.964	181.357	167.65	188.058	191.146	114.536	206.614	165.098	383.999	506.256	330.684	276.13	240.402	317.299	295.627	151.121	290.403	300.994	172.115
Locus_476_Transcript_12/13	Universal stress protein PHOS34	Adenine nucleotide alpha hydrolases-like superfamily protein	96.5111	104.115	90.9645	86.6777	215.057	181.141	172.368	171.789	190.851	173.554	172.311	143.127	116.558	135.274	104.295	235.021	229.924	193.474	193.945	170.302	185.432	197.8	162.53
Locus_113_Transcript_5/24	Guanosine nucleotide diphosphate dissociation inhibitor 2	RAB GDP dissociation inhibitor 2	150.315	111.029	87.3061	104.204	191.178	180.952	207.051	228.609	154.797	189.808	200.089	147.113	165.29	113.529	103.168	211.937	199.351	251.347	255.28	140.795	170.927	199.141	190.64
Locus_15361_Transcript_2/2	Putative dihydroorotate dehydrogenase A (fumarate)	hypothetical protein	78.887	83.7033	94.2055	93.8216	176.894	180.642	171.148	150.883	118.536	93.9183	131.927	134.987	55.2306	53.0575	75.5802	123.233	109.247	125.032	126.51	74.9002	68.3987	97.6928	108.587
Locus_1305_Transcript_57/60	40S ribosomal protein S12	Ribosomal protein L7Ae/L30e/S12e/Gadd45 family protein	169.734	129.563	118.667	148.056	105.265	179.827	192.332	184.588	157.85	93.5066	89.9935	76.6171	169.28	163.577	135.864	183.448	199.511	267.248	211.076	123.057	98.7572	130.326	106.289
Locus_141_Transcript_3/266	FACT complex subunit SSRP1	high mobility group	295.226	331.969	290.248	298.072	208.876	179.511	204.742	202.893	241.38	177.423	175.766	184.786	229.015	268.141	266.596	192.848	155.723	185.324	206.637	140.115	151.43	179.347	176.51
Locus_20871_Transcript_5/7	DNA damage-repair/toleration protein DRT100	Leucine-rich repeat (LRR) family protein	206.828	160.813	222.321	286.413	100.835	179.499	226.654	154.108	150.784	147.157	133.274	96.6058	223.541	189.456	228.001	61.8542	60.081	120.762	89.2349	163.102	71.139	58.6803	76.1252
Locus_851_Transcript_23/44	Clathrin heavy chain 2	Clathrin%2C heavy chain	242.435	207.037	233.328	177.783	147.274	178.901	190.574	185.193	263.21	302.349	219.94	194.452	300.283	262.893	296.735	272.488	300.649	297.439	283.064	309.109	317.653	250.468	238.247
Locus_106_Transcript_9/25	Late embryogenesis abundant protein D-29	Late embryogenesis abundant protein (LEA) family protein	0	0	0	4.1638	0.793852	178.681	15.321	5.01827	34.69	142.61	180.43	296.162	2.2717	0.306014	0	5.32521	16.6103	1.53151	1.52598	8.74513	52.2701	11.0629	9.94264
Locus_340_Transcript_62/82	Cytochrome b-c1 complex subunit 8-1, mitochondrial	Cytochrome b-c1 complex%2C subunit 8 protein	61.956	86.8297	221.016	148.292	206.121	178.663	108.314	106.852	175.093	211.247	153.791	254.84	41.6069	170.955	187.734	122.183	124.618	87.1142	76.2414	124.011	98.9924	71.224	186.353
Locus_810_Transcript_1/7	Alpha-glucan water dikinase, chloroplastic	Pyruvate phosphate dikinase%2C PEP/pyruvate binding domain-containing protein	164.849	167.775	126.495	90.1734	205.41	178.235	146.745	150.507	166.99	197.035	202.986	105.023	119.192	107.619	77.4086	123.385	125.626	126.967	144.063	124.889	185.672	182.067	156.846
Locus_6594_Transcript_4/16	DNA-3-methyladenine glycosylase 1	DNA glycosylase superfamily protein	204.556	208.29	217.924	246.057	225.685	177.936	175.505	195.124	264.858	212.244	224.642	243.945	238.924	296.033	219.077	242.933	230.305	203.061	245.785	174.398	243.688	219.936	304.575
Locus_4755_Transcript_6/18	Oryzain alpha chain	Granulin repeat cysteine protease family protein	260.794	236.701	191.1	256.858	161.111	177.774	146.115	159.286	316.127	406.708	477.03	195.9	275.243	269.494	197.363	218.061	207.047	145.876	169.144	260.745	312.436	295.387	214.916
Locus_1144_Transcript_5/5	Glycine-rich RNA-binding protein 3, mitochondrial	glycine-rich RNA-binding protein 3	180.357	198.333	182.561	161.15	208.278	177.467	178.399	166.832	143.337	99.5413	92.7936	94.5886	154.395	179.413	177.652	151.148	143.957	158.724	161.402	91.6614	106.947	118.892	96.7332
Locus_94_Transcript_12/12	Probable methyltransferase PMT8	S-adenosyl-L-methionine-dependent methyltransferases superfamily protein	131.193	89.4871	114.413	119.469	103.591	177.276	149.191	137.622	354.955	383.771	269.854	193.102	229.825	275.067	218.205	198.828	222.604	292.808	229.259	388.88	389.508	317.654	257.02
Locus_15937_Transcript_21/21	Sol locus transcriptional repressor	Tetratricopeptide repeat (TPR)-like superfamily protein	132.907	140.329	200.825	183.364	233.492	176.246	186.384	198.379	319.144	337.484	349.876	221.751	308.217	291.135	268.696	262.591	238.163	232.358	275.021	261.962	242.427	247.92	307.783
Locus_1490_Transcript_15/18	Ubiquitin-60S ribosomal protein L40	ubiquitin extension protein 1	254.436	162.115	217.331	144.437	144.372	176.241	120.53	113.195	210.669	118.464	144.333	142.281	207.714	138.82	200.974	154.201	169.005	143.643	108.324	117.93	186.736	149.244	184.139
Locus_3364_Transcript_3/9	RanBP2-type zinc finger protein At1g67325	Ran BP2/NZF zinc finger-like superfamily protein	210.591	170.401	155.282	163.779	174.067	175.962	191.932	212.46	163.715	99.9294	119.044	95.5472	378.683	326.291	250.57	541.908	550.579	449.931	535.054	144.88	181.759	179.476	188.794
Locus_8492_Transcript_3/12	Probable cinnamyl alcohol dehydrogenase 1	GroES-like zinc-binding alcohol dehydrogenase family protein	268.278	119.459	147.643	162.24	216.654	175.838	223.405	291.674	49.355	150.971	95.5521	69.0455	137.018	88.1871	122.031	160.232	208.111	89.457	108.828	79.8397	226.445	289.887	371.755
Locus_7963_Transcript_6/6	Protein RTF1 homolog	plus-3 domain-containing protein	183.664	224.921	220.389	208.19	175.231	175.253	213.265	199.615	141.638	158.032	139.024	154.765	195.498	250.81	202.808	217.806	191.777	217.152	218.896	137.951	182.537	177.457	179.449
Locus_6433_Transcript_3/8	Heat shock 70 kDa protein, mitochondrial	mitochondrial HSO70 2	233.73	312.515	310.528	218.467	146.71	175.057	167.08	160.997	254.275	168.433	198.34	199.974	180.705	229.774	255.198	208.521	191.087	226.906	225.194	203.495	164.965	237.297	214.522
Locus_659_Transcript_60/90	Cytochrome b5	cytochrome B5 isoform B	86.287	67.7027	79.2108	92.9018	151.117	174.967	180.274	173.961	87.0141	99.4941	96.2003	100.131	69.9805	69.0854	65.0861	104.579	110.03	121.078	112.736	71.3453	86.2716	92.4348	85.8931
Locus_4600_Transcript_17/20	Polyadenylate-binding protein-interacting protein 9	CTC-interacting domain 9	94.9447	108.81	96.405	104.099	156.732	174.577	180.939	163.894	112.64	71.5265	78.8341	82.7039	92.9475	120.944	91.7533	143.209	122.391	121.353	122.37	63.2327	60.1483	52.9006	75.836
Locus_4623_Transcript_4/12	tRNA-specific 2-thiouridylase MnmA	hypothetical protein	165.64	165.571	171.913	142.433	178.809	173.734	188.273	173.421	387.655	567.418	809.593	842.216	168.783	172.94	161.794	173.342	125.117	113.286	113.989	234.585	394.112	202.856	186.772
Locus_5093_Transcript_29/29	Trafficking protein particle complex subunit 2	SNARE-like superfamily protein	179.38	127.917	103.47	136.636	148.136	173.669	160.903	176.959	117.582	149.085	130.369	117.809	202.195	191.49	132.804	220.301	229.273	261.946	186.717	118.354	149.877	136.455	144.171
Locus_2467_Transcript_9/20	Vesicle-associated membrane protein 721	vesicle-associated membrane protein 721	196.497	164.958	168.497	162.111	159.545	173.658	171.673	187.365	196.964	225.324	219.473	203.381	240.912	206.15	195.223	224.463	221.849	207.43	216.23	220.353	264.009	241.504	266.907
Locus_17477_Transcript_3/3	NADH dehydrogenase [ubiquinone] 1 beta subcomplex subunit 2	NADH dehydrogenase ubiquinone 1 beta subcomplex subunit	110.811	87.8343	103.938	79.3351	173.05	173.235	163.758	166.898	105.521	92.569	86.9847	109.664	78.3469	60.6638	81.2807	98.0306	100.833	97.7009	105.424	67.9507	70.6609	72.9281	73.9977
Locus_15441_Transcript_3/13	Alpha-terpineol synthase, chloroplastic	terpene synthase-like sequence-1%2C8-cineole	62.7578	2.25445	31.1967	34.9471	504.895	173.061	234.223	242.662	173.956	206.806	1384.39	244.003	24.5251	22.6827	40.0761	42.2161	17.8792	12.1656	10.8817	21.5309	6.75944	56.1177	60.5354
Locus_13731_Transcript_3/3	Catalase isozyme A	catalase 2	500.574	484.234	385.597	325.6	511.776	172.913	268.55	315.239	502.789	864.02	1254.21	1513.03	760.664	730.803	1323.9	1304.99	1169.56	711.988	836.039	2977.79	3509.1	4034.76	4016.94
Locus_1117_Transcript_14/18	Alpha N-terminal protein methyltransferase 1	alpha amino-terminal protein methyltransferase	433.767	347.873	363.018	317.855	285.499	172.817	272.861	270.99	258.097	244.487	205.976	181.693	653.706	573.367	504.481	483.802	368.647	414.711	426.357	232.346	347.612	301.412	313.27
Locus_4755_Transcript_10/18	Oryzain alpha chain	Granulin repeat cysteine protease family protein	273.765	289.026	271.271	290.823	210.092	171.655	217.655	224.313	130.891	262.027	320.247	194.573	322.081	359.863	271.684	247.959	181.971	149.501	175.397	190.24	205.723	231.924	216.531
Locus_6779_Transcript_14/15	Mitochondrial adenine nucleotide transporter ADNT1	adenine nucleotide transporter 1	101.579	95.4129	86.9226	80.8807	123.987	171.474	160.797	146.544	95.4946	73.3301	85.7577	79.7377	75.3554	91.1764	82.1031	133.133	143.986	101.472	95.7227	82.657	82.1376	78.0814	62.7605
Locus_178_Transcript_46/141	Protein RKD5	RWP-RK domain-containing protein	58.1388	50.1435	62.6061	78.1012	186.321	171.273	254.378	309.279	27.1085	16.0691	29.2649	17.5062	15.2393	26.2563	30.8521	32.8106	17.9335	41.4148	34.6883	8.16002	10.9054	17.4845	16.7206
Locus_5900_Transcript_7/12	NAC transcription factor 25	NAC domain containing protein 25	87.0695	139.006	131.836	185.103	281.297	171.271	193.781	339.794	44.445	106.162	81.4627	200.649	29.3615	39.0901	74.9458	42.1457	24.415	25.8685	24.1576	42.8978	71.1091	54.1988	146.068
Locus_4412_Transcript_3/4	Uncharacterized protein At5g39570	glycine-rich protein	132.95	159.132	138.103	146.795	190.996	171.271	134.344	139.881	203.269	167.717	169.5	173.395	101.557	117.663	120.733	125.257	114.827	95.3641	110.347	141.388	147.054	135.168	171.039
Locus_1853_Transcript_9/15	E3 ubiquitin-protein ligase KEG	Protein kinase superfamily protein	261.766	240.315	206.066	198.684	255.06	171.147	230.796	276.63	146.637	275.405	312.513	237.286	135.086	99.9866	131.238	117.115	94.0792	88.0765	120.959	66.5071	130.984	146.677	213.525
Locus_3529_Transcript_7/12	Probable phytol kinase 2, chloroplastic	Phosphatidate cytidylyltransferase family protein	381.966	243.515	368.628	414.494	129.436	171.085	175.084	183.189	60.1671	114.108	79.2958	93.301	132.948	87.3046	199.544	71.2519	81.338	68.4754	60.2681	46.3114	63.9682	46.4337	75.1849
Locus_2174_Transcript_110/139		tRNA (Ile)-lysidine synthase	515.309	476.193	467.871	442.265	433.068	170.953	271.668	334.993	244.918	184.175	240.167	195.775	702.478	910.477	742.199	626.712	417.15	486.765	505.754	259.979	355.341	359.272	330.31
Locus_3870_Transcript_2/19	Phosphatidylserine decarboxylase proenzyme	serine-rich protein-like protein	176.288	102.582	103.906	99.3616	208.412	170.874	184.044	178.663	93.7149	98.091	114.03	59.9739	569.425	371.069	243.204	188.775	320.519	193.173	201.748	113.65	198.087	393.396	136.673
Locus_2816_Transcript_1/12	Squamosa promoter-binding-like protein 12	squamosa promoter binding protein-like 2	287.502	326.082	311.311	294.67	267.336	170.872	282.262	283.302	290.449	263.463	211.233	250.108	387.963	492.53	448.161	547.862	375.367	517.434	565.072	430.727	471.372	379.648	450.327
Locus_24_Transcript_369/1190	Protein IWS1 homolog 1	Transcription elongation factor (TFIIS) family protein	276.334	295.769	301.346	337.024	195.156	170.795	198.402	217.602	246.142	202.316	219.746	238.537	507.614	497.139	457.323	384.15	376.788	313.696	398.754	217.718	279.54	283.463	304.762
Locus_184_Transcript_5/6	26S proteasome non-ATPase regulatory subunit 4 homolog	regulatory particle non-ATPase 10	232.239	217.433	214.503	181.564	185.027	170.707	201.732	205.513	235.62	194.218	175.791	162.024	205.412	223.725	218.794	185.499	178.84	189.791	183.473	161.507	173.833	166.665	162.73
Locus_1841_Transcript_8/11	2,3-bisphosphoglycerate-independent phosphoglycerate mutase 1	Cofactor-independent phosphoglycerate mutase	156.837	147.94	108.654	99.6372	136.331	170.386	193.429	185.574	110.916	82.4233	153.55	91.8782	157.438	147.41	119.8	144.185	147.193	175.375	193.005	90.8537	96.7443	172.828	115.587
Locus_5_Transcript_35/44	Auxin response factor 15	Transcriptional factor B3 family protein / auxin-responsive factor AUX/IAA-like protein	379.623	282.125	317.845	274.013	232.345	170.136	206.161	197.572	180.052	128.298	210.304	131.909	245.492	223.615	295.436	119.054	117.134	96.0663	100.74	47.4182	59.2561	86.1937	52.71
Locus_24_Transcript_392/1190	2-oxoglutarate-dependent dioxygenase 33	2-oxoglutarate (2OG) and Fe(II)-dependent oxygenase superfamily protein	188.406	171.467	157.585	151.948	264.014	169.885	264.714	240.67	198.341	192.531	202.599	115.277	204.754	224.293	159.657	346.791	254.105	309.896	290.077	186.888	273.94	244.945	170.276
Locus_4673_Transcript_3/4	MKI67 FHA domain-interacting nucleolar phosphoprotein	RNA-binding (RRM/RBD/RNP motifs) family protein	314.801	256.083	294.169	269.86	134.024	169.585	162.677	159.355	214.505	173.613	133.03	192.208	363.872	324.762	339.76	213.448	228.256	242.087	220.238	195.092	217.549	189.453	278.956
Locus_3759_Transcript_4/10	Vesicle transport v-SNARE 13	vesicle transport V-snare 13	130.76	113.191	133.006	121.772	150.557	169.053	171.94	190.759	145.079	178.226	173.225	132.399	171.2	159.352	168.251	239.119	238.698	216.701	229.288	137.453	192.733	164.304	185.208
Locus_248_Transcript_93/131	Ribonuclease P protein subunit p25-like protein	Alba DNA/RNA-binding protein	127.176	119.17	125.322	120.334	199.203	168.946	217.429	219.738	171.334	117.842	104.74	119.829	218.51	206.011	160.421	419.958	350.861	309.618	324.379	146.354	175.563	148.703	126.614
Locus_7079_Transcript_8/18	Dormancy-associated protein homolog 3	Dormancy/auxin associated family protein	159.698	168.093	103.397	136.318	255.59	168.245	90.2887	115.522	123.528	87.0173	224.138	140.721	320.366	384.389	243.602	332.97	165.699	89.2439	140.382	207.149	129.442	213.639	177.077
Locus_768_Transcript_7/13	Probable protein phosphatase 2C 11	Protein phosphatase 2C family protein	186.97	159.422	162.767	191.621	128.056	168.229	162.803	156.867	143.276	156.745	176.991	159.215	151.548	164.141	164.696	162.671	172.391	155.809	135.047	138.399	163.613	134.077	128.878
Locus_79_Transcript_10/112	Shikimate dehydrogenase (NADP(+))	Calcium-binding EF-hand family protein	441.086	392.095	392.675	398.819	258.605	167.903	217.433	272.95	290.445	278.774	305.846	221.24	645.356	713.693	642.925	657.602	394.644	463.083	452.694	322.642	374.95	403.819	453.055
Locus_1134_Transcript_17/17	Sugar transport protein MST3	sugar transporter 1	50.8189	35.7981	27.4631	56.9418	42.7412	167.801	150.582	111.845	162.008	230.261	459.496	384.412	27.7573	9.00475	9.01223	17.2646	21.5981	14.1668	11.6113	45.3456	81.927	48.4321	36.8466
Locus_251_Transcript_1/6	2-oxoglutarate-Fe(II) type oxidoreductase hxnY	2-oxoglutarate (2OG) and Fe(II)-dependent oxygenase superfamily protein	248.363	145.276	251.589	220.384	243.343	167.551	246.852	293.891	289.668	172.858	119.14	204.861	493.005	353.132	427.491	542.588	495.221	745.331	679.702	167.298	254.474	201.183	347.993
Locus_830_Transcript_12/29	Protein YABBY 5	Plant-specific transcription factor YABBY family protein	243.13	185.847	202.148	174.054	214.688	167.533	121.144	158.051	62.3347	20.6737	40.4203	74.9692	37.6865	16.9493	69.5544	7.88831	6.53858	3.26094	4.29879	0.158347	0.10081	4.14377	0.734879
Locus_3677_Transcript_2/8	Phosphoglycerate mutase-like protein 4	Phosphoglycerate mutase family protein	382.077	375.044	569.278	379.201	312.343	167.482	162.197	210.199	208.466	117.894	247.036	219.614	254.425	218.984	353.397	183.3	153.983	121.059	141.185	126.057	128.882	190.555	122.634
Locus_8139_Transcript_8/9	Extradiol ring-cleavage dioxygenase	catalytic LigB subunit of aromatic ring-opening dioxygenase family	69.158	50.5607	47.3691	76.1294	55.3422	167.428	49.4286	37.9602	192.335	240.799	260.958	340.228	117.523	146.139	95.6807	187.395	348.79	113.085	103.287	253.916	497.892	323.454	282.274
Locus_2692_Transcript_15/16	UDP-D-apiose/UDP-D-xylose synthase 2	UDP-D-apiose/UDP-D-xylose synthase 2	251.396	224.266	226.992	241.144	129.501	167.112	171.185	157.116	312.489	367.43	260.246	238.383	249.768	280.52	269.672	214.565	207.605	243.042	216.716	347.327	286.487	280.383	284.58
Locus_1222_Transcript_1/1	Thioredoxin H-type	thioredoxin H-type 1	122.31	99.8063	89.1661	70.7835	158.49	166.846	115.558	104.198	137.132	122.345	146.996	119.096	126.312	100.533	95.3863	141.494	136.276	93.0027	90.365	100.541	93.1357	125.662	109.753
Locus_14584_Transcript_20/22	Vacuolar protein-sorting-associated protein 37 homolog 1	Modifier of rudimentary (Mod(r)) protein	289.854	263.489	353.626	322.48	197.129	166.796	202.214	207.845	200.119	210.934	205.241	211.687	286.447	258.028	304.222	252.79	177.884	218.093	240.062	148.827	212.921	209.462	207.415
Locus_2448_Transcript_5/10	Altered inheritance of mitochondria protein 32	Sucrase/ferredoxin-like family protein	182.233	174.312	161.763	162.311	141.879	166.775	135.666	127.321	195.32	142.308	126.757	161.877	150.811	118.663	138.529	120.906	120.08	117.128	122.098	103.304	83.8435	93.0478	126.934
Locus_1574_Transcript_1/4	FAM10 family protein At4g22670	HSP70-interacting protein 1	298.432	308.339	357.793	272.552	214.177	166.476	179.514	166.106	148.718	99.9919	125.147	211.099	204.694	180.281	256.194	263.746	202.055	209.37	189.593	103.302	151.101	151.419	181.713
Locus_341_Transcript_16/16	UDP-glucose 4-epimerase GEPI48	UDP-D-glucose/UDP-D-galactose 4-epimerase 5	220.287	338.497	252.899	320.141	229.279	165.906	224.641	241.068	528.745	543.354	533.448	487.461	230.994	261.486	229.267	178.334	148.078	154.677	168.436	206.286	302.853	290.37	356.638
Locus_2899_Transcript_10/15	Protein HEAT STRESS TOLERANT DWD 1	Transducin family protein / WD-40 repeat family protein	212.517	237.695	223.114	214.891	197.404	165.668	237.236	235.838	289.682	154.337	140.772	153.883	267.216	339.886	267.928	326.837	270.415	308.944	316.022	183.903	205.513	228.762	194.783
Locus_15412_Transcript_5/8	Polyadenylate-binding protein 2	poly(A) binding protein 2	293.668	309.311	295.826	293.718	142.05	165.458	188.392	174.74	176.541	141.129	150.986	171.7	326.74	370.38	303.661	205.65	256.715	246.421	260.788	217.371	197.258	249.07	220.482
Locus_367_Transcript_46/236	General transcription factor IIE subunit 1	Transcription factor TFIIE%2C alpha subunit	251.26	239.8	224.418	244.785	189.034	165.394	228.953	231.966	228.583	157.503	164.591	169.297	298.289	319.47	271.733	250.038	237.821	265.482	273.057	164.907	194.106	183.957	217.202
Locus_6989_Transcript_2/2	NADH dehydrogenase [ubiquinone] iron-sulfur protein 8, mitochondrial	Alpha-helical ferredoxin	130.221	124.809	149.336	129.729	157.843	165.358	145.783	142.687	165.922	173.831	153.803	147.406	127.485	121.844	127.24	177.995	152.515	139.451	156.296	126.628	137.942	135.896	135.809
Locus_1787_Transcript_5/8	Glucose-6-phosphate isomerase, cytosolic 1	Sugar isomerase (SIS) family protein	94.7238	82.5723	128.633	124.099	162.889	165.063	149.8	134.785	129.331	155.588	179.912	182.734	80.4621	97.9128	134.438	140.496	131.539	122.543	133.111	134.153	122.094	126.932	160.179
Locus_5995_Transcript_6/6	OBERON-like protein	potyvirus VPg interacting protein (DUF1423)	200.284	221.313	189.438	183.492	146.847	165.039	164.966	158.865	200.548	171.337	184.832	153.75	270.678	284.682	261.035	241.474	254.788	225.465	237.744	169.226	195.453	224.175	222.428
Locus_2930_Transcript_20/21	Serine/arginine-rich splicing factor RSZ21	RS-containing zinc finger protein 21	292.001	295.962	207.764	267.022	257.91	164.567	232.387	262.459	167.25	141.251	115.644	132.265	377.85	360.62	245.435	581.834	328.304	424.185	409.724	158.573	196.031	192.936	196.167
Locus_1772_Transcript_10/13	Chaperone protein ClpC, chloroplastic	CLPC homologue 1	298.661	311.502	324.884	294.838	179.739	164.561	199.375	205.601	259.805	250.864	280.239	250.413	336.17	378.223	307.288	265.223	248.59	206.489	235.202	216.363	233.46	305.552	288.413
Locus_475_Transcript_18/50	ATP-dependent 6-phosphofructokinase 2	phosphofructokinase 2	202.809	183.549	383.222	189.987	128.272	164.518	133.969	124.475	208.623	149.811	124.45	118.058	222.892	204.441	470.805	278.529	301.88	231.455	232.47	189.14	165.586	181	163.593
Locus_13576_Transcript_5/5	Mitogen-activated protein kinase 5	mitogen-activated protein kinase 3	204.105	307.699	280.638	186.127	170.123	163.711	208.338	196.698	213.15	200.845	154.571	159.784	248.79	329.053	268.025	278.168	291.039	291.367	303.874	126.775	123.751	214.129	231.712
Locus_5950_Transcript_25/36	Serine/arginine-rich SC35-like splicing factor SCL28	SC35-like splicing factor 28	259.983	223.91	210.389	229.433	198.473	163.534	200.355	217.545	144.914	160.368	157.487	126.707	401.078	313.508	272.961	285.537	291.557	284.014	301.393	133.812	183.143	184.437	207.401
Locus_15563_Transcript_6/8	UAP56-interacting factor	hypothetical protein	261.819	213.612	208.257	230.769	166.601	163.415	221.62	253.515	141.094	125.126	127.188	133.921	281.837	206.681	204.005	333.125	323.911	332.72	339.769	125.729	153.382	159.324	223.705
Locus_2333_Transcript_31/40	Signal recognition particle subunit SRP68	signal recognition particle-related / SRP-like protein	220.359	233.668	175.692	166.489	142.829	163.383	164.271	179.203	179.426	170.958	166.876	106.536	284.347	334.702	215.046	230.771	280.966	245.963	258.252	151.133	169.79	178.659	147.457
Locus_218_Transcript_17/33	Dynamin-related protein 3A	dynamin-related protein 3A	353.013	264.314	284.537	241.434	267.686	163.354	246.628	270.296	291.129	223.325	184.472	187.422	462.539	359.601	376.534	665.952	428.756	587.73	589.942	211.764	270.612	236.785	226.725
Locus_3987_Transcript_2/11	Transmembrane protein 178A	plasminogen activator inhibitor	79.6859	129.125	114.158	186.778	132.949	163.276	166.662	154.105	307.12	295.724	289.442	266.872	125.668	243.064	171.295	295.421	284.298	338.101	266.188	177.398	216.641	253.063	282.79
Locus_12806_Transcript_4/4	Ethanolamine-phosphate cytidylyltransferase	phosphorylethanolamine cytidylyltransferase 1	171.016	153.406	197.991	155.78	183.574	162.844	196.533	210.765	224.782	394.034	359.462	297.144	123.027	118.426	135.885	98.2046	98.3357	92.6851	98.1867	95.4915	131.831	103.37	109.295
Locus_1194_Transcript_13/17	Sodium/calcium exchanger NCL2	sodium/calcium exchanger family protein / calcium-binding EF hand family protein	540.999	229.013	428.498	366.806	122.578	162.694	122.278	119.978	121.155	212.662	250.201	212.839	508.744	264.732	379.937	212.798	226.048	165.959	143.342	141.041	241.858	242.718	95.8396
Locus_21014_Transcript_1/1	60S ribosomal protein L21-1	Translation protein SH3-like family protein	161.761	170.275	126.569	164.325	119.451	162.689	165.923	165.083	155.144	102.298	103.411	127.246	180.105	248.482	169.894	193.119	194.562	215.86	189.662	156.359	153.411	191.887	162.323
Locus_7451_Transcript_2/7	Fumarylacetoacetase	fumarylacetoacetase	73.3886	68.1784	55.9967	71.143	123.307	162.625	175.856	167.463	89.8657	155.94	120.84	90.543	82.127	78.6712	51.2103	187.823	240.251	214.398	223.003	110.396	174.7	137.054	122.555
Locus_751_Transcript_19/21	60S ribosomal protein L28-2	Ribosomal L28e protein family	119.225	56.5466	47.8986	74.4842	97.9415	162.546	194.196	171.283	107.866	86.6311	88.9911	69.841	130.425	75.3354	64.5262	212.672	210.401	287.794	246.669	91.1405	115.932	133.46	69.3329
Locus_731_Transcript_33/41	Ultraviolet-B receptor UVR8	Regulator of chromosome condensation (RCC1) family protein	276.168	250.621	281.725	300.842	209.615	162.507	201.907	238.653	274.532	431.798	423.206	276.471	300.291	229.261	245.446	144.456	159.447	152.508	174.252	161.705	210.769	162.06	218.119
Locus_1793_Transcript_30/37	WD repeat-containing protein 26 homolog	transducin family protein / WD-40 repeat family protein	172.368	157.852	152.833	151.262	181.695	162.438	164.762	179.78	156.23	160.989	141.641	135.886	164.655	169.919	145.173	167.505	150.603	163.413	166.929	115.645	130.753	117.322	119.221
Locus_246_Transcript_37/47	Outer envelope pore protein 16-2, chloroplastic	Mitochondrial import inner membrane translocase subunit Tim17/Tim22/Tim23 family protein	43.9948	53.4443	37.8999	32.3995	84.7519	162.382	145.54	129.466	65.2492	118.694	72.5494	45.2115	46.315	51.7091	31.8691	46.7919	65.0842	66.2369	54.3679	24.6669	45.0014	19.705	30.1634
Locus_3662_Transcript_4/10	Gamma carbonic anhydrase 1, mitochondrial	gamma carbonic anhydrase 1	107.655	102.222	82.6637	79.2027	134.514	162.339	151.557	126.379	95.9444	74.561	89.9358	114.333	84.8023	81.2893	94.5223	89.0038	91.5073	99.8888	101.059	71.5907	78.2533	90.5807	90.7397
Locus_2288_Transcript_7/15	40S ribosomal protein SA	40s ribosomal protein SA B	181.504	194.684	150.65	141.778	109.185	161.961	193.967	189.732	164.964	109.786	81.753	115.33	211.156	218.424	181.605	234.749	264.294	303.409	276.044	150.151	169.145	173.173	163.876
Locus_175_Transcript_365/384	Sphingosine kinase 2	Diacylglycerol kinase family protein	100.677	95.1543	70.4645	90.3988	120.789	161.954	155.622	179.671	84.116	102.815	105.88	121.024	142.787	159.808	111.506	155.766	123.507	132.6	134.114	91.0146	145.106	99.3907	70.2795
Locus_23176_Transcript_2/4	Protein JOKA2	ubiquitin-associated (UBA)/TS-N domain-containing protein / octicosapeptide/Phox/Bemp1 (PB1) domain-containing protein	214.349	199.03	304.124	226.704	181.264	161.939	172.007	189.492	205.055	145.336	153.023	185.767	188.044	159.866	239.329	194.048	148.657	136.883	176.074	149.668	142.578	165.767	226.186
Locus_413_Transcript_4/4	Elongation factor 1-delta	Translation elongation factor EF1B/ribosomal protein S6 family protein	347.297	349.746	248.666	303.616	123.479	161.819	146.285	143.788	210.923	157.792	172.875	188.043	529.209	553.091	290.062	286.518	355.132	440.992	455.212	321.519	237.097	262.622	260.447
Locus_595_Transcript_17/32	Splicing factor 3B subunit 2	proline-rich spliceosome-associated (PSP) family protein	401.839	459.53	453.651	416.371	248.436	161.66	205.194	204.489	269.243	261.582	272.57	276.828	467.128	687.742	487.647	322.172	314.887	334.121	353.734	296.308	394.51	352.152	366.279
Locus_517_Transcript_7/13	Ubiquitin-conjugating enzyme E2 7	ubiquitin-conjugating enzyme 13	173.834	140.262	113.738	135.821	176.727	161.523	195.784	201.08	162.861	121.78	171.345	112.905	167.073	119.988	112.524	275.573	260.152	253.772	246.538	126.356	141.536	176.883	155.659
Locus_1689_Transcript_5/16	Polyadenylate-binding protein-interacting protein 8	RNA recognition motif (RRM)-containing protein	243.167	147.261	186.656	114.642	226.128	160.859	207.471	232.072	147.165	150.735	181.512	144.534	334.417	227.748	223.783	475.607	340.733	309.657	380.886	133.534	177.573	192.236	214.754
Locus_4133_Transcript_1/6	60S ribosomal protein L14-1	Ribosomal protein L14	186.223	202.168	166.355	168.882	175.837	160.847	197.221	204.049	165.194	119.737	96.5149	132.528	198.983	218.708	205.264	261.409	230.541	272.948	283.574	132.515	140.686	173.117	172.078
Locus_302_Transcript_46/50	Eukaryotic translation initiation factor 3 subunit B	translation initiation factor 3B1	282.069	247.309	259.95	236.44	166.224	160.815	193.019	177.608	245.921	179.386	167.737	161.378	290.186	257.697	283.144	253.488	191.695	205.298	194.748	189.36	178.044	194.164	200.764
Locus_15577_Transcript_1/7	mRNA-decapping enzyme subunit 2	decapping 2	248.213	236.543	168.859	205.081	147.256	160.484	148.274	154.307	186.288	172.869	178.646	150.132	226.794	206.07	159.166	166.715	150.682	147.287	147.825	123.758	180.218	173.03	162.308
Locus_609_Transcript_4/4	Beta-amylase 1, chloroplastic	beta-amylase 1	273.787	938.764	209.804	981.101	140.023	160.174	180.498	160.687	119.093	125.911	146.497	148.547	186.62	344.817	190.762	182.791	144.185	154.294	184.227	83.2436	92.7568	281.406	157.945
Locus_1197_Transcript_4/16	Protein PAF1 homolog	hydroxyproline-rich glycoprotein family protein	260.935	296.494	254.304	323.371	227.935	159.81	201.499	211.353	210.253	175.72	181.632	185.151	267.786	270.793	228.434	219.386	163.36	162.794	179.296	159.616	144.316	134.326	164.006
Locus_2889_Transcript_8/17	Serine/threonine-protein kinase PBL34	Protein kinase superfamily protein	93.6279	148.508	112.959	225.828	315.245	159.524	80.76	181.205	140.025	226.202	171.101	187.173	158.609	219.129	95.6939	211.135	152.411	120.808	189.046	201.002	211.27	185.708	229.213
Locus_16167_Transcript_5/6	Aquaporin TIP4-4	tonoplast intrinsic protein 4%3B1	18.3401	16.1616	8.38398	80.5944	82.96	159.496	185.711	181.607	730.449	646.642	2553.59	902.48	74.1853	162.404	53.5454	412.72	377.332	104.753	109.628	620.595	475.954	913.239	1146.36
Locus_1081_Transcript_56/65	Sphingosine-1-phosphate lyase	dihydrosphingosine phosphate lyase	129.658	91.7282	125.16	123.379	170.819	158.914	204.115	272.137	135.667	145.266	135.052	152.34	144.042	111.306	147.072	156.569	148.69	142.468	156.25	101.871	143.222	143.847	190.27
Locus_1147_Transcript_7/8	Eukaryotic translation initiation factor 1A	Nucleic acid-binding%2C OB-fold-like protein	131.098	135.923	127.019	139.363	160.996	158.886	149.246	142.475	129.992	128.779	132.792	130.473	139.137	151.281	148.784	233.386	259.691	208.557	192.375	110.366	173.507	156.646	198.611
Locus_1128_Transcript_3/19	Protein SUPPRESSOR OF K(+) TRANSPORT GROWTH DEFECT 1	AAA-type ATPase family protein	168.264	160.216	145.222	158.324	181.293	158.681	165.753	161.463	185.886	200.505	238.72	204.151	186.294	189.162	154.149	194.828	199.959	168.621	192.573	175.633	186.002	244.526	209.131
Locus_1646_Transcript_13/14	Bardet-Biedl syndrome 2 protein homolog	zinc finger/BTB domain protein%2C putative (DUF1644)	134.452	143.59	137.499	121.095	156.703	158.636	163.225	169.137	139.27	176.578	218.013	173.519	142.878	152.749	142.332	163.353	119.012	137.536	147.833	75.442	121.28	102.081	103.039
Locus_9245_Transcript_3/4	Dof zinc finger protein DOF5.3	TARGET OF MONOPTEROS 6	116.366	132.661	120.639	57.4419	194.409	158.599	104.969	93.1552	114.634	73.6428	103.893	137.482	48.6429	58.0672	92.3209	82.6463	93.4026	46.6322	76.4671	25.8347	27.7579	25.6256	35.7367
Locus_608_Transcript_2/21	Trihelix transcription factor GT-2	Duplicated homeodomain-like superfamily protein	324.721	216.074	263.965	211.485	281.821	158.319	172.869	194.745	322.416	185.316	300.403	331.539	276.41	321.708	280.005	157.666	134.448	135.439	160.048	179.136	156.426	258.386	376.149
Locus_7945_Transcript_1/8	Ubiquitin receptor RAD23d	Rad23 UV excision repair protein family	142.35	126.616	135.116	125.36	172.494	157.689	175.004	180.761	128.763	146.292	131.557	99.8736	161.032	135.164	147.996	224.792	213.457	213.1	215.644	116.054	138.883	135.723	100.965
Locus_8082_Transcript_2/6	TPD1 protein homolog 1	tapetum determinant protein	144.318	151.518	130.131	170.493	157.452	157.396	94.6303	66.3119	117.242	98.6195	198.071	258.122	261.479	150.067	149.316	52.3824	74.5662	56.5584	72.2726	84.9514	97.8277	127.035	233.693
Locus_3967_Transcript_13/20		RING/U-box superfamily protein	311.363	237.057	354.883	285.484	222.887	157.368	216.475	250.879	303.38	240.535	152.127	194.393	458.157	428.353	430.359	545.622	420.637	638.361	526.609	248.986	292.857	188.924	326.384
Locus_509_Transcript_4/28	Xaa-Pro dipeptidase	Metallopeptidase M24 family protein	86.7965	65.9227	71.4512	64.1292	225.246	157.366	189.923	184.449	124.668	172.554	154.474	121.66	109.67	68.9402	83.8244	135.469	111.433	144.02	150.838	62.2152	95.6394	76.3915	88.813
Locus_549_Transcript_90/98	Stress-response A/B barrel domain-containing protein UP3	Stress responsive alpha-beta barrel domain protein	79.739	80.924	121.02	85.5677	153.885	157.008	177.871	148.01	76.1031	83.4815	96.5871	93.8013	101.224	144.837	150.958	235.138	260.341	250.764	243.571	213.977	233.732	237.711	174.917
Locus_5_Transcript_22/44	Auxin response factor 15	Transcriptional factor B3 family protein / auxin-responsive factor AUX/IAA-like protein	340.367	417.125	409.725	445.58	191.054	156.826	166.458	162.732	195.864	84.5383	127.846	164.681	316.759	495.14	356.253	318.671	244.788	199.627	214.382	192.693	189.597	184.265	232.356
Locus_3546_Transcript_1/24	Uncharacterized protein YpgQ	Metal-dependent phosphohydrolase	128.904	65.1638	114.667	67.7782	238.242	156.77	207.508	194.768	175.056	170.943	86.6813	56.0647	141.624	97.4646	115.929	169.958	148.677	161.602	188.576	122.135	98.2345	99.2183	79.2641
Locus_1521_Transcript_1/7	Peroxiredoxin-2	thioredoxin-dependent peroxidase 1	124.786	103.844	32.7109	77.8153	61.6715	156.46	96.4242	90.953	160.146	137.289	128.743	106.928	84.3034	73.7891	28.3244	50.1388	99.116	76.4135	65.6725	102.729	88.9797	89.9365	89.022
Locus_499_Transcript_47/60	Peptidyl-prolyl cis-trans isomerase FKBP53	FK506 BINDING PROTEIN 53	381.766	408.47	412.804	313.561	219.436	155.847	210.141	226.93	304.96	147.149	147.603	202.363	502.279	453.412	464.363	299.606	269.675	297.777	314.585	188.048	184.776	202.334	241.795
Locus_54_Transcript_6/7	Ras-related protein Rab7	RAB GTPase homolog G3F	215.405	272.512	237.34	190.847	217.778	155.741	180.283	180.534	283.535	303.995	287.486	213.598	203.542	250.101	203.316	134.012	138.522	157.946	143.64	197.233	268.237	253.336	247.973
Locus_175_Transcript_112/384	Mannan endo-1,4-beta-mannosidase 1	Glycosyl hydrolase superfamily protein	334.601	215.637	197.431	498.875	136.25	155.725	200.953	194.54	1240.18	1069.51	983.14	1093.33	275.659	167.963	200.292	205.552	131.018	247.161	239.492	454.568	459.892	439.165	580.065
Locus_3978_Transcript_1/5	Fasciclin-like arabinogalactan protein 11	FASCICLIN-like arabinogalactan-protein 11	0.702831	0	0.273969	1.90628	0	155.71	20.947	1.33598	3.34026	0.141717	2.40204	4.19411	2.98277	3.58506	2.99206	0.612379	1.15145	0.917506	2.6165	8.96904	0.0341187	0.0542854	0
Locus_3054_Transcript_12/21	DnaJ homolog subfamily B member 6-A	Chaperone DnaJ-domain superfamily protein	40.1899	33.9622	46.7052	53.9593	190.921	155.645	147.742	156.307	54.0536	60.0698	63.6074	74.8648	57.4278	61.5515	67.5202	199.733	157.182	167.669	135.384	38.0365	53.4888	89.2364	54.5013
Locus_743_Transcript_1/12	Vesicle-associated protein 4-2	PapD-like superfamily protein	190.845	140.014	138.263	159.258	161.828	155.492	167.731	164.741	159.458	122.871	170.108	119.969	266.269	191.3	185.789	225.041	239.497	231.294	229.107	187.691	220.704	251.837	182.046
Locus_196_Transcript_3/3	Granule-bound starch synthase 1, chloroplastic/amyloplastic	UDP-Glycosyltransferase superfamily protein	491.738	749.816	835.094	345.386	212.242	155.473	187.891	153.119	302.435	369.578	248.345	263.726	408.353	456.041	685.828	308.847	294.022	277.619	284.915	352.962	457.935	301.431	562.84
Locus_4020_Transcript_12/50	Uncharacterized WD repeat-containing protein C2A9.03	Transducin/WD40 repeat-like superfamily protein	257.346	208.09	260.102	260.52	382.175	155.275	239.478	267.19	416.426	308.438	364.263	222.676	598.887	583.985	541.557	783.564	518.962	470.576	558.196	311.008	322.465	449.139	486.972
Locus_5412_Transcript_9/9	UPF0301 protein Plut_0637	PPR containing protein (DUF179)	281.729	427.499	385.005	184.248	116.731	155.241	127.622	163.554	139.981	178.198	218.258	86.1378	165.562	258.418	262.668	117.908	125.943	146.3	147.064	177.21	291.126	324.47	130.038
Locus_3924_Transcript_8/12	Protein PLANT CADMIUM RESISTANCE 7	PLAC8 family protein	575.053	430.092	452.799	294.154	239.495	155.139	184.755	237.387	104.147	89.1419	188.235	114.731	485.357	369.918	492.924	163.822	152.83	121.784	141.086	84.4762	139.941	187.623	122.977
Locus_3892_Transcript_7/12	Calreticulin-1	calreticulin 1a	200.942	151.73	199.572	199.913	157.454	154.894	132.141	121.802	144.055	189.305	101.276	108.42	131.195	126.443	168.426	124.313	159.453	181.552	129.077	154.204	131.595	115.774	134.828
Locus_185_Transcript_1/14	Multiple myeloma tumor-associated protein 2 homolog	leukocyte immunoglobulin-like receptor family A protein	242.635	319.219	288.635	370.561	153.233	154.886	130.153	127.541	122.29	144.381	130.594	122.906	177.739	238.485	239.725	87.2793	96.1728	92.0104	101.79	90.1854	122.941	130.578	115.461
Locus_749_Transcript_13/18	DNA-directed RNA polymerase subunit 10-like protein	RNA polymerases N / 8 kDa subunit	249.294	263.806	222.581	242.423	161.814	154.727	202.391	217.391	118.069	144.771	104.983	120.341	228.963	239.422	180.027	158.019	233.812	260.806	256.167	81.6125	139.594	152.662	144.334
Locus_1472_Transcript_8/8	ERAD-associated E3 ubiquitin-protein ligase component HRD3A	HCP-like superfamily protein	208.271	241.5	240.854	210.388	170.189	154.66	176.114	162.439	234.821	264.251	240.064	215.782	240.966	291.628	247.796	206.436	182.629	183.074	185.154	246.752	250.521	239.462	262.164
Locus_8615_Transcript_2/4	Light-induced protein, chloroplastic	Plastid-lipid associated protein PAP / fibrillin family protein	92.6995	147.572	243.313	198.52	238.797	154.51	192.381	181.694	168.477	222.238	195.561	173.008	115.511	290.47	251.29	225.964	196.108	182.722	187.052	184.673	270.347	247.076	281.39
Locus_372_Transcript_6/23	40S ribosomal protein S26-1	Ribosomal protein S26e family protein	173.952	149.221	137.037	140.51	112.042	154.476	173.392	154.699	171.303	104.336	114.873	127.167	153.503	156.942	146.032	163.014	157.914	197.81	170.946	115.678	113.512	143.356	135.846
Locus_941_Transcript_16/16	Remorin	Remorin family protein	239.28	135.744	177.004	236.797	401.115	154.181	232.472	324.414	555.062	651.488	652.473	478.449	777.819	646.514	628.132	554.735	646.909	446.261	415.861	956.879	1052.19	1000.54	669.945
Locus_4062_Transcript_7/7	Triosephosphate isomerase, chloroplastic	triosephosphate isomerase	112.34	118.37	106.703	93.3998	173.544	154.142	151.074	156.426	122.679	105.089	127.662	134.373	98.4589	108.175	98.5295	120.151	132.718	130.06	126.362	98.8503	89.7796	117.105	103.522
Locus_5479_Transcript_8/31	DNA-binding protein S1FA2	S1FA-like DNA-binding protein	158.459	125.787	182.956	111.603	187.703	153.791	189.528	177.565	161.516	188.776	199.23	162.181	203.371	174.813	242.023	255.972	229.494	250.066	231.975	174.367	191.547	221.978	206.489
Locus_24_Transcript_33/1190	Telomere repeat-binding protein 3	TRF-like 8	462.835	340.839	485.013	324.727	272.329	153.536	240.071	277.863	68.8333	72.0086	83.7609	108.895	595.059	479.871	741.806	291.769	271.62	308.023	359.618	124.759	163.31	160.728	225.726
Locus_317_Transcript_3/49	Caffeoylshikimate esterase	lysophospholipase 2	75.9794	56.7652	53.6355	54.9684	68.1278	153.466	114.337	89.2483	44.5824	18.9072	32.9477	34.9121	84.7018	93.63	42.6079	76.1828	51.3831	55.9687	55.995	63.3237	73.2354	27.5404	24.0821
Locus_844_Transcript_3/71	50S ribosomal protein HLP, mitochondrial	Ribosomal protein L14p/L23e family protein	200.453	184.49	190.26	132.396	119.398	152.949	148.972	122.196	84.7012	79.1332	82.7119	93.2435	202.409	224.544	217.036	143.873	171.666	149.106	158.052	64.5288	83.1585	116.765	115.62
Locus_2547_Transcript_14/19	Homeobox-leucine zipper protein HOX4	homeobox protein 5	109.583	131.024	207.754	102.628	223.281	152.869	175.798	209.14	437.598	348.904	444.499	228.945	331.972	246.363	310.512	253.516	248.17	183.809	207.738	302.803	453.709	454.469	342.25
Locus_177_Transcript_6/6	Cyclin-dependent kinase C-1	cyclin-dependent kinase C%3B1	273.32	315.876	283.562	273.56	205.917	152.608	178.708	208.573	192.567	188.182	192.322	158.959	306.116	316.119	315.031	357.014	272.749	242.835	263.375	192.596	257.557	229.686	216.401
Locus_221_Transcript_7/12	Transcription elongation factor 1 homolog	transcription elongation factor-like protein	150.179	119.901	112.946	134.164	110.895	152.397	140.625	144.443	186.325	143.011	147.95	145.67	154.789	136.06	112.331	113.635	139.64	117.59	113.156	134.668	154.128	152.147	145.234
Locus_242_Transcript_5/5	Glyoxysomal fatty acid beta-oxidation multifunctional protein MFP-a	multifunctional protein 2	85.3459	102.135	85.776	80.2708	184.847	152.292	119.799	115.609	108.892	120.208	120.094	130.634	89.7706	118.485	93.8008	159.122	129.94	109.172	111.854	101.655	138.09	153.528	131.654
Locus_15714_Transcript_5/10	Ubiquitin fusion degradation protein 1 homolog	Ubiquitin fusion degradation UFD1 family protein	197.167	185.733	210.903	230.006	183.016	151.656	186.3	203.701	238.818	171.318	204.607	245.849	156.517	115.787	157.694	121.671	107.444	118.058	118.445	93.5207	87.6686	112.679	142.873
Locus_16040_Transcript_5/8	20 kDa chaperonin, chloroplastic	chaperonin 20	192.285	221.843	180.996	194.34	164.621	151.564	171.516	158.144	244.11	96.7866	150.23	158.421	182.851	239.106	198.054	182.686	203.916	200.064	173.668	200.275	167.304	221.744	174.896
Locus_709_Transcript_17/17	Auxin-responsive protein IAA16	indoleacetic acid-induced protein 16	124.08	106.572	114.675	89.7666	215.595	151.489	192.553	212.265	69.4084	29.582	64.0019	79.064	155.167	121.373	157.972	120.196	133.646	94.3046	109.442	81.3202	132.85	135.198	117.912
Locus_4699_Transcript_1/19	Membrane-anchored ubiquitin-fold protein 3	membrane-anchored ubiquitin-fold protein 6 precursor	239.034	222.486	244.938	252.989	185.816	151.404	160.104	198.574	208.982	212.01	225.469	259.011	284.236	218.689	237.909	183.398	211.509	162.211	201.076	174.846	222.493	234.698	220.293
Locus_15497_Transcript_5/8	Phospholipase D alpha 1	phospholipase D alpha 1	97.0198	54.4699	116.84	65.6528	47.4069	151.391	76.9403	68.6612	54.862	70.0944	50.7721	53.3359	71.126	45.6602	78.6889	81.8989	112.454	92.1002	88.7422	66.019	77.5601	69.2663	61.8681
Locus_17089_Transcript_4/7	Urease accessory protein G	urease accessory protein G	72.3911	101.226	52.339	53.6145	156.442	151.335	211.599	192.263	82.2947	86.2104	88.9798	88.1663	60.9314	81.9925	40.4534	203.288	186.994	243.982	242.549	110.68	83.2214	100.503	109.748
Locus_2808_Transcript_7/13	Immune-associated nucleotide-binding protein 9	P-loop containing nucleoside triphosphate hydrolases superfamily protein	260.492	327.219	295.343	265.351	165.514	151.291	211.097	195.68	200.553	158.338	173.25	187.947	299.891	323.888	318.637	233.369	189.946	202.764	211.279	192.941	217.693	223.617	242.455
Locus_21869_Transcript_7/14	Protein YIF1B	Integral membrane HRF1 family protein	210.535	192.777	208.937	152.557	169.388	151.234	141.028	160.996	185.639	142.482	155.61	162.831	345.442	312.162	332.374	343.241	274.587	230.982	287.202	114.565	154.944	182.32	217.359
Locus_93_Transcript_588/850	WD repeat-containing protein 74	Transducin/WD40 repeat-like superfamily protein	262.074	216.18	233.079	242.559	183.007	151.193	173.241	192.014	205.708	122.356	108.783	120.518	321.758	295.949	290.376	318.75	267.552	269.673	254.305	146.171	177.073	173.506	185.042
Locus_3890_Transcript_9/17	Ubiquitin-conjugating enzyme E2-17 kDa	ubiquitin-conjugating enzyme 28	286.505	220.027	253.161	207.995	198.308	151.143	172.905	189.186	191.349	176.531	222.882	184.585	435.748	380.453	351.056	218.206	262.774	210.472	243.25	299.675	355.224	341.809	308.231
Locus_1971_Transcript_43/70	Lysine-specific demethylase JMJ26	Transcription factor jumonji (jmjC) domain-containing protein	172.017	135.815	141.045	127.138	156.163	151.055	176.785	176.436	168.818	146.206	149.404	108.747	230.551	236.279	177.961	268.414	225.201	272.897	300.149	138.733	201.021	165.826	145.014
Locus_3185_Transcript_9/24	Protein TOPLESS-RELATED PROTEIN 2	Transducin family protein / WD-40 repeat family protein	202.005	252.62	252.475	209.079	205.258	151.004	190.823	179.48	205.723	145.787	115.484	150.854	281.926	314.722	332.901	296.902	287.497	287.258	319.143	198.709	147.111	167.847	305.227
Locus_12594_Transcript_6/6	60S ribosomal protein L37-1	Zinc-binding ribosomal protein family protein	189.015	201.361	181.811	152.827	131.53	150.84	166.866	165.887	161.972	97.7268	82.3268	99.5441	179.881	170.135	174.48	196.155	185.383	232.73	215.353	125.248	132.665	120.09	111.192
Locus_15493_Transcript_1/1	60S ribosomal protein L29-1	Ribosomal L29e protein family	242.539	268.574	178.965	191.589	145.093	150.716	132.971	123.135	133.499	85.431	105.716	127.597	229.372	246.915	180.558	178.035	188.927	180.515	160.66	118.293	94.9337	143.996	131.462
Locus_1325_Transcript_2/4	tRNA N6-adenosine threonylcarbamoyltransferase	ATP synthase E chain	138.235	158.676	112.31	82.1126	171.806	150.368	120.102	91.8092	74.7215	87.2641	93.0894	105.981	88.2083	82.9767	86.9739	139.542	97.6156	99.605	89.4172	38.1727	49.9133	71.8363	86.0258
Locus_733_Transcript_5/37	Profilin	profilin 1	77.6745	66.8493	76.5739	109.693	101.801	150.336	129.422	141.311	122.718	172.155	145.448	173.456	78.841	68.7963	87.0941	177.671	151.713	125.673	132.321	93.2564	148.891	130.876	179.136
Locus_847_Transcript_3/24	Zinc finger A20 and AN1 domain-containing stress-associated protein 4	A20/AN1-like zinc finger family protein	130.773	121.102	160.464	165.241	159.413	150.308	166.719	176.593	143.825	204.03	301.385	255.521	157.258	126.275	141.44	123.082	111.126	111.878	113.125	85.2258	137.841	96.2266	137.429
Locus_62_Transcript_1/18	Malate dehydrogenase, glyoxysomal	peroxisomal NAD-malate dehydrogenase 1	119.774	105.369	99.6817	115.377	189.57	150.105	97.1644	107.643	89.0218	117.758	102.881	116.128	65.6755	55.1625	67.4852	70.7797	54.2646	36.4493	39.3179	56.0695	69.1713	57.9392	48.495
Locus_15786_Transcript_2/21	MYB-like transcription factor ODO1	myb domain protein 42	10.6339	2.12375	8.82004	10.5808	21.7889	149.897	89.0601	39.9137	3.9389	4.14656	8.53794	7.30612	14.8368	17.877	14.5218	11.1558	3.67168	5.61552	5.34219	3.52002	5.88596	11.4027	9.51817
Locus_22036_Transcript_2/7		hypothetical protein	84.2755	111.969	104.873	114.494	141.389	149.584	69.4293	84.9612	125.862	245.499	197.056	178.419	83.0795	98.6142	84.5258	131.393	84.4785	76.0321	72.3253	85.9349	125.076	114.161	107.83
Locus_2364_Transcript_7/10	Serine--tRNA ligase	seryl-tRNA synthetase / serine-tRNA ligase	251.83	235.384	189.374	239.865	139.276	149.304	175.885	176.752	270.19	178.999	181.959	183.695	341.782	297.53	256.039	219.109	205.881	233.534	229.728	198.474	184.263	187.733	193.979
Locus_1935_Transcript_25/36	Polypyrimidine tract-binding protein homolog 3	polypyrimidine tract-binding protein 3	191.894	184.886	210.426	202.276	148.856	149.223	159.507	172.044	146.043	124.717	118.866	124.344	252.066	242.81	264.208	175.399	188.458	192.61	183.633	171.998	163.743	169.223	156.053
Locus_575_Transcript_22/38	Probable calcium-transporting ATPase 9, plasma membrane-type	autoinhibited Ca2+-ATPase 11	136.811	110.292	95.2966	153.001	64.0406	149.076	143.439	132.366	141.364	137.959	102.751	127.546	290.566	303.928	203.736	215.404	225.699	224.964	226.296	220.44	177.092	170.521	161.447
Locus_1778_Transcript_20/22	Probable ADP-ribosylation factor GTPase-activating protein AGD14	NSP (nuclear shuttle protein)-interacting GTPase	309.386	296.456	279.145	348.88	177.854	148.912	192.087	184.318	273.159	305.626	274.687	250.652	429.134	441.949	369.567	303.365	311.882	294.612	298.545	287.985	295.736	286.597	361.078
Locus_3903_Transcript_12/16	Villin-4	villin 4	174.489	175.97	182.499	175.227	141.541	148.742	169.586	165.995	138.141	205.393	144.13	120.237	244.187	252.072	248.649	203.325	159.851	181.948	171.25	114.886	160.48	115.695	182.868
Locus_697_Transcript_31/34	Probable E3 ubiquitin-protein ligase RZFP34	CHY-type/CTCHY-type/RING-type Zinc finger protein	445.994	415.123	298.735	254.579	201.05	148.697	168.885	200.483	130.663	101.023	108.626	91.7165	432.176	297.948	333.186	303.852	223.031	210.925	200.032	84.2063	144.595	150.482	156.204
Locus_15774_Transcript_15/36	N6-adenosine-methyltransferase non-catalytic subunit MTB	Methyltransferase MT-A70 family protein	186.639	169.443	171.632	149.945	187.573	148.31	158.847	155.864	191.458	162.474	150.827	136.837	256.653	262.58	233.177	209.051	211.984	191.75	210.003	156.173	170.487	181.517	176.503
Locus_219_Transcript_25/26	N-terminal acetyltransferase A complex auxiliary subunit NAA15	tetratricopeptide repeat (TPR)-containing protein	223.347	202.239	187.332	169.414	176.35	148.245	181.486	182.594	184.512	149.703	131.75	118.366	278.076	283.695	250.394	223.807	190.6	200.988	215.311	146.794	169.239	194.43	195.666
Locus_4437_Transcript_3/3	(S)-coclaurine N-methyltransferase	S-adenosyl-L-methionine-dependent methyltransferases superfamily protein	148.504	150.345	120.262	152.562	283.165	148.052	163.251	164.098	260.703	288.537	251.979	166.889	86.7453	79.7823	89.0268	96.6218	55.2991	55.1735	61.5924	74.7457	92.0312	91.917	69.4342
Locus_9384_Transcript_1/6	Zinc-finger homeodomain protein 10	homeobox protein 34	87.2817	120.049	164.711	73.896	149.871	147.986	153.245	157.057	32.9595	16.9857	26.5164	41.9022	56.7228	93.6133	130.582	79.2267	65.5716	79.9789	80.8498	17.7093	20.2378	24.1903	43.6002
Locus_1061_Transcript_11/17	UDP-glucose 6-dehydrogenase 4	UDP-glucose 6-dehydrogenase family protein	30.225	16.705	17.6339	36.453	22.771	147.983	58.5667	38.9031	71.5261	134.056	162.195	149.299	51.8217	49.0407	51.0573	84.4356	93.7543	93.3288	79.7032	77.4397	94.4548	44.7193	44.7787
Locus_1390_Transcript_8/8	ATP synthase small subunit 6, mitochondrial	ATP synthase	80.382	75.9918	90.0288	69.833	140.366	147.696	173.131	157.127	139.567	141.862	159.632	111.137	49.8281	48.9712	68.42	77.9824	70.0029	98.1747	99.5202	64.8951	71.0915	90.0715	71.2159
Locus_7180_Transcript_3/11	Methyltransferase-like protein 17, mitochondrial	copper ion binding / methyltransferase	203.736	194.95	116.064	125.568	119.123	147.626	211.307	228.131	118.75	95.6491	64.0308	81.3615	273.889	323.079	161.874	299.874	337.072	369.168	391.719	76.6277	111.571	87.0068	114.708
Locus_1744_Transcript_2/11	Chaperone protein dnaJ 49	DnaJ heat shock amino-terminal domain protein (DUF1977)	82.0437	102.957	88.1565	122.524	120.145	147.613	122.451	122.636	140.574	117.008	141.626	130.154	146.414	182.485	123.6	181.941	217.346	160.913	165.452	136.423	143.693	132.949	131.132
Locus_4962_Transcript_4/8	Early nodulin-like protein 1	early nodulin-like protein 6	5.2597	6.42474	3.69419	14.7273	99.2563	147.319	503.321	601.208	16.6166	9.42958	9.7082	16.8865	2.84791	0.968246	0	26.0845	17.0719	20.1613	12.9431	4.70371	15.2557	9.24146	4.3548
Locus_571_Transcript_219/372	Cysteine synthase, chloroplastic/chromoplastic	O-acetylserine (thiol) lyase B	172.778	146.104	130.693	91.2466	182.958	147.311	183.939	199.532	176.459	116.744	96.2808	101.208	199.701	185.185	161.903	347.18	181.903	180.349	184.471	140.091	146.096	126.593	128.414
Locus_15422_Transcript_8/9	Annexin D5	annexin 5	103.486	52.3894	80.9253	97.7865	66.6931	147.31	132.07	130.507	107.527	79.222	95.0888	76.6324	136.125	87.7815	98.0931	115.12	172.077	127.069	123.881	121.651	108.036	151.406	108.002
Locus_171_Transcript_1/1	Aspartate aminotransferase 3, chloroplastic	aspartate aminotransferase 3	92.4542	83.1999	81.3008	75.7735	139.983	147.235	112.095	115.02	104.669	101.79	111.523	124.474	77.5393	65.0327	78.1797	69.5523	62.3501	56.7746	62.2621	48.9775	66.8455	64.9925	68.3487
Locus_1357_Transcript_4/12	NAC domain-containing protein 83	NAC domain containing protein 83	250.863	206.425	277.803	261.154	157.75	147.235	148.368	135.516	153.913	170.064	197.185	340.416	354.644	388.349	469.945	183.501	137.377	206.759	218.366	203.006	248.695	203.018	307.762
Locus_27_Transcript_14/28	Light-inducible protein CPRF2	bZIP transcription factor family protein	394.629	245.016	400.689	298.26	252.523	146.96	208.795	218.193	163.142	141.448	88.2162	201.571	367.024	284.766	413.761	286.625	182.347	191.275	235.449	107.261	150.93	96.0873	185.473
Locus_23230_Transcript_9/17	Ubiquitin-associated domain-containing protein 1	Ubiquitin-associated/translation elongation factor EF1B protein	190.312	183.187	207.826	138.846	119.17	146.722	154.869	147.997	132.144	153.463	161.196	172.982	200.142	238.139	225.796	173.065	207.911	181.762	184.556	130.681	150.157	157.312	187.924
Locus_15369_Transcript_1/6	Quinone oxidoreductase-like protein 2	GroES-like zinc-binding alcohol dehydrogenase family protein	80.2246	92.2313	79.6955	85.0657	121.121	146.407	107.574	112.582	81.4297	72.8093	89.0852	94.617	60.1213	67.7269	71.2352	46.4642	55.9767	46.8832	56.7022	33.1624	33.9404	61.7144	45.8977
Locus_4397_Transcript_4/4	Trans-cinnamate 4-monooxygenase	cinnamate-4-hydroxylase	214.446	117.381	207.811	232.858	160.421	146.291	163.664	181.671	42.9508	54.7281	48.6486	59.0998	125.938	193.211	98.2736	50.4674	104.871	33.6554	27.0493	64.9879	59.6877	51.3442	27.3645
Locus_1954_Transcript_27/28	THO complex subunit 3	Transducin/WD40 repeat-like superfamily protein	235.794	243.195	228.051	217.814	159.32	146.128	157.198	163.289	176.119	165.907	145.247	147.312	188.402	212.585	210.899	154.392	145.775	147.532	161.35	86.9697	114.552	134.243	105.235
Locus_10392_Transcript_10/13	Glutamate decarboxylase 1	glutamate decarboxylase	64.2819	59.6553	51.7784	109.84	159.021	146.038	150.277	151.589	144.362	171.352	106.308	128.94	71.4601	74.9834	64.9384	174.755	173.802	167.444	159.9	147.95	130.353	128.581	117.922
Locus_680_Transcript_39/42	Heterogeneous nuclear ribonucleoprotein Q	RNA-binding (RRM/RBD/RNP motifs) family protein	242.66	237.581	170.693	195.79	201.953	146.003	194.406	208.586	300.535	151.827	164.672	83.199	430.105	362.071	209.625	288.883	276.795	260.216	310.527	287.699	205.727	207.682	163.452
Locus_15570_Transcript_3/10	Succinate--CoA ligase [ADP-forming] subunit alpha-1, mitochondrial	Succinyl-CoA ligase%2C alpha subunit	51.7798	56.5587	45.0875	27.3241	133.809	145.918	136.447	139.45	114.737	89.8433	75.834	88.9697	31.0688	41.5318	39.4423	67.3366	64.6698	79.2953	73.0769	46.2318	44.1399	35.9037	44.2323
Locus_358_Transcript_14/27	Cullin-1	cullin 1	247.972	227.833	217.107	212.393	159.658	145.898	174.003	178.684	202.431	191.767	209.324	160.927	267.968	282.762	244.371	176.892	170.164	180.676	189.427	191.417	208.275	228.657	190.142
Locus_4033_Transcript_1/6	Very-long-chain aldehyde decarbonylase GL1-4	Fatty acid hydroxylase superfamily	2.74472	4.44894	12.1669	15.5812	400.819	145.744	305.257	635.636	12.0245	14.1209	43.8687	68.5797	0.0200868	0	2.97614	22.6134	7.39336	8.46101	10.0921	1.3539	1.5087	6.28342	2.10224
Locus_1932_Transcript_9/9	Probable bifunctional methylthioribulose-1-phosphate dehydratase/enolase-phosphatase E1	haloacid dehalogenase-like hydrolase family protein	236.915	225.42	221.818	216.821	170.18	145.651	153.364	160.984	198.943	171.183	207.925	239.091	185.881	201.247	199.485	191.098	186.167	159.819	182.871	157.233	198.912	224.269	223.499
Locus_38_Transcript_1/16	Probable polyketide synthase 18	SNF1-related protein kinase regulatory subunit gamma 1	212.316	210.79	143.41	130.222	158.403	145.611	145.637	132.287	109.429	78.5432	103.23	125.539	226.574	211.947	196.247	170.767	197.53	195.799	186.668	147.953	80.4769	118.618	133.309
Locus_15703_Transcript_6/7	Fructose-bisphosphate aldolase, chloroplastic	fructose-bisphosphate aldolase 2	173.648	155.857	147.27	80.922	142.246	145.396	152.081	152.611	48.7052	204.16	119.931	59.7642	80.5454	110.489	102.954	42.507	41.7117	33.45	35.7618	73.7815	43.6523	46.291	44.0852
Locus_3132_Transcript_1/17	pEARLI1-like lipid transfer protein 1	Bifunctional inhibitor/lipid-transfer protein/seed storage 2S albumin superfamily protein	50.0033	79.8585	98.2314	80.2458	407.668	145.293	145.298	148.841	178.214	299.988	178.072	29.6852	75.7667	92.1451	169.052	485.844	328.771	387.575	307.993	772.904	612.033	319.04	151.332
Locus_1673_Transcript_5/14	Probable sugar phosphate/phosphate translocator At2g25520	Drug/metabolite transporter superfamily protein	100.803	149.481	241.072	160.653	146.563	145.291	125.469	128.82	274.753	451.225	314.188	213.019	119.79	149.973	177.453	148.992	147.95	123.9	108.86	147.829	146.748	167.157	168.218
Locus_1513_Transcript_5/25	Xyloglucan endotransglucosylase/hydrolase protein 2	xyloglucan endotransglucosylase/hydrolase 2	0	0	0	3.68542	2.08003	145.026	43.0575	4.34425	26.0957	93.0565	113.899	63.2048	0	0	0	1.55667	3.76827	1.9783	0.622529	0	4.68212	1.45693	0
Locus_8561_Transcript_5/8	ER membrane protein complex subunit 7 homolog	ER membrane protein complex subunit-like protein (DUF2012)	254.083	274.508	255.344	212.316	148.084	145.022	163.17	156.256	240.816	262.484	208.265	206.607	227.937	269.811	253.39	123.36	123.842	143.244	130.982	158.853	245.871	183.889	171.163
Locus_764_Transcript_1/6	cAMP-regulated phosphoprotein 21	Single-stranded nucleic acid binding R3H protein	286.988	281.166	232.197	256.229	180.022	144.982	177.628	195.602	175.82	190.642	144.395	150.115	351.888	342.665	257.526	355.026	309.152	248.358	279.79	131.054	199.984	163.739	131.482
Locus_9620_Transcript_2/7		RNA/RNP complex-1-interacting phosphatase	278.641	253.647	129.947	152.334	499.789	144.907	285.82	380.306	160.325	88.5785	164.67	172.601	243.317	228.966	112.441	276.774	272.307	250.27	304.046	169.027	157.104	167.103	212.01
Locus_2218_Transcript_1/5	28 kDa heat- and acid-stable phosphoprotein	28 kDa heat/acid-stable phosphoprotein-like protein	366.973	435.621	371.254	335.276	220.243	144.684	177.564	194.138	221.277	229.895	215.939	253.808	306.619	376.89	353.506	157.288	149.019	162.858	160.865	177.203	210.478	223.816	269.168
Locus_21735_Transcript_1/4	NADH dehydrogenase [ubiquinone] 1 beta subcomplex subunit 10-B	NADH dehydrogenase ubiquinone 1 beta subcomplex subunit 10-B-like protein (Complex I subunit NDUFS6)	89.8626	97.8708	79.1964	86.245	135.197	144.4	160.001	148.356	73.5523	133.89	134.208	152.692	49.1339	59.226	75.5094	64.2895	66.206	66.9269	78.2689	33.7157	65.9909	77.7465	85.768
Locus_1083_Transcript_2/8	40S ribosomal protein S15a	Ribosomal protein S8 family protein	169.246	148.132	127.767	137.729	104.708	144.369	134.709	116.164	183.694	77.7057	129.868	99.6921	156.777	146.393	120.764	140.954	131.87	158.132	140.19	131.273	92.2905	184.217	90.8478
Locus_15648_Transcript_9/9	UTP--glucose-1-phosphate uridylyltransferase	UDP-glucose pyrophosphorylase 2	160.255	144.288	136.046	98.7336	188.938	144.276	166.038	164.901	118.165	148.114	139.861	70.5995	193.339	180.503	152.17	580.186	397.15	407.828	413.672	225.463	253.833	257.214	135.075
Locus_2024_Transcript_43/49	V-type proton ATPase subunit G	vacuolar membrane ATPase 10	50.8588	51.3491	49.1856	46.372	87.4414	144.267	122.36	111.915	68.818	95.0338	124.81	95.893	42.3754	34.773	35.5967	30.6767	44.5868	45.4063	42.1759	33.9033	49.9413	40.2074	31.4451
Locus_886_Transcript_7/9	Membrane-anchored ubiquitin-fold protein 4	membrane-anchored ubiquitin-fold protein 4 precursor	206.417	330.328	257.492	271.63	163.32	144.117	152.362	149.245	202.7	134.048	164.088	221.348	127.369	169.742	209.11	151.756	111.824	112.808	105.549	97.2218	95.3618	113.017	167.681
Locus_5778_Transcript_1/2	Subtilisin-like protease SBT3.17	Proteinase inhibitor%2C propeptide	146.053	135.852	132.067	142.652	158.849	143.976	135.669	145.603	188.175	223.754	178.662	212.776	116.943	96.5939	96.4032	81.7486	94.4016	66.7081	76.7894	147.668	193.438	175.482	142.187
Locus_2196_Transcript_14/22	Transmembrane 9 superfamily member 12	Endomembrane protein 70 protein family	87.3314	68.6371	77.3477	76.2997	85.2474	143.765	148.29	126.652	141.374	152.036	122.6	102.355	97.0187	114.805	98.9277	119.73	139.487	154.044	134.302	136.01	132.099	109.649	123.839
Locus_2398_Transcript_20/20	Polyamine oxidase 3	polyamine oxidase 2	267.33	313.352	305.381	305.133	135.849	143.697	183.003	201.854	1096.45	800.572	1351.1	914.891	264.886	318.741	324.221	138.52	169.369	149.989	134.621	237.998	337.192	468.011	709.079
Locus_521_Transcript_83/85	Glyceraldehyde-3-phosphate dehydrogenase, cytosolic	glyceraldehyde-3-phosphate dehydrogenase C2	78.7671	74.8047	95.1543	85.2531	64.8164	143.678	86.1912	83.7353	81.2807	80.6964	100.495	85.63	42.8857	51.5079	53.6034	72.8492	89.7105	98.1051	89.3798	77.0955	72.9211	81.1448	83.4589
Locus_2389_Transcript_17/18	Ribosome biogenesis protein WDR12 homolog	Transducin/WD40 repeat-like superfamily protein	414.574	415.499	394.584	385.251	202.468	143.531	232.582	248.749	240.268	226.027	129.607	157.922	453.471	466.518	395.976	334.609	251.87	301.762	315.305	196.369	256.74	208.641	235.587
Locus_33_Transcript_181/256	Nuclear/nucleolar GTPase 2	GTP-binding family protein	218.736	282.367	233.173	217.208	160.063	143.514	162.529	158.51	188.161	153.325	138.515	165.058	297.366	305.488	290.503	242.889	204.827	197.171	215.418	137.153	135.633	151.537	191.393
Locus_368_Transcript_2/9	Agamous-like MADS-box protein MADS3	AGAMOUS-like 6	93.7494	109.418	292.314	216.529	535.489	143.508	14.3456	13.3737	201.876	123.199	262.962	367.975	189.465	131.189	424.849	581.853	162.832	18.3003	26.6448	110.828	53.0278	174.938	790.151
Locus_2254_Transcript_2/11	Protein WVD2-like 3	TPX2 (targeting protein for Xklp2) protein family	138.614	99.3196	133.602	132.496	212.94	143.361	193.352	211.252	129.413	141.858	153.817	115.815	145.058	113.583	135.267	249.483	231.259	312.474	239.295	191.862	271.804	192.326	122.978
Locus_403_Transcript_11/39	Transcription initiation factor TFIID subunit 15b	TBP-associated factor 15B	280.37	330.552	270.998	211.708	194.991	143.332	175.779	194.16	179.037	169.84	162.434	174.032	416.496	453.282	346.898	271.494	213.796	255.461	261.206	280.247	264.256	257.097	266.356
Locus_671_Transcript_6/9	26S proteasome non-ATPase regulatory subunit 6	26S proteasome regulatory subunit Rpn7	280.995	315.479	307.365	307.454	126.465	143.182	182.856	180.807	211.763	179.738	159.473	165.964	238.353	293.389	317.94	148.447	145.559	177.257	156.505	162.656	182.767	183.892	214.324
Locus_5347_Transcript_3/6	Probable E3 ubiquitin-protein ligase LOG2	RING/U-box superfamily protein	223.963	183.218	188.232	212.184	146.005	143.147	155.8	160.934	130.379	130.272	121.844	132.999	378.931	428.049	284.525	264.426	273.981	282.168	320.321	227.428	241.945	212.251	244.231
Locus_2122_Transcript_4/9	Serine/threonine-protein phosphatase PP1	type one serine/threonine protein phosphatase 4	430.964	414.713	415.045	453.381	139.936	143.066	151.269	139.89	189.544	182.723	196.972	212.58	269.097	273.753	310.131	132.398	116.293	117.347	115.451	157.458	165.659	155.538	175.79
Locus_3953_Transcript_6/8	UBP1-associated protein 2A	UBP1-associated protein 2A	278.832	313.733	290.21	294.813	158.268	143.021	185.03	172.436	142.214	141.13	148.867	99.3853	213.99	270.872	256.472	264.159	224.705	218.084	202.778	141.153	167.725	181.04	133.509
Locus_1656_Transcript_4/4	Protein disulfide isomerase-like 2-3	PDI-like 2-2	153.098	108.943	127.679	104.64	227.92	142.864	141.793	113.558	152.593	164.971	131.504	124.121	150.453	121.635	147.694	155.651	134.2	137.445	115.309	146.289	137.979	120.03	132.46
Locus_285_Transcript_1/4	60S acidic ribosomal protein P1	60S acidic ribosomal protein family	180.472	167.536	126.927	115.745	110.093	142.67	169.416	157.754	162.12	108.761	94.0985	95.7833	198.44	179.6	138.212	230.504	222.935	299.012	261.99	127.072	128.157	176.312	126.6
Locus_1904_Transcript_16/77	Squamosa promoter-binding-like protein 15	squamosa promoter binding protein-like 14	224.256	187.458	206.011	199.983	158.2	142.599	147.561	145.256	152.551	169.957	127.404	136.035	309.451	347.841	287.776	349.713	267.014	324.724	319.324	122.319	168.495	156.002	206.905
Locus_2690_Transcript_5/22	Programmed cell death protein 5	double-stranded DNA-binding family protein	138.992	151.352	114.977	107.602	201.978	142.493	159.225	172.6	161.736	158.454	128.566	103.21	196.106	211.764	155.383	241.385	267.529	242.228	226.127	182.598	193.003	206.148	169.855
Locus_538_Transcript_1/6	Phosphatidylinositol 4-phosphate 3-kinase C2 domain-containing subunit alpha	hypothetical protein	83.2693	68.4613	68.8689	73.4155	103.051	142.424	88.1972	98.5319	136.475	98.3279	109.99	101.778	94.7421	83.4683	74.518	248.541	260.591	121.437	120.201	118.454	118.269	102.187	78.6004
Locus_6142_Transcript_7/12	U3 small nucleolar ribonucleoprotein protein IMP4	Ribosomal RNA processing Brix domain protein	337.606	269.026	246.485	230.282	201.162	142.133	201.423	197.38	206.924	157.815	154.635	167.461	413.121	463.531	388.544	246.859	234.982	260.894	287.582	152.542	196.97	217.603	264.542
Locus_4270_Transcript_3/4	Eukaryotic translation initiation factor 2 subunit alpha homolog	Eukaryotic translation initiation factor 2 subunit 1	178.861	193.119	176.954	145.655	122.927	141.955	158.216	160.426	219.375	159.7	115.996	133.565	168.135	162.28	170.71	204.664	188.636	198.126	191.003	138.378	143.731	134.524	151.265
Locus_2857_Transcript_4/9	Uncharacterized protein YicS	2-C-methyl-D-erythritol 4-phosphate cytidylyltransferase	170.063	165.758	185.544	141.973	150.148	141.932	161.069	167.719	173.307	183.363	162.029	134.633	157.158	153.445	157.064	196.612	216.64	172.291	165.932	146.61	176.223	165.096	140.197
Locus_890_Transcript_6/46	Protein transport protein SEC31 homolog B	transducin family protein / WD-40 repeat family protein	267.388	186.732	195.4	150.526	126.62	141.35	158.597	156.691	191.609	184.644	160.058	132.428	404.971	266.944	254.783	164.731	181.721	194.505	197.342	210.996	204.279	184.832	208.411
Locus_2754_Transcript_8/15	T-protein	hypothetical protein	148.654	150.264	150.422	149.952	144.848	141.324	137.399	142.206	131.012	85.3071	126.226	96.6535	176.074	176.564	162.36	201.657	236.348	161.306	183.055	110.822	122.125	141.356	125.799
Locus_16750_Transcript_7/7	WD-40 repeat-containing protein MSI4	Transducin family protein / WD-40 repeat family protein	339.009	320.144	326.782	307.521	182.302	141.268	214.118	184.153	105.05	150.938	149.571	103.272	343.524	407.693	393.371	289.345	318.189	333.548	330.409	164.017	219.145	227.579	203.436
Locus_5773_Transcript_10/15	L-2,4-diaminobutyric acid acetyltransferase	transmembrane protein	259.804	356.44	331.652	232.709	178.323	141.126	254.986	221.465	72.2898	41.978	52.1487	50.8028	520.707	475.715	579.548	444.115	350.611	671.335	552.007	345.67	285.906	204.912	177.609
Locus_4538_Transcript_7/12	NADP-dependent malic enzyme	NADP-malic enzyme 4	75.779	183.406	102.559	184.487	129.812	141.037	115.719	139.608	364.923	507.699	358.58	293.245	185.273	170.899	104.336	283.321	289.048	291.417	278.709	566.291	540.198	620.068	529.713
Locus_1798_Transcript_8/11	Cycloartenol-C-24-methyltransferase 1	sterol methyltransferase 1	117.573	122.545	138.778	118.541	152.677	141.014	86.7144	111.297	94.5182	212.14	158.206	99.0547	114.73	122.368	143.15	195.349	251.031	161.053	148.242	127.613	210.757	201.029	164.901
Locus_20926_Transcript_7/9	Polypyrimidine tract-binding protein homolog 1	polypyrimidine tract-binding protein 1	327.985	278.016	297.549	283.304	153.881	141.001	187.644	195.62	211.807	187.402	185.145	245.505	298.587	300.597	321.213	255.255	212.185	253.978	235.308	174.26	194.759	188.898	242.806
Locus_3951_Transcript_7/7	Guanine nucleotide-binding protein-like NSN1	GTP-binding family protein	451.445	604.507	311.447	403.028	163.846	140.95	177.231	192.032	328.937	186.026	166.3	234.794	482.653	614.541	320.774	169.47	169.981	206.654	189.101	163.339	174.362	204.24	231.199
Locus_424_Transcript_3/10	Ninein-like protein	bZIP transcription factor%2C putative (DUF1664)	213.442	186.434	186.01	147.117	175.698	140.812	209.057	215.233	193.083	176.714	161.94	143.881	285.227	239.136	216.347	285.964	211.776	273.378	257.445	141.755	198.49	192.558	210.056
Locus_1227_Transcript_3/4	Phosphoglycerate kinase, chloroplastic	Phosphoglycerate kinase family protein	98.1418	102.502	107.293	124.046	150.939	140.67	125.598	122.604	202.299	161.644	136.495	122.99	67.0872	118.752	127.84	136.428	120.649	136.253	152.708	190.059	142.851	151.834	137.599
Locus_4530_Transcript_1/6	V-type proton ATPase subunit c''1	ATPase%2C F0/V0 complex%2C subunit C protein	159.963	143.898	160.625	144.389	112.046	140.443	160.838	151.989	138.203	142.166	136.418	137.311	120.852	125.432	138.642	143.331	138.663	154.511	141.536	120.805	132.888	116.104	156.726
Locus_6043_Transcript_10/10	Oxygen-dependent coproporphyrinogen-III oxidase	formin-like protein (DUF1421)	378.771	446.248	421.551	447.44	184.936	140.314	134.016	141.058	157.211	145.678	207.511	189.676	342.207	425.675	435.223	109.478	125.35	102.761	113.406	129.788	163.715	189.803	222.002
Locus_3944_Transcript_7/17	Rhomboid-like protein 20	Ubiquitin-associated (UBA) protein	158.958	153.128	166.657	147.508	127.629	140.254	160.006	169.769	177.348	175.494	160.382	178.837	150.343	154.84	142.894	147.478	123.631	156.533	175.964	111.629	147.176	144.106	156.968
Locus_6376_Transcript_4/16	Thioredoxin-like protein YLS8	mRNA splicing factor%2C thioredoxin-like U5 snRNP	86.614	81.7848	85.1145	77.7334	112.356	140.192	130.715	125.948	119.83	108.339	96.598	99.0666	86.4736	81.9143	79.8145	141.345	139.32	116.483	109.27	63.9476	76.235	79.4837	74.4985
Locus_1449_Transcript_1/6	Nascent polypeptide-associated complex subunit alpha-like protein	Nascent polypeptide-associated complex (NAC)%2C alpha subunit family protein	174.807	167.749	153.557	131.557	84.0673	139.979	129.362	116.052	155.51	114.261	112.258	112.039	132.499	152.151	155.047	114.894	131.776	159.061	134.359	118.239	107.281	139.025	134.979
Locus_15538_Transcript_2/2	DEAD-box ATP-dependent RNA helicase 7	DEAD box RNA helicase (PRH75)	301.949	286.401	282.232	219.019	130.812	139.972	149.384	160.735	152.153	86.5523	110.35	128.903	470.876	564.165	380.196	344.759	289.392	321.958	363.816	150.926	145.898	205.522	214.446
Locus_17109_Transcript_1/3	NADH dehydrogenase [ubiquinone] 1 beta subcomplex subunit 8, mitochondrial	NADH dehydrogenase ubiquinone 1 beta subcomplex subunit	101.304	97.0571	93.963	93.3469	122.307	139.962	109.094	101.813	88.0555	78.9669	104.797	120.753	66.8329	62.7302	72.29	86.1193	114.146	78.8772	86.3981	72.3448	66.795	90.307	106.416
Locus_4084_Transcript_2/6	pEARLI1-like lipid transfer protein 1	extensin-like protein	63.1091	80.5971	190.059	126.016	249.286	139.765	115.242	110.669	232.698	144.889	81.6318	29.9341	47.8463	202.88	131.701	360.053	372.594	496.269	341.559	753.174	664.277	466.201	339.473
Locus_4523_Transcript_5/9	2-hydroxy-palmitic acid dioxygenase mpo1	ER membrane protein%2C putative (DUF962)	96.5164	54.4592	110.913	102.069	235.344	139.522	146.813	157.497	118.036	168.784	152.323	132.649	103.537	66.0405	91.2935	209.191	139.055	120.015	113.561	106.268	186.32	194.432	128.975
Locus_2898_Transcript_2/6	40S ribosomal protein S20	Ribosomal protein S10p/S20e family protein	214.109	227.662	184.84	199.241	108.672	139.204	157.119	151.454	211.927	88.2854	107.406	135.599	258.005	289.368	259.28	252.523	207.846	281.19	260.966	154.447	111.81	185.406	187.754
Locus_1926_Transcript_13/13	Transmembrane 9 superfamily member 11	Endomembrane protein 70 protein family	79.6919	78.2991	85.9661	83.7896	76.6414	139.083	132.512	109.501	119.641	143.698	105.819	94.5077	88.1476	150.143	119.136	115.877	143.275	168.37	134.935	125.01	119.396	121.18	111.4
Locus_16055_Transcript_3/5	Peptidyl-prolyl cis-trans isomerase FKBP15-1	FK506-binding protein 15 kD-1	166.145	153.573	195.74	183.129	136.566	138.946	189.39	177.774	275.119	292.777	237.1	269.344	209.579	217.275	239.156	112.809	128.391	158.768	153.725	194.734	188.051	209.446	236.803
Locus_8005_Transcript_3/8	Stress-associated endoplasmic reticulum protein 2	Ribosome associated membrane protein RAMP4	120.455	117.221	95.0893	109.453	85.4449	138.94	101.462	97.5428	103.979	109.392	119.289	102.5	86.6614	78.7622	74.5538	117.461	122.646	111.288	99.9269	69.301	92.0475	122.194	79.6869
Locus_17027_Transcript_2/3		hAT transposon superfamily protein	502.015	422.065	372.156	392.514	318.08	138.828	237.03	289.042	209.351	177.344	210.695	151.188	681.618	805.523	613.903	589.024	391.929	479.708	431.194	208.138	308.321	318.554	300.832
Locus_4478_Transcript_1/6	Oleoyl-acyl carrier protein thioesterase 2, chloroplastic	Acyl-ACP thioesterase	106.297	118.115	111.269	96.734	110.281	138.581	126.356	119.531	143.003	131.827	104.209	112.12	97.0677	109.877	97.0682	123.548	109.358	140.245	127.305	119.451	116.316	85.853	75.0076
Locus_7200_Transcript_7/8	Bet1-like SNARE 1-1	BET1P/SFT1P-like protein 14A	151.375	119.199	132.96	120.884	161.513	138.522	169.751	161.505	114.391	95.7683	87.6925	83.7887	154.852	124.354	164.543	173.311	202.319	229.072	226.998	86.1556	95.5312	84.833	85.0973
Locus_14907_Transcript_7/7	Hypersensitive-induced response protein 4	SPFH/Band 7/PHB domain-containing membrane-associated protein family	134.444	108.875	131.26	107.324	149.331	138.133	157.86	164.403	205.185	191.978	167.15	212.226	137.241	117.298	117.091	105.773	103.98	111.186	121.592	158.777	178.951	139.743	171.687
Locus_4418_Transcript_12/28	Probable jasmonic acid carboxyl methyltransferase 2	S-adenosyl-L-methionine-dependent methyltransferases superfamily protein	53.6031	82.5052	34.8917	62.2349	107.812	138.025	123.597	141.028	34.5463	54.232	79.312	21.7405	40.127	33.512	24.8472	48.9664	55.2312	19.1161	21.8693	9.8465	31.8718	20.8113	22.0127
Locus_659_Transcript_62/90	Cytochrome b5	cytochrome B5 isoform B	72.8252	63.3947	70.812	83.3408	133.433	138.014	148.364	132.501	75.5344	83.3218	76.8074	93.0098	58.8927	53.918	61.0486	86.4022	95.3821	102.167	103.859	64.3182	82.6139	72.7984	79.8557
Locus_15415_Transcript_10/26	60S ribosomal protein L12	Ribosomal protein L11 family protein	133.845	135.673	107.17	124.353	68.6083	138.012	110.468	99.7414	135.725	96.5582	86.8661	91.6271	99.8171	85.9156	97.4015	156.96	180.579	156.038	139.269	77.5111	66.2321	75.952	88.1653
Locus_3208_Transcript_13/36	Glucose-1-phosphate adenylyltransferase large subunit 2, chloroplastic	ADPGLC-PPase large subunit	344.029	501.975	278.722	552.015	218.844	137.996	232.934	224.83	175.187	175.15	161.406	253.194	174.359	243.31	181.079	244.45	205.666	213.997	212.384	173.91	202.868	173.275	339.738
Locus_6304_Transcript_1/9	Allene oxide cyclase, chloroplastic	allene oxide cyclase 4	168.741	362.091	234.306	202.861	144.369	137.984	358.9	224.253	268.284	439.49	316.446	144.683	282.079	551.643	326.305	247.977	138.899	197.496	175.708	574.347	733.729	549.819	497.352
Locus_18051_Transcript_2/5	CBL-interacting protein kinase 1	CBL-interacting protein kinase 1	105.223	65.6175	86.1812	145.755	79.676	137.755	147.954	179.298	329.951	376.07	590.092	302.263	47.0622	25.0304	46.167	28.412	28.8371	19.6332	13.1868	21.492	38.3785	58.5498	34.6256
Locus_4357_Transcript_3/5	ADP-ribosylation factor-like protein 8a	ADP-ribosylation factor-like A1C	163.945	153.569	127.658	158.969	132.821	137.751	166.818	169.313	249.641	244.657	219.513	167.323	200.585	197.916	138.465	171.973	171.368	168.797	165.213	140.601	161.194	171.064	139.114
Locus_999_Transcript_2/9	Proline--tRNA ligase	Cysteine/Histidine-rich C1 domain family protein	0	0	0	2.32016	5.69456	137.743	113.607	27.3028	39.9968	47.9328	28.4147	52.3971	0	0	0	0	1.50024	0	0	0	2.80042	1.64645	0
Locus_17201_Transcript_4/6	Chitinase-like protein 1	Chitinase family protein	146.434	135.799	94.2239	129.073	76.6222	137.709	123.415	107.965	323.705	355.62	275.375	152.736	270.428	339.719	159.579	320.994	767.64	620.591	513.065	564.288	600.894	466.302	272.908
Locus_1398_Transcript_9/19	NADH dehydrogenase [ubiquinone] iron-sulfur protein 5-B	hexokinase-1 protein	128.768	140.43	119.261	91.42	126.675	137.483	144.227	137.821	87.2522	66.9716	113.433	90.4143	140.224	146.974	123.427	231.173	232.108	216.103	209.923	92.804	116.506	102.088	80.267
Locus_17098_Transcript_4/4	Peroxidase 40	peroxidase superfamily protein	770.423	554.818	578.48	777.999	168.317	137.452	416.847	362.765	15.017	0.850105	10.2663	12.1099	261.76	22.4146	106.894	8.25675	17.0127	1.82137	0.98068	11.4139	14.7717	19.5125	7.43353
Locus_11459_Transcript_16/16	GDP-mannose 3,5-epimerase 1	GDP-D-mannose 3'%2C5'-epimerase	239.668	204.765	195.067	220.526	126.604	137.363	207.085	151.995	282.029	341.702	609.477	212.213	362.936	264.361	308.148	202.592	201.353	235.604	201.675	346.147	394.077	409.542	349.455
Locus_1707_Transcript_5/5	Aldehyde dehydrogenase family 2 member C4	aldehyde dehydrogenase 2C4	63.143	58.2931	85.363	93.0628	105.786	137.322	204.11	202.075	161.074	193.207	142.639	119.837	78.0105	61.5103	80.8176	87.1891	77.9118	117.844	145.558	105.001	121.571	84.6105	105.944
Locus_1275_Transcript_4/4	Obg-like ATPase 1	GTP binding protein	162.171	165.282	120.408	95.2985	114.564	137.273	170.923	171.475	180.898	96.5521	112.816	102.853	185.347	176.734	127.074	218.651	253.087	281.973	284.852	142.444	141.751	167.977	129.282
Locus_1720_Transcript_13/68	Spermidine synthase	spermidine synthase	204.889	191.866	225.038	278.06	120.981	137.25	138.259	131.327	336.829	411.417	404.718	225.272	220.464	214.349	242.238	258.402	281.425	270.114	237.64	291.862	320.824	305.742	323.36
Locus_2775_Transcript_30/33	Protein NUCLEOLAR FACTOR 1	U3 small nucleolar RNA-associated protein	294.559	249.667	266.773	219.314	154.307	137.215	203.975	194.892	174.128	155.67	130.814	133.289	350.909	333.48	322.504	229.1	234.487	274.676	269.47	159.788	183.159	208.4	215.722
Locus_949_Transcript_7/8	Heat shock protein 90-6, mitochondrial	HEAT SHOCK PROTEIN 89.1	100.813	83.1828	71.898	65.4398	126.949	137.198	181.444	166.856	145.117	63.1707	65.9243	61.9427	98.9465	108.9	82.9281	172.527	181.285	200.29	177.754	80.3885	88.2245	110.916	69.9892
Locus_3900_Transcript_41/44	26S proteasome regulatory subunit S10B homolog B	AAA-type ATPase family protein	216.511	214.802	201.062	201.342	115.111	137.157	141.098	134.387	125.86	114.734	122.47	108.977	199.955	220.901	221.655	161.476	160.043	164.43	164.462	116.336	128.791	147.807	158.12
Locus_522_Transcript_35/198	Histone H4	Histone superfamily protein	315.76	75.0141	175.476	78.4402	105.697	136.784	263.827	130.89	78.146	75.4956	147.788	81.2806	219.364	173.913	111.834	269.146	456.025	629.268	510.537	140.63	147.009	258.214	154.906
Locus_4109_Transcript_5/6	Prefoldin subunit 6	prefoldin 6	275.644	300.263	211.788	182.22	157.398	136.767	144.463	151.571	133.435	111.207	126.105	106.06	298.05	358.625	210.994	173.673	197.319	167.495	167.624	153.234	178.971	211.425	155.061
Locus_2715_Transcript_20/34	Dynamin-related protein 5A	dynamin-like protein	195.476	173.673	173.712	217.641	118.65	136.68	146.089	140.304	170.64	226.502	194.554	152.895	209.847	199.65	202.104	240.996	244.055	241.407	232.645	152.176	165.51	186.956	144.702
Locus_5788_Transcript_6/9	NADH dehydrogenase [ubiquinone] 1 beta subcomplex subunit 9	LYR family of Fe/S cluster biogenesis protein	111.938	95.2319	84.8716	74.0999	132.488	136.618	137.254	137.954	96.6176	82.8686	134.691	128.691	106.599	92.5349	88.7087	92.2456	105.979	116.035	124.83	64.9321	68.5662	85.5562	101.677
Locus_1835_Transcript_19/21	Protein transport protein Sec24-like At3g07100	Sec23/Sec24 protein transport family protein	165.499	149.18	152.961	125.308	114.839	136.503	145.467	131.364	145.393	129.928	112.547	121.786	154.813	140.454	155.455	140.588	140.165	145.109	138.069	129.833	131.755	122.066	124.744
Locus_15372_Transcript_5/9	Late embryogenesis abundant protein Lea14-A	Late embryogenesis abundant protein	5.16782	17.0585	14.7483	6.61097	26.0785	136.383	104.312	86.6714	58.2861	81.0632	102.843	39.9579	35.2978	16.3051	4.4019	80.2463	27.5784	57.0333	67.8885	69.667	62.8885	145.944	18.2504
Locus_8434_Transcript_4/8	Amino acid permease 2	amino acid permease 2	25.857	18.6873	27.5064	49.2351	88.6533	136.338	130.315	94.1854	209.735	369.079	402.209	256.989	111.647	107.884	122.14	637.545	555.178	355.401	443.194	260.857	282.16	424.838	422.418
Locus_4584_Transcript_4/21	Two-component response regulator-like APRR7	pseudo-response regulator 7	260.71	273.863	298.415	357.079	261.5	136.316	168.739	180.266	173.906	167.354	120.934	103.895	425.473	511.931	353.37	408.039	329.015	251.41	289.671	215.228	260.028	178.795	178.273
Locus_17125_Transcript_14/14	Polyadenylate-binding protein 3	RNA-binding (RRM/RBD/RNP motifs) family protein	131.656	182.461	180.708	107.769	334.842	136.15	240.267	212.634	143.318	142.975	147.679	186.645	148.514	236.067	190.861	264.606	220.351	264.606	262.294	90.6954	163.706	202.248	134.66
Locus_1717_Transcript_2/2	Protein SPIRAL1-like 2	SPIRAL1-like2	158.026	86.5232	135.769	131.076	117.566	136.04	139.006	138.981	144.574	135.377	136.689	132.272	368.54	171.952	194.086	430.739	455.217	456.232	436.845	296.627	239.783	313.151	305.881
Locus_2031_Transcript_14/28	Oxysterol-binding protein-related protein 2A	OSBP(oxysterol binding protein)-related protein 2A	144.017	93.2205	143.728	75.6474	172.291	136.039	151.692	152.237	115.187	164.967	191.532	152.732	105.544	119.725	150.878	141.011	144.971	123.893	116.427	66.3374	71.6271	65.7984	71.8685
Locus_1238_Transcript_18/20	4-alpha-glucanotransferase DPE2	disproportionating enzyme 2	61.6421	57.488	54.2875	29.037	145.661	135.969	137.68	137.088	88.1183	142.83	97.0592	52.5638	39.0907	32.3375	40.0019	46.7697	67.6046	71.0698	72.6681	67.1588	76.4942	75.3091	63.9683
Locus_3889_Transcript_12/15	Upstream activation factor subunit spp27	SWIB complex BAF60b domain-containing protein	345.007	410.127	442.398	364.861	261.741	135.802	165.94	178.461	264.164	249.028	329.199	309.49	419.741	496.97	427.417	215.972	189.961	208.184	266.073	213.323	314.024	335.049	391.248
Locus_482_Transcript_10/10	Transmembrane 9 superfamily member 7	transmembrane nine 7	133.857	128.603	136.006	116.241	113.95	135.706	143.934	136.888	161.732	132.201	110.406	89.6493	153.88	162.155	169.883	160.075	167.11	173.968	158.551	163.93	160.825	145.915	130.126
Locus_16122_Transcript_1/3	RAN GTPase-activating protein 2	RAN GTPase activating protein 2	158.273	132.865	111.577	128.508	128.083	135.658	194.645	165.891	81.8378	143.306	112.058	92.2784	191.493	193.346	167.216	364.958	312.722	454.554	428.376	105.79	121.655	127.635	173.22
Locus_1196_Transcript_9/9	mRNA-decapping enzyme-like protein	decapping 1	142.236	111.303	107.545	120.328	148.831	135.622	141.677	150.688	147.785	111.48	121.369	110.023	230.462	195.907	169.511	206.82	190.099	175.775	185.488	136.865	118.78	126.914	136.189
Locus_18535_Transcript_7/8	NADH dehydrogenase [ubiquinone] flavoprotein 2, mitochondrial	NADH-ubiquinone oxidoreductase 24 kDa subunit	113.023	91.3463	130.397	136.832	192.545	135.428	192.379	178.48	78.8673	88.2119	83.9908	115.272	67.7672	50.9339	97.5901	167.68	95.4855	174.225	171.429	44.4047	86.6853	61.6142	93.0924
Locus_1877_Transcript_2/15		rho GTPase-activating gacO-like protein	227.442	206.872	264.432	174.792	239.218	135.366	182.41	176.954	221.998	241.416	247.299	170.394	190.79	302.218	279.918	202.573	163.766	170.052	154.564	151.14	154.661	221.758	225.337
Locus_4568_Transcript_5/5		nucleusenvelope protein	182.437	121.439	211.238	305.447	120.47	135.338	145.306	168.025	187.761	148.312	87.9102	159.524	138.248	145.622	249.983	139.261	204.722	191.581	187.373	127.249	168.5	84.4645	169.241
Locus_815_Transcript_29/66	Tyrosine--tRNA ligase 1, cytoplasmic	Tyrosyl-tRNA synthetase%2C class Ib%2C bacterial/mitochondrial	226.045	271.329	254.175	203.24	180.426	135.327	195.829	180.793	178.711	113.374	113.054	116.442	231.89	291.547	291.521	211.851	166.924	210.679	234.378	146.473	139.975	158.795	167.774
Locus_519_Transcript_3/15	AT-hook motif nuclear-localized protein 9	AT hook motif DNA-binding family protein	146.056	158.258	166.364	200.101	184.519	135.16	177.257	162.93	96.8654	155.42	199.829	113.302	198.198	296.509	327.898	273.498	229.714	269.653	253.616	203.33	230.684	302.665	259.907
Locus_8090_Transcript_1/2	Ribosome biogenesis protein NOP53	Nop53 protein	102.027	97.2749	134.265	85.3171	181.124	135.149	144.43	153.614	79.8927	43.5337	77.9256	69.7545	219.786	261.643	240.037	653.361	596.539	488.902	585.635	88.2665	108.874	179.181	165.218
Locus_4207_Transcript_3/5	Bifunctional protein FolD 2	Amino acid dehydrogenase family protein	104.998	109.067	118.642	90.2727	150.861	134.966	125.472	119.322	108.103	73.1965	121.639	80.6901	97.6102	107.048	111.358	118.844	113.683	99.7638	93.7159	96.4743	85.5932	135.846	77.8196
Locus_241_Transcript_11/17	Pollen-specific protein C13	Pollen Ole e 1 allergen and extensin family protein	5.52504	4.84971	2.62009	21.8048	26.7477	134.963	73.2586	52.237	174.16	300.881	529.298	512.48	23.5367	15.2687	7.02968	17.4853	21.7714	17.3851	9.57452	60.362	156.273	38.4429	33.4769
Locus_493_Transcript_71/91	Transcription elongation factor SPT6 homolog	global transcription factor group B1	201.255	196.1	156.444	160.904	118.611	134.867	142.758	139.715	155.497	138.026	137.485	112.522	231.387	247.426	191.847	166.606	171.54	173.32	177.131	137.265	151.308	150.947	146.138
Locus_6345_Transcript_2/14	Exosome complex component RRP42	3'-5'-exoribonuclease family protein	288.792	202.161	300.046	254.687	161.679	134.388	195.147	202.684	185.34	138.552	107.892	143.569	305.69	291.089	387.933	296.762	296.378	308.946	323.716	168.62	205.227	188.333	235.188
Locus_133_Transcript_15/20	Serine/threonine-protein phosphatase PP2A-1 catalytic subunit	protein phosphatase 2A-2	299.637	278.294	306.909	279.743	116.892	134.382	146.557	158.955	176.804	213.298	222.179	219.966	271.271	320.196	345.65	178.229	186.022	200.458	168.422	179.097	211.971	217.462	249.709
Locus_4632_Transcript_8/9	Alpha-aminoadipic semialdehyde synthase	lysine-ketoglutarate reductase/saccharopine dehydrogenase bifunctional enzyme	138.239	147.026	134	130.342	106.374	134.29	147.186	133.865	266.467	258.812	213.593	223.655	81.9394	91.021	100.94	92.975	101.284	89.7555	87.2589	72.6784	106.281	100.245	139.749
Locus_15461_Transcript_11/20	Protein SLOW WALKER 2	CCAAT-binding factor	212.639	409.535	337.703	197.565	111.21	134.256	94.0024	100.01	181.768	141.446	118.604	142.73	304.536	571.643	473.542	134.825	240.677	112.326	120.865	126.636	145.335	143.707	156.616
Locus_1583_Transcript_2/2	Mitochondrial-processing peptidase subunit alpha	Insulinase (Peptidase family M16) protein	109.446	89.2179	90.1912	88.0257	175.477	134.249	155.4	139.68	101.054	109.876	82.5411	124.192	80.9347	68.4983	82.4285	126.393	110.059	114.451	113.963	93.2169	102.132	97.6125	96.7695
Locus_1451_Transcript_3/19	PI-PLC X domain-containing protein At5g67130	PLC-like phosphodiesterases superfamily protein	59.184	35.8989	107.057	134.504	88.9634	134.199	221.358	252.622	101.797	522.757	391.104	362.168	73.6392	29.674	116.85	54.9318	94.6135	108.128	104.435	63.7687	147.562	100.601	196.827
Locus_6315_Transcript_3/15	Thioredoxin Y, chloroplastic	thioredoxin Y1	221.116	196.333	143.622	189.027	105.794	134.031	163.815	162.884	147.556	194.814	139.288	180.523	291.46	335.48	279.407	204.35	156.718	220.206	186.382	167.37	281.538	200.651	225.531
Locus_1186_Transcript_25/29	PLASMODESMATA CALLOSE-BINDING PROTEIN 3	plasmodesmata callose-binding protein 3	231.4	322.611	290.074	318.306	206.718	133.898	171.522	141.687	80.8802	65.8566	57.8435	64.1624	405.922	640.381	538.187	492.492	406.778	469.584	383.607	239.492	274.385	241.065	301.555
Locus_2103_Transcript_5/18	Catalase isozyme 1	catalase 2	133.467	124.264	105.749	154.515	103.492	133.887	104.381	109.192	128.52	61.7429	95.7577	103.894	77.3539	92.0566	91.0736	58.3224	57.3507	43.8442	46.935	46.5273	47.534	95.4737	93.5486
Locus_2721_Transcript_33/46	Mitochondrial import inner membrane translocase subunit TIM44-2	translocase inner membrane subunit 44-2	277.772	232.412	206.613	183.155	142.666	133.863	169.351	166.469	198.426	150.524	154.102	141.686	246.308	243.639	227.217	152.152	139.706	185.018	170.072	100.599	118.438	148.02	130.65
Locus_1986_Transcript_27/28	Putative RNA-binding protein Luc7-like 2	LUC7 related protein	324.834	294.781	305.5	213.049	205.46	133.699	157.913	175.109	153.051	148.947	143.043	158.346	393.354	420.272	391.953	258.37	219.795	225.55	232.785	137.953	181.821	206.438	238.689
Locus_8801_Transcript_1/6	ALA-interacting subunit 3	LEM3 (ligand-effect modulator 3) family protein / CDC50 family protein	65.9709	49.9879	59.3562	75.4763	82.0296	133.514	123.125	111.262	94.2592	109.031	131.839	145.331	62.16	59.3216	58.9717	123.233	112.473	113.493	110.606	76.819	86.9248	115.006	116.073
Locus_702_Transcript_6/10	Ubiquitin-40S ribosomal protein S27a	ubiquitin 5	194.839	232.445	191.53	157.535	118.996	133.436	131.194	136.522	138.799	79.9988	101.143	137.8	169.248	196.913	214.186	108.829	128.579	137.17	145.077	108.787	67.6538	114.579	108.619
Locus_2677_Transcript_6/16	Protein reprimo B	plant/protein (Protein of unknown function%2C DUF599)	7.19174	12.3575	8.50018	31.4353	178.006	133.327	116.086	151.309	10.6172	9.85673	8.27394	10.796	6.40999	32.7006	22.5388	11.4371	10.0599	7.34861	7.77395	1.31295	18.568	7.04288	1.54023
Locus_8036_Transcript_6/7	Dehydrogenase/reductase SDR family member 12	NAD(P)-binding Rossmann-fold superfamily protein	81.8633	134.579	124.524	78.2594	67.3506	133.103	67.6759	85.4147	47.6163	35.4477	43.5494	32.6828	68.9493	86.5937	100.532	55.9209	63.7891	54.6623	54.092	46.0739	51.7072	65.1776	33.6153
Locus_15513_Transcript_3/3	Nodulin-related protein 1	nodulin-related protein 1	113.659	175.83	117.823	175.603	371.743	132.968	354.922	346.899	128.6	184.465	67.7763	84.5579	191.945	313.8	120.188	264.503	172.788	432.416	362.838	346.786	357.706	159.035	147.545
Locus_76_Transcript_47/71	60S ribosomal protein L27	Ribosomal L27e protein family	101.316	89.7908	72.741	65.3014	93.4909	132.411	133.52	118.74	138.644	61.6713	43.679	63.1643	97.9014	93.0185	83.9401	129.541	111.97	166.456	130.368	88.3803	73.4642	47.4845	52.8449
Locus_18104_Transcript_2/2	Probable NADH dehydrogenase [ubiquinone] 1 alpha subcomplex subunit 12	NADH:ubiquinone oxidoreductase%2C 17.2kDa subunit	102.291	91.4783	93.3625	91.5279	126.352	132.335	95.8918	98.8452	97.3001	114.878	79.6962	118.089	65.3231	62.3011	76.7871	62.6667	70.5575	62.193	63.4222	49.2967	70.3601	61.9435	80.7334
Locus_752_Transcript_5/5	Protein FLX-like 3	DNA double-strand break repair protein	309.321	337.735	304.485	324.717	137.851	132.331	148.734	154.953	312.197	268.752	193.184	213.745	365.66	392.871	341.609	254.757	185.267	186.194	201.106	282.192	252.875	312.07	307.069
Locus_428_Transcript_7/15	Ubiquitin domain-containing protein DSK2b	ubiquitin family protein	138.876	141.486	136.575	133.05	161.438	132.265	144.326	147.126	140.08	151.664	136.598	125.987	163.292	168.613	148.087	190.822	196.914	160.186	177.239	134.889	158.963	149.413	137.98
Locus_2557_Transcript_2/9	Coiled-coil domain-containing protein 12	Cwf18 pre-mRNA splicing factor	195.945	198.668	189.849	196.229	110.207	132.256	143.567	144.562	127.647	100.347	112.126	136.26	288.477	248.798	231.942	336.981	332.654	311.54	328.567	140.845	151.837	163.113	224.573
Locus_2778_Transcript_5/10	Heterogeneous nuclear ribonucleoprotein 1	RNA-binding (RRM/RBD/RNP motifs) family protein	205.21	261.431	215.639	212.023	149.524	132.179	184.098	180.46	217.227	181.12	148.556	143.693	281.709	429.33	306.884	170.715	194.413	228.009	210.592	264.649	240.535	260.77	286.706
Locus_11_Transcript_89/170	Plasma membrane ATPase 3	H[+]-ATPase 11	293.65	244.827	370.398	276.242	145.562	132.17	188.073	181.73	132.502	200.85	165.123	121.238	185.717	175.221	274.628	139.332	146.889	163.791	155.533	153.12	185.381	161.195	151.638
Locus_384_Transcript_2/15	Succinate dehydrogenase subunit 7B, mitochondrial	succinate dehydrogenase subunit	82.1701	68.207	53.3648	55.8465	95.0388	132.122	100.917	96.4238	59.4591	67.1529	81.2967	92.9662	66.4001	60.9746	48.6251	69.3972	85.8107	73.8283	71.9844	42.2669	59.4752	63.3984	75.9786
Locus_4495_Transcript_12/12	NAC domain-containing protein 14	NAC 014	201.878	176.571	174.678	171.229	150.844	131.99	176.864	182.141	121.46	104.608	121.907	132.583	383.747	425.714	390.683	430.843	275.125	310.276	346.805	172.726	260.62	271.579	236.576
Locus_7992_Transcript_4/11	3-oxoacyl-[acyl-carrier-protein] synthase I, chloroplastic	3-ketoacyl-acyl carrier protein synthase I	81.6989	57.0123	69.0339	69.3263	72.3702	131.635	122.11	104.948	98.9316	124.775	132.312	111.492	102.141	115.477	110.292	122.515	123.393	126.937	110.142	98.151	130.844	105.132	95.5052
Locus_778_Transcript_79/201	Chaperone protein dnaJ 13	DNAJ heat shock N-terminal domain-containing protein	238.96	184.439	189.71	154.006	157.44	131.62	210.549	212.033	227.801	266.324	182.084	137.3	275.399	256.458	196.056	195.991	210.912	293.991	265.348	164.899	262.812	197.026	170.83
Locus_1427_Transcript_60/65	Pre-mRNA-processing factor 39-1	Tetratricopeptide repeat (TPR)-like superfamily protein	246.524	232.555	228.567	217.419	212.033	131.527	186.678	215.951	177.338	131.847	144.781	121.222	368.254	345.043	305.999	378.275	293.879	320.604	342.226	146.698	190.593	199.036	165.049
Locus_6424_Transcript_29/31	U4/U6 small nuclear ribonucleoprotein Prp31 homolog	pre-mRNA processing ribonucleoprotein binding region-containing protein	277.665	265.558	287.331	287.487	147.194	131.503	163.338	182.072	197.438	190.151	181.958	224.572	312.141	329.952	319.737	194.723	166.703	197.517	205.534	156.055	225.261	237.469	266.181
Locus_13467_Transcript_3/3	Epoxide hydrolase A	alpha/beta-Hydrolases superfamily protein	69.1975	115.576	76.5234	202.365	120.649	131.179	97.5387	170.776	151.476	100.121	175.398	203.432	88.6196	100.852	87.1678	225.06	176.077	130.557	130.294	137.264	179.496	221.347	127.52
Locus_9531_Transcript_7/12	PHD finger protein ALFIN-LIKE 8	alfin-like 5	144.591	133.3	113.596	89.7976	154.417	131.052	108.675	111.96	71.6411	65.3377	51.9383	49.8523	195.831	139.108	130.818	202.742	193.411	135.866	116.944	67.2379	74.485	61.4022	114.793
Locus_367_Transcript_59/236	Phosphoglycolate phosphatase 1B, chloroplastic	Haloacid dehalogenase-like hydrolase (HAD) superfamily protein	178.387	142.362	183.971	105.427	178.384	130.927	192.141	189.547	145.704	159.255	187.489	133.161	158.957	185.083	195.459	176.121	142.68	121.214	99.2036	105.294	113.589	111.506	108.165
Locus_3909_Transcript_14/22	60S ribosomal protein L26-2	Translation protein SH3-like family protein	142.074	140.868	134.881	145.628	92.9673	130.734	115.945	110.79	129.419	86.833	88.1814	99.4153	133.027	136.926	150.451	197.831	187.045	183.779	163.745	115.352	106.674	128.868	117.93
Locus_4456_Transcript_9/17	THO complex subunit 4B	RNA-binding (RRM/RBD/RNP motifs) family protein	155.487	168.363	137.508	156.637	144.158	130.629	133.924	142.02	137.184	121.523	106.573	77.0805	241.264	293.084	233.212	210.831	193.326	215.161	210.211	127.47	131.584	188.053	143.346
Locus_976_Transcript_23/25	E3 ubiquitin-protein ligase RHF2A	RING-H2 group F2A	148.824	163.112	258.615	189.746	112.957	130.506	123.165	142.766	148.868	176.691	258.237	263.15	137.341	132.442	223.362	195.509	179.874	141.736	164.176	148.898	203.059	218.281	234.292
Locus_1183_Transcript_9/14	Dolichyl-diphosphooligosaccharide--protein glycosyltransferase subunit 2	ribophorin II (RPN2) family protein	100.24	71.4545	76.5755	66.8391	97.907	130.411	156.207	141.733	155.194	108.494	118.546	84.5961	119.779	99.7588	92.8743	192.231	195.061	226.011	200.28	132.466	133.481	164.078	91.54
Locus_175_Transcript_97/384	Zinc finger C3HC-type protein 1-like	IAP-like protein 1	229.035	266.07	249.459	291.814	160.097	130.313	153.357	160.89	158.413	160.518	163.796	185.715	278.637	336.876	288.586	228.28	174.163	173.3	197.205	136.088	170.544	180.931	227.426
Locus_1248_Transcript_4/10	Succinate dehydrogenase assembly factor 2, mitochondrial	succinate dehydrogenase assembly factor	216.791	199.986	164.653	122.379	229.924	130.035	121.56	134.607	141.261	124.681	98.8443	120.028	242.219	218.849	168.707	288.774	149.432	135.138	148.895	134.741	151.786	115.667	145.954
Locus_7160_Transcript_3/7	NDR1/HIN1-like protein 1	Late embryogenesis abundant (LEA) hydroxyproline-rich glycoprotein family	53.0637	15.8876	37.6439	67.8787	46.8992	130.014	86.5763	77.1113	181.978	137.115	280.454	79.8966	176.125	85.8828	57.4939	101.668	181.289	74.7199	87.581	151.926	157.433	318.929	170.892
Locus_2153_Transcript_5/5	ERBB-3 BINDING PROTEIN 1	metallopeptidase M24 family protein	182.642	209.355	149.189	136.394	116.839	129.859	156.904	145.456	205.822	132.358	145.584	150.924	197.351	218.176	178.06	185.073	188.258	218.565	191.811	166.25	190.227	215.41	207.592
Locus_784_Transcript_2/19	Rho GTPase-activating protein REN1	Rho GTPase activation protein (RhoGAP) with PH domain-containing protein	104.778	82.828	69.6308	67.6677	75.0736	129.811	133.475	119.404	88.1168	104.195	107.822	105.26	121.988	141.225	117.672	144.369	158.134	164.317	116.76	68.5668	100.492	64.9883	87.4026
Locus_516_Transcript_5/8	Transmembrane 9 superfamily member 1	transmembrane nine 1	136.165	105.782	127.105	132.235	97.0421	129.581	148.903	133.937	177.318	187.86	132.649	132.012	162.455	156.074	142.646	199.201	199.569	234.432	187.09	194.165	199.255	169.721	165.481
Locus_824_Transcript_149/332	Bifunctional DNA-directed RNA polymerase subunit beta-beta'	Plant thionin family protein	169.204	162.534	181.935	147.9	136.378	129.541	201.478	195.917	190.179	239.654	192.673	170.643	178.844	211.218	215.556	203.176	152.24	212.589	197.583	121.163	135.201	161.582	238.664
Locus_1608_Transcript_13/14	Serine/arginine repetitive matrix protein 2	pre-mRNA-splicing factor	211.849	239.054	217.074	195.633	218.329	129.444	147.096	160.84	129.864	96.9714	128.216	134.495	277.335	344.868	255.264	214.102	180.931	165.031	192.765	120.284	120.789	148.93	174.016
Locus_1690_Transcript_8/8	HMG1/2-like protein	high mobility group B2	195.097	258.266	271.204	256.016	132.68	129.369	147.938	131.908	276.094	324.203	298.354	256.933	335.709	660.337	433.728	145.615	203.228	234.395	223.922	306.278	472.046	521.935	509.736
Locus_306_Transcript_10/33	Plasma membrane ATPase 4	plasma membrane H+-ATPase	258.455	707.233	650.299	711.158	186.123	129.275	180.034	172.733	256.71	322.289	406.207	339.761	414.944	753.655	690.034	413.609	264.797	344.525	380.422	407.683	334.173	315.758	640.502
Locus_2023_Transcript_3/8	Levodione reductase	NAD(P)-binding Rossmann-fold superfamily protein	144.064	141.979	127.441	115.794	127.784	129.065	140.253	115.13	95.7275	86.3588	91.6286	90.9262	110.322	95.2446	106.53	111.235	96.5272	97.6371	93.1322	77.0024	100.903	102.516	105.41
Locus_4213_Transcript_4/10	Putative uncharacterized protein encoded by LINC02694	hypothetical protein	188.543	265.413	206.995	255.181	219.417	128.944	177.413	163.433	151.722	176.102	200.843	225.888	213.543	301.05	287.89	206.195	123.466	135.234	201.448	111.788	134.79	106.696	137.442
Locus_4775_Transcript_1/13	Protein ECERIFERUM 26-like	HXXXD-type acyl-transferase family protein	0.539978	0.851944	1.11022	12.2493	513.904	128.901	372.07	798.059	11.952	2.17872	8.97412	11.1574	1.21196	1.40938	1.66973	32.5727	9.68825	14.8643	14.2163	2.77204	3.22711	7.85566	5.42155
Locus_20811_Transcript_1/2	Olfactory receptor 51E2	DUF538 family protein (Protein of unknown function%2C DUF538)	127.641	130.443	117.981	120.691	113.786	128.75	119.744	133.699	146.063	184.095	238.612	141.889	141.015	154.791	107.271	97.2032	155.94	117.76	116.958	160.489	171.115	177.037	115.448
Locus_98_Transcript_4/5	ATP phosphoribosyltransferase 2, chloroplastic	ATP phosphoribosyl transferase 2	57.2764	49.5423	52.744	54.5824	120.072	128.506	86.1834	87.4758	137.952	79.4931	101.385	86.948	66.0884	68.691	69.3753	103.282	143.409	94.4461	96.3361	99.0701	87.7159	114.82	77.5064
Locus_1855_Transcript_16/16	Protein IQ-DOMAIN 31	IQ-domain 31	168.871	124.242	115.62	105.102	104.508	128.298	153.007	145.666	82.927	62.0821	79.1335	41.8591	193.115	171.828	152.043	110.154	142.623	169.567	161.626	72.2977	74.0906	105.998	70.1935
Locus_391_Transcript_51/79	Polyadenylate-binding protein-interacting protein 4	polyadenylate-binding protein interacting protein	109.011	101.03	90.3459	93.429	136.009	127.924	131.425	139.213	105.077	101.317	102.372	101.274	141.386	143.314	113.274	200.411	116.969	156.793	151.807	74.9083	108.921	90.7637	101.141
Locus_423_Transcript_50/118	Apoptotic chromatin condensation inducer in the nucleus	SAP domain-containing protein	275.005	248.078	229.208	219.712	179.939	127.784	158.912	177.817	161.985	135.036	131.683	123.834	356.725	336.787	269.935	269.31	240.805	239.5	259.105	135.939	156.216	127.95	174.815
Locus_8681_Transcript_19/19	RuvB-like protein 1	P-loop containing nucleoside triphosphate hydrolases superfamily protein	389.343	423.307	387.472	346.506	148.234	127.76	155.453	152.6	240.761	186.083	194.522	197.071	361.234	441.111	361.839	157.766	151.722	180.224	175.203	193.475	209.747	226.731	235.449
Locus_2303_Transcript_2/9	HVA22-like protein a	HVA22 homologue A	141.516	117.361	118.799	107.915	118.611	127.709	145.794	142.975	166.961	116.093	78.913	72.4194	251.42	250.15	207.061	269.446	267.376	230.895	222.316	152.342	152.701	119.235	156.172
Locus_4309_Transcript_9/14	DNA-directed RNA polymerase III subunit RPC8	RNA polymerase Rpb7 N-terminal domain-containing protein	323.493	195.948	281.535	275.698	304.244	127.708	310.579	291.172	129.601	196.714	142.57	169.09	459.676	206.05	346.955	456.795	96.8203	434.623	364.25	86.212	202.512	182.3	184.632
Locus_2390_Transcript_2/12	UDP-N-acetylglucosamine--N-acetylmuramyl-(pentapeptide) pyrophosphoryl-undecaprenol N-acetylglucosamine transferase	ozone-responsive stress-like protein (DUF1138)	87.9476	94.9352	89.7038	81.4683	81.6196	127.624	111.262	108.835	91.4165	76.4041	86.5713	103.708	62.7409	58.5102	71.2018	81.3496	86.2302	86.2212	75.2981	43.5327	51.4001	52.9166	74.9556
Locus_210_Transcript_22/43	Annexin D3	annexin 3	56.518	57.242	78.4479	53.7288	167.36	127.569	234.226	224.412	217.286	250.248	442.692	113.345	55.9961	99.3488	93.2128	73.5437	97.7591	89.521	75.6382	56.186	79.4474	126.417	95.6039
Locus_2931_Transcript_2/6	TLC domain-containing protein 4-B	TRAM%2C LAG1 and CLN8 (TLC) lipid-sensing domain containing protein	67.7382	56.44	48.1553	75.5332	98.5304	127.397	96.1989	110.825	112.795	118.433	149.33	111.388	102.042	97.5942	63.114	96.1159	86.2298	91.3263	91.265	68.5629	95.7106	75.6506	66.2505
Locus_15456_Transcript_1/3	Probable ribose-5-phosphate isomerase 2	ribose-5-phosphate isomerase 2	209.374	249.784	139.122	207.249	127.312	127.346	155.182	134.225	81.6426	59.8511	139.899	166.192	122.325	181.22	202.895	208.457	134.053	194.594	178.33	89.4673	66.8433	88.0245	195.474
Locus_4561_Transcript_9/12	Defensin-like protein P322	low-molecular-weight cysteine-rich 69	231.551	79.4278	288.362	134.215	129.997	127.19	133.735	113.897	223.284	190.247	148.034	207.119	504.965	282.626	434.356	563.336	582.323	592.551	467.125	323.234	308.415	449.865	578.337
Locus_6945_Transcript_1/11	Putative uncharacterized protein YDL057W	alpha/beta-Hydrolases superfamily protein	160.653	228.014	200.351	158.771	122.096	127.123	89.3039	87.2433	130.219	106.406	112.642	150.878	162.647	217.869	199.168	116.336	130.454	85.3927	104.221	93.9362	117.847	126.378	156.804
Locus_672_Transcript_5/27	LysM domain-containing GPI-anchored protein 2	lysm domain GPI-anchored protein 2 precursor	73.6895	69.507	177.818	101.444	169.527	127.092	199.474	225.743	206.974	341.928	262.093	185.991	96.076	139.111	178.038	238.646	166.69	123.66	131.038	135.777	199.362	214.364	207.433
Locus_568_Transcript_13/34	Transcriptional corepressor LEUNIG	furry	141.542	123.399	152.615	137.435	162.705	127.069	127.619	129.247	68.6551	83.0647	123.43	137.638	103.363	69.2745	129.946	114.45	87.1156	91.7492	89.5543	61.8315	71.7708	82.547	123.47
Locus_8076_Transcript_3/4	Histone H2AX	gamma histone variant H2AX	197.853	151.322	145.09	156.345	87.0551	127.039	150.333	133.4	253.483	101.587	141.209	113.708	123.612	133.44	135.833	82.9003	91.2897	127.073	104.958	111.465	77.7325	120.81	118.662
Locus_4130_Transcript_1/10	tRNA pseudouridine synthase B	UDP-N-acetylmuramoyl-L-alanyl-D-glutamate-2%2C 6-diaminopimelate ligase	233.652	208.521	177.373	175.121	98.8906	126.974	131.328	123.76	195.363	112.685	104.189	126.339	232.841	215.288	171.428	88.054	131.476	157.474	125.384	91.2206	112.552	119.005	136.264
Locus_2083_Transcript_18/22	E3 ubiquitin-protein ligase RGLG2	RING domain ligase2	112.552	127.692	93.4656	104.617	116.379	126.96	111.749	114.069	151.377	183.524	159.617	169.34	107.357	142.888	113.004	131.18	136.935	110.201	107.625	93.8293	148.183	178.043	179.914
Locus_466_Transcript_15/22	Retrovirus-related Pol polyprotein from transposon TNT 1-94	zinc knuckle (CCHC-type) family protein	38.5131	49.6776	88.7277	45.9252	47.2822	126.856	56.3144	54.9064	100.082	214.054	329.66	314.389	67.4543	70.0052	81.4608	100.532	55.3873	24.7452	24.2974	45.3828	101.154	51.0139	59.1239
Locus_862_Transcript_9/17	60S ribosomal protein L30	Ribosomal protein L7Ae/L30e/S12e/Gadd45 family protein	159.812	158.903	174.612	169.667	70.9928	126.811	137.959	136.745	161.656	115.844	90.3689	112.583	138.946	153.159	190.262	151.219	155.725	180.701	142.714	104.962	110.756	103.201	124.577
Locus_1015_Transcript_3/9		transmembrane protein	146.22	208.942	42.6284	52.3287	158.873	126.797	54.904	65.074	22.7002	9.96661	29.5034	37.3348	19.3234	21.1357	17.5628	15.7608	7.71605	7.69797	6.04155	1.99462	8.19616	2.89916	4.49508
Locus_11_Transcript_118/170	LIM domain-containing protein WLIM1	GATA type zinc finger transcription factor family protein	111.708	113.163	95.2638	145.052	82.1881	126.79	116.066	99.6349	96.4719	109.149	156.813	143.146	73.8323	76.7152	79.7837	132.185	125.999	137.559	114.936	85.7648	143.934	84.2509	64.3587
Locus_3239_Transcript_2/3	Aquaporin SIP1-1	small and basic intrinsic protein 1A	65.0568	64.2553	55.8716	61.3475	138.773	126.747	123.386	114.565	87.047	121.193	170.559	119.87	65.8233	63.2418	55.2159	78.4931	83.3259	59.7131	49.7546	79.5292	99.4482	91.3619	70.6375
Locus_15546_Transcript_2/9	RuBisCO large subunit-binding protein subunit beta, chloroplastic	TCP-1/cpn60 chaperonin family protein	255.492	232.854	202.077	201.418	116.013	126.722	154.484	139.928	267.311	160.145	143.938	156.858	301.487	328.256	287.712	225.816	258.675	268.899	235.06	273.409	264.033	313.551	248.185
Locus_4693_Transcript_2/6	Proteasome subunit alpha type-1-A	proteasome alpha subunit F1	150.015	171.536	149.863	126.24	151.307	126.707	124.448	130.547	176.536	152.112	139.958	130.578	137.709	187.808	166.271	160.884	151.008	159.204	166.319	136.892	168.993	158.263	179.856
Locus_4635_Transcript_17/27	Transcription factor GTE4	global transcription factor group E4	174.492	201.134	176.839	161.707	236.24	126.697	148.183	151.024	123.047	159.297	144.905	129.648	233.361	284.536	224.674	320.268	174.957	178.439	211.196	134.566	159.68	188.14	161.9
Locus_15446_Transcript_1/3	ATP synthase subunit delta', mitochondrial	ATPase%2C F1 complex%2C delta/epsilon subunit	82.1963	65.8985	47.5244	55.2003	260.186	126.575	98.9346	84.1734	84.5795	140.051	108.003	92.6122	81.8848	58.9291	45.568	132.602	77.0054	66.8017	65.4918	80.5269	126.643	86.7882	80.3838
Locus_6709_Transcript_14/14	Chloride conductance regulatory protein ICln	nucleotide-sensitive chloride conductance regulator (ICln) family protein	297.94	322.514	260.223	289.142	162.748	126.522	143.825	133.731	212.572	190.001	174.156	184.178	367.282	359.994	314.859	292.69	240.223	190.602	210.549	165.077	189.036	227.918	206.875
Locus_3004_Transcript_4/30	Probable tocopherol O-methyltransferase, chloroplastic	gamma-tocopherol methyltransferase	35.9484	32.0513	16.3955	50.2041	71.0716	126.458	125.934	107.032	39.0466	36.5177	47.2531	84.5627	14.9949	11.6893	13.4961	33.9077	89.832	50.479	45.2724	28.9606	21.4938	32.6061	68.5689
Locus_761_Transcript_2/2	NADH dehydrogenase [ubiquinone] 1 beta subcomplex subunit 3-A	NADH dehydrogenase (ubiquinone)s	53.1763	61.745	54.3716	45.9814	108.972	126.427	95.1864	89.8177	74.453	58.3087	73.5323	78.1461	54.6774	56.1403	52.5691	57.1074	54.0831	50.571	50.9516	51.105	49.0954	56.1116	48.2781
Locus_15449_Transcript_1/6	Inositol monophosphatase 3	Inositol monophosphatase family protein	177.001	81.7765	315.947	199.02	206.087	126.278	124.445	119.086	271.484	733.089	423.751	299.157	280.243	250.194	407.917	410.242	322.065	322.313	342.727	275.324	347.396	285.088	351.398
Locus_282_Transcript_13/15	BEL1-like homeodomain protein 1	BEL1-like homeodomain 1	97.7761	126.868	146.496	168.42	187.736	126.217	152.07	155.271	363.551	425.308	532.935	352.879	212.144	291.044	241.941	356.826	276.683	216.965	248.328	383.552	511.424	515.767	571.956
Locus_1351_Transcript_20/32	Phragmoplastin DRP1E	DYNAMIN-like 1E	257.065	222.65	273.122	345.486	99.21	126.205	124.847	126.834	121.24	126.028	123.843	129.471	126.689	131.442	172.199	96.5424	89.3125	93.2869	86.1999	66.4498	84.3198	76.1277	104.215
Locus_270_Transcript_308/405	E3 ubiquitin-protein ligase SINA-like 10	Protein with RING/U-box and TRAF-like domain	152.36	178.496	118.277	165.004	153.545	126.154	115.731	127.538	129.298	111.858	129.902	116.764	191.109	280.03	130.272	147.602	200.013	167.07	151.483	128.963	116.154	203.261	161.349
Locus_1106_Transcript_36/47	Cytosolic enolase 3	cytosolic enolase	210.457	210.872	196.371	183.991	167.025	126.132	201.204	200.535	186.614	184.973	119.133	144.808	286.773	339.209	289.238	261.835	231.005	303.287	289.542	158.958	219.944	164.636	222.055
Locus_2691_Transcript_8/9	Ras-related protein RABC1	RAB GTPASE HOMOLOG B18	118.358	95.5978	107.178	91.2063	84.3313	126.05	109.274	102.563	122.501	136.686	132.695	121.241	138.044	116.601	107.438	115.233	118.435	101.71	106.789	86.5469	102.716	114.736	102.481
Locus_20893_Transcript_1/1	Actin-7	actin 7	104.541	148.343	129.923	152.436	88.6782	126.039	103.609	118.153	149.297	121.235	134.356	125.125	133.023	167.876	156.09	153.836	170.652	132.059	125.545	102.636	105.799	122.268	138.294
Locus_4006_Transcript_8/11	BAG family molecular chaperone regulator 4	BCL-2-associated athanogene 4	200.838	195.63	274.128	251.67	239.173	126.003	187.102	244.756	230.56	216.498	200.795	199.371	128.842	109.43	161.183	103.852	95.5165	98.3023	111.987	88.5105	96.5464	97.6731	140.049
Locus_1324_Transcript_1/3	Probable protein phosphatase 2C 59	HOPW1-1-interacting 2	134.978	116.285	112.577	126.648	123.243	125.843	135.253	155.669	203.275	254.41	269.548	215.553	154.905	118.911	109.985	123.173	131.856	107.986	113.237	126.037	168.03	155.608	186.657
Locus_21188_Transcript_7/10	ERBB-3 BINDING PROTEIN 1	metallopeptidase M24 family protein	194.401	220.56	151.386	144.313	130.843	125.555	138.46	152.282	193.091	153.246	137.077	161.936	261.565	268.674	170.703	116.971	104.416	158.586	165.798	116.231	100.774	118.468	157.231
Locus_4781_Transcript_6/30	Auxin response factor 7	auxin response factor 9	304.741	357.918	318.389	384.608	228.354	125.429	201.433	207.763	242.13	658.177	291.145	349.066	383.564	472.39	416.098	107.271	85.7777	167.04	164.425	59.0028	163.003	84.8877	194.22
Locus_11356_Transcript_1/1	Pectinesterase inhibitor 1	Plant invertase/pectin methylesterase inhibitor superfamily protein	31.1314	48.4097	27.8577	53.0311	59.565	125.395	81.1193	61.2448	184.305	155.042	372.774	306.721	20.1446	22.1697	20.2898	19.883	15.5718	30.0971	30.4083	40.9737	95.1564	54.1111	44.9618
Locus_4778_Transcript_5/12	Glycine-rich protein 2	cold shock domain protein 1	122.801	178.634	169.461	186.278	93.2263	125.349	143.469	142.262	139.454	83.6132	101.066	116.569	160.237	216.718	193.151	179.598	161.105	173.285	148.499	109.52	102.083	154.178	164.698
Locus_934_Transcript_1/4	26S proteasome non-ATPase regulatory subunit 14 homolog	Mov34/MPN/PAD-1 family protein	135.223	161.126	120.442	141.857	153.979	125.29	134.268	139.916	176.199	165.778	171.348	131.053	121.88	142.69	121.136	112.705	96.2995	95.6851	94.5852	110.17	137.576	142.624	138.314
Locus_32_Transcript_8/39	Auxin response factor 6	auxin response factor 6	383.538	255.312	242.897	269.505	110.117	125.26	216.418	193.773	188.6	248.933	208.688	214.579	537.167	581.222	496.625	299.624	277.744	308.1	329.982	314.875	292.651	342.138	383.595
Locus_16737_Transcript_2/7	Putative lipid-transfer protein DIR1	Bifunctional inhibitor/lipid-transfer protein/seed storage 2S albumin superfamily protein	0.594645	2.0791	0.693224	2.41002	1.11072	124.982	56.5073	27.4968	1.98133	2.18044	3.0429	18.9278	1.93028	1.03351	2.52693	2.69913	3.72145	1.01585	0	0	0	0.755311	0
Locus_91_Transcript_57/60	DnaJ homolog subfamily B member 12	Chaperone DnaJ-domain superfamily protein	154.358	154.184	119.063	108.489	157.85	124.955	125.971	124.083	182.668	175.491	179.693	138.054	213.853	183.948	139.9	152.283	153.812	141.096	147.37	164.445	158.214	184.081	169.808
Locus_887_Transcript_12/16	BTB/POZ domain-containing protein At2g30600	BTB/POZ domain-containing protein	403.889	289.39	374.872	367.493	237.107	124.843	173.183	226.07	138.919	196.097	487.093	199.157	247.523	201.292	298.709	74.6615	69.9864	62.0085	84.1755	45.7465	85.2886	243.94	221.751
Locus_20759_Transcript_2/11	Nuclear transport factor 2B	nuclear transport factor 2B	164.845	125.792	113.148	110.089	155.95	124.722	129.136	125.414	103.676	111.333	126.064	118.815	98.3572	83.6417	99.2947	257.436	197.233	172.727	179.026	119.67	161.912	143.692	122.681
Locus_340_Transcript_69/82	Signal peptide peptidase-like 1	SIGNAL PEPTIDE PEPTIDASE-LIKE 1	170.254	171.71	157.345	184.134	84.1304	124.001	128.865	135.185	150.604	165.284	155.108	154.54	199.472	229.935	193.065	145.317	168.03	158.992	147.665	199.935	198.051	195.155	234.806
Locus_4200_Transcript_4/4	Probable adenylate kinase 1, chloroplastic	adenosine kinase	133.974	133.823	149.364	115.271	129.777	123.92	142.095	133.172	237.621	145.771	132.307	152.439	68.4169	79.9341	116.892	66.3572	60.4804	72.433	64.7762	99.7251	85.1314	87.6204	142.682
Locus_10392_Transcript_3/13	Glutamate decarboxylase	glutamate decarboxylase	116.309	216.551	53.2191	108.065	52.1735	123.916	52.757	61.1377	99.3527	95.9975	209.555	90.9917	49.3193	51.0734	63.4254	62.4087	90.8206	61.7787	47.5437	88.4078	60.3041	98.6318	108.274
Locus_523_Transcript_16/23	Alkaline/neutral invertase CINV2	cytosolic invertase 2	279.509	402.15	356.635	503.1	137.367	123.86	112.529	109.61	94.9636	133.867	157.588	121.767	93.5907	112.396	186.076	46.6401	40.0736	41.9939	46.3957	46.2554	38.3565	40.2075	80.6411
Locus_4970_Transcript_3/10	Spermine synthase	spermidine synthase 3	190.275	179.244	153.617	163.813	109.19	123.857	133.371	121.168	127.195	91.3115	118.892	130.437	281.559	307.734	218.753	228.463	172.496	179.759	176.828	183.846	211.251	196.496	169.039
Locus_2547_Transcript_3/19	Homeobox-leucine zipper protein ATHB-5	homeobox protein 5	97.5054	121.907	101.821	74.8535	91.1866	123.814	110.081	114.151	177.293	171.357	201.454	135.769	139.801	109.95	138.868	85.0276	101.182	63.7912	68.412	97.6479	204.566	178.344	132.006
Locus_369_Transcript_11/11	GDP-L-galactose phosphorylase 1	GDP-L-galactose phosphorylase 1	107.035	78.3227	83.9776	102.828	88.0447	123.799	81.1056	85.0554	95.8538	234.001	165.133	196.474	58.9937	64.8124	59.5445	86.2892	82.2608	70.1415	78.6986	66.6508	88.1978	64.3253	120.192
Locus_3517_Transcript_80/102	Putative RNA polymerase II subunit B1 CTD phosphatase RPAP2 homolog	RNA polymerase II subunit B1 CTD phosphatase RPAP2-like protein	268.473	224.806	180.507	196.818	89.2627	123.661	168.431	172.495	82.8622	77.6923	129.025	73.5341	120.658	85.8239	111.659	87.6692	90.5282	91.6106	102.196	40.3142	40.3155	65.9933	39.2354
Locus_4408_Transcript_6/7	Mitochondrial import receptor subunit TOM20	translocase outer membrane 20-2	345.775	348.02	221.174	277.562	111.665	123.6	144.25	143.268	221.698	173.004	131.791	134.656	260.932	286.054	237.527	115.476	126.349	140.781	127.58	150.205	159.889	157.493	169.146
Locus_21140_Transcript_1/7	Squamosa promoter-binding-like protein 4	squamosa promoter binding protein-like 4	130.379	139.568	149.151	131.685	122.43	123.445	94.7881	108.831	97.9272	113.884	83.8994	81.447	260.443	292.185	260.482	316.561	186.141	217.471	217.433	136.773	129.129	119.725	161.662
Locus_24_Transcript_588/1190	CTP synthase	CTP synthase family protein	284.002	128.756	422.955	206.944	200.052	123.415	157.137	181.845	30.8097	18.8294	34.4269	31.8111	297.396	348.247	531.149	149.819	81.6458	111.964	82.493	36.2116	61.1468	53.989	66.3965
Locus_1454_Transcript_7/10	Probable 6-phosphogluconolactonase 4, chloroplastic	NagB/RpiA/CoA transferase-like superfamily protein	41.1636	37.6696	27.7836	34.9763	93.8291	123.317	83.2793	77.6851	87.074	66.702	64.0758	95.6779	25.1529	21.9484	17.7257	56.3619	66.7146	63.4526	55.1523	49.1091	38.1507	35.3505	56.317
Locus_7544_Transcript_10/10	3-deoxy-manno-octulosonate cytidylyltransferase, mitochondrial	Nucleotide-diphospho-sugar transferases superfamily protein	80.746	39.6419	91.1963	64.6964	78.7008	123.284	100.222	90.3915	104.352	86.7855	80.7807	54.7431	96.6974	58.8997	89.9408	75.5388	107.144	76.2295	72.0428	70.8881	74.1325	85.3315	62.5021
Locus_2683_Transcript_4/39	SCY1-like protein 2 A	kinase family with ARM repeat domain-containing protein	140.944	124.374	113.099	143.547	107.758	123.249	133.53	120.12	137.426	106.436	115.921	115.955	136.582	110.943	106.243	206.408	187.036	166.561	167.085	99.3615	114.007	119.782	106.692
Locus_133_Transcript_6/20	Serine/threonine-protein phosphatase PP2A-1 catalytic subunit	protein phosphatase 2A-2	179.646	194.418	192.979	199.075	117.932	122.859	133.767	117.755	158.584	154.029	160.715	176.995	156.013	175.983	186.087	139.368	148.174	145.381	122.937	136.159	142.28	117.893	154.755
Locus_12982_Transcript_10/11	Embryogenesis-associated protein EMB8	alpha/beta-Hydrolases superfamily protein	79.105	72.4247	85.6896	115.073	77.236	122.585	119.122	111.436	65.9564	96.1693	98.7272	72.1007	85.6086	81.94	95.0512	76.2773	80.3821	88.2225	70.4135	74.9557	99.0102	71.0809	86.094
Locus_500_Transcript_6/9	Polyadenylate-binding protein RBP47	RNA-binding protein 47C'	206.27	224.426	178.439	148.008	90.843	122.507	124.33	94.2425	132.542	89.2485	87.5732	110.774	302.025	352.631	231.633	352.193	300.118	266.473	291.217	143.952	142.861	150.437	165.634
Locus_3244_Transcript_12/14	Tubulin alpha-5 chain	tubulin alpha-5	203.375	190.421	169.017	221.997	89.8522	122.463	114.781	106.081	263.576	270.31	286.622	243.649	300.608	374.959	283.125	259.159	238.072	257.801	225.025	349.813	414.604	390.708	413.631
Locus_16563_Transcript_4/4	Protein CWC15 homolog	Cwf15 / Cwc15 cell cycle control family protein	182.468	185.413	187.176	197.01	169.393	122.376	136.249	162.519	179.514	208.46	175.724	117.298	218.338	210.754	209.079	199.873	179.687	174.066	173.725	185.871	237.844	195.932	153.004
Locus_11595_Transcript_1/5	S-type anion channel SLAH1	SLAC1 homologue 1	173.122	153.116	290.615	640.155	249.663	122.352	151.073	146.401	72.0111	56.1812	57.8866	202.641	89.1806	100.69	189.49	73.3269	33.0172	43.7047	55.8115	32.2852	65.7494	41.9798	84.1999
Locus_11661_Transcript_2/19	Uncharacterized protein At2g38710	AMMECR1 family	87.7662	93.22	72.8036	76.5804	143.303	122.094	122.484	119.152	157.014	120.353	134.2	119.27	65.3489	79.377	66.6651	93.5572	82.1045	77.8413	79.3441	83.1087	70.2657	73.5229	86.2065
Locus_1452_Transcript_7/7	23S rRNA (uracil(1939)-C(5))-methyltransferase RlmD	Thioredoxin superfamily protein	66.7225	83.3582	82.7747	114.239	355.009	122.073	202.571	271.569	352.751	563.636	339.321	340.648	59.427	99.5775	117.887	170.136	108.708	79.6548	114.883	236.015	328.079	359.356	168.589
Locus_937_Transcript_20/30	Uncharacterized protein At4g28440	Nucleic acid-binding%2C OB-fold-like protein	165.951	207.933	181.721	159.859	127.447	121.889	138.405	154.632	114.76	87.6742	78.1185	91.1358	181.714	182.192	180.736	109.221	98.7058	119.302	120.42	104.432	95.4987	104.427	97.68
Locus_2299_Transcript_34/34	Probable potassium transporter 11	K+ uptake permease 11	231.523	272.197	238.748	268.468	123.832	121.854	129.02	135.548	165.602	124.312	163.438	140.259	131.464	131.765	174.19	97.3509	78.8122	81.4846	83.3098	60.5419	53.1987	72.9842	84.9652
Locus_15578_Transcript_1/11	Calmodulin-related protein	calmodulin 5	94.5984	84.3221	83.6151	110.937	66.8016	121.825	123.567	119.573	154.627	188.721	136.039	111	80.2461	78.7978	81.0319	147.224	153.151	173.582	163.597	117.627	121.259	127.402	77.657
Locus_703_Transcript_5/26	DnaJ protein ERDJ3B	DNAJ heat shock family protein	137.78	174.391	167.02	169.729	142.337	121.558	141.07	124.46	160.466	163.815	115.118	123.024	110.007	121.493	121.704	95.0652	99.7547	105.952	94.5982	84.59	87.1214	70.3929	95.1564
Locus_850_Transcript_1/2	Cytochrome c oxidase subunit 6b-1	cytochrome C oxidase 6B	76.7876	139.001	127.184	93.5495	114.005	121.531	97.0752	85.3663	293.893	376.038	534.122	85.8473	53.4397	128.72	107.765	123.689	89.0718	88.143	84.1831	58.6271	87.0973	90.5092	76.9669
Locus_8463_Transcript_2/2	Eukaryotic translation initiation factor 3 subunit D	Eukaryotic translation initiation factor 3 subunit 7 (eIF-3)	165.555	240.576	205.556	208.218	113.368	121.17	125.72	121.418	241.601	167.472	131.502	162.856	140.216	227.587	213.381	146.563	137.128	166.208	152.027	153.475	136.512	139.472	165.87
Locus_665_Transcript_9/20	Tubulin beta-2 chain	tubulin beta 8	105.321	115.769	120.05	143.735	335.801	121.163	252.734	283.379	460.784	596.798	864.139	562.048	196.827	270.752	255.846	406.606	560.488	780.202	412.608	816.266	1446.33	783.85	696.452
Locus_6706_Transcript_5/9	Nuclear transcription factor Y subunit C-4	nuclear factor Y%2C subunit C2	227.531	212.479	266.654	198.792	149.941	120.946	118.478	117.189	214.625	174.497	230.596	147.999	331.084	306.628	353.999	193.686	158.482	170.035	201.807	197.32	179.349	180.15	168.538
Locus_1426_Transcript_13/26	Inactive poly [ADP-ribose] polymerase RCD1	WWE protein-protein interaction domain protein family	199.163	192.588	186.973	188.437	133.595	120.847	142.639	144.014	133.307	148.892	148.065	156.801	246.593	239.426	224.609	278.781	224.741	237.191	240.489	135.626	181.969	184.502	196.762
Locus_294_Transcript_6/6	Adenylylsulfatase HINT1	HIS triad family protein 3	60.2708	64.7509	45.3385	46.121	114.13	120.771	106.084	105.548	79.7955	83.7512	82.2095	53.7146	38.725	42.9703	36.1873	82.3449	82.9381	80.9774	75.9668	47.8657	52.5983	62.7918	44.0628
Locus_650_Transcript_36/46	Soluble inorganic pyrophosphatase 6, chloroplastic	pyrophosphorylase 6	150.402	131.801	167.86	143.425	82.569	120.692	133.214	113.631	83.9533	130.413	109.461	117.2	110.583	113.639	135.63	162.761	193.816	150.147	147.561	83.1239	128.139	116.521	122.623
Locus_313_Transcript_20/21	ACT domain-containing protein ACR3	ACT domain repeat 3	335.211	288.715	307.376	357.811	107.661	120.676	146.775	136.922	61.6356	72.1922	53.0014	83.5666	205.522	153.9	222.663	111.082	94.5206	110.693	147.94	124.611	76.2353	64.0446	108.448
Locus_4427_Transcript_38/38	Protein FAR1-RELATED SEQUENCE 6	FAR1-related sequence 6	113.342	102.464	117.167	89.9087	141.474	120.63	145.9	147.867	114.191	101.008	93.934	81.3022	138.759	145.907	140.838	134.264	134.282	137.227	154.977	88.9769	102.425	88.6109	91.7548
Locus_404_Transcript_8/20	Outer mitochondrial transmembrane helix translocase	AAA-type ATPase family protein	167.897	156.632	161.632	141.537	146.76	120.544	141.975	146.445	160.658	169.468	160.231	118.596	202.233	185.679	184.685	216.678	178.232	161.768	182.045	135.477	150.227	140.788	151.915
Locus_3957_Transcript_5/5	Calcium up-regulated protein E	cAMP-regulated phosphoprotein 19-related protein	93.5093	60.8532	110.627	79.6274	79.4094	120.524	109.8	101.553	134.879	127.231	148.278	115.97	81.8651	83.8661	99.7609	76.5639	94.7624	109.589	97.6599	72.638	85.6433	98.3873	102.041
Locus_93_Transcript_538/850	Golgin candidate 6	golgin Putative 6	157.269	118.812	141.982	110.121	169.323	120.289	146.363	162.38	122.26	129.11	111.783	86.6184	218.61	198.043	188.286	281.842	216.712	226.691	254.521	130.355	201.844	184.649	141.73
Locus_114_Transcript_7/7	Protein BTR1	binding to TOMV RNA 1L (long form)	258.147	279.803	286.909	273.055	100.82	120.282	135.356	145.116	204.593	191.085	165.74	225.771	233.338	303.313	288.558	113.227	116.168	138.499	122.261	150.239	166.574	141.966	226.318
Locus_4413_Transcript_22/22	CCR4-NOT transcription complex subunit 3	transcription regulator NOT2/NOT3/NOT5 family protein	212.251	221.92	203.659	202.949	154.223	120.271	140.935	145.659	171.575	160.364	173.346	162.959	164.9	187.85	184.384	150.94	153.776	151.739	158.58	136.181	166.152	161.549	151.934
Locus_11_Transcript_81/170	Cytochrome b-c1 complex subunit 7-2, mitochondrial	Cytochrome bd ubiquinol oxidase%2C 14kDa subunit	47.8628	53.1659	61.2304	61.6128	110.967	120.055	99.0043	89.8253	63.5243	72.6736	77.7304	69.5825	36.1223	33.9274	51.5086	80.1015	61.6401	61.1349	65.533	47.2658	58.179	59.567	45.9414
Locus_7355_Transcript_2/53	GrpE protein homolog 2, mitochondrial	Co-chaperone GrpE family protein	218.593	272.569	187.508	239.627	127.035	120.045	161.663	133.777	205.095	126.838	91.0202	133.392	199.361	211.787	177.765	160.087	148.779	173.343	171.255	115.721	115.239	101.634	132.532
Locus_7295_Transcript_4/4	Alanine--glyoxylate aminotransferase 2 homolog 3, mitochondrial	PYRIMIDINE 4	617.441	874.783	522.047	445.946	120.036	120.009	83.5803	84.2389	239.588	75.9427	151.512	195.841	476.01	712.059	363.258	84.626	74.8839	56.2851	61.6953	214.248	322.712	201.477	249.178
Locus_16124_Transcript_1/1	40S ribosomal protein S15	Ribosomal protein S19 family protein	159.421	131.094	139.92	138.155	79.0683	119.855	143.461	126.087	193.029	112.32	98.4927	114.203	163.765	145.847	169.91	177.392	160.148	193.81	171.834	167.315	128.659	168.431	170.039
Locus_4897_Transcript_1/8		transmembrane protein	30.7329	34.8448	26.3513	18.8483	20.7421	119.835	31.5649	20.8191	40.5874	64.9794	109.76	113.673	35.7604	34.5748	34.3671	10.1712	28.1443	10.9536	21.3392	20.8033	31.8681	15.7893	14.4089
Locus_2240_Transcript_6/7	Dolichyl-diphosphooligosaccharide--protein glycosyltransferase subunit STT3B	staurosporin and temperature sensitive 3-like b	111.773	111.999	96.892	104.19	91.5471	119.532	146.755	138.47	146.283	115.434	90.0816	87.6014	131.378	155.586	109.162	165.77	174.66	193.92	168.11	146.218	121.842	127.606	109.026
Locus_2014_Transcript_3/4	Glycine cleavage system H protein 2, mitochondrial	Single hybrid motif superfamily protein	96.5486	108.68	70.4241	89.8554	97.9651	119.365	94.36	79.5789	83.6667	86.7211	79.0142	88.8987	80.174	86.6945	76.2795	89.1691	90.9854	103.739	91.1727	104.605	90.8953	100.886	74.6751
Locus_1803_Transcript_4/17	NADH-ubiquinone oxidoreductase 11 kDa subunit (Fragment)	NADH-ubiquinone oxidoreductase	71.8115	71.91	97.6824	85.8028	161.968	119.313	143.043	130.977	96.1423	89.6362	67.0837	109.981	70.7035	71.4008	94.2106	92.949	76.8344	89.9588	103.869	79.5686	84.2411	63.1583	93.7782
Locus_24_Transcript_816/1190	Conotoxin Cl6.2	thionin-like protein	156.46	202.233	133.268	161.526	151.784	119.3	129.793	130.968	87.5175	221.686	199.155	136.391	422.425	344.859	267.819	116.435	165.154	188.567	168.744	146.47	299.778	195.249	125.784
Locus_2494_Transcript_8/13		cruciferin (DUF506)	152.948	133.335	150.774	199.236	65.1939	119.275	93.981	103.439	221.646	262.374	394.919	242.829	53.2422	55.6956	71.9103	31.5584	36.5259	26.9822	26.9494	41.2096	81.1619	104.009	84.54
Locus_7359_Transcript_3/5	Digalactosyldiacylglycerol synthase 1, chloroplastic	UDP-Glycosyltransferase superfamily protein	72.0905	78.9527	67.2982	79.2073	104.111	119.035	134.431	128.615	66.5177	162.559	65.3657	72.5588	72.626	70.383	66.8182	105.118	115.278	88.3388	107.285	63.0257	80.2437	35.1754	53.6436
Locus_1204_Transcript_6/9	Lysophospholipid acyltransferase 1	MBOAT (membrane bound O-acyl transferase) family protein	78.1459	70.3028	78.4134	128.571	63.3654	119.015	112.471	94.1537	84.2444	68.2381	82.8724	86.8757	57.732	56.4829	68.1087	58.3279	57.6148	52.6342	49.0325	43.034	42.5419	60.8082	64.5224
Locus_2022_Transcript_2/9	Phosphomannomutase	phosphomannomutase	213.545	179.867	184.092	134.638	149.655	118.754	132.286	131.679	146.56	199.479	161.338	140.015	168.07	186.229	194.648	85.5804	101.162	112.232	109.17	108.663	151.684	133.024	152.74
Locus_15392_Transcript_2/2	RING-H2 finger protein ATL8	RING/U-box superfamily protein	116.423	158.27	267.846	338.952	290.429	118.752	152.55	173.847	171.668	205.587	254.378	134.748	177.718	180.643	240.052	242.15	184.872	220.629	224.965	174.487	199.42	221.093	127.736
Locus_804_Transcript_210/298	Protein NCA1	zinc ion binding protein	162.723	114.037	124.996	145.748	104.367	118.512	114.084	111.177	121.886	102.694	98.1787	93.5441	147.305	111.565	112.748	94.5223	102.395	87.9279	100.368	85.7803	95.0414	92.3044	78.1307
Locus_4250_Transcript_28/29	Coatomer subunit beta'-1	Coatomer%2C beta' subunit	176.493	180.04	180.153	157.498	105.898	118.459	118.805	114.985	156.438	168.356	141.74	125.961	195.452	214.812	213.669	158.525	169.121	169.615	152.727	177.64	171.529	181.893	181.054
Locus_2221_Transcript_5/12	Proteasome subunit alpha type-5	20S proteasome alpha subunit E2	151.542	104.885	134.412	120.955	94.1727	118.417	148.799	122.215	125.756	118.799	93.9145	114.86	152.275	112.687	144.851	202.58	198.434	182.8	180.502	104.473	108.674	109.382	111.689
Locus_1702_Transcript_2/17	Oligosaccharyltransferase complex subunit ostc	Oligosaccharyltransferase complex/magnesium transporter family protein	79.1607	102.324	84.5422	95.1675	75.6008	118.314	99.548	83.8705	98.8732	98.1173	81.8614	102.721	69.0302	91.348	75.7557	108.106	129.067	103.013	96.7636	79.3148	83.6221	75.2925	89.6434
Locus_9100_Transcript_9/18	Counting factor associated protein D	nuclear receptor family 2 group C protein	131.559	134.763	131.138	137.774	133.921	118.231	141.828	144.169	136.221	144.542	132.73	144.098	153.461	163.304	147.699	136.485	111.407	116.901	107.488	119.225	150.137	131.327	144.768
Locus_529_Transcript_3/10	60S ribosomal protein L22-2	Ribosomal L22e protein family	98.8748	95.051	78.8054	75.185	100.982	118.197	120.913	111.149	134.595	87.662	85.6669	69.147	128.838	116.343	99.7491	150.685	148.167	167.664	155.887	117.118	110.205	119.675	100.894
Locus_2884_Transcript_3/6	Heptahelical transmembrane protein ADIPOR1	heptahelical transmembrane protein1	140.487	119.072	120.902	179.069	108.476	118.01	111.65	132.566	40.999	71.8909	70.6151	87.0231	49.9653	18.5097	33.2859	7.70804	7.59594	7.50937	5.42969	5.92526	9.72182	6.58875	14.0294
Locus_20007_Transcript_3/4	Ethylene-responsive transcription factor RAP2-12	related to AP2 2	228.727	160.933	341.75	157.01	118.789	117.99	171.887	209.914	161.072	99.2964	234.62	183.638	176.239	203.915	224.254	247.988	150.885	160.63	142.186	131.423	143.551	196.032	139.335
Locus_529_Transcript_10/10	60S ribosomal protein L22-2	Ribosomal L22e protein family	86.2662	85.4972	49.9579	64.4837	57.6546	117.87	108.279	95.9877	83.9267	54.1944	49.1761	55.2698	67.5312	65.0481	54.0299	90.3479	99.2377	124.562	88.8751	61.2794	57.4827	61.7737	49.1517
Locus_3175_Transcript_17/17	Postacrosomal sheath WW domain-binding protein	classical AGP protein	67.2403	74.1966	58.8177	66.5869	107.826	117.866	113.111	122.981	98.1488	163.667	111.529	109.309	78.3211	78.7683	62.2812	94.0969	98.1039	92.8668	93.3986	85.5711	113.346	99.1069	77.8304
Locus_3603_Transcript_24/32	Probable CoA ligase CCL7	AMP-dependent synthetase and ligase family protein	460.4	565.196	1072.56	986.238	364.899	117.84	291.149	317.301	86.5095	128.547	99.203	110.009	167.206	167.354	416.936	102.675	87.0394	89.5697	97.3313	47.351	147.445	78.06	60.8757
Locus_17122_Transcript_10/11	Potassium channel AKT6	FAM133-like protein	183.978	148.372	138.982	209.233	102.084	117.813	89.9874	106.552	119.691	139.158	190.196	142.464	243.498	134.758	120.119	139.363	176.047	117.661	140.46	63.4126	89.4093	117.031	105.699
Locus_2783_Transcript_1/13	Lactose phosphotransferase system repressor	dynein beta chain%2C ciliary protein	105.179	84.1041	112.88	65.6852	103.722	117.759	110.73	113.967	92.0321	93.2317	70.9762	106.138	82.124	79.0169	102.444	117.674	102.83	122.257	113.326	51.6114	86.3345	100.104	110.807
Locus_15598_Transcript_2/3	Glycerol kinase	Actin-like ATPase superfamily protein	60.1915	75.0786	61.1979	67.7835	59.884	117.687	134.849	117.853	86.0269	136.866	149.771	211.307	34.6804	34.8854	46.432	30.8077	28.742	23.8762	26.5026	35.6352	60.0775	31.5015	32.6679
Locus_7257_Transcript_4/5	Syntaxin-52	syntaxin of plants 52	213.129	230.72	222.775	165.278	133.918	117.606	145.068	145.042	171.801	170.867	200.94	145.212	178.726	193.978	205.64	118.989	120.576	118.809	113.701	136.223	150.578	146.378	150.122
Locus_3159_Transcript_22/34	Probable DNA primase large subunit	DNA primase%2C large subunit family	164.814	154.149	167.27	158.588	100.635	117.429	134.346	129.124	110.853	98.8939	128.265	90.166	217.123	237.465	234.124	147.607	176.178	182.485	184.812	111.102	97.7507	144.763	143.586
Locus_2174_Transcript_43/139	Phototropin-2	phototropin 2	396.184	351.376	318.964	318.396	224.301	117.424	200.489	236.62	169.784	142.127	175.528	140.034	563.639	678.953	541.995	516.523	312.082	354.802	370.19	173.358	268.587	263.637	261.557
Locus_493_Transcript_87/91	60S ribosomal protein L39-1	Ribosomal protein L39 family protein	133.538	124.11	118.142	107.89	51.8753	117.323	108.251	84.5944	80.9562	62.7542	52.1868	76.9084	153.919	127.677	135.72	188.583	212.627	205.271	180.181	89.8444	118.447	109.221	137.569
Locus_5159_Transcript_1/3	Eukaryotic translation initiation factor 3 subunit J-A	Translation initiation factor eIF3 subunit	85.2808	91.2137	85.0772	94.171	125.873	117.32	142.359	141.591	99.0275	92.4675	76.8459	99.2536	72.558	94.6927	87.9749	78.4871	76.6333	108.207	90.5258	50.5193	68.9259	77.7871	87.233
Locus_21060_Transcript_4/6	Protein PIN-LIKES 2	Auxin efflux carrier family protein	90.6506	77.3769	67.6391	97.9621	102.155	117.316	115.401	95.6443	189.099	164.462	170.691	85.0858	100.375	85.4167	66.8884	146.524	136.839	97.9836	92.5288	148.676	125.855	127.6	96.2063
Locus_1126_Transcript_4/12	V-type proton ATPase subunit B2	ATPase%2C V1 complex%2C subunit B protein	187.797	193.147	175.041	151.178	107.254	117.282	133.427	132.204	176.849	159.479	165.211	164.907	191.058	172.655	159.247	134.703	140.231	169.715	173.521	140.456	138.988	134.114	170.612
Locus_1003_Transcript_7/8	Mitogen-activated protein kinase 4	mitogen-activated protein kinase 1	121.466	113.355	140.404	140.468	161.934	117.115	158.928	180.336	111.844	124.017	130.922	122.624	177.717	168.642	166.737	225.51	257.017	235.754	252.739	115.419	145.401	174.734	161.033
Locus_6424_Transcript_16/31	Arginine--tRNA ligase, chloroplastic/mitochondrial	Arginyl-tRNA synthetase%2C class Ic	147.847	142.478	135.708	141.613	94.5303	117.087	145.214	144.647	110.403	83.9655	88.028	76.571	159.735	155.5	128.559	117.867	127.49	179.158	159.886	80.6205	94.0523	96.2406	68.5492
Locus_4838_Transcript_2/4	NADH dehydrogenase [ubiquinone] 1 alpha subcomplex subunit 1	NADH dehydrogenase ubiquinone 1 alpha subcomplex subunit	63.3933	65.0362	47.0381	68.6592	73.1044	117.019	109.429	109.02	89.9352	66.2289	91.3522	90.0526	45.1991	40.5525	41.3284	54.7466	61.423	57.4234	60.487	28.8098	30.6132	42.5229	40.6007
Locus_7946_Transcript_4/4	ATP-citrate synthase alpha chain protein 2	ATP-citrate lyase A-3	120.858	96.053	111.445	109.365	69.1357	117.007	122.026	95.7148	72.9733	98.3355	67.9619	68.5733	95.6516	91.1935	119.586	83.2287	76.0334	82.1476	74.7367	74.198	79.9042	64.9395	71.012
Locus_8551_Transcript_3/10	40S ribosomal protein S27-2	ribosomal protein S27	101.178	118.956	72.6617	82.2921	68.4558	116.917	93.2797	91.5089	122.54	53.6315	55.8723	62.6626	115.844	111.089	85.3144	139.607	185.314	173.721	150.976	92.9423	65.5523	76.4113	62.6812
Locus_4520_Transcript_3/3	Heat shock protein 90-5, chloroplastic	Chaperone protein htpG family protein	122.825	133.99	94.5036	104.69	113.378	116.892	126.743	119.734	149.264	66.0646	56.2876	44.7771	122.002	155.208	109.76	125.768	129.31	130.033	120.163	107.245	85.8126	79.7999	61.6684
Locus_16237_Transcript_9/17	Probable protein phosphatase 2C 73	Protein phosphatase 2C family protein	78.731	49.9942	86.3001	42.6371	134.595	116.783	113.748	97.7451	48.0283	83.0341	35.9704	30.5729	37.4351	50.7192	80.341	73.3157	55.9385	41.6873	50.2704	26.6454	48.3571	34.3396	29.1107
Locus_691_Transcript_5/8	Potassium-transporting ATPase potassium-binding subunit	biotin/lipoyl attachment domain-containing protein	127.11	113.454	149.115	93.464	84.0765	116.744	112.83	115.41	115.431	121.352	122.815	130.032	101.296	101.284	111.669	72.71	97.6011	114.234	96.2476	122.13	118.55	118.009	121.737
Locus_16724_Transcript_1/10	Chalcone synthase	Chalcone and stilbene synthase family protein	15.2154	17.3661	46.7506	80.7545	195.201	116.717	211.585	255.71	14.4205	19.2345	49.2931	62.9947	2.99311	1.41753	21.176	5.85567	6.60606	3.45603	3.24653	122.276	45.7492	20.4072	4.70143
Locus_4179_Transcript_13/16	Kinesin-like protein KIN-13A	P-loop containing nucleoside triphosphate hydrolases superfamily protein	157.798	166.767	194.212	164.924	77.3228	116.67	78.6979	90.7168	171.492	227.599	212.334	178.353	168.537	194.683	212.861	161.334	182.416	160.214	138.459	177.1	232.593	200.842	170.347
Locus_6050_Transcript_4/19	Cinnamoyl-CoA reductase-like SNL6	NAD(P)-binding Rossmann-fold superfamily protein	87.9734	35.0797	53.6949	63.3206	101.069	116.554	86.0126	96.3926	40.3034	27.8732	57.8133	49.0192	17.6402	3.09281	21.3193	10.0278	7.85636	7.31581	10.1197	12.6581	3.12988	10.3281	15.359
Locus_3297_Transcript_4/8	40S ribosomal protein S14	Ribosomal protein S11 family protein	141.883	138.941	108.854	124.103	85.1191	116.493	141.771	130.066	135.93	100.689	93.6056	99.9402	149.182	151.199	131.937	148.711	148.065	184.325	152.21	103.556	107.968	141.282	112.94
Locus_2698_Transcript_3/5	Nudix hydrolase 19, chloroplastic	nudix hydrolase homolog 19	110.236	84.8413	110.246	66.6005	85.0688	116.289	81.8984	73.6806	52.3364	81.0697	74.7097	54.4704	73.9852	63.973	77.968	52.4107	53.533	48.8372	51.7665	58.3006	74.3036	47.2014	41.3361
Locus_16914_Transcript_5/9	Serine/arginine-rich splicing factor SR45	arginine/serine-rich 45	263.869	294.064	258.78	287.236	134.952	116.107	164.08	169.803	224.524	134.288	130.462	147.261	334.224	347.331	298.448	247.412	221.081	218.056	231.107	212.31	196.674	210.391	219.67
Locus_367_Transcript_3/236	Probable protein phosphatase 2C 62	Protein phosphatase 2C family protein	117.835	98.5773	106.517	86.3436	202.867	115.936	159.165	153.002	133.586	180.16	168.137	118.308	169.191	163.967	145.398	169.649	186.432	155.074	179.415	130.984	168.588	144.585	148.29
Locus_2106_Transcript_9/15	Polyadenylate-binding protein 2	poly(A) binding protein 2	67.1785	69.2048	57.8918	61.5777	83.0098	115.905	112.891	115.749	102.996	69.5645	64.1447	67.8896	95.6573	86.4313	64.3452	143.629	159.582	173.269	153.678	72.8817	70.9981	87.2216	71.2052
Locus_2025_Transcript_28/30	Angiomotin-like protein 1	transmembrane protein	429.106	286.087	371.879	391.958	300.101	115.862	339.329	321.246	123.554	172.882	110.989	162.64	586.589	343.686	503.285	253.767	130.366	225.674	276.603	101.966	68.8926	93.4926	213.266
Locus_833_Transcript_7/9	Protein MODIFIER OF SNC1 11	Protein MODIFIER OF SNC1 11	203.431	221.011	220.46	154.141	128.922	115.72	140.577	136.872	105.199	80.8013	79.5591	92.4515	166.183	220.162	218.236	127.069	117.537	121.388	132.933	92.124	79.456	94.5039	116.03
Locus_4549_Transcript_1/4	Signal peptidase complex catalytic subunit SEC11C	Peptidase S24/S26A/S26B/S26C family protein	183.988	158.007	190.247	187.465	145.682	115.597	163.254	174.015	175.803	178.858	157.854	183.998	269.08	210.178	216.764	219.044	191.146	247.638	244.372	193.438	210.827	257.188	237.011
Locus_11980_Transcript_14/19	Elicitor-responsive protein 3	Calcium-dependent lipid-binding (CaLB domain) family protein	80.3471	66.9685	48.5409	63.8993	73.9475	115.343	107.936	89.0787	155.927	139.296	112.555	114.457	99.6796	130.498	42.2516	160.579	152.214	153.67	135.255	106.624	127.488	105.297	131.672
Locus_2391_Transcript_17/17	Monosaccharide-sensing protein 2	tonoplast monosaccharide transporter2	75.2615	74.0751	88.3183	115.557	71.0324	115.326	126.117	107.864	164.756	175.808	186.685	140.976	68.3764	87.3324	118.19	84.8876	103.462	132.802	128.262	89.0403	94.9621	122.666	142.963
Locus_1154_Transcript_1/14	RNA-binding motif protein 25	splicing factor PWI domain-containing protein / RNA recognition motif (RRM)-containing protein	231.678	202.205	225.383	145.978	162.576	115.281	155.982	173.003	161.268	116.929	110.901	104.832	328.998	292.804	267.288	291.073	286.401	290.365	314.022	111.523	149.992	123.544	137.107
Locus_7373_Transcript_6/10	Alpha-L-rhamnosidase	stress response NST1-like protein	114.518	93.9653	107.28	80.1803	160.353	115.177	124.328	136.854	90.3801	110.317	90.5972	104.905	173.337	144.538	133.229	230.204	212.773	198.331	214.791	129.867	128.171	105.659	151.04
Locus_141_Transcript_78/266	Clathrin interactor EPSIN 2	ENTH/VHS family protein	186.645	177.323	223.642	240.03	140.303	115.101	124.092	127.804	266.047	374.567	388.738	370.475	220.307	209.876	257.781	190.034	189.155	173.804	169.796	150.127	244.531	186.261	229.549
Locus_15537_Transcript_1/6	Glutaredoxin-C4	Glutaredoxin family protein	54.3103	37.6193	51.6004	61.1928	91.7807	114.935	113.032	108.243	107.458	86.538	118.956	85.3805	62.0274	47.9012	54.5358	98.973	76.1902	82.7642	82.0107	43.6013	51.5863	60.0302	54.038
Locus_2936_Transcript_6/9	RuBisCO large subunit-binding protein subunit alpha, chloroplastic	chaperonin-60alpha	208.246	199.227	184.385	189.586	192.702	114.875	151.045	154.285	187.096	79.0498	100.156	104.853	200.834	274.185	210.011	249.966	264.231	237.455	221.523	220.536	180.443	236.645	196.358
Locus_1561_Transcript_8/9	Beta-galactosidase	glycoside hydrolase family 2 protein	69.1928	50.2606	67.2187	62.2726	112.084	114.825	121.832	126.121	77.602	84.1678	79.1552	78.6541	99.0092	66.3693	78.7902	145.112	163.797	148.75	163.399	92.03	85.6756	77.1347	81.6858
Locus_711_Transcript_19/41	DEAD-box ATP-dependent RNA helicase 56	DEAD/DEAH box RNA helicase family protein	316.525	451.81	307.17	438.883	125.872	114.613	155.044	158.549	372.562	216.974	270.287	323.651	318.537	495.711	382.923	153.218	171.406	200.279	182.053	263.607	235.826	446.147	475.323
Locus_6063_Transcript_2/2	Ras-related protein RABB1c	RAB GTPase homolog B1C	209.794	180.616	228.664	215.413	146.337	114.604	123.328	124.459	233.783	305.981	305.225	267.114	220.404	186.012	223.133	135.723	137.305	136.525	122.539	175.605	217.753	176.034	244.039
Locus_15887_Transcript_6/27	Noroxomaritidine synthase	cytochrome P450%2C family 96%2C subfamily A%2C polypeptide 10	13.2584	11.9838	20.9409	36.6148	106.527	114.585	87.0514	112.561	77.4092	33.0617	61.4495	93.4982	28.7172	41.8269	64.7624	88.5459	59.1364	42.4467	41.7578	79.3204	28.3073	85.0875	29.411
Locus_1860_Transcript_11/11	Auxin-responsive protein IAA6	indole-3-acetic acid inducible 18	45.1511	38.3786	52.1311	53.1186	149.874	114.576	155.965	141.791	99.2656	131.355	140.074	42.3012	87.1154	102.949	109.674	56.1236	62.8821	91.5062	84.5049	86.0663	120.598	129.383	77.0008
Locus_207_Transcript_4/6	Pre-mRNA-splicing factor RSE1	hypothetical protein	39.3848	104.809	43.6599	61.7962	86.7499	114.432	116.327	109.001	88.8016	55.6722	76.4864	35.8954	64.1362	50.8677	36.6306	149.974	173.077	151.818	160.563	135.687	83.9061	157.852	139.606
Locus_571_Transcript_50/372	Glycine-rich RNA-binding protein RZ1A	RNA-binding (RRM/RBD/RNP motifs) family protein with retrovirus zinc finger-like domain-containing protein	400.291	450.605	433.385	446.544	149.859	114.338	112.97	136.153	223.694	200.671	209.941	322.006	841.169	875.151	687.686	483.051	389.526	321.796	367.959	348.051	319.712	359.959	510.492
Locus_8131_Transcript_8/18	Metal tolerance protein 6	Cation efflux family protein	134.643	94.0822	70.3739	70.5759	151.139	114.279	103.154	103.725	96.1805	166.164	229.428	133.987	120.747	112.928	85.7785	168.026	116.75	84.024	83.6419	108.793	157.812	182.971	115.608
Locus_2009_Transcript_9/13	Actin-related protein 2/3 complex subunit 4	binding protein	65.4406	55.4943	61.347	60.5491	85.2082	114.228	147.418	145.346	85.884	68.4639	66.7671	49.2645	62.0271	79.584	64.6747	122.874	132.072	174.363	161.998	69.3131	70.6912	76.078	62.3895
Locus_470_Transcript_328/385	Eukaryotic translation initiation factor 3 subunit E	eukaryotic translation initiation factor 3E	164.246	173.142	176.107	152.174	69.4404	114.176	122.777	111.922	140.11	106.509	98.1712	111.31	165.455	189.439	200.695	126.96	148.456	158.131	153.811	107.479	118.976	118.057	131.851
Locus_376_Transcript_8/8	Hexokinase-1	hexokinase 1	103.099	111.884	89.6409	95.2804	92.0971	114.05	112.082	104.153	68.5001	66.3748	80.9057	80.7948	87.9898	87.6705	82.5832	77.3139	89.5618	97.2808	95.8657	73.7346	69.2928	60.9442	79.2776
Locus_464_Transcript_5/21	Heat shock 70 kDa protein 14	heat shock protein 91	129.917	162.435	148.508	153.202	114.265	113.938	140.678	134.095	152.899	131.675	103.386	87.5735	115.221	157.835	139.354	122.662	108.625	129.16	125.98	103.233	102.133	88.5491	81.9179
Locus_400_Transcript_1/18	NPL4-like protein 2	Nuclear pore localization protein NPL4	145.623	116.336	114.196	101.369	110.492	113.683	92.8617	93.5104	89.3866	79.4195	76.0797	74.6965	120.9	98.3566	106.76	119.042	96.4368	65.2151	70.4947	66.9077	66.8144	70.9874	64.675
Locus_401_Transcript_3/8	Enoyl-[acyl-carrier-protein] reductase [NADH] 1, chloroplastic	NAD(P)-binding Rossmann-fold superfamily protein	91.3929	108.282	91.5592	87.2426	82.1138	113.615	121.506	103.09	90.7577	60.3257	58.2338	57.8424	53.955	74.7402	70.2266	113.469	121.277	144.787	120.926	74.0826	65.3476	73.0434	59.8615
Locus_1683_Transcript_16/16	Telomerase-binding protein EST1A	hypothetical protein	41.5243	30.5486	39.8465	61.593	168.969	113.46	108.578	143.866	101.375	175.494	197.27	202.46	417.528	196.957	168.552	1845.15	1623.99	1074.32	1150.61	765.514	1335.15	1094.17	932.625
Locus_15730_Transcript_1/3	40S ribosomal protein S2-4	Ribosomal protein S5 family protein	87.8801	97.0657	71.753	95.5399	65.0345	113.457	119.297	103.794	113.729	68.8587	61.8541	68.4296	102.309	119.989	97.2511	129.97	143.026	164.888	148.18	89.7021	83.0381	95.3982	91.6855
Locus_2572_Transcript_8/8	Apoptosis inhibitor 5-like protein API5	Apoptosis inhibitory protein 5 (API5)	386.702	327.388	338.975	294.859	250.07	113.431	213.233	234.893	226.041	209.754	201.517	184.11	602.661	573.868	518.567	424.997	302.393	392.627	379.413	230.545	280.376	290.873	344.369
Locus_569_Transcript_25/26	Nuclear transport factor 2	Nuclear transport factor 2 (NTF2) family protein with RNA binding (RRM-RBD-RNP motifs) domain-containing protein	112.412	135.727	117.902	99.2044	127.5	113.414	131.356	111.622	111.912	103.36	84.3872	71.8868	98.233	122.211	120.563	138.135	132.222	152.072	146.886	108.671	94.9248	106.698	101.303
Locus_11782_Transcript_3/3	V-type proton ATPase subunit G	vacuolar membrane ATPase 10	100.666	135.757	76.8946	98.1695	80.1631	113.373	98.2142	86.0354	95.1017	109.359	106.128	100.756	79.6214	94.2921	71.1423	99.9207	128.224	108.778	104.062	74.1766	91.9345	90.925	83.5956
Locus_389_Transcript_2/17	26S proteasome regulatory subunit 6A homolog	regulatory particle triple-A ATPase 5A	136.94	134.659	117.207	124.255	88.8913	113.363	118.008	108.446	136.403	119.605	119.502	100.986	185.382	160.874	145.722	160.11	170.876	150.054	151.156	124.372	123.934	148.309	123.006
Locus_15602_Transcript_13/14	Regulator of nonsense transcripts UPF2	regulator of nonsense transcripts UPF2	165.575	154.296	142.82	154.793	136.96	113.295	135.404	140.324	125.391	126.42	109.773	83.349	217.313	218.169	166.943	176.417	159.922	170.981	188.145	119.197	164.062	150.885	117.864
Locus_950_Transcript_4/16	40S ribosomal protein S23	Ribosomal protein S12/S23 family protein	157.293	166.445	140.075	135.539	76.3075	113.138	106.297	111.13	146.295	76.0845	77.7194	115.667	108.668	132.899	133.152	74.9046	80.9281	96.8474	81.0693	96.7497	66.6168	82.5557	104.3
Locus_3617_Transcript_2/6	Transcription factor FapR	tunicamycin induced protein	68.6588	65.9781	68.7677	79.1929	196.125	113.007	156.552	131.799	116.03	92.8102	105.76	109.899	68.8791	64.2569	58.7393	115.242	124.861	106.438	76.3277	121.394	109.038	104.09	103.265
Locus_4551_Transcript_5/15	Glutamate--glyoxylate aminotransferase 2	alanine-2-oxoglutarate aminotransferase 2	57.6377	52.6757	93.0105	83.8223	133.824	112.996	89.5667	92.5915	181.532	215.195	253.757	141.043	44.5408	54.711	72.8476	73.6646	66.193	47.791	44.2589	90.6256	75.1859	94.0325	66.0325
Locus_83_Transcript_3/4	N-acetyl-gamma-glutamyl-phosphate reductase	transmembrane protein	46.5535	47.08	53.9894	44.0378	78.3501	112.968	87.6147	73.9007	86.4763	81.6318	86.1808	79.3557	36.6939	41.5167	36.9967	55.6701	67.9102	62.8149	58.4204	75.1845	43.6497	52.702	56.1924
Locus_830_Transcript_8/29	Ethylene-responsive transcription factor RAP2-12	related to AP2 2	64.0098	92.8817	75.5876	117.792	115.432	112.69	91.0597	112.963	95.4058	54.789	85.1478	80.5413	51.042	65.9251	59.7322	80.9218	73.6588	58.5638	66.0973	48.305	64.5263	186.136	80.8896
Locus_97_Transcript_6/7	Protein IDA	Putative membrane lipoprotein	89.6045	72.9072	65.5607	46.9659	70.0356	112.68	72.4026	60.0812	116.046	106.416	128.415	69.0544	108.843	100.836	108.804	81.8527	46.2323	76.4546	78.2365	81.9959	62.4514	79.1159	43.603
Locus_3218_Transcript_17/22	26S proteasome regulatory subunit 6B homolog	regulatory particle triple-A ATPase 3	165.149	180.67	146.821	159.586	123.811	112.512	98.9624	103.604	149.376	131.014	113.773	102.409	134.32	149.297	137.923	153.673	114.593	98.8725	98.8908	111.177	105.982	100.989	116.16
Locus_15322_Transcript_28/38	Eukaryotic translation initiation factor 4G	eukaryotic translation initiation factor 4G	197.309	182.406	208.291	141.705	123.427	112.211	125.069	124.547	153.506	127.827	118.062	122.795	171.901	188.427	202.579	124.384	119.859	126.577	127.122	126.317	120.878	112.601	119.213
Locus_4537_Transcript_3/3	Aminopeptidase M1	aminopeptidase M1	135.809	105.927	108.771	106.537	122.455	112.129	119.875	116.133	82.2652	122.095	125.466	94.8076	113.199	104.529	100.324	173.779	107.053	112.949	122.543	89.2424	130.706	142.653	101.366
Locus_16450_Transcript_4/5	Multiprotein-bridging factor 1b	multiprotein bridging factor 1B	26.3837	17.04	29.0085	28.3114	98.5218	112.117	120.666	116.904	59.5493	71.2639	56.2407	41.0653	53.3638	36.6635	41.2883	184.288	125.138	140.369	161.191	56.8802	67.8706	59.8369	57.0106
Locus_706_Transcript_7/27	60S ribosomal protein L18a	Ribosomal protein L18ae/LX family protein	149.923	176.424	139.784	156.98	157.973	112.059	126.615	140.869	192.36	78.7393	78.8421	100.376	155.608	188.991	153.448	173.643	137.995	146.806	135.441	107.951	84.282	98.304	121.025
Locus_4268_Transcript_1/7	Vacuolar protein sorting-associated protein 32 homolog 2	SNF7 family protein	150.748	130.884	136.417	117.573	122.124	111.951	136.657	136.213	117.765	128.365	131.081	108.47	150.147	141.02	146.891	158.25	139.706	138.028	158.557	95.7339	118.286	120.19	117.578
Locus_7293_Transcript_6/7	Coiled-coil domain-containing protein 25	coiled-coil protein	96.1986	87.0918	73.3768	87.4961	144.716	111.788	108.731	108.075	61.5733	65.4915	81.8787	61.6552	92.2427	73.1096	77.4801	134.503	127.821	94.7325	113.017	45.5811	56.9442	59.6045	59.0758
Locus_24_Transcript_889/1190	Retrovirus-related Pol polyprotein from transposon TNT 1-94	zinc knuckle (CCHC-type) family protein	221.874	184.363	201.368	160.24	154.057	111.718	189.85	239.426	233.406	193.697	162.513	141.729	362.946	479.871	349.75	341.499	273.754	353.797	352.864	164.045	222.647	185.794	208.133
Locus_1503_Transcript_6/30	Protein MIZU-KUSSEI 1	pre-mRNA-splicing factor	128.096	89.3553	94.4352	70.0102	155.048	111.698	130.356	148.246	79.2618	69.2348	67.7134	48.1152	253.516	238.588	158.932	319.84	268.145	223.16	275.657	71.37	102.968	99.0736	53.545
Locus_20858_Transcript_1/6	Choline-phosphate cytidylyltransferase 1	phosphorylcholine cytidylyltransferase	92.5923	85.0851	95.4809	72.7499	78.6869	111.435	101.308	130.76	120.123	74.8951	104.396	93.1082	105.486	164.673	179.925	166.857	218.96	188.759	159.021	195.5	140.171	110.842	133.544
Locus_7355_Transcript_36/53	Phosphatidylinositol 4-kinase gamma 4	phosphoinositide 4-kinase gamma 4	65.7326	54.6602	64.7658	67.2527	137.658	111.327	111.731	111.112	114.972	112.054	111.918	90.2347	71.0699	45.6435	57.5028	145.977	166.417	167.734	161.289	74.3596	109.177	59.6144	83.9895
Locus_8146_Transcript_9/9	Amine oxidase [copper-containing] zeta, peroxisomal	Copper amine oxidase family protein	308.536	246.794	615.759	456.942	119.675	111.184	103.508	98.1674	130.456	137.556	121.763	166.188	343.398	339.53	598.8	182.517	245.146	132.387	119.368	310.173	350.746	284.437	522.435
Locus_15492_Transcript_4/5	Sulfite reductase 1 [ferredoxin], chloroplastic	sulfite reductase	140.224	149.873	132.258	109.747	96.0707	111.175	109.493	106.897	88.9636	70.0866	77.0284	64.8287	88.5998	85.4945	100.715	75.789	71.8807	76.1308	82.7372	55.6035	59.0709	62.428	55.5419
Locus_3829_Transcript_6/10	E3 ubiquitin-protein ligase RING1-like	RING/U-box superfamily protein	136.195	181.985	220.79	164.929	125.695	111.118	115.31	122.645	154.025	143.633	153.267	152.856	147.733	157.195	168.703	99.6386	93.4162	104.095	105.656	115.858	105.596	121.625	159.778
Locus_4032_Transcript_8/9	Cyclase-associated protein 1	cyclase associated protein 1	127.374	113.897	140.136	132.593	122.666	110.927	112.183	111.432	140.905	122.732	115.728	107.058	145.951	127.559	147.766	208.61	136.282	186.745	170.553	105.048	90.1873	85.5572	81.8005
Locus_15453_Transcript_5/32	U1 small nuclear ribonucleoprotein 70 kDa	U1 small nuclear ribonucleoprotein-70K	201.804	163.663	153.179	153.252	131.028	110.898	161.372	183.693	201.284	123.458	124.637	92.724	230.063	233.273	209.965	234.526	213.451	239.22	268.823	169.672	172.216	154.732	131.711
Locus_1055_Transcript_9/20	Transcription factor GHD7	CCT motif family protein	132.918	181.182	136.86	113.066	142.105	110.869	111.124	99.3598	16.3384	7.2144	14.135	19.8871	118.984	96.0626	109.382	105.225	58.4464	89.5306	108.769	31.7192	29.3847	21.5261	31.8597
Locus_2628_Transcript_3/27	E3 ubiquitin-protein ligase PEP5	RING/U-box superfamily protein	191.623	278.29	204.236	279.3	111.626	110.644	105.502	113.276	156.996	121.814	141.586	155.866	129.197	190.036	153.647	104.386	86.7284	81.2983	89.8598	84.101	90.9277	104.74	151.928
Locus_903_Transcript_2/13	Probable E3 ubiquitin-protein ligase ARI8	IBR domain-containing protein	132.443	104.302	111.398	102.606	140.273	110.599	133.729	145.997	94.5666	107.267	99.7092	82.138	136.783	105.722	125.626	129.935	115.031	116.001	128.385	75.6442	98.9518	88.7223	94.1711
Locus_2986_Transcript_21/41	Nudix hydrolase 1	nudix hydrolase 1	83.1278	51.1048	78.631	254.303	132.899	110.507	128.902	128.726	42.9495	41.4444	167.867	112.643	93.8958	49.4631	65.6695	83.8455	100.668	104.885	91.1177	28.1868	24.1062	156.212	80.1259
Locus_683_Transcript_2/15	THO complex subunit 4A	RNA-binding (RRM/RBD/RNP motifs) family protein	231.078	207.302	167.384	203.9	130.153	110.315	104.843	128.898	179.007	178.565	172.66	152.862	269.833	253.768	192.999	154.519	186.48	176	170.115	237.079	207.558	229.4	225.217
Locus_1525_Transcript_2/6	Heat shock factor-binding protein	heat shock factor binding protein	138.682	230.523	152.678	168.058	106.887	110.162	169.522	178.475	121.051	117.048	129.735	129.031	119.135	188.67	162.065	150.435	170.984	204.799	226.185	136.821	142.845	163.406	156.372
Locus_1184_Transcript_8/11	ATP synthase subunit epsilon, mitochondrial	ATP synthase epsilon chain	71.8759	59.7663	82.7244	74.7473	97.2921	110.134	92.4637	86.4324	85.8033	101.771	104.851	98.897	39.4394	33.6861	58.0076	40.0822	54.0809	56.7236	55.0879	48.5349	51.6674	59.3543	64.1829
Locus_15646_Transcript_4/12	30S ribosomal protein S8	Late embryogenesis abundant (LEA) protein-like protein	47.4209	95.261	233.913	81.3673	129.988	110.114	82.2971	76.6257	754.773	1005.28	610.66	967.629	34.1111	38.3741	39.4025	70.5832	84.7895	88.9416	92.6086	135.387	67.4723	61.6172	132.461
Locus_493_Transcript_35/91	Auxin-responsive protein IAA26	phytochrome-associated protein 1	129.178	112.987	160.619	196.643	146.447	110.091	133.713	143.128	59.3442	77.3142	31.0379	113.173	265.841	413.586	333.615	134.212	136.118	90.1134	107.685	56.4592	72.8857	80.7358	130.406
Locus_5064_Transcript_6/10	Trihelix transcription factor ASIL1	Alcohol dehydrogenase transcription factor Myb/SANT-like family protein	144.598	148.5	184.575	164.244	181.702	110.081	155.034	151.022	99.0625	101.428	102.825	100.079	197.925	229.382	217.595	228.799	149.549	175.574	200.896	128.082	140.468	131.369	133.99
Locus_6269_Transcript_3/5	Probable aldo-keto reductase 2	NAD(P)-linked oxidoreductase superfamily protein	82.91	23.7343	52.6575	82.5432	35.4014	109.975	72.042	65.4293	126.208	92.2316	85.7842	92.2806	87.1493	42.3329	53.3065	56.2381	111.674	74.6281	70.4923	105.454	127.381	95.2967	99.0999
Locus_6635_Transcript_14/22	Aminomethyltransferase	G-protein coupled receptor	99.2869	91.9041	102.735	67.0965	126.533	109.807	107.784	112.409	92.1633	102.729	96.6657	75.4589	141.678	173.601	161.996	176.386	167.737	150.947	157.965	62.4999	103.978	107.157	101.454
Locus_4392_Transcript_3/12	Rho GTPase-activating protein 1	Rho GTPase activating protein with PAK-box/P21-Rho-binding domain-containing protein	63.4178	94.2545	102.181	158.434	97.8978	109.788	136.557	123.642	166.975	318.376	306.061	252.442	78.2529	126.121	95.2253	94.4828	93.783	77.0638	76.0839	101.545	128.265	104.725	126.615
Locus_2174_Transcript_128/139	Restriction of telomere capping protein 1	hAT transposon superfamily protein	330.934	277.498	271.954	248.292	220.943	109.737	174.434	200.944	144.016	131.296	152.69	112.336	454.337	586.774	441.456	428.132	278.217	331.846	315.04	154.873	234.725	230.311	230.828
Locus_1563_Transcript_3/27	Transcription initiation factor TFIID subunit 4b	TBP-associated factor 4	350.418	332.115	367.565	295.483	196.981	109.712	208.887	236.067	200.596	201.852	182.26	166.581	439.197	503.586	465.668	262.087	177.095	254.417	283.419	137.358	210.47	199.013	240.909
Locus_859_Transcript_15/17	Mediator of RNA polymerase II transcription subunit 25	phytochrome and flowering time regulatory protein (PFT1)	85.3771	96.9159	90.8115	76.8898	134.369	109.708	135.49	127.262	101.067	89.5949	130.281	71.9905	101.666	121.53	101.232	116.302	106.293	106.696	123.582	81.624	105.134	104.428	90.1338
Locus_11898_Transcript_2/9	Probable lysophospholipase BODYGUARD 1	alpha/beta-Hydrolases superfamily protein	169.004	205.395	185.753	241.604	72.3654	109.688	127.043	137.002	143.701	259.846	134.078	109.965	82.5324	70.8116	117.904	38.1944	50.2186	43.1764	37.2428	74.873	75.0691	63.6413	82.7036
Locus_2115_Transcript_3/15	Guanosine deaminase	Cytidine/deoxycytidylate deaminase family protein	227.114	250.268	242.035	238.264	93.8139	109.663	120.902	121.676	142.294	279.631	189.128	169.675	87.1172	113.604	164.22	34.7419	29.4387	38.0168	33.3961	62.0477	92.1681	70.1543	121.934
Locus_6046_Transcript_2/14	Uncharacterized membrane protein At1g16860	Ubiquitin-specific protease family C19-related protein	79.2326	70.6699	81.8809	94.4601	99.609	109.514	112.202	108.521	94.7101	93.852	66.0219	74.9115	131.004	153.289	133.972	145.56	144.96	144.939	138.866	87.7184	103.289	86.7234	107.538
Locus_4146_Transcript_11/11	MA3 DOMAIN-CONTAINING TRANSLATION REGULATORY FACTOR 1	MA3 domain-containing protein	187.134	180.633	183.306	161.016	105.711	109.511	111.776	126.837	101.069	121.731	138.045	109.165	243.489	246.515	221.245	122.926	121.303	114.341	117.748	77.9738	128.601	198.912	130.416
Locus_1392_Transcript_6/7	Heterogeneous nuclear ribonucleoprotein Q	RNA-binding (RRM/RBD/RNP motifs) family protein	232.498	229.862	230.936	208.313	100.057	109.497	133.376	130.757	125.251	119.772	138.701	127.808	253.642	274.77	227.421	155.389	150.515	140.956	168.729	106.748	120.776	134.204	159.929
Locus_1408_Transcript_7/7	Glucosidase 2 subunit beta	calmodulin-binding protein	72.6119	62.8524	90.7756	56.5967	91.074	109.339	121.168	115.068	98.0952	108.575	104.184	91.9852	63.9242	67.2607	83.4164	105.052	94.964	98.5209	93.0387	61.9072	82.4249	87.0382	72.771
Locus_2668_Transcript_1/5	Ribose-phosphate pyrophosphokinase 3, mitochondrial	phosphoribosyl pyrophosphate (PRPP) synthase 3	113.536	139.68	107.986	156.528	74.5615	109.329	70.8534	66.7955	195.794	343.263	244.743	130.731	59.5162	62.9781	57.2039	53.9117	37.6482	45.0556	50.3303	88.8771	77.9811	71.3399	72.0228
Locus_843_Transcript_22/24	Uncharacterized protein At2g27730, mitochondrial	copper ion binding protein	125	124.622	77.9146	113.656	102.308	109.301	111.018	101.876	108.501	94.3218	100.441	123.741	76.784	66.9414	55.0078	76.0688	68.9853	83.8387	77.6358	68.9396	62.6723	78.4815	84.7151
Locus_1224_Transcript_20/29	Thymidylate kinase	P-loop containing nucleoside triphosphate hydrolases superfamily protein	252.723	358.06	317.513	374.736	90.4368	109.188	100.392	109.796	190.049	161.689	102.583	153.093	217.357	311.404	332.834	170.703	133.514	130.46	121.455	175.374	197.491	104.244	178.776
Locus_346_Transcript_81/133	Methionine aminopeptidase 1A	methionine aminopeptidase 1A	130.615	114.371	127.868	161.1	101.676	108.872	135.326	129.672	146.557	108.036	119.485	78.5427	144.184	136.592	146.309	159.486	157.85	178.444	162.14	105.044	112.343	148.991	110.577
Locus_612_Transcript_7/14	Phosphoglucan phosphatase DSP4, amyloplastic	dual specificity protein phosphatase (DsPTP1) family protein	83.8767	48.0434	51.444	52.5102	88.1019	108.796	70.1623	77.6378	58.8152	88.2624	68.4673	30.7517	93.482	54.2521	57.1628	90.08	96.5731	82.6559	85.0223	33.892	68.1856	55.612	47.9727
Locus_16143_Transcript_2/10	D-3-phosphoglycerate dehydrogenase	D-isomer specific 2-hydroxyacid dehydrogenase family protein	155.877	111.429	136.174	199.174	102.806	108.794	140.838	164.974	161.902	133.508	132.021	158.351	198.964	142.157	170.026	191.924	155.156	174.789	179.132	124.627	151.34	151.676	176.169
Locus_2582_Transcript_2/18	Ethylene-responsive transcription factor RAP2-3	ethylene-responsive element binding protein	150.502	126.786	144.496	245.93	186.854	108.516	65.749	70.4957	52.1141	77.0634	91.9675	144.942	116.648	128.367	130.907	110.181	85.0499	57.8965	67.7004	99.6062	119.637	164.421	118.626
Locus_16804_Transcript_19/27		nucleolin	159.212	212.143	177.287	145.949	89.0951	108.501	108.014	95.8808	102.566	159.098	138.219	111.353	119.424	230.214	176.251	121.647	106.402	116.715	130.192	63.8418	138.676	164.225	104.74
Locus_140_Transcript_106/147	Histone H2B	Histone superfamily protein	190.979	92.6899	157.674	80.5895	57.3878	108.449	135.479	81.593	134.513	110.254	125.935	87.6623	157.922	162.02	136.392	140.035	259.032	414.729	273.996	100.117	115.277	192.301	153.882
Locus_1830_Transcript_11/12	Transcription initiation factor IIB	Cyclin-like family protein	144.178	139.027	142.223	146.803	147.955	108.358	120.962	117.21	160.1	178.215	149.819	137.467	145.01	143.762	135.795	118.381	121.854	110.598	116.046	130.636	169.834	158.464	157.434
Locus_15887_Transcript_1/27	Alkane hydroxylase MAH1	cytochrome P450%2C family 96%2C subfamily A%2C polypeptide 11	18.1401	16.2225	30.5468	34.5988	90.3058	108.343	85.0603	117.628	80.3038	35.6232	60.8756	91.7144	40.5114	47.1187	100.285	136.861	73.5271	56.1178	46.8322	126.74	51.1237	117.452	49.0385
Locus_1185_Transcript_7/7	Translocase of chloroplast 34, chloroplastic	translocon at the outer envelope membrane of chloroplasts 34	156.516	135.445	122.397	124.425	116.899	108.133	126.166	134.358	93.8938	59.1555	70.1131	63.3033	359.24	365.495	238.288	386.591	369.363	361.488	396.282	133.411	140.395	169.65	142.208
Locus_2221_Transcript_3/12	Proteasome subunit alpha type-5	20S proteasome alpha subunit E2	96.8438	83.8087	84.4609	85.5134	83.4441	107.931	100.578	99.0079	102.004	84.0105	81.5274	78.7755	102.406	103.892	111.453	135.642	162.947	134.096	137.091	84.6914	100.117	103.389	96.3556
Locus_2005_Transcript_25/45	Nudix hydrolase 16, mitochondrial	nudix hydrolase homolog 16	201.456	221.643	227.659	230.332	102.821	107.85	102.059	95.1703	200.352	250.823	292.215	328.41	78.9138	68.0574	133.56	48.7658	44.162	40.0108	46.8007	33.757	57.1426	30.1189	61.6079
Locus_781_Transcript_1/7	Glutamate dehydrogenase 2, mitochondrial	glutamate dehydrogenase 2	29.9358	19.3109	25.0668	36.8576	46.3208	107.84	74.1087	65.0557	363.528	303.624	168.37	169.773	12.4479	11.2648	9.7056	19.7645	21.9159	23.6881	19.6229	21.6495	25.3484	23.8168	16.6878
Locus_1701_Transcript_9/11	AP-4 complex subunit mu	Clathrin adaptor complexes medium subunit family protein	193.356	148.3	163.484	139.708	111.667	107.609	126.1	130.946	124.283	132.646	113.206	98.2712	132.528	114.59	128.414	98.8625	97.8343	118.06	107.061	95.0214	117.608	117.741	108.366
Locus_29_Transcript_8/15	Tubby-like F-box protein 7	tubby like protein 7	113.207	97.5249	96.2357	105.812	100.17	107.52	112.325	101.13	118.334	117.572	165.101	137.672	143.569	89.9353	108.547	129.487	158.947	143.148	128.29	88.8091	122.258	124.196	102.796
Locus_18141_Transcript_3/5	Organelle RRM domain-containing protein 2, mitochondrial	RNA-binding (RRM/RBD/RNP motifs) family protein	158.981	159.762	136.807	105.365	118.194	107.51	122.236	116.853	77.1101	63.4622	57.0411	79.7526	204.641	152.556	126.399	176.8	162.033	158.719	166.664	65.1446	84.2514	83.6073	101.005
Locus_410_Transcript_43/46	PHD finger protein ALFIN-LIKE 5	alfin-like 5	131.575	104.103	124.789	87.2675	157.152	107.475	143.415	127.728	63.4729	86.3558	82.0279	57.0628	173.408	127.125	149.614	128.437	149.508	132.837	161.378	58.0977	79.4291	106.077	66.3079
Locus_13042_Transcript_3/6		Translation machinery associated TMA7	110.063	96.6935	102.547	85.1293	84.461	107.392	65.5548	70.9506	77.1051	82.8048	80.3665	91.3773	150.655	106.406	95.5306	115.922	84.3553	88.6918	86.3477	64.9458	99.1744	77.5372	102.737
Locus_729_Transcript_7/11	Eukaryotic translation initiation factor 3 subunit I	Transducin/WD40 repeat-like superfamily protein	185.531	195.975	185.011	240.211	103.376	107.345	135.613	129.641	149.687	118.126	107.06	110.063	171.43	197.223	203.874	118.154	122.518	151.25	138.329	94.5717	103.268	110.492	135.91
Locus_1767_Transcript_3/9	Serine/threonine-protein kinase PEPKR2	phosphoenolpyruvate carboxylase-related kinase 2	100.731	82.4151	85.312	101.448	91.2928	107.273	78.6967	81.7926	116.914	124.938	150.523	131.163	121.677	115.952	114.735	105.215	103.242	93.5714	92.1697	73.8351	82.4583	104.877	100.955
Locus_24_Transcript_1089/1190	Probable E3 ubiquitin-protein ligase HIP1	RING/U-box superfamily protein	206.433	175.248	178.545	138.767	148.006	107.229	154.707	168.185	108.103	124.479	160.396	134.629	252.161	159.694	194.588	341.432	231.021	314.404	301.6	71.1151	166.396	112.53	103.246
Locus_1599_Transcript_2/5	40S ribosomal protein S5 (Fragment)	ribosomal protein 5B	120.097	104.514	105.632	104.648	65.2065	107.191	109.904	98.7839	135.907	63.7705	58.5529	59.0064	126.256	119.48	122.859	158.685	160.66	184.801	147.979	96.6229	93.1962	93.4329	73.0615
Locus_6169_Transcript_8/13	mRNA stability protein IGO2	cAMP-regulated phosphoprotein 19-related protein	57.0796	42.1883	37.5564	21.0937	118.816	107.147	97.9621	107.735	13.5916	4.69355	12.8808	50.88	226.046	161.411	112.2	167.243	73.7962	100.524	78.6278	24.5646	42.6517	43.6332	210.315
Locus_18741_Transcript_7/14	Short-chain dehydrogenase TIC 32 B, chloroplastic	NAD(P)-binding Rossmann-fold superfamily protein	95.2418	73.1282	109.287	109.004	121.573	107.028	128.807	145.577	202.129	168.439	323.402	310.633	53.9842	36.6701	77.4704	62.2662	43.255	30.8551	42.2712	38.0319	34.2484	26.7801	36.7923
Locus_439_Transcript_5/8	Ras-related protein RABH1b	Ras-related small GTP-binding family protein	112.81	93.6987	103.062	140.72	74.6558	106.781	111.516	98.9536	162.866	143.038	126.523	125.711	107.313	101.102	109.236	126.614	115.817	140.458	113.114	128.052	116.259	104.218	103.073
Locus_301_Transcript_9/15	Subtilisin-like protease SBT2.5	subtilisin-like serine protease 3	202.166	219.695	173.938	220.07	125.452	106.761	198.15	203.951	328.159	457.273	401.532	179.49	383.396	413.662	381.857	170.289	237.59	296.889	299.645	687.815	618.205	704.611	728.219
Locus_1141_Transcript_11/15	Lactoylglutathione lyase	lactoylglutathione lyase family protein / glyoxalase I family protein	48.6502	34.4422	39.2797	32.8114	88.4497	106.721	98.5199	94.2031	57.0804	44.3996	47.0572	51.3753	52.1279	47.6327	47.912	83.2529	74.2671	86.5263	77.8655	63.0423	63.9981	66.7292	61.5488
Locus_2214_Transcript_5/14	DNA ligase 4	hypothetical protein	148.57	147.171	162.5	163.751	126.483	106.693	129.109	131.944	96.4366	118.88	136.779	109.799	170.415	199.469	216.776	176.18	181.567	128.045	147.307	79.9984	114.213	132.133	136.451
Locus_91_Transcript_46/60	Protein ASPARTIC PROTEASE IN GUARD CELL 1	Eukaryotic aspartyl protease family protein	65.7067	70.0145	91.2222	124.93	793.856	106.658	254.563	411.139	156.69	197.124	115.614	144.807	204.098	201.809	149.512	314.99	326.75	375.657	351.022	382.057	307.818	178.482	316.266
Locus_2227_Transcript_7/11	Phosphoenolpyruvate carboxylase kinase 1	phosphoenolpyruvate carboxylase kinase 1	102.201	26.7418	70.8163	52.2651	135.207	106.511	119.85	124.918	11.4476	56.6813	29.7606	34.5065	29.1549	11.0102	30.0011	20.4034	24.3843	18.3157	17.1296	4.75999	8.83104	9.53429	11.1713
Locus_6559_Transcript_3/3	Thaumatin-like protein 1	THAUMATIN-LIKE PROTEIN 1	46.9914	32.7336	82.5234	39.6437	192.184	106.44	94.1556	90.4908	24.8311	25.4079	15.0676	49.7205	90.5359	107.493	109.576	158.888	136.474	118.688	91.8089	79.274	155.844	105.587	105.361
Locus_6225_Transcript_3/10	NADH dehydrogenase [ubiquinone] 1 beta subcomplex subunit 7	NADH-ubiquinone oxidoreductase B18 subunit	144.123	210.862	199.729	114.303	152.484	106.273	113.439	96.4409	98.0687	95.2395	74.959	111.396	163.197	137.802	192.618	91.2958	96.8364	74.9495	92.7306	111.169	84.0943	123.807	78.8138
Locus_1597_Transcript_8/8	Methionine S-methyltransferase	methionine S-methyltransferase	153.198	121.089	123.544	108.477	75.7386	106.266	102.826	78.602	64.0355	89.0542	81.1378	80.285	69.1894	58.6423	90.1795	34.5062	26.144	35.1063	36.7647	44.1187	41.7334	34.3007	38.4464
Locus_1755_Transcript_1/7	Ubiquitin carboxyl-terminal hydrolase 3	ubiquitin C-terminal hydrolase 3	184.233	185.569	191.574	171.766	81.3974	106.186	107.057	101.69	175.359	136.599	138.51	153.835	143.334	154.305	177.426	103.01	91.1565	105.785	109.06	71.9156	82.9496	87.3896	126.758
Locus_644_Transcript_19/25	Ras-related protein RABA5e	Rab GTPase-like A5A protein	103.905	77.5982	132.202	138.412	104.786	106.063	84.5319	89.7697	251.792	334.866	208.079	177.245	110.005	120.4	174.277	131.293	154.144	122.56	103.97	140.448	144.763	112.527	146.683
Locus_4185_Transcript_13/14	Alpha-L-arabinofuranosidase 1	alpha-L-arabinofuranosidase 1	20.2773	14.152	16.4369	25.0465	47.4389	105.966	44.7003	43.8186	42.5689	76.8427	106.168	65.9047	35.3567	35.2133	29.6743	36.5345	46.8713	26.9273	33.6333	14.9855	34.877	33.4888	18.3234
Locus_2387_Transcript_1/10	Amino acid transporter AVT6A	Transmembrane amino acid transporter family protein	99.4544	59.2831	136.358	102.732	109.255	105.749	136.879	125.808	130.273	193.788	154.642	96.6856	112.275	67.5419	125.125	84.9687	84.3345	61.6746	66.26	68.0899	73.7896	72.5405	94.4569
Locus_7480_Transcript_3/10	Casein kinase II subunit alpha-2	casein kinase alpha 1	133.312	149.737	133.488	143.885	107.335	105.703	121.24	116.526	86.0702	92.3895	100.061	83.2484	80.5547	133.543	110.173	91.1706	92.8373	82.1805	82.0515	47.0105	80.4981	79.4919	61.1503
Locus_210_Transcript_10/43	Mitochondrial fission 1 protein A	Tetratricopeptide repeat (TPR)-like superfamily protein	147.07	137.759	144.342	151.986	119.282	105.563	135.957	126.45	135.608	81.0443	95.0966	92.5076	121.189	117.039	133.84	128.637	116.264	136.218	121.294	94.7062	94.4114	102.322	114.191
Locus_571_Transcript_176/372	40S ribosomal protein S16	SWIB/MDM2 domain superfamily protein	105.533	79.5427	91.3226	90.5344	106.265	105.544	127.479	125.085	108.426	67.3722	62.8264	74.6985	109.186	90.9533	100.811	146.576	172.283	161.762	153.077	86.6162	75.1076	104.158	87.2184
Locus_7996_Transcript_3/8	ORM1-like protein 2	ORMDL family protein	72.3705	64.7694	82.6332	85.5958	88.7576	105.531	115.581	129.283	108.941	148.498	125.05	134.733	76.3982	69.656	70.1844	106.589	90.6984	92.1669	94.6593	93.3602	130.229	97.0215	137.387
Locus_11955_Transcript_4/4	N-terminal acetyltransferase A complex catalytic subunit NAA10	Acyl-CoA N-acyltransferases (NAT) superfamily protein	93.3582	124.34	103.312	100.767	109.425	105.519	98.0261	92.8883	142.307	91.0235	111.116	100.844	93.7779	126.871	118.012	119.081	107.466	99.5995	106.805	86.7152	84.4555	103.469	108.356
Locus_4513_Transcript_4/6	NDR1/HIN1-like protein 1	NDR1/HIN1-like 1	64.4945	53.7351	194.471	135.073	66.854	105.497	78.033	81.4403	197.544	197.696	402.255	306.813	99.0279	96.5	62.8306	123.981	152.922	140.899	149.304	395.385	395.046	406.515	349.665
Locus_2119_Transcript_9/21	Protein argonaute 1B	Stabilizer of iron transporter SufD / Polynucleotidyl transferase	158.513	209.825	200.249	202.717	158.799	105.458	166.933	201.747	84.7779	95.4406	93.9744	101.094	239.993	254.218	245.217	178.234	133.109	153.825	157.6	125.723	129.471	148.425	152.453
Locus_16752_Transcript_1/7	Actin-related protein 2/3 complex subunit 3	actin-related protein C3	76.8803	72.0282	72.0408	63.4273	146.23	105.353	108.83	107.918	84.0592	108.773	148.636	78.4314	57.9328	65.3598	61.6171	96.0085	90.7553	88.6342	96.0479	75.8999	83.3619	97.7551	73.9551
Locus_15724_Transcript_9/11	Alpha-xylosidase 1	alpha-xylosidase 1	28.0045	69.4285	72.9621	90.1841	107.388	105.306	129.214	167.475	143.473	142.121	173.393	55.3044	18.7578	57.5477	59.8283	15.5937	64.1763	52.0937	47.8109	135.699	70.581	90.3029	72.4109
Locus_37_Transcript_80/111	ADP-ribosylation factor-related protein 1	GTP-binding protein 1	179.144	140.071	154.688	160.582	110.502	105.289	107.788	111.255	198.268	211.815	157.496	161.029	221.613	207.716	176.437	190.415	164.286	135.449	133.955	152.556	194.712	163.21	180.987
Locus_15570_Transcript_5/10	Succinate--CoA ligase [ADP-forming] subunit alpha-1, mitochondrial	Succinyl-CoA ligase%2C alpha subunit	146.806	192.877	150.028	169.696	101.842	105.246	110.302	95.9656	109.926	104.586	89.9164	120.817	102.829	128.272	128.406	101.806	103.491	108.694	121.628	73.8791	82.8214	90.8738	99.8456
Locus_891_Transcript_9/12	Probable protein phosphatase 2C 55	Protein phosphatase 2C family protein	242.914	244.177	273.327	274.116	144.864	105.089	127.418	147.186	227.658	234.102	313.573	327.592	310.315	309.474	297.423	195.839	198.274	186.344	185.704	175.979	210.409	172.863	278.018
Locus_4488_Transcript_8/15	Adenine phosphoribosyltransferase 1	adenine phosphoribosyl transferase 1	164.518	219.895	229.929	249.633	166.764	105.032	158.396	170.743	147.165	91.8521	137.695	168.186	161.927	162.679	194.396	168.193	153.347	165.538	169.911	156.408	147.424	174.131	222.804
Locus_92_Transcript_51/64	Dapdiamide synthesis protein DdaD	DNA repair REX1-B protein	101.387	81.0818	65.9905	62.5563	110.141	105.008	85.5098	99.056	57.6662	85.6517	60.8663	49.593	124.995	95.4293	78.3266	140.356	160.178	112.328	136.106	57.8195	85.5784	65.5306	70.5194
Locus_5804_Transcript_5/10	KH domain-containing protein At1g09660/At1g09670	RNA-binding KH domain-containing protein	243.204	174.363	260.325	188.253	116.415	104.907	84.5967	94.3472	154.706	134.785	204.711	204.154	244.088	232.066	241.213	249.387	218.726	111.179	125.838	115.762	153.469	194.884	197.468
Locus_23201_Transcript_1/4	Ubiquitin recognition factor in ER-associated degradation protein 1	ubiquitin fusion degradation 1	176.047	157.09	168.677	149.929	93.0385	104.906	121.231	121.118	108.1	125.082	123.56	114.728	172.345	154.808	158.407	127.712	127.899	137.605	129.571	91.7131	137.637	137.784	151.405
Locus_3225_Transcript_6/14	Dolichol-phosphate mannosyltransferase subunit 1	Nucleotide-diphospho-sugar transferases superfamily protein	115.535	97.1473	121.906	112.936	117.153	104.662	136.661	153.187	99.5356	106.45	79.781	92.2837	137.057	118.879	137.71	116.994	116.953	131.606	118.593	57.5863	92.6644	84.6679	98.7475
Locus_1650_Transcript_13/15	GTPase LSG1-2	P-loop containing nucleoside triphosphate hydrolases superfamily protein	163.531	185.964	149.689	181.971	127.435	104.398	104.959	107.033	133.443	122.923	106.586	87.1733	165.862	206.931	161.377	143.711	101.469	109.087	112.839	67.7337	101.63	110.86	85.6009
Locus_3236_Transcript_1/1	NifU-like protein 1, chloroplastic	NFU domain protein 1	105.437	131.057	127.061	78.6823	134.437	104.389	108.307	85.517	103.648	140.142	112.616	100.141	115.086	195.431	129.368	130.26	130.472	112.004	112.925	66.3304	108.29	131.09	139.701
Locus_1977_Transcript_24/54		plasma protein	80.4283	64.4388	79.1093	71.0823	131.573	104.375	141.483	123.564	150.448	165.728	116.891	83.2997	109.358	90.2599	86.0013	142.971	141.309	130.325	126.921	102.101	138.381	110.435	92.9646
Locus_602_Transcript_4/7	Isoaspartyl peptidase/L-asparaginase	N-terminal nucleophile aminohydrolases (Ntn hydrolases) superfamily protein	163.529	176.665	165.48	174.626	144.673	104.34	172.069	155.305	88.3999	72.7401	74.8116	113.705	120.635	118.274	130.459	148.352	120.283	133.2	146.168	80.2305	81.7306	90.9175	95.4786
Locus_2352_Transcript_11/18	Oxysterol-binding protein-related protein 3C	OSBP(oxysterol binding protein)-related protein 3C	81.0631	75.8941	77.0895	88.6776	155.174	104.34	123.364	125.677	131.75	172.573	139.59	108.686	102.232	114.545	90.1268	115.819	112.796	127.809	128.677	117.746	116.133	115.967	109.897
Locus_824_Transcript_60/332	Pre-mRNA-splicing factor ATP-dependent RNA helicase DEAH1	RNA helicase family protein	186.363	206.357	200.858	167.664	122.369	104.278	126.88	128.23	149.304	146.457	141.832	125.183	240.981	291.774	248.373	183.663	158.875	151.485	159.928	106.057	120.676	144.477	141.7
Locus_6046_Transcript_14/14	Uncharacterized membrane protein At1g16860	Ubiquitin-specific protease family C19-related protein	59.9126	32.1976	55.9353	65.7661	67.3299	104.262	126.251	114.637	69.083	42.5671	44.592	49.3411	127.121	118.525	118.112	143.988	143.953	177.404	145.501	68.1449	65.8264	63.9803	59.7646
Locus_2582_Transcript_18/18	Ethylene-responsive transcription factor RAP2-3	ethylene-responsive element binding protein	132.875	77.7897	83.9964	224.039	186.965	104.049	71.2748	83.2269	52.3991	95.4626	77.5247	141.897	61.6442	64.3527	67.6792	63.997	44.5067	33.9403	37.6581	50.016	77.2864	111.669	26.0246
Locus_1856_Transcript_1/60	StAR-related lipid transfer protein 7, mitochondrial	Polyketide cyclase/dehydrase and lipid transport superfamily protein	80.3337	80.4102	78.1929	72.0627	93.6444	103.985	113.883	116.937	144.792	183.742	135.424	122.522	114.988	131.925	120.334	237.735	237.323	191.585	210.825	130.856	176.234	112.474	141.721
Locus_1345_Transcript_3/19	Pathogen-associated molecular patterns-induced protein A70	transcription elongation factor	118.589	194.932	237.149	562.692	244.731	103.957	356.383	338.386	481.633	568.139	256.44	362.647	570.356	511.672	545.749	499.822	539.693	598.274	699.244	319.455	297.171	532.409	1743.68
Locus_15892_Transcript_9/9	Mediator of RNA polymerase II transcription subunit 16	sensitive to freezing 6	142.178	233.577	198.149	192.245	84.7717	103.815	72.2786	71.8616	182.273	124.07	153.292	174.742	130.524	142.075	156.042	72.3384	74.7323	58.8142	57.4164	57.2474	53.8303	79.0703	130.726
Locus_543_Transcript_11/13	40S ribosomal protein S23	Ribosomal protein S12/S23 family protein	131.534	134.901	125.686	124.484	62.8899	103.731	130.83	90.9953	165.483	71.772	66.1092	102.797	114.427	125.483	155.694	89.0884	87.3193	127.147	98.3958	110.743	75.5892	88.7088	98.4642
Locus_15367_Transcript_1/8	Malate dehydrogenase, cytoplasmic	ELKS/Rab6-interacting/CAST family protein	152.609	154.47	144.794	172.853	106.704	103.377	113.329	123.113	260.135	119.169	106.119	145.614	139.692	124.255	140.892	161.349	111.829	119.672	153.11	81.3794	88.4843	98.7915	119.498
Locus_4136_Transcript_4/8	Ubiquinol oxidase, mitochondrial	alternative oxidase 2	161.452	180.284	153.011	133.248	91.9146	103.176	83.7729	88.8696	140.513	124.117	110.876	82.8289	95.5393	88.9537	107.802	73.1729	63.7428	70.0876	70.5464	76.3616	75.317	88.8561	55.1862
Locus_1770_Transcript_3/3	MOB kinase activator-like 1A	Mob1/phocein family protein	49.9352	41.0894	40.4261	80.4469	61.7554	103.155	115.662	101.5	55.8283	61.802	61.6277	57.0202	26.9348	25.5417	28.1533	70.103	60.1497	64.9326	61.9601	51.7904	56.8166	64.4732	40.9928
Locus_3329_Transcript_21/31	Villin-2	villin 2	113.594	101.926	105.939	107.274	90.5942	103.147	116.053	113.158	160.509	168.158	152.275	107.514	133.517	119.397	129.126	109.73	113.409	109.927	100.008	116.924	117.346	92.2417	120.999
Locus_824_Transcript_172/332	Ketol-acid reductoisomerase (NADP(+))	valine-tRNA ligase	156.244	126.521	131.455	105.311	161.699	103.119	116.068	136.339	178.283	132.554	142.461	109.929	267.196	234.136	220.06	314.77	235.453	269.414	237.194	131.011	198.849	166.496	180.366
Locus_2170_Transcript_9/18	Zinc finger CCCH domain-containing protein 62	SAP domain-containing protein	361.107	489.558	410.878	478.059	177.696	103.082	137.95	134.604	231.467	227.531	247.347	173.587	361.776	423.58	334.809	163.55	125.437	123.168	138.91	169.339	192.327	205.123	197.522
Locus_3385_Transcript_3/21	Diacylglycerol O-acyltransferase 2D	diacylglycerol acyltransferase family	297.73	380.569	330.194	559.308	101.918	103.021	144.818	146.485	109.811	103.786	166.46	204.526	307.924	325.696	330.403	151.017	122.954	135.329	140.787	98.2797	132.783	179.167	251.441
Locus_1319_Transcript_5/11	B2 protein	DCD (Development and Cell Death) domain protein	171.415	130.148	152.624	125.148	104.197	102.984	90.9084	93.6973	112.939	74.216	107.3	114.288	196.177	212.2	190.509	118.014	136.758	113.795	135.853	95.4723	111.656	149.823	142.822
Locus_1214_Transcript_2/10	Eukaryotic peptide chain release factor GTP-binding subunit ERF3A	Translation elongation factor EF1A/initiation factor IF2gamma family protein	153.846	133.62	128.765	113.716	106.401	102.984	121.673	119.162	157.629	138.13	122.904	117.408	191.137	179.254	150.091	160.21	140.234	136.49	132.594	147.633	148.715	135.488	139.196
Locus_20905_Transcript_1/6	2-Cys peroxiredoxin BAS1, chloroplastic	Thioredoxin superfamily protein	222.869	203.816	213.876	214.49	95.4539	102.816	124.133	117.982	215.009	136.199	192.253	183.059	228.586	254.149	238.948	117.304	161.764	134.785	125.055	184.165	148.946	179.446	163.799
Locus_20774_Transcript_2/2	ER membrane protein complex subunit 2-A	Protein prenylyltransferase superfamily protein	198.298	231.787	194.057	180.064	108.809	102.783	113.235	114.834	142.962	137.2	123.852	110.146	145.464	151.638	153.087	75.8391	78.2123	89.0199	95.1975	95.6585	94.9947	130.392	108.476
Locus_4505_Transcript_1/8			158.75	165.858	109.534	185.104	273.28	102.777	35.3964	47.5746	6.70944	4.8933	5.62045	8.57381	12.9574	9.64631	33.9378	5.18962	2.79705	3.86883	1.8131	0.215042	1.88136	1.4409	1.84542
Locus_1306_Transcript_59/63	Protein CHROMATIN REMODELING 5	chromatin remodeling 5	213.087	184.37	236.033	144.262	133.501	102.655	137.57	139.107	134.08	122.183	119.282	112.411	264.448	249.818	279.784	199.858	168.526	181.449	187.505	127.629	148.081	147.823	155.323
Locus_2039_Transcript_25/45	DEK domain-containing chromatin-associated protein 4	DEK domain-containing chromatin associated protein	182.255	180.449	171.657	117.615	137.89	102.621	140.691	129.975	119.095	89.2058	90.431	87.5269	248.767	296.532	230.443	190.66	188.794	203.713	212.963	111.94	140.89	156.159	159.168
Locus_2766_Transcript_13/18	Protein transport protein SEC13 homolog B	transducin family protein / WD-40 repeat family protein	104.913	93.6096	95.8971	80.3832	92.3102	102.545	110.933	108.145	99.1862	93.6735	71.5593	75.0064	118.757	109.769	122.375	145.956	116.637	123.655	134.198	98.1907	89.0262	75.2661	102.897
[truncated: 14,497 more rows]
