# Supplementary material for: Gene expression and metabolite levels converge in the thermogenic spadix of skunk cabbage
Source: Plant Physiol. 2024 Feb 6;195(2):1561–85. doi: 10.1093/plphys/kiae059 (PMC11142342; doi:10.1093/plphys/kiae059)
Supplement: kiae059_Supplementary_Data [file kiae059_supplementary_data.zip › ds2.xlsx]

## Sheet: Caption
Supplemental Data S2. Differentially expressed genes (DEGs) between florets and pith at various thermogenic stages in S. renifolius. This data set contains DEGs shown in volcano plot (Fig. 2). Expression levels are presented as TPM-normalized values, calculated using the Strand NGS software. Gene function annotations and descriptions provided herein are the result of homology searches performed a…

## Sheet: Pre_Florets
Gene ID	Description (SWISS PROT)	Description (Araport11)	Pre_F1	Pre_F2	Pre_F3	Pre_F4	Hot_F1	Hot_F2	Hot_F3	Hot_F4	Post_F1	Post_F2	Post_F3	Post_F4	Pre_P1	Pre_P2	Pre_P3	Hot_P1	Hot_P2	Hot_P3	Hot_P4	Post_P1	Post_P2	Post_P3	Post_P4
Locus_360_Transcript_58/67	ATP-dependent 6-phosphofructokinase 3	phosphofructokinase 3	27182	38933.2	27071.8	29801.4	18555.4	16829.8	15040	15453	4795.16	3270.24	4025.14	8189.78	7405.3	8664.29	15533.8	2618.65	2257.39	2691.43	3380.6	904.782	895.527	1390.1	2223
Locus_110_Transcript_12/119	Phosphoenolpyruvate carboxylase, housekeeping isozyme	phosphoenolpyruvate carboxylase 3	11302.9	14245.8	13098.7	11860.4	4989.94	4895.54	5094.72	5300.82	2682.25	1617.81	1977.07	4877.88	3026.22	3971.01	7747.99	1774.32	1201.23	1374.05	1713.48	1269.99	1050.98	1151.92	2297.2
Locus_1416_Transcript_12/34	Mitochondrial uncoupling protein 4	dicarboxylate carrier 2	8667.51	16111	10682.8	10694.6	7141.85	6140.64	8321.53	8253.61	1693.44	2086.88	2658.34	2224.92	2347.49	3182.45	4398.8	1293.38	1215.5	1566.12	1435.62	620.401	524.887	755.512	1410.38
Locus_24_Transcript_762/1190	Internal alternative NAD(P)H-ubiquinone oxidoreductase A1, mitochondrial	alternative NAD(P)H dehydrogenase 1	5512.26	12382.2	8991.3	15610.4	2626.44	2949	4020.95	4088.78	1132.45	2684.16	3259.63	2992.51	1260.79	1754.79	3784.85	396.559	387.877	445.5	547.196	114.612	137.524	416.286	777.157
Locus_99_Transcript_22/25	2,3-bisphosphoglycerate-independent phosphoglycerate mutase	Phosphoglycerate mutase%2C 2%2C3-bisphosphoglycerate-independent	8379.41	9175.78	13562.8	10166.9	1985.95	2188.52	2033.24	1993.1	3067.16	2453.58	4603.21	4758.56	2587.93	3230.25	6575.95	1191.87	1190.48	1158.01	1212.78	1278.19	1194.73	1837.78	2365.34
Locus_24_Transcript_1188/1190	Aconitate hydratase 3, mitochondrial	aconitase 3	8588.49	9976.21	9648.03	5859.21	6249.94	7112.76	5028.73	4748.08	1863.34	2004.17	2215.1	2393.58	2064.69	1820.9	4165.92	998.191	949.428	940.185	1123.95	604.543	568.564	646.31	746.436
Locus_2126_Transcript_7/15	Ubiquinol oxidase 1, mitochondrial	alternative oxidase 1A	4519.12	5359.61	5058.49	5943.9	5166.05	5268.33	5176.9	5254.59	1128.93	1845.09	1321.5	1093.27	1015.21	948.095	2172.11	926.555	864.592	864.548	1004.45	270.479	268.382	374.568	450.263
Locus_270_Transcript_88/405	Agamous-like MADS-box protein TM6	K-box region and MADS-box transcription factor family protein	5047.28	5770.15	3351.88	3727.33	4883.77	3100.24	4137.33	4318.33	215.692	138.745	235.036	403.114	1433.75	1110.76	1525.49	453.789	378.258	380.463	500.995	45.0913	49.4555	129.063	146.824
Locus_4631_Transcript_6/17	Fructose-bisphosphate aldolase 1, cytoplasmic	Aldolase superfamily protein	4180.3	4871.48	4009.44	4073.53	4385.98	8611.61	5846.73	5381.85	4632.5	4681.12	5476.73	4831.22	1440.6	1591.71	2513.75	1863.49	2107.15	2105.96	2297.36	1541.41	1407.04	1834.62	2190.76
Locus_467_Transcript_4/27	Probable galactinol--sucrose galactosyltransferase 6	Raffinose synthase family protein	3703.9	4601.04	3268.8	4193.17	2698.73	2325.34	2174.22	2118.61	664.872	551.939	683.352	622.215	2043.06	1623.61	1985.12	847.959	709.491	683.154	523.185	285.085	181.735	256.241	449.548
Locus_1757_Transcript_18/60	RNA demethylase ALKBH10B	oxidoreductase%2C 2OG-Fe(II) oxygenase family protein	4129.56	3703.52	4148.81	3636.19	3032.17	1997.04	2945.36	3041.45	533.161	749.126	362.772	961.741	1615.37	1480.35	2496.3	1012.64	724.991	1081.3	1341.88	201.862	219.38	284.466	609.534
Locus_24_Transcript_1179/1190	Aconitate hydratase 3, mitochondrial	aconitase 3	3837.21	4278.24	4163.91	2937.05	2239.49	2894.33	2145.67	2057.54	843.597	880.248	976.833	1104.52	916.175	797.159	1908.33	411.391	392.969	400.581	449.334	243.12	240.065	285.048	313.13
Locus_24_Transcript_1173/1190	Putative aconitate hydratase, cytoplasmic	aconitase 3	3748.81	3869.35	4093.01	2931.63	1944.55	2927.22	2006.94	1970.03	814.2	800.602	892.378	1101.52	899.307	757.584	1849.84	434.346	396.171	425.219	470.447	238.571	233.126	268.474	337.725
Locus_139_Transcript_2/4	S-adenosylmethionine decarboxylase proenzyme	S-adenosylmethionine decarboxylase	3312.62	3532.75	2813.58	3810.39	1406.74	1303.91	1074.47	1144.28	3670.82	9083.79	6070.45	4211.39	1097.5	956.405	1415	733.254	676.534	727.113	564.535	1603.71	1690.33	1402.09	1673.43
Locus_754_Transcript_7/16	Early light-induced protein 1, chloroplastic	Chlorophyll A-B binding family protein	2266.77	3117.16	2110.14	3904.02	327.154	333.676	147.076	164.561	920.112	552.813	2003.98	4909.42	411.319	1218.4	857.734	217.598	180.565	175.875	104.908	238.143	411.603	927.938	3602.62
Locus_6176_Transcript_2/19	Suppressor of disruption of TFIIS	Haloacid dehalogenase-like hydrolase (HAD) superfamily protein	2417.77	2171.16	2832.78	3393.49	1314.85	1516.06	553.623	598.22	641.286	468.951	308.399	943.558	737.155	459.716	1451.86	410.651	176.881	111.077	154.144	74.3576	171.356	121.561	244.404
Locus_192_Transcript_10/25	Agamous-like MADS-box protein MADS9	K-box region and MADS-box transcription factor family protein	1888.07	2139.28	1754.45	1712.08	1698.74	1469.21	1581.11	1513.95	130.745	143.679	213.484	360.999	946.221	802.816	1017.23	1251.49	1072.93	875.289	1257.82	176.819	102.801	337.931	487.955
Locus_293_Transcript_4/21	Fructose-1,6-bisphosphatase, cytosolic	Inositol monophosphatase family protein	2002.66	1824.46	1867.24	1762.4	2219.43	3388.49	2164.89	2245.74	1271.9	1485.7	1877.83	1818.22	403.63	294.673	875.864	390.449	342.107	279.091	340.39	151.17	132.685	281.53	422.909
Locus_250_Transcript_9/20	MYB-like transcription factor EOBII	myb domain protein 24	1276.81	1710.11	2040.32	1766.96	1249.41	1339.33	1488.23	1465.55	980.125	1456.29	1362.49	1121.39	353.319	367.891	996.862	127.537	140.925	137.87	173.159	100.965	65.9344	193.033	331.484
Locus_954_Transcript_7/12	Probable fructokinase-3	pfkB-like carbohydrate kinase family protein	1442.27	1665.16	1574.66	1610.27	585.467	581.737	644.193	615.56	130.627	164.092	144.131	228.295	325.883	274.183	717.672	200.908	155.329	162.339	189.847	106.525	96.3488	98.8832	155.368
Locus_432_Transcript_1/18		Pollen Ole e 1 allergen and extensin family protein	1221.49	1019.23	1395.43	1682.94	959.361	353.256	162.894	229.685	724.753	76.3985	218.69	405.958	286.668	162.76	635.687	54.3546	42.5654	25.8964	30.2102	170.78	352.439	247.407	102.693
Locus_330_Transcript_18/23	Pyruvate dehydrogenase E1 component subunit beta-1, mitochondrial	Transketolase family protein	1080.27	1171.44	912.024	891.424	1499.62	1006.01	970.472	1036	353.073	394.017	446.41	496.756	423.148	397.866	564.004	498.386	402.52	420.39	510.95	253.984	270.307	324.451	340.885
Locus_110_Transcript_87/119	Beta-amylase 3, chloroplastic	chloroplast beta-amylase	657.623	1146.68	1341.47	836.194	440.71	405.902	268.724	274.299	102.005	277.221	315.594	226.93	165.987	177.377	526.279	47.097	54.3	42.8088	49.8787	8.77025	19.3942	29.0507	30.011
Locus_539_Transcript_8/24	Kunitz trypsin inhibitor 5	Kunitz family trypsin and protease inhibitor protein	817.947	1156.31	636.318	783.439	1002.7	1744.82	1011.53	1205.01	1717.74	1336.62	1941.8	1838.3	237.586	294.138	362.66	164.915	165.139	143.203	147.508	311.316	268.118	425.779	609.076
Locus_15506_Transcript_1/14	Stem-specific protein TSJT1	aluminum induced protein with YGL and LRDR motifs	991.245	1215.55	433.369	690.358	492.002	317.409	204.034	296.122	127.75	85.7043	334.426	256.388	187.579	183.093	193.547	28.2622	18.7928	8.25505	14.821	5.37436	19.1726	62.5226	48.8204
Locus_1034_Transcript_12/13	Dihydrolipoyllysine-residue acetyltransferase component 3 of pyruvate dehydrogenase complex, mitochondrial	Dihydrolipoamide acetyltransferase%2C long form protein	749.903	937.572	852.054	589.38	458.99	416.699	374.31	363.922	339.942	300.263	391.994	424.043	279.575	313.51	507.495	249.44	225.017	232.704	259.641	170.279	167.38	221.326	264.756
Locus_2604_Transcript_3/19	Glyoxylase I 4	Lactoylglutathione lyase / glyoxalase I family protein	710.432	792.349	841.318	698.828	593.845	1098.88	674.19	720.128	375.418	475.018	497.14	370.669	131.161	100.054	401.466	58.5938	80.8885	36.9377	47.1577	7.39308	29.297	43.6499	30.5961
Locus_1533_Transcript_4/13	Heat shock protein 83	heat shock-like protein	763.15	989.465	553.675	732.516	467.139	494.705	383.553	333.795	265.593	404.582	748.671	609.406	288.716	265.144	245.014	350.987	327.175	314.886	236.412	166.33	197.993	182.329	268.669
Locus_360_Transcript_59/67	ATP-dependent 6-phosphofructokinase 3	phosphofructokinase 3	630.249	1095.64	670.99	616.126	308.052	299.43	266.872	266.204	181.982	127.144	138.559	277.146	170.064	220.444	324.215	41.5853	35.9045	34.2666	32.0942	19.2911	17.4368	27.4927	70.0484
Locus_472_Transcript_12/21	Polygalacturonase 1 beta-like protein 3	polygalacturonase 2	644.348	773.102	747.303	842.121	1067.23	739.782	874.882	862.302	1278.7	1216.16	916.666	305.627	320.568	283.965	373.531	223.538	192.05	207.857	216.505	186.32	86.7397	131.947	113.138
Locus_730_Transcript_1/1	Thiamine thiazole synthase 2, chloroplastic	thiazole biosynthetic enzyme%2C chloroplast (ARA6) (THI1) (THI4)	602.396	827.391	649.797	727.292	678.992	190.3	377.194	365.507	137.405	81.7049	120.438	145.657	178.125	227.787	389.708	178.313	227.577	211.479	214.867	181.925	128.58	170.432	132.631
Locus_175_Transcript_384/384	Cysteine proteinase RD21A	Granulin repeat cysteine protease family protein	925.086	701.506	330.179	843.504	3193.12	3391.94	3210.12	3669.98	4861.54	6859.09	2986.31	4471.68	236.877	90.6244	145.605	396.142	1276.12	819.513	808.447	12767.4	20576.8	8889.45	7735.17
Locus_1575_Transcript_4/5	Methionine gamma-lyase	methionine gamma-lyase	715.85	440.598	683.4	819.237	1460.61	895.347	626.158	704.345	1257.83	2204.46	2446.91	1770.91	105.079	32.0661	244.465	101.32	81.8157	64.7308	60.4005	108.638	198.206	247.341	211.676
Locus_678_Transcript_3/9	Peroxisomal 2,4-dienoyl-CoA reductase [(3E)-enoyl-CoA-producing]	short-chain dehydrogenase-reductase B	480.69	815.888	554.312	641.736	529.983	333.89	356.014	375.515	354.699	332.497	417.273	532.358	212.327	235.687	361.852	146.203	119.654	115.611	122.163	146.678	185.944	231.775	258.667
Locus_2140_Transcript_31/31	Probable methyltransferase PMT2	S-adenosyl-L-methionine-dependent methyltransferases superfamily protein	591.958	555.688	577.592	741.879	416.698	396.122	510.83	516.379	293.602	405.648	434.191	445.165	276.305	222.289	345.09	200.152	153.046	216.346	185.039	185.748	163.231	193.236	201.33
Locus_527_Transcript_17/34	Acyl-coenzyme A thioesterase 2, chloroplastic	Thioesterase/thiol ester dehydrase-isomerase superfamily protein	602.539	633.832	521.831	467.806	1160.59	1350.77	779.305	784.086	419.976	316.317	611.919	660.371	203.867	150.963	256.501	281.647	257.857	192.682	248.954	92.572	62.6614	126.872	114.113
Locus_349_Transcript_6/10	Dihydrolipoyl dehydrogenase 1, mitochondrial	mitochondrial lipoamide dehydrogenase 1	475.927	682.241	572.108	462.431	384.821	504.013	354.432	374.109	288.708	272.408	419.255	423.37	163.411	172.794	269.674	123.443	137.457	148.909	173.827	90.1098	104.658	139.29	189.455
Locus_804_Transcript_9/298	Homeobox protein ATH1	homeobox protein ATH1	762.384	443.513	527.769	442.502	299.434	498.408	475.596	438.233	143.136	187.051	121.346	245.606	202.422	105.138	269.961	57.2504	85.85	57.8562	73.6629	25.5435	21.6496	43.0417	56.9078
Locus_6217_Transcript_1/4	Galactinol synthase 1	galactinol synthase 1	337.221	626.231	384.817	643.774	2.27424	2.56428	3.85375	5.59921	104.654	5.23887	30.0065	312.055	66.0067	108.293	175.234	8.53688	3.96173	0.932831	1.60732	5.08736	18.9906	72.2375	147.675
Locus_15484_Transcript_5/5	Fumarate hydratase 1, mitochondrial	fumarase 1	565.294	560.848	395.102	327.527	229.644	224.851	176.928	180.312	160.321	99.4794	154.423	163.874	131.839	107.236	207.874	104.851	87.9339	101.929	103.041	84.0223	62.083	65.0108	89.6644
Locus_4600_Transcript_4/20	Polyadenylate-binding protein-interacting protein 9	CTC-interacting domain 9	354.011	445.55	452.558	462.087	240.134	246.764	310.007	300.628	84.7534	62.6248	94.1346	79.7964	156.682	160.251	266.309	160.333	130.603	124.916	155.66	62.3352	46.0257	55.2801	64.8934
Locus_1_Transcript_5/5	Dihydrolipoyllysine-residue succinyltransferase component of 2-oxoglutarate dehydrogenase complex 2, mitochondrial	Dihydrolipoamide succinyltransferase	449.46	376.657	413.276	461.223	285.147	471.399	363.797	331.292	171.293	134.718	187.606	242.563	158.551	147.474	231.445	174.301	199.685	221.413	227.379	109.03	91.4079	143.595	193.681
Locus_3965_Transcript_68/82	Myb-related protein 308	myb domain protein 4	335.157	399.893	454.433	353.082	572.855	324.724	351.358	420.573	210.374	281.863	227.02	177.557	109.552	76.5054	194.066	60.1215	54.3447	56.3054	69.2678	39.6325	48.1626	82.1373	52.9101
Locus_523_Transcript_16/23	Alkaline/neutral invertase CINV2	cytosolic invertase 2	279.509	402.15	356.635	503.1	137.367	123.86	112.529	109.61	94.9636	133.867	157.588	121.767	93.5907	112.396	186.076	46.6401	40.0736	41.9939	46.3957	46.2554	38.3565	40.2075	80.6411
Locus_8872_Transcript_4/6	4-coumarate--CoA ligase-like 1	acyl-CoA synthetase 5	481.742	260.352	426.155	346.015	20.4669	14.5068	24.0495	28.765	7.72337	6.48453	18.5685	10.0656	119.519	36.5556	81.783	5.92938	9.05093	5.99236	4.66252	3.63665	5.35235	8.22023	9.61355
Locus_681_Transcript_58/70	Isocitrate dehydrogenase [NAD] catalytic subunit 5, mitochondrial	isocitrate dehydrogenase V	288.757	400.408	369.495	394.551	474.709	706.469	473.674	451.496	318.166	240.43	322.644	327.738	125.307	122.002	225.353	138.787	158.611	150.497	168.672	123.488	91.6574	122.807	144.207
Locus_2255_Transcript_17/17	Dihydrolipoyllysine-residue succinyltransferase component of 2-oxoglutarate dehydrogenase complex 1, mitochondrial	Dihydrolipoamide succinyltransferase	364.343	439.198	331.655	282.056	299.108	340.852	360.426	341.617	156.505	191.314	216.474	252.978	174.292	139.697	188.815	149.418	170.74	162.267	168.772	100.37	118.504	131.327	196.081
Locus_3529_Transcript_7/12	Probable phytol kinase 2, chloroplastic	Phosphatidate cytidylyltransferase family protein	381.966	243.515	368.628	414.494	129.436	171.085	175.084	183.189	60.1671	114.108	79.2958	93.301	132.948	87.3046	199.544	71.2519	81.338	68.4754	60.2681	46.3114	63.9682	46.4337	75.1849
Locus_1023_Transcript_4/11	Probable inositol oxygenase	myo-inositol oxygenase 1	331.154	313.644	388.873	225.424	81.8851	302.831	205.814	144.401	33.3017	183.827	60.663	63.1572	35.2003	33.3179	140.857	5.6721	23.0671	10.9443	8.28556	0.807615	16.6204	7.36517	3.51687
Locus_15651_Transcript_2/3	2-methylpropanoate--CoA ligase CCL4	acyl activating enzyme 5	414.577	317.914	302.005	222.292	337.325	296.331	297.529	344.406	356.907	327.401	321.117	121.615	114.353	91.9458	136.688	87.9491	62.4161	65.3225	80.7355	105.991	83.1734	100.729	80.383
Locus_1488_Transcript_18/29	Probable beta-1,3-galactosyltransferase 8	Galactosyltransferase family protein	393.318	163.132	333.37	311.933	380.266	433.974	563.28	768.533	18.2831	4.03705	13.421	22.7166	107.968	22.1577	61.188	36.1242	21.556	18.0135	14.6403	0.732317	2.64329	9.25173	0.970636
Locus_4418_Transcript_3/28	Probable jasmonic acid carboxyl methyltransferase 1	jasmonic acid carboxyl methyltransferase	322.875	346.744	230.338	298.117	163.798	255.139	241.973	260.614	180.005	185.427	342.026	277.6	122.099	108.976	133.728	86.275	57.2267	67.3701	54.103	31.5277	67.0537	107.208	98.6243
Locus_877_Transcript_3/6	Citrate synthase, mitochondrial	Citrate synthase family protein	369.186	230.159	310.731	242.468	188.214	258.103	260.69	232.52	216.15	115.979	257.583	205.242	85.0446	49.5519	152.619	57.6513	70.97	80.5691	80.144	59.7981	42.2962	78.5166	89.7389
Locus_6217_Transcript_3/4	Galactinol synthase 2	galactinol synthase 1	187.953	333.137	212.196	378.637	0.938067	1.26673	1.15742	2.85938	59.4057	2.28799	15.5188	175.157	38.2418	64.4772	97.8006	3.2612	2.00581	0.416462	0.884544	2.89627	11.0505	41.2923	79.0341
Locus_4518_Transcript_7/15	Uncharacterized protein At4g22758	hypothetical protein	208.447	242.366	324.335	304.347	196.858	196.073	214.485	215.057	83.2961	219.068	203.591	121.59	90.9864	90.0502	164.069	59.3331	49.3529	43.5023	38.6183	44.8459	59.8763	57.0328	57.0348
Locus_742_Transcript_8/28	Transcription factor ABORTED MICROSPORES	basic helix-loop-helix (bHLH) DNA-binding superfamily protein	335.998	209.729	291.544	222.808	232.587	186.42	220.852	239.918	15.6169	6.79746	13.3102	23.6642	108.361	31.6032	95.3234	33.4719	38.3698	20.8909	35.5864	6.33137	6.08887	11.6178	6.80589
Locus_10724_Transcript_3/3	Cytochrome P450 703A2	cytochrome P450%2C family 703%2C subfamily A%2C polypeptide 2	327.56	227.212	222.115	282.775	165.391	56.5603	102.671	242.496	7.36951	3.04729	3.63761	6.89116	100.47	35.4339	48.0856	33.2665	17.0917	19.2325	17.4537	11.526	17.8161	7.64931	9.29546
Locus_2115_Transcript_3/15	Guanosine deaminase	Cytidine/deoxycytidylate deaminase family protein	227.114	250.268	242.035	238.264	93.8139	109.663	120.902	121.676	142.294	279.631	189.128	169.675	87.1172	113.604	164.22	34.7419	29.4387	38.0168	33.3961	62.0477	92.1681	70.1543	121.934
Locus_1714_Transcript_3/8	ABC transporter C family member 5	multidrug resistance-associated protein 5	193.417	310.73	198.857	183.605	35.7949	43.5676	53.9787	54.4204	75.5698	43.0668	84.3597	84.6933	79.4267	92.2478	95.9175	31.0716	31.0229	29.8179	33.9984	26.3649	31.571	33.5516	47.4166
Locus_2005_Transcript_25/45	Nudix hydrolase 16, mitochondrial	nudix hydrolase homolog 16	201.456	221.643	227.659	230.332	102.821	107.85	102.059	95.1703	200.352	250.823	292.215	328.41	78.9138	68.0574	133.56	48.7658	44.162	40.0108	46.8007	33.757	57.1426	30.1189	61.6079
Locus_3517_Transcript_80/102	Putative RNA polymerase II subunit B1 CTD phosphatase RPAP2 homolog	RNA polymerase II subunit B1 CTD phosphatase RPAP2-like protein	268.473	224.806	180.507	196.818	89.2627	123.661	168.431	172.495	82.8622	77.6923	129.025	73.5341	120.658	85.8239	111.659	87.6692	90.5282	91.6106	102.196	40.3142	40.3155	65.9933	39.2354
Locus_15506_Transcript_13/14	Stem-specific protein TSJT1	aluminum induced protein with YGL and LRDR motifs	249.535	206.116	179.123	187.729	109.254	87.5303	72.3389	95.8438	34.6198	26.8558	110.783	61.5189	61.5795	36.3549	90.1858	27.204	19.9671	24.3155	24.5111	7.96917	9.01131	25.8286	11.6023
Locus_16524_Transcript_19/21	3-ketoacyl-CoA synthase 10	3-ketoacyl-CoA synthase 10	173.677	190.5	190.557	266.044	312.512	431.426	368.809	331.043	462.848	628.03	783.611	557.025	67.6488	42.3856	87.835	47.5887	45.0331	34.6277	37.4134	9.29307	16.2863	41.5534	44.8905
Locus_830_Transcript_12/29	Protein YABBY 5	Plant-specific transcription factor YABBY family protein	243.13	185.847	202.148	174.054	214.688	167.533	121.144	158.051	62.3347	20.6737	40.4203	74.9692	37.6865	16.9493	69.5544	7.88831	6.53858	3.26094	4.29879	0.158347	0.10081	4.14377	0.734879
Locus_11898_Transcript_2/9	Probable lysophospholipase BODYGUARD 1	alpha/beta-Hydrolases superfamily protein	169.004	205.395	185.753	241.604	72.3654	109.688	127.043	137.002	143.701	259.846	134.078	109.965	82.5324	70.8116	117.904	38.1944	50.2186	43.1764	37.2428	74.873	75.0691	63.6413	82.7036
Locus_3964_Transcript_3/34	Transcription factor TCP2	TEOSINTE BRANCHED 1%2C cycloidea and PCF transcription factor 2	126.73	228.443	230.08	179.316	152.193	90.1369	81.1142	98.9001	86.6061	67.0631	121.002	111.553	34.9397	35.4145	57.1749	36.1623	28.3986	23.2574	26.3988	27.093	22.9436	30.2896	27.4089
Locus_4740_Transcript_3/7	DCD domain-containing protein NRP-B	DCD (Development and Cell Death) domain protein	107.16	185.847	212.437	217.176	361.232	250.278	273.784	307.766	505.574	474.243	583.991	468.081	34.3566	46.5793	83.5907	174.976	101.714	159.305	203.805	39.1774	111.624	112.814	48.2602
Locus_15376_Transcript_2/8	Cytochrome c	cytochrome c-2	200.297	192.122	163.463	163.627	402.909	458.812	357.918	342.97	303.925	214.558	239.285	259.905	74.7018	73.2259	96.4037	145.597	126.478	132.492	112.335	97.1689	91.2221	97.4181	100.027
Locus_3760_Transcript_10/23	Urea-proton symporter DUR3	urea-proton symporter DEGRADATION OF UREA 3 (DUR3)	231.263	117.662	163.652	197.024	226.085	221.735	133.191	158.537	46.2205	33.8917	166.326	57.4592	80.4809	47.3455	83.2014	41.9812	41.7909	31.2778	37.9998	8.29742	16.8096	39.4	35.0244
Locus_1076_Transcript_4/16	External alternative NAD(P)H-ubiquinone oxidoreductase B3, mitochondrial	NAD(P)H dehydrogenase B3	141.002	213.311	132.872	182.735	80.8152	42.689	77.0842	75.6866	74.0989	71.4208	70.5059	69.7166	51.3931	56.7667	75.0764	24.6117	21.9606	25.0901	26.451	41.0284	25.3553	35.7642	51.3866
Locus_2494_Transcript_8/13		cruciferin (DUF506)	152.948	133.335	150.774	199.236	65.1939	119.275	93.981	103.439	221.646	262.374	394.919	242.829	53.2422	55.6956	71.9103	31.5584	36.5259	26.9822	26.9494	41.2096	81.1619	104.009	84.54
Locus_4505_Transcript_1/8			158.75	165.858	109.534	185.104	273.28	102.777	35.3964	47.5746	6.70944	4.8933	5.62045	8.57381	12.9574	9.64631	33.9378	5.18962	2.79705	3.86883	1.8131	0.215042	1.88136	1.4409	1.84542
Locus_20723_Transcript_2/3	Mutanase Pc12g07500	transmembrane protein%2C putative (DUF1985)	61.1965	185.194	63.6738	253.252	213.088	245.252	196.938	215.734	4295	3685.94	2902.92	785.771	11.7663	17.0845	20.291	39.5969	42.9715	47.0201	48.6553	157.133	337.557	143.485	148.66
Locus_1588_Transcript_8/13	Dr1-associated corepressor	Histone superfamily protein	141.613	177.457	139.566	104.566	56.6178	37.5317	55.9787	60.8914	41.4762	42.7422	59.8453	53.0633	60.1169	57.6284	76.2947	31.8682	22.7937	23.442	29.2913	15.9236	17.4672	32.58	47.3034
Locus_2884_Transcript_3/6	Heptahelical transmembrane protein ADIPOR1	heptahelical transmembrane protein1	140.487	119.072	120.902	179.069	108.476	118.01	111.65	132.566	40.999	71.8909	70.6151	87.0231	49.9653	18.5097	33.2859	7.70804	7.59594	7.50937	5.42969	5.92526	9.72182	6.58875	14.0294
Locus_537_Transcript_53/72	Tuberculostearic acid methyltransferase UfaA1	Cyclopropane-fatty-acyl-phospholipid synthase	182.069	146.395	117.964	107.619	11.0284	6.6244	16.7084	19.7827	123.354	44.2364	105.589	176.657	58.6311	59.1782	45.9197	28.0827	18.1554	12.1924	12.8395	15.5611	16.6845	22.8777	34.023
Locus_5900_Transcript_7/12	NAC transcription factor 25	NAC domain containing protein 25	87.0695	139.006	131.836	185.103	281.297	171.271	193.781	339.794	44.445	106.162	81.4627	200.649	29.3615	39.0901	74.9458	42.1457	24.415	25.8685	24.1576	42.8978	71.1091	54.1988	146.068
Locus_178_Transcript_40/141	Protein RKD5	RWP-RK domain-containing protein	112.73	111.082	148.509	164.034	601.707	399.432	576.819	703.843	60.8231	68.3117	38.2979	73.0312	51.6328	51.4861	66.8479	117.653	90.7396	90.6196	72.5317	29.86	47.4652	45.5446	49.3721
Locus_840_Transcript_108/162	Endoribonuclease Dicer homolog 3b	dicer-like 3	123.078	119.03	147.228	144.206	55.7829	64.1968	61.6019	48.804	13.8582	15.7499	15.4464	17.2665	63.9521	51.1173	44.752	22.6061	17.3463	22.4272	21.3947	8.92929	24.1776	16.2027	12.7001
Locus_175_Transcript_121/384	Protein STRICTOSIDINE SYNTHASE-LIKE 13	Calcium-dependent phosphotriesterase superfamily protein	152.777	144.816	120.087	108.217	124.303	87.0577	96.4813	97.1227	54.5413	42.2081	31.3896	40.8107	63.293	39.0762	38.4733	29.7107	24.1312	45.3676	34.5477	14.5502	26.6655	14.4727	29.9945
Locus_1434_Transcript_1/3	Tetraketide alpha-pyrone reductase 2	NAD(P)-binding Rossmann-fold superfamily protein	148.782	93.6599	138.855	139.858	24.6866	8.3972	31.1539	32.0969	2.08932	0.204924	3.02558	1.51151	43.4611	17.4994	33.2883	6.941	29.4129	22.6027	19.3615	29.8812	32.9822	39.0926	19.3151
Locus_2668_Transcript_1/5	Ribose-phosphate pyrophosphokinase 3, mitochondrial	phosphoribosyl pyrophosphate (PRPP) synthase 3	113.536	139.68	107.986	156.528	74.5615	109.329	70.8534	66.7955	195.794	343.263	244.743	130.731	59.5162	62.9781	57.2039	53.9117	37.6482	45.0556	50.3303	88.8771	77.9811	71.3399	72.0228
Locus_1637_Transcript_1/21	Cytochrome P450 90D2	cytochrome P450%2C family 90%2C subfamily D%2C polypeptide 1	130.602	107.518	103.137	163.326	106.607	100.342	165.77	168.545	21.5407	48.282	25.1907	19.0054	67.6487	42.0951	63.1428	37.1096	29.416	39.618	51.7528	11.9656	17.0874	21.2564	27.3039
Locus_5524_Transcript_2/3	ABC transporter G family member 11	white-brown complex-like protein	129.353	83.7005	170.111	101.978	77.5727	45.9716	61.0677	64.4741	147.839	115.878	146.827	182.059	39.1093	13.2208	46.7443	14.1565	9.32954	7.89025	9.07441	12.0104	3.06999	13.2155	3.71024
Locus_537_Transcript_45/72	Tuberculostearic acid methyltransferase UfaA1	Cyclopropane-fatty-acyl-phospholipid synthase	170.141	114.227	82.0894	95.8918	9.1623	8.37942	16.0384	20.9455	88.2392	32.2235	85.7007	118.72	58.9713	57.2019	46.1652	23.9938	20.4534	16.5399	19.8937	14.0954	17.9412	25.1241	27.6533
Locus_16357_Transcript_5/5	3-ketoacyl-CoA synthase 6	3-ketoacyl-CoA synthase 6	66.5414	167	68.1362	130.807	83.5805	42.2261	57.1302	65.7099	24.1549	44.3287	36.6856	21.1171	25.0542	26.6115	34.8265	6.15224	3.57894	2.55694	2.73608	1.90654	0.553589	4.76312	0
Locus_91_Transcript_13/60	Stearoyl-[acyl-carrier-protein] 9-desaturase 1, chloroplastic	Plant stearoyl-acyl-carrier-protein desaturase family protein	115.089	95.3888	74.6081	138.298	84.6807	58.3124	139.446	161.35	26.6337	20.4224	27.3221	22.0078	31.7042	11.9426	35.0688	16.7081	7.87592	13.6501	8.4685	15.4422	11.3646	13.9933	15.3567
Locus_463_Transcript_5/12	Boron transporter 4	HCO3- transporter family	112.823	130.292	77.2095	93.1168	32.3248	58.2402	64.7994	54.0369	72.2982	106.225	90.4947	65.2073	35.8119	28.966	42.2065	16.2387	13.9383	13.5554	15.8551	9.47769	15.8062	10.0981	17.6227
Locus_722_Transcript_1/6	Peptide deformylase	Nuclear transport factor 2 (NTF2) family protein	100.326	82.8267	70.1722	93.9541	105.286	84.9383	93.2971	83.8388	186.822	143.93	160.344	137.836	39.3444	39.9664	42.7448	59.4012	39.5033	78.6927	64.9059	48.2709	46.3426	45.3456	79.054
Locus_3109_Transcript_24/43	Protein RGF1 INDUCIBLE TRANSCRIPTION FACTOR 1	PLATZ transcription factor family protein	55.7917	84.8207	115.414	89.7982	68.2377	54.0692	64.9288	54.1658	134.581	191.28	205.631	184.729	21.9328	15.8951	38.9574	23.6042	14.7946	15.254	17.6736	17.4337	37.1844	68.7018	66.5748
Locus_15396_Transcript_2/5	Pyridoxal 5'-phosphate synthase subunit PdxT	centrosomal protein	73.5669	85.0703	80.738	92.0059	26.154	31.6233	32.4179	29.7113	18.6848	16.5432	19.1334	23.9257	35.8016	37.2594	50.0481	22.8836	28.3151	25.9895	24.5661	18.236	19.6061	21.1767	23.3415
Locus_973_Transcript_3/11	Protein REVEILLE 8	Homeodomain-like superfamily protein	75.5304	65.7687	67.544	118.681	89.4702	94.0467	113.715	113.801	45.4362	74.554	135.543	67.3256	28.9643	16.9251	39.1083	27.1771	29.7374	36.6741	38.3697	15.4589	17.0748	23.8031	23.5912
Locus_3899_Transcript_6/8	Iron-sulfur assembly protein IscA-like 1, mitochondrial	Iron-sulfur cluster biosynthesis family protein	59.1393	81.9275	94.0443	90.7706	40.468	37.9526	32.7489	30.6588	36.9402	42.0846	43.3177	53.1838	26.5687	29.7968	50.5031	13.2004	11.7791	12.1527	11.4429	9.2159	14.0909	11.7846	24.2446
Locus_5781_Transcript_11/16	Ammonium transporter 1 member 1	ammonium transporter 1%3B2	91.746	118.73	40.514	62.3686	171.06	231.929	258.968	250.442	70.2755	89.5756	75.9467	64.3565	17.9012	16.1614	22.807	81.161	57.2112	35.2687	39.6968	22.9602	22.2229	19.9629	8.88577
Locus_854_Transcript_4/7	Proline-rich protein 4	proline-rich protein 4	69.1657	47.9679	73.2346	113.143	74.7495	93.9564	118.808	119.243	56.1823	65.2784	169.605	41.2337	16.4805	3.52044	20.3166	3.60289	5.45721	2.07432	2.05919	2.32781	0.356925	4.02198	0.136087
Locus_1533_Transcript_11/13	Heat shock protein 83	heat shock-like protein	67.7838	101.704	52.0802	71.4812	59.9501	45.8733	30.6338	31.6499	26.3668	37.5965	68.8991	62.147	25.7131	25.5484	23.2887	38.1604	28.0784	25.9717	19.047	12.4367	16.9476	15.9184	23.2056
Locus_1351_Transcript_29/32	Haloacid dehalogenase-like hydrolase domain-containing protein Sgpp	Haloacid dehalogenase-like hydrolase (HAD) superfamily protein	73.3489	50.1494	70.0723	98.7064	12.2017	25.2464	20.0323	23.5505	23.7664	22.1996	21.4898	21.2618	23.8982	14.8156	31.6515	8.65536	6.53828	5.45718	5.52769	3.16302	6.47863	5.60207	8.89343
Locus_5786_Transcript_2/5	F-box only protein 6	Galactose oxidase/kelch repeat superfamily protein	63.3046	74.9363	74.312	78.6344	33.5576	30.9113	26.0068	29.5964	43.9323	32.1571	36.338	40.9428	21.4194	20.924	33.7307	7.27686	7.79165	6.4628	6.98061	4.08781	8.9819	11.69	9.85567
Locus_1938_Transcript_8/10	Putative defensin-like protein 83	low-molecular-weight cysteine-rich 46	98.0935	50.5221	61.4487	79.8094	902.616	284.002	468.159	910.876	15.5849	5.15597	9.71235	17.0686	26.7768	6.38345	11.2211	69.3057	29.5139	24.7911	21.7051	3.04865	3.53481	9.13333	5.78166
Locus_21521_Transcript_2/2	Cellulose synthase-like protein E6	cellulose synthase like E1	54.8249	88.5626	52.4238	93.8618	20.9505	64.4601	20.9936	22.8093	6.85659	28.8756	14.3644	3.36723	13.1037	10.8696	27.3614	1.30044	3.27894	0.401077	0.509911	0	0.125703	1.98072	0.13698
Locus_16210_Transcript_1/2	Glutathione S-transferase F12	glutathione S-transferase phi 12	56.8561	60.385	103.364	59.9885	58.1339	56.5756	15.1836	27.3356	6.12647	12.1404	15.4368	16.0014	15.4859	8.5443	28.7224	10.622	2.82925	9.99086	18.2863	11.0075	13.5659	6.36311	0.219532
Locus_6297_Transcript_1/7	CASP-like protein 2A1	Uncharacterized protein family (UPF0497)	83.1406	53.352	71.613	62.8146	19.4427	16.2227	19.5659	14.1542	33.5622	20.3083	25.0592	25.8597	29.0904	12.9771	17.5575	0.6728	7.35827	2.25678	8.03396	0	2.50566	0.872973	5.87247
Locus_3130_Transcript_10/11	Solanidine UDP-glucose glucosyltransferase 1	UDP-glucosyl transferase 73D1	40.7894	47.8304	76.2487	99.1662	85.3779	69.2819	53.1445	54.6255	18.8867	31.5382	30.3538	84.0644	11.4806	14.3951	29.6677	33.9978	20.1823	15.4917	17.7493	4.63667	7.16067	10.965	8.66217
Locus_624_Transcript_10/11	Probable serine/threonine-protein kinase SIS8	Mitogen activated protein kinase kinase kinase-like protein	50.5583	55.9986	44.3923	102.278	21.3617	26.5714	23.9971	19.8371	24.753	71.2109	67.5767	44.6973	18.2261	21.0992	29.9339	8.29736	11.0587	15.4348	12.2312	10.0029	15.8484	9.00068	23.0152
Locus_178_Transcript_46/141	Protein RKD5	RWP-RK domain-containing protein	58.1388	50.1435	62.6061	78.1012	186.321	171.273	254.378	309.279	27.1085	16.0691	29.2649	17.5062	15.2393	26.2563	30.8521	32.8106	17.9335	41.4148	34.6883	8.16002	10.9054	17.4845	16.7206
Locus_3944_Transcript_16/17	Protein NRT1/ PTR FAMILY 6.1	Major facilitator superfamily protein	42.6683	45.7571	69.56	80.7167	36.0816	86.617	66.3133	49.5531	9.05728	8.25753	14.0353	32.2607	8.32937	5.96763	20.4836	12.215	11.1468	10.0425	9.91839	6.28638	9.312	8.7264	19.5761
Locus_6250_Transcript_2/4	Cyclin-dependent kinases regulatory subunit 1	cyclin-dependent kinase-subunit 1	49.47	86.3782	41.1711	51.7286	64.1981	50.1408	55.1223	42.3211	13.4606	24.8231	55.2492	30.6429	23.0641	23.6317	25.7024	63.4368	59.2402	73.5919	54.3965	23.726	32.674	23.169	27.7223
Locus_913_Transcript_3/11	Arsenate reductase 2.2	Rhodanese/Cell cycle control phosphatase superfamily protein	44.3419	55.632	59.8398	61.8009	41.3933	40.8885	50.6371	55.2969	24.3296	29.8928	21.7901	32.9135	22.6784	21.476	35.0663	19.0884	20.1655	16.8144	21.777	10.916	15.587	17.3674	18.1351
Locus_1546_Transcript_2/7	Putative [ribosomal protein S18]-alanine N-acetyltransferase	Acyl-CoA N-acyltransferases (NAT) superfamily protein	36.8744	45.0611	56.0012	74.546	37.4902	32.3107	39.245	40.167	19.8269	47.6739	46.2503	36.0599	15.0551	16.8928	29.6654	22.6138	16.5147	21.7212	21.6006	8.34696	17.7085	17.1599	18.2123
Locus_17459_Transcript_3/3	UDP-glycosyltransferase 73D1	UDP-glucosyl transferase 73D1	45.7287	43.1426	48.3629	71.5772	60.0194	35.6103	68.2883	98.7247	69.2396	78.4672	71.239	68.4679	11.654	15.7159	15.6411	6.72165	25.7985	8.94036	13.9895	46.0095	41.7287	15.7815	20.1036
Locus_23189_Transcript_1/4	E3 ubiquitin-protein ligase ORTHRUS 2	Zinc finger (C3HC4-type RING finger) family protein	65.382	52.179	46.7681	38.826	11.607	19.7114	24.0638	21.1733	5.36075	0.429114	7.265	5.99169	21.757	13.1106	25.2314	6.48413	11.5331	19.3745	14.8209	9.45914	16.4999	14.8913	9.44108
Locus_5083_Transcript_1/1		serine/arginine repetitive matrix protein%2C putative (DUF936)	44.2262	41.4359	59.6229	45.5327	9.66907	2.45821	4.92518	6.6026	1.42659	2.00216	6.41396	13.6734	16.9121	10.2765	28.2194	4.78631	4.30025	13.1497	5.71286	8.2481	26.5618	12.6863	9.17287
Locus_2656_Transcript_1/1	Protein ECERIFERUM 2	HXXXD-type acyl-transferase family protein	32.5424	37.7218	51.653	62.2644	16.6063	24.1852	25.8179	26.8385	13.5041	7.52423	9.96237	18.5048	6.9538	3.10504	12.3547	2.53057	0.374029	0.399565	0.623825	0	0	0.85965	0
Locus_2151_Transcript_3/5	Glycerol-3-phosphate 2-O-acyltransferase 6	glycerol-3-phosphate acyltransferase 6	32.2845	39.424	50.0896	57.9144	61.2199	65.6226	83.8347	74.8117	335.68	315.733	308.339	172.714	8.24571	3.16268	13.8933	5.37548	6.02744	5.61711	5.10248	1.8834	6.62554	8.09164	4.60235
Locus_1791_Transcript_3/11	Transcription factor TCP4	TCP family transcription factor 4	19.7024	67.8743	48.4593	43.1843	26.0689	10.0497	14.8363	15.7025	20.7642	5.33632	10.2403	13.9824	9.3778	7.27173	13.9435	1.18284	2.23081	0.931586	1.7911	2.15884	3.2372	12.2841	3.68031
Locus_23424_Transcript_2/3	Protein HOTHEAD	Glucose-methanol-choline (GMC) oxidoreductase family protein	26.3444	40.6155	44.873	66.1587	1949.55	47.9071	146.399	416.402	221.668	119.195	103.662	101.606	8.80822	6.57853	17.3633	93.6697	8.12939	22.8652	32.3834	8.87337	9.54629	5.03153	13.9429
Locus_3944_Transcript_2/17	Protein NRT1/ PTR FAMILY 6.1	Major facilitator superfamily protein	29.5886	35.9768	46.6163	56.2975	28.6403	62.1499	51.3306	38.7485	6.21216	4.81585	10.8338	25.5358	7.39741	3.14568	12.2221	9.92728	8.09099	6.86634	8.24669	5.35523	8.25345	6.26996	15.5617
Locus_23858_Transcript_1/1	Meiotic recombination protein DMC1 homolog	DNA repair (Rad51) family protein	43.8778	43.881	22.3139	36.92	3.84229	6.32612	23.0001	21.0736	0.45739	0	0	0	17.309	4.0155	3.88127	0.436398	0.376045	2.47229	1.70942	0	0.108836	0	0
Locus_110_Transcript_69/119	F-box/kelch-repeat protein At1g67480	Galactose oxidase/kelch repeat superfamily protein	31.1348	41.7099	31.716	41.6346	62.2216	43.7519	30.6392	35.3214	46.9711	56.9935	91.562	39.941	14.3575	13.7535	23.4778	19.2347	19.4263	19.0995	15.538	19.2079	37.9884	34.7736	32.9177
Locus_9885_Transcript_2/5	DNA replication licensing factor MCM7	Minichromosome maintenance (MCM2/3/5) family protein	34.9564	22.824	34.627	42.2204	4.58332	6.40151	14.765	8.77799	14.8299	24.2272	32.6899	13.2267	14.0221	9.05933	12.1866	27.7868	32.4054	47.418	42.9346	11.4256	11.4411	24.4691	8.14044
Locus_6858_Transcript_2/6	Thaumatin-like protein 1	Pathogenesis-related thaumatin superfamily protein	28.9343	34.6731	36.8293	33.782	12.8677	9.11656	11.521	9.36179	13.1469	10.7077	9.0128	18.4055	12.2248	13.0676	23.9747	0.889614	1.04862	0.474729	0.369123	2.66126	5.16657	5.28077	3.21792
Locus_4479_Transcript_2/2	Mitogen-activated protein kinase kinase kinase 20	mitogen-activated protein kinase kinase kinase 19	23.6519	35.6316	28.445	43.3281	31.3726	29.9426	23.5981	23.4325	0	0	0	0	3.74405	3.66444	10.6619	0.392946	0.264918	0	0	0	0	0	0
Locus_23303_Transcript_4/4	PsbP domain-containing protein 2, chloroplastic	Photosystem II reaction center PsbP family protein	35.7	25.4644	30.021	36.351	11.2989	7.92919	8.40986	8.82245	20.3472	12.4808	12.2792	18.6996	15.8448	13.9029	15.5458	6.83589	6.34267	6.01394	6.34121	7.06912	7.96062	9.79448	12.771
Locus_21123_Transcript_3/3	Probable receptor-like serine/threonine-protein kinase At5g57670	Protein kinase superfamily protein	33.4832	18.0281	32.6186	43.2316	14.9374	9.94447	9.90919	12.9089	12.3706	23.3869	41.804	37.2326	7.07778	4.55295	9.44891	2.33796	3.97144	3.31953	6.60986	0.330401	2.39047	3.72545	6.15347
Locus_14171_Transcript_2/2	Uncharacterized protein At4g19900	alpha 1%2C4-glycosyltransferase family protein	31.1319	21.3499	32.9054	29.2021	1.45019	1.81232	3.47268	2.42942	0.255713	0	0.146137	0.618221	16.4785	8.54474	8.58788	7.8955	6.06379	8.94843	7.19512	2.28634	3.55605	2.70141	0.854301
Locus_9561_Transcript_1/5	Probable xylan O-acetyltransferase 10	TRICHOME BIREFRINGENCE-LIKE 33	27.4004	35.4144	26.7308	22.6311	78.6045	39.546	49.6454	68.3639	46.5824	47.708	32.7051	22.7682	14.4474	7.79228	12.4273	24.3936	43.6177	41.7494	38.3261	24.7886	40.1595	24.3973	20.6109
Locus_681_Transcript_70/70	Isocitrate dehydrogenase [NAD] catalytic subunit 5, mitochondrial	isocitrate dehydrogenase V	25.934	28.291	27.3419	30.5627	36.0546	48.1457	39.4497	36.7554	24.321	15.5736	23.3911	19.1086	9.91109	7.51177	16.3936	6.82526	6.45822	8.25626	9.19156	5.64403	3.13315	6.72073	6.36824
Locus_18275_Transcript_2/2	F-box protein At5g07670	RNI-like superfamily protein	26.3243	24.6202	33.3279	27.3295	20.1521	15.4968	20.9543	23.1865	24.6858	15.7588	13.9811	19.224	10.3829	11.3522	16.9459	26.6925	12.2587	17.6569	14.383	12.74	9.27266	10.3978	9.67031
Locus_781_Transcript_1/7	Glutamate dehydrogenase 2, mitochondrial	glutamate dehydrogenase 2	29.9358	19.3109	25.0668	36.8576	46.3208	107.84	74.1087	65.0557	363.528	303.624	168.37	169.773	12.4479	11.2648	9.7056	19.7645	21.9159	23.6881	19.6229	21.6495	25.3484	23.8168	16.6878
Locus_7094_Transcript_1/6	Transcription factor RAX3	myb domain protein 84	29.5373	23.1114	27.8072	27.4638	12.1123	11.3485	16.5158	19.2534	23.2271	17.5178	26.5567	29.0235	12.5627	8.27887	8.69492	11.3237	5.72218	6.77513	7.33677	7.63611	12.2233	18.6166	10.4432
Locus_8913_Transcript_1/3	Homeobox-leucine zipper protein ANTHOCYANINLESS 2	Homeobox-leucine zipper family protein / lipid-binding START domain-containing protein	25.3344	24.9194	27.3103	28.6291	22.0312	12.5476	17.5985	16.1734	13.7602	11.1123	20.1355	20.2207	12.7268	7.99973	16.1732	7.26127	2.1572	4.03402	5.59109	0	0	2.06588	9.31261
Locus_6838_Transcript_3/5	BTB/POZ and TAZ domain-containing protein 1	BTB and TAZ domain protein 1	21.514	34.4651	30.6858	19.5028	5.58803	2.29355	1.56987	2.64576	5.33554	7.29565	8.56736	3.71391	3.15883	4.55962	12.1595	3.26927	2.32304	1.22753	1.50344	0.154602	1.15967	1.22472	0.630912
Locus_11917_Transcript_3/4	Probable methyltransferase At1g29790	S-adenosyl-L-methionine-dependent methyltransferase	26.5989	40.9024	11.8208	26.3145	58.0908	63.489	68.5429	58.7193	166.482	250.553	226.732	148.667	6.95262	7.68696	6.22775	9.61356	8.13935	13.3011	12.5378	13.4805	18.8633	24.0148	26.6191
Locus_16956_Transcript_1/3	CASP-like protein 2B1	Uncharacterized protein family (UPF0497)	27.9976	24.2234	25.9521	26.0697	2.21169	0	0.287882	0.508307	0	0	0	0	7.42719	3.24093	6.57279	0	0.096536	0	0	0	0	0	0
Locus_9023_Transcript_1/4	Uncharacterized protein At5g01610	transmembrane protein%2C putative (Protein of unknown function%2C DUF538)	26.9682	18.3205	23.4927	34.9985	9.2873	18.5912	14.1536	17.6236	10.6223	12.9744	16.5554	17.2222	13.5464	8.56446	13.5092	5.50041	9.92429	7.54753	6.87091	6.8349	10.0025	12.355	11.6309
Locus_3980_Transcript_4/9	L-ascorbate oxidase homolog	SKU5 similar 17	22.3846	25.7736	29.0947	24.8379	14.4382	30.6038	50.1819	58.3669	56.7747	62.9338	38.3567	30.2606	8.46763	3.38852	7.65301	6.19988	2.57661	3.72672	5.26039	3.44238	4.12455	3.44305	1.70936
Locus_11713_Transcript_3/4	Ras-related protein Rab7	RAB GTPase homolog G3A	28.0064	16.6259	23.4406	32.6822	3.25685	5.80528	8.14837	7.85095	10.9079	15.2052	8.76964	11.0202	9.94077	7.42246	14.4215	2.69581	3.68843	3.69632	2.41667	3.5274	5.81343	2.00911	5.80984
Locus_523_Transcript_8/23	Alkaline/neutral invertase CINV2	cytosolic invertase 2	23.7548	20.8458	23.6887	32.2598	12.5162	19.044	18.3121	18.7154	20.6266	29.0339	32.634	31.5982	10.6265	8.14756	14.9731	6.43287	8.63706	10.1668	8.25783	10.3576	12.4369	6.46738	7.8655
Locus_19280_Transcript_2/2	Synaptonemal complex protein ZEP1	Myosin heavy chain-related protein	36.2201	21.1081	21.6992	19.0245	4.42181	0.649651	1.66266	0.998961	1.20678	0.598478	2.41848	1.26049	13.674	5.6941	7.30584	2.05517	2.67274	5.81049	3.86272	3.67658	6.70982	5.47398	3.24333
Locus_4455_Transcript_2/4	ABC transporter G family member 26	ABC-2 type transporter family protein	33.419	15.9426	27.3625	20.4017	193.032	26.5346	54.4409	146.105	3.67742	0.707862	0.95777	2.78494	8.03319	3.89496	7.43048	16.2782	2.00296	4.29753	5.60511	0.576022	1.74843	2.39014	1.17101
Locus_14520_Transcript_1/1	DNA replication licensing factor MCM4	Minichromosome maintenance (MCM2/3/5) family protein	22.2776	19.1599	23.5979	31.0192	1.99055	2.25916	7.20692	5.54435	6.28771	0.770636	10.2901	1.76966	7.03761	3.99952	6.61981	21.9172	24.9869	38.6484	34.0336	7.3919	8.05656	14.4071	4.10369
Locus_9836_Transcript_1/2	Deoxyuridine 5'-triphosphate nucleotidohydrolase	DUTP-PYROPHOSPHATASE-LIKE 1	31.1085	13.6246	26.2318	24.889	2.83053	3.70798	8.0488	5.71449	1.22163	1.19737	10.6642	1.80929	11.7211	6.76991	7.34669	15.4121	20.2322	31.0482	28.9914	3.82971	4.52995	9.74989	4.0721
Locus_265_Transcript_14/28	7-deoxyloganetin glucosyltransferase	UDP-glucosyl transferase 85A2	23.5075	32.9958	19.8395	14.4379	22.5905	20.4824	16.6001	20.4018	0	45.3247	15.6429	15.4046	1.7076	0.0458945	3.59508	0	0	0.810548	1.33301	0	0.327802	0.563249	3.6714
Locus_1537_Transcript_2/14		transmembrane protein	34.5457	21.4436	17.3705	17.2402	30.5423	7.29525	10.0228	18.1472	0	0	0	0	9.26078	3.05946	2.76818	1.33978	2.50383	1.92169	1.21638	3.37183	12.809	3.52045	0.799476
Locus_16788_Transcript_5/5	Transcription factor PHYTOCHROME INTERACTING FACTOR-LIKE 13	phytochrome interacting factor 3	24.0431	31.4393	14.6928	20.2933	12.3659	5.94331	6.41982	6.91912	3.92918	4.5836	5.0375	13.4342	5.72706	9.60396	9.73142	3.16799	4.53852	2.16885	3.71643	5.88963	8.61895	10.9161	5.73061
Locus_13767_Transcript_3/3	NACHT, LRR and PYD domains-containing protein 1	Putative membrane lipoprotein	27.238	24.5013	15.3491	23.2614	13.7716	15.0453	9.13598	9.73782	12.3922	9.88886	9.60574	14.4597	11.1961	6.9693	8.22191	2.10138	3.22449	2.71134	1.97498	1.48131	3.50475	4.84077	4.37168
Locus_4640_Transcript_11/21	Transcription factor GAMYB	myb domain protein 33	21.6556	17.9736	21.8875	26.9023	44.2234	37.138	42.8315	64.5267	5.87541	12.061	16.9192	19.8397	11.4552	7.89052	9.12235	7.25428	4.77005	5.01701	5.48723	2.37399	5.00933	7.74468	6.78967
Locus_15440_Transcript_1/2	Putative GATA transcription factor 22	cytokinin-responsive gata factor 1	17.0957	32.3218	20.5086	14.5365	17.8008	6.28113	8.89801	10.0169	0.889667	0.687625	1.51851	0.394063	1.64028	3.64341	6.0684	2.93714	0	0	0.480857	0	0	0	0
Locus_4892_Transcript_4/6	Translationally-controlled tumor protein homolog	transmembrane protein	22.1949	14.6597	24.3187	17.9236	37.7699	22.618	18.565	29.7505	1.77316	4.85194	6.13348	8.09045	8.69428	1.81615	4.30912	0.649635	1.03931	0.272294	0	0.123877	0.230078	0	0.487611
Locus_8099_Transcript_6/6	Ferrochelatase-2, chloroplastic	ferrochelatase 1	22.0226	14.3364	18.6531	19.3577	25.8168	11.9959	22.953	25.1074	19.7487	15.0868	14.6848	20.274	8.26935	5.83286	8.76365	21.5156	6.79839	15.871	15.6396	8.00861	7.95365	10.5888	17.299
Locus_8721_Transcript_1/6	Beta-carotene isomerase D27, chloroplastic	beta-carotene isomerase D27-like protein	6.29323	14.5074	32.1925	19.0402	11.3563	0.678436	0.927229	3.44432	0	0	0	0	1.86634	2.46604	4.29263	0	0	0	0	0	0	0	0
Locus_265_Transcript_9/28	7-deoxyloganetin glucosyltransferase	UDP-glucosyl transferase 85A2	21.2951	20.3213	13.9687	14.386	25.4841	25.5156	12.7607	17.3388	0.312656	35.2905	14.6792	11.459	0.464611	0.288549	2.98958	0.535572	0.59364	0.713487	1.08915	0	0.952294	0.736342	1.67129
Locus_23241_Transcript_2/5	GDSL esterase/lipase EXL3	GDSL-like Lipase/Acylhydrolase superfamily protein	17.4207	18.7492	15.1718	18.4402	21.165	16.6916	10.6605	11.3991	66.4599	36.9479	46.8604	62.0361	2.12189	1.07871	2.63529	1.01446	0.289913	0.226752	0.302462	0	0	1.52462	0.164374
Locus_12191_Transcript_4/8	Phosphoenolpyruvate carboxylase	DUF1677 family protein (DUF1677)	16.3013	17.9083	20.8257	12.3825	37.3519	28.0121	34.0349	18.5463	56.3696	22.7551	34.9478	47.7158	8.35915	3.9818	6.52662	8.50617	13.3662	7.06655	5.09428	14.4127	8.65372	19.7273	15.6708
Locus_10607_Transcript_1/1	Flavanone 3-dioxygenase F3H2	flavanone 3-hydroxylase	10.7146	13.2321	22.9637	20.0666	48.2669	17.0785	29.0144	34.3975	2.99108	3.67634	8.89876	4.24849	1.62211	1.76381	7.48534	2.17713	2.93584	2.00807	1.34457	16.2666	7.41414	3.02807	0.820553
Locus_8152_Transcript_1/1	Probable E3 ubiquitin-protein ligase RHY1A	RING/U-box superfamily protein	16.5644	11.7059	21.8618	16.4523	0	1.65884	2.64206	0.253522	5.04555	12.3338	8.80514	1.77635	6.1094	1.37285	4.61874	2.14936	3.16727	0.573044	1.58348	0.247847	0.746601	3.83499	1.92469
Locus_7724_Transcript_2/7	Very-long-chain aldehyde decarbonylase GL1-3	Fatty acid hydroxylase superfamily	11.2928	15.9032	18.6613	13.4615	41.9305	22.3115	12.2846	13.1849	81.5368	101.61	79.5835	32.3044	3.40877	0	3.52444	2.28714	2.25053	2.42772	2.74925	0.75171	1.45689	1.33411	2.62038
Locus_11659_Transcript_1/1	Copper chaperone for superoxide dismutase, chloroplastic	copper chaperone for SOD1	15.3856	18.9507	11.3665	12.8896	7.81959	9.01224	5.69262	5.21692	6.3487	4.12145	4.56975	5.93557	5.91857	4.83818	6.84868	5.68571	5.36295	2.09483	3.51048	1.55641	0.829836	2.43876	4.16053
Locus_2771_Transcript_1/4	Non-specific lipid transfer protein GPI-anchored 1	glycosylphosphatidylinositol-anchored lipid protein transfer 1	10.8265	9.78351	17.2327	19.1758	8.678	9.92543	11.6829	13.4362	29.2662	23.898	30.8833	21.9048	2.75991	1.1683	5.44372	3.00111	2.21586	1.95065	3.28111	0	0	2.18494	3.0516
Locus_178_Transcript_39/141	Protein RKD5	RWP-RK domain-containing protein	16.6939	12.8916	9.0637	17.2673	50.2456	57.3286	84.0604	123.014	6.41318	4.68767	2.96185	10.6104	1.83441	0.829748	3.67933	6.86844	8.95229	8.41595	10.4517	0.199097	1.07798	4.25211	0
Locus_527_Transcript_24/34	Acyl-coenzyme A thioesterase 2, chloroplastic	Thioesterase/thiol ester dehydrase-isomerase superfamily protein	20.1759	13.6288	7.66699	13.8567	25.3462	49.0277	22.3001	23.2765	13.2963	4.04199	20.5939	15.3826	4.18417	3.95058	3.93507	5.24066	9.66204	5.55112	5.48788	2.49311	1.79866	3.05705	1.59196
Locus_9933_Transcript_2/10	Homeobox-leucine zipper protein ROC2	protodermal factor 2	12.9609	10.7746	14.8468	15.054	7.03676	10.4365	11.8099	11.1982	9.85243	12.6094	19.8085	17.3872	3.78832	2.48677	6.46083	1.01604	2.00045	2.53182	2.8731	0	0.474385	0.267528	2.56612
Locus_15834_Transcript_6/17	Protein CHUP1, chloroplastic	actin binding protein family	13.0599	15.7786	12.1036	12.4166	78.222	66.5688	72.1738	104.58	30.4425	40.9305	73.6226	100.574	5.84891	1.88397	3.44676	10.69	3.73805	4.55398	3.18861	6.31848	19.3922	5.78465	4.84949
Locus_7801_Transcript_3/3	DNA primase small subunit	DNA primase POLA3	17.9872	10.4126	9.91427	14.426	1.09142	1.07681	2.30914	1.60978	0.154228	0	1.63957	0.293551	6.98474	5.87712	4.12661	6.0515	5.95225	10.8026	10.0073	0.484906	1.59584	5.24316	1.41906
Locus_21151_Transcript_1/1	Pathogenesis-related protein 1	CAP (Cysteine-rich secretory proteins%2C Antigen 5%2C and Pathogenesis-related 1 protein) superfamily protein	5.86141	22.2953	13.6875	10.1746	20.223	21.441	6.41313	12.5673	7.245	20.0833	29.0127	15.774	0.780698	0.924786	4.30328	1.50038	6.28148	0	0.110353	0.419052	1.55023	1.91045	0.0675907
Locus_6632_Transcript_3/9	Transcription factor LG2	bZIP transcription factor family protein	15.7996	9.52545	14.2236	11.6937	9.83626	5.62052	8.75334	10.5765	0	0	0	0.403618	5.65921	0	2.14462	0	0	0	0	0	0	0	0
Locus_23891_Transcript_1/1	Defensin-B3	polyamine-modulated factor 1-binding protein	14.3254	8.40473	13.3219	14.5472	0	0.105093	0	0.346038	0	0	0	0	3.63979	0.847042	4.47131	0.34169	0.253184	0.619526	0.230794	0.472146	1.12596	0.330557	0
Locus_10747_Transcript_1/1	Transcription factor EAT1	basic helix-loop-helix (bHLH) DNA-binding superfamily protein	13.6069	9.25521	10.5631	15.0794	4.53405	0.677141	2.38096	3.59581	0	0	0	0	4.41308	0.00427389	1.54255	0	0	0	0	0	0	0	0
Locus_11422_Transcript_1/3	Probable sulfate transporter 3.5	sulfate transporter 3%3B5	15.5057	9.30258	11.9803	11.4072	3.97578	14.4124	12.1663	11.8619	3.1118	10.0767	12.6331	21.8742	4.2553	0.621521	2.97036	1.52215	1.23741	0.227346	0.0730888	2.73054	3.44703	2.11238	0.552736
Locus_21177_Transcript_1/6	TOG array regulator of axonemal microtubules protein 1	ARM repeat superfamily protein	13.1312	6.44308	11.8043	14.3386	32.2706	6.00076	26.6723	37.8361	3.08503	2.80176	1.39597	3.32095	5.13483	3.03604	3.27674	20.6951	17.897	71.7893	28.3426	31.1746	89.9275	36.1123	19.5448
Locus_21648_Transcript_1/5	Heavy metal-associated isoprenylated plant protein 39	Copper transport protein family	11.5072	15.9341	9.71451	8.18535	3.4063	10.5997	6.94617	7.53345	0	0.316095	0.155103	0.668441	4.53988	4.7971	2.63811	0.656847	0	0	0.0567359	0	0	0	0
Locus_15820_Transcript_1/2	Universal stress protein PHOS32	Adenine nucleotide alpha hydrolases-like superfamily protein	10.7669	11.119	9.33731	13.2625	23.4184	17.9235	37.1353	28.9171	2.23972	0.704436	2.52152	2.5141	6.93439	3.63628	5.77366	10.47	11.6115	4.69704	6.1808	1.21692	4.62235	2.28788	5.14446
Locus_4122_Transcript_5/5	Protein PAIR1	putative recombination initiation defects 3	13.8406	12.1114	7.20968	9.99088	0.350545	0	0.549483	0.299402	0	0.0183284	0.448224	0	6.10467	3.0131	3.04934	1.05446	0	2.63434	1.02963	0	1.17025	0.0187079	0
Locus_7169_Transcript_1/1	Brassinosteroid LRR receptor kinase BRL1	BRI1 like	9.19583	8.74847	13.463	11.3234	13.6511	12.8736	11.5655	12.2353	27.1821	39.0275	32.7158	18.229	4.92128	4.33367	6.79438	9.32134	7.59163	8.5071	9.49498	18.5739	27.7972	15.0206	28.9497
Locus_21480_Transcript_1/1	Homeobox-leucine zipper protein ROC5	homeodomain GLABROUS 1	8.67173	8.00719	9.88547	15.0267	8.06977	7.79575	7.24136	7.81056	3.92653	4.77872	8.44786	13.2322	2.14107	1.71045	4.4294	0.655643	0.997467	0.292128	0.942307	0	0	0.326154	2.12388
Locus_1874_Transcript_34/36	Protein NSP-INTERACTING KINASE 3	NSP-interacting kinase 3	9.54933	9.15935	9.2961	12.7575	2.88072	1.66185	4.15024	3.10546	1.06077	1.46128	0.665445	2.39602	4.18979	3.54632	6.61023	2.06554	0.542817	1.96448	1.67576	0.320827	0.989807	0.404062	0.851076
Locus_975_Transcript_1/5	TLC domain-containing protein 5	TRAM%2C LAG1 and CLN8 (TLC) lipid-sensing domain containing protein	7.90068	9.06302	9.79014	12.7297	12.5684	14.2686	7.246	8.5268	22.4209	35.6638	32.7089	21.9732	1.35189	0	2.27524	1.64267	0.391466	0.180848	0.316329	0	0.149487	0.215501	0
Locus_10133_Transcript_1/4	Dihydroflavonol 4-reductase	dihydroflavonol 4-reductase	5.45791	9.1525	11.7167	10.14	17.6458	12.739	11.0266	17.777	3.97489	5.03775	14.8234	9.91277	0	0	3.46824	0	0.0343212	0	0	4.07333	1.29031	0.0137059	0
Locus_20988_Transcript_2/7	Protein DETOXIFICATION 19	MATE efflux family protein	3.7317	9.29948	6.89867	16.2195	5.93583	5.30149	4.49859	3.89283	17.6677	10.3765	16.297	25.248	0.707607	0.753979	2.72905	1.36269	1.15721	1.84259	1.03641	0	0.200387	0.484813	0.499247
Locus_22223_Transcript_2/2	Protein NUCLEAR FUSION DEFECTIVE 4	Major facilitator superfamily protein	6.39196	15.4034	6.29751	6.45815	12.3169	4.73016	12.923	7.43103	42.5672	42.5218	32.062	21.1674	0.15222	1.05292	0.537291	0.0281241	3.61479	1.58191	3.71573	1.92468	1.28075	2.84308	6.2341
Locus_906_Transcript_1/4	3-ketoacyl-CoA synthase 7	3-ketoacyl-CoA synthase 7	3.80837	11.9497	9.14829	9.51556	96.5248	70.4118	135.117	226.182	3.73844	0.033498	1.78689	3.75055	1.36709	1.86336	2.02749	7.83311	3.97209	4.01001	2.76526	0	0	2.09442	0
Locus_22126_Transcript_1/2	F-box protein At5g67140	F-box/RNI-like superfamily protein	5.59912	9.224	5.58658	13.7123	3.04577	7.57051	8.30995	6.88675	16.215	28.0239	28.3771	14.1609	2.26848	2.05454	2.54949	3.60265	2.38749	9.11962	4.31152	4.45053	6.35579	3.82906	3.99224
Locus_1637_Transcript_11/21	Cytochrome P450 90D2	cytochrome P450%2C family 90%2C subfamily D%2C polypeptide 1	6.90246	7.06978	6.19492	13.9007	5.62791	3.66806	10.7047	8.02659	0.023244	3.73522	0.623406	0.24716	3.63333	2.6377	3.8776	1.88931	0.515429	1.40711	2.4574	0	0	0	0
Locus_18051_Transcript_5/5	CBL-interacting protein kinase 1	CBL-interacting protein kinase 1	7.72685	5.20318	9.08342	11.761	7.00723	6.20866	9.38773	14.1412	30.8986	43.5417	55.6545	38.751	2.45761	1.84357	3.32302	1.31743	0.285689	0	2.00965	4.38008	4.57322	5.35674	4.05866
Locus_17438_Transcript_8/11	HVA22-like protein a	HVA22 homologue A	10.1251	8.49323	6.93528	7.85144	21.2817	3.85298	8.54157	15.4215	0	0	0	0	3.30002	0.807871	2.64046	1.90773	0.280533	0.289923	0.106915	0	0	0	0
Locus_6241_Transcript_1/1	Peroxisomal membrane protein 11A	peroxin 11A	9.5326	5.97846	7.33343	9.75887	14.1519	23.2627	18.9526	15.9696	6.39547	4.17468	3.95539	4.98511	3.09815	1.3432	3.74055	3.33395	5.11425	3.93264	4.23248	1.43546	1.68255	2.177	2.03455
Locus_110_Transcript_70/119	F-box/kelch-repeat protein At1g67480	Galactose oxidase/kelch repeat superfamily protein	8.11222	10.2551	5.93272	7.87902	12.9219	14.2841	10.2092	5.6807	12.263	13.6157	27.2584	8.64443	2.63145	3.02679	4.81409	3.8389	4.88502	3.45983	3.35968	5.39972	10.5012	7.35497	4.88461
Locus_2115_Transcript_6/15	Guanosine deaminase	Cytidine/deoxycytidylate deaminase family protein	9.06662	7.44338	7.87062	5.83572	3.34987	2.51631	1.5435	3.04319	4.03226	5.24434	5.51739	7.94797	1.94931	2.02451	1.08672	0	0	0	0	0.532894	0.59077	1.5206	1.86202
Locus_809_Transcript_15/35	GDSL esterase/lipase At5g33370	GDSL-like Lipase/Acylhydrolase superfamily protein	5.66088	5.1169	9.49035	9.89265	44.8701	28.9101	46.0967	45.1443	51.9337	56.0614	37.9515	17.9999	0.626248	0	2.29844	1.4185	1.05189	0.479792	0.988205	0	0.71172	1.04789	0.254889
Locus_21506_Transcript_1/1		spindle assembly checkpoint component	7.61202	8.0715	7.78966	6.27348	0.61325	1.43033	0	0	11.4854	9.73388	22.8058	0.974244	1.98359	2.65949	1.25171	0	0	0	0.260241	0	0	0.8955	4.1278
Locus_11112_Transcript_3/6	bZIP transcription factor TGA10	bZIP transcription factor family protein	5.40039	5.89249	8.10743	10.0818	6.5222	7.30104	9.32166	10.927	0.141495	1.26911	0.95494	2.86314	1.87659	0	1.59672	0	0	0	0	0	0	0	0
Locus_973_Transcript_7/11	Protein REVEILLE 8	Homeodomain-like superfamily protein	7.53501	5.03237	6.79209	9.89915	3.80046	9.90756	10.6628	7.75745	5.17825	6.36855	9.44115	6.31023	0.169073	0.374706	2.522	3.15897	1.05767	2.39049	1.32815	0	1.21904	0.938324	1.51606
Locus_15398_Transcript_3/16	Protein TIFY 6a	jasmonate-zim-domain protein 3	5.45074	7.12538	9.25352	7.3267	2.52679	2.17019	1.93907	1.70604	18.6883	34.9409	43.5254	29.7737	2.46742	3.69902	4.4757	0	4.93968	0.309762	0.208085	6.00935	12.33	11.5935	14.0065
Locus_143_Transcript_4/10	Protein STRICTOSIDINE SYNTHASE-LIKE 10	Calcium-dependent phosphotriesterase superfamily protein	3.33929	6.66012	8.89224	9.60306	41.313	98.3273	116.261	205.097	3.16887	0	2.75461	3.16246	0.0640788	0.256549	1.51568	3.97124	3.37413	1.39532	2.31731	0	0.0274522	1.72056	0
Locus_17033_Transcript_4/5	E3 ubiquitin-protein ligase At4g11680	RING/U-box superfamily protein	10.3601	4.70397	6.29226	6.90181	7.38753	12.5434	5.42182	6.17227	0	0	0	0	3.48606	1.52959	1.08157	0	0	0	0	0	0	0	0
Locus_19727_Transcript_2/3	High mobility group B protein 7	high-mobility group box 6	4.59392	9.28519	7.91581	5.85378	2.7464	0.810573	2.92983	2.51575	0	0.614192	0	0.330716	1.34623	2.54417	1.82204	1.93095	4.13301	4.48983	2.44704	0	0.677076	0.58374	0.728166
Locus_10439_Transcript_2/3	Serine/threonine-protein kinase Aurora-3	ataurora3	8.29086	5.7093	6.50487	6.27227	5.02662	0.879336	2.54602	5.0017	0.324552	0.45654	0.253302	0.0673329	3.3836	1.09664	1.6551	3.35597	2.47124	6.09412	3.013	2.45608	6.26741	2.58666	1.64993
Locus_9648_Transcript_2/5	Condensin-2 complex subunit CAP-D3	binding protein	10.532	4.64965	4.4404	6.37955	2.68944	0.47805	3.94581	1.63814	1.42121	1.58057	4.82287	2.16844	2.57528	1.17613	1.0779	4.7158	10.6397	16.8987	10.2676	4.02373	10.6898	6.07279	3.78097
Locus_21634_Transcript_4/5	Protein ENHANCER OF LHP1 1	transducin family protein / WD-40 repeat family protein	5.5886	2.25135	7.47415	7.3838	0.318842	0.115405	1.19983	0.86296	0	0	1.68082	1.23865	1.66842	0.847481	1.05319	2.68067	4.27032	6.89858	5.66469	0.227652	0.540575	1.51642	1.66159
Locus_18558_Transcript_2/3	Protein SPEAR3	mediator of RNA polymerase II transcription subunit	6.82068	6.37547	4.71337	4.72561	0	2.32281	1.45868	0.937438	0	0	0	0	2.28811	0	0.966393	0	0	0	0	0	0	0	0
Locus_17240_Transcript_1/1	bZIP transcription factor TGA10	bZIP transcription factor family protein	4.68939	6.20186	6.34321	4.9244	1.99914	2.09604	1.27708	1.82485	0	0	0.39858	1.22066	1.30569	0	1.21616	0	0	0	0	0	0	0	0
Locus_5037_Transcript_6/6	Esterase CG5412	dihydrofolate reductase	5.10425	4.04825	5.64393	6.30244	3.92928	10.7285	10.0619	10.0094	5.50652	10.0666	14.4723	18.5383	2.33861	1.79971	2.23364	4.53387	6.69545	7.25848	5.38131	2.7024	7.4122	2.29483	6.04312
Locus_4991_Transcript_6/8	18.2 kDa class I heat shock protein	HSP20-like chaperones superfamily protein	6.97045	4.78973	5.63838	3.59192	17.5774	27.4238	24.3834	19.1404	2.42667	1.03893	4.40264	5.03633	1.87249	2.43597	2.15691	27.6278	21.2786	16.5899	12.7001	2.75285	2.40273	3.5665	2.3902
Locus_8167_Transcript_5/5	Salicylic acid-binding protein 2	methyl esterase 1	3.12353	7.42647	4.23877	6.10776	1.01788	0.462808	1.2246	0.902703	0	0	0	0	1.21483	0.379544	1.16	0.620202	0.491497	0	0	0	0	0	0
Locus_2151_Transcript_5/5	Glycerol-3-phosphate 2-O-acyltransferase 6	glycerol-3-phosphate acyltransferase 6	4.61195	4.23287	5.87945	5.91455	4.71095	5.05004	13.4057	10.621	20.8507	33.6651	32.8515	18.1713	0.422884	0	1.19275	0	0	0	0	0	0.0502962	0	0
Locus_1064_Transcript_25/41	Zinc transporter 1	zinc transporter 1 precursor	4.4631	5.97047	5.7628	3.70625	9.00919	6.26719	8.45735	14.5167	8.24111	1.91386	1.84816	1.39273	1.56528	1.17057	2.20986	2.59088	0.0607724	0.902612	0.654391	8.35222	1.68786	1.83859	3.53696
Locus_14580_Transcript_1/2		Plant protein 1589 of unknown function	6.71024	6.53044	4.42044	1.79123	10.0494	1.74655	2.1897	2.97332	0	1.01566	0.856457	1.36328	1.10943	0.966953	0.768869	3.06657	6.97645	6.41378	7.95307	1.47887	1.92112	0.302912	2.06913
Locus_4804_Transcript_7/7	F-box/LRR-repeat protein At3g48880	RNI-like superfamily protein	4.07672	5.27819	4.68106	4.20385	8.63187	0.225282	7.16337	13.9689	6.76047	5.29663	2.50352	2.34438	1.56606	1.15773	2.34955	0	2.43633	2.16523	10.2664	2.97436	5.63644	0	7.19224
Locus_16108_Transcript_5/5	Protein GAST1	Gibberellin-regulated family protein	5.90722	3.80088	4.89959	3.31903	3.23222	0.702082	2.91167	4.72645	3.06565	1.20925	2.10111	0	1.21861	0	0.858896	0	0	0	0	0	0	0	0
Locus_12371_Transcript_1/1	Origin of replication complex subunit 3	origin recognition complex subunit 3	3.91206	4.39701	3.14444	5.62553	0	0.465151	0	0	0.634018	0	1.00032	0.0364598	1.60585	2.73945	1.59933	0.423069	1.59608	2.36888	1.99688	2.09034	1.39584	1.95143	1.51724
Locus_1861_Transcript_1/6	Protein ZINC INDUCED FACILITATOR-LIKE 1	zinc induced facilitator-like 1	4.6014	3.24536	3.3157	5.09332	3.88943	2.49825	4.31087	4.91586	3.15417	1.74174	3.21495	2.47275	1.53152	1.17932	1.62802	0.106283	0.550782	0.7803	0.791889	0	0	0.558844	0
Locus_17096_Transcript_1/1	Protein PIN-LIKES 1	Auxin efflux carrier family protein	3.77757	3.8032	3.22396	5.10512	2.75618	0.299589	1.93093	3.40662	1.30551	3.4897	0.32409	1.22207	1.12614	0.141505	0.489412	0	0.10872	0.459435	0.167518	0.442703	0.666756	0.471118	1.66177
Locus_8233_Transcript_1/3	Retrovirus-related Pol polyprotein from transposon RE1	cysteine-rich RECEPTOR-like kinase	4.24934	4.3603	1.75756	5.4321	5.30422	11.0475	14.7107	11.2275	0	1.17699	0	0.57859	1.46966	0	0	0	0	0	0	0	0	0	0
Locus_2566_Transcript_2/5	High mobility group B protein 13	HMG (high mobility group) box protein	3.08427	3.59743	4.88511	3.45454	53.6189	5.23959	29.2931	54.7271	3.71165	3.24138	4.40364	4.15019	1.33092	0.651518	1.76541	28.8284	18.3247	77.7434	40.1273	22.7745	73.1891	41.0478	38.1778
Locus_6402_Transcript_1/1	F-box protein At1g67340	HCP-like superfamily protein with MYND-type zinc finger	2.36498	3.22172	4.1658	4.67493	3.5922	1.24067	5.47434	4.97261	3.75578	1.24735	2.40915	6.13624	0.306606	0.180867	1.28034	2.80855	0.341051	1.00043	0.0558056	1.10049	1.87372	1.35194	1.56643
Locus_1213_Transcript_1/3	Probable protein phosphatase 2C 73	Protein phosphatase 2C family protein	6.31425	1.86084	2.96434	2.69506	5.33377	5.0548	2.2477	2.13119	5.50597	2.79701	4.5098	9.69479	0	0.466579	0.388379	0	0.914739	0	0.142362	0	0	0	1.88395
Locus_4310_Transcript_7/12	Bidirectional sugar transporter SWEET1a	Nodulin MtN3 family protein	3.91187	3.50917	3.79658	1.80265	0	0	0	0	0	0	0.936834	0.0902183	0.142122	0	0.960795	0	0	0	0	0	0	0	0
Locus_5512_Transcript_8/8	Protein NPGR1	no pollen germination related 1	3.90605	2.15246	2.61929	3.5346	3.47588	0.353739	1.57099	6.11601	0.433775	0	0	0	1.22204	0.477841	0	0.582697	0.350364	0.114846	0.363823	0	0	0.114484	0
Locus_6162_Transcript_2/3	Aspartate aminotransferase, chloroplastic	aspartate aminotransferase 5	2.29695	2.76836	3.10369	2.19726	1.3517	1.86674	1.45543	1.15956	2.11814	0.627097	2.36004	1.73987	0.373635	0.535912	1.81481	0.618838	0.386045	0.656464	0.304165	0.381521	0.368062	0.698025	0.813569
Locus_14599_Transcript_1/2	2-methylcitrate dehydratase	hypothetical protein	3.32943	1.39745	2.41776	2.34746	0.529599	0	0.657097	0.235409	0.55252	0.361316	0.0371466	0.948348	0.533471	0	0.609965	0.441879	0	0	0	0	0	0	0
Locus_16932_Transcript_3/4	Meiosis-specific protein ASY3	asynaptic protein	2.81189	1.512	2.07753	2.60075	0.391866	0	0.724642	0.19693	1.5015	0.227897	0	1.28407	0	0.205316	0.321044	0	0	0	0	0	0	0	0
Locus_12164_Transcript_1/1	Disease resistance protein RGA5	Heavy metal transport/detoxification superfamily protein	1.39502	2.03674	2.70473	2.72618	0.37716	0	0.496859	1.27247	3.25393	0.906003	35.3251	22.6086	0.286884	0	0.264595	4.50751	0.795836	0	0.15541	0	0.179308	3.59882	0.492037
Locus_20912_Transcript_3/4	MLO-like protein 11	Seven transmembrane MLO family protein	1.85394	2.73537	2.0838	1.74022	1.8551	1.22805	4.2079	4.35332	1.30374	0.449005	0.295829	0.908744	0.210634	0.618475	0.769633	1.79082	2.63258	4.70261	5.4783	2.64002	2.34339	2.12804	1.29824

## Sheet: Pre_Pith
Gene ID	Description (SWISS PROT)	Description (Araport11)	Pre_F1	Pre_F2	Pre_F3	Pre_F4	Hot_F1	Hot_F2	Hot_F3	Hot_F4	Post_F1	Post_F2	Post_F3	Post_F4	Pre_P1	Pre_P2	Pre_P3	Hot_P1	Hot_P2	Hot_P3	Hot_P4	Post_P1	Post_P2	Post_P3	Post_P4
Locus_1580_Transcript_9/13	Dehydrin DHN1	Dehydrin family protein	409.595	488.809	505.951	592.841	316.839	210.902	195.59	218.464	1227.71	552.662	547.478	526.671	2977.44	3808.28	2887.6	2421.46	2121.42	2078.75	1732.89	3629.19	2466.22	3470.56	3261.72
Locus_51_Transcript_4/17	YTH domain-containing protein ECT2	evolutionarily conserved C-terminal region 2	863.179	634.624	685.645	719.844	648.86	829.952	1042.44	1096.69	364.772	217.748	319.016	451	3993.08	3673.73	1544.28	3379.96	2853.7	2719.62	3558.69	625.098	883.218	765.679	884.384
Locus_460_Transcript_1/11	Metallothionein-like protein type 3	metallothionein 3	200.586	98.2945	119.151	248.215	700.71	717.398	849.672	936.242	2380.33	1809.33	4006.5	1335.7	2682.33	1823.82	1344.79	3926.67	3716.02	2584.75	2564.34	3768.9	6300	5283.4	5451.23
Locus_11733_Transcript_4/4	Peroxidase 42	Peroxidase superfamily protein	470.173	368.025	488.036	586.908	862.093	346.638	789.855	912.417	1370.21	1366.65	883.231	544.702	1932.98	1821.44	1781.65	3201.53	3827.16	4250.57	3794.11	4833.37	4512.33	3770.74	3185.71
Locus_460_Transcript_9/11	Metallothionein-like protein type 3	metallothionein 3	175.504	109.568	79.32	217.676	434.511	637.49	651.483	746.952	1044.1	746.622	1667.08	777.608	2082.33	1219.33	856.447	3337.49	4096.61	2478.62	2850.7	3504.57	3832.83	4705.93	4819.36
Locus_261_Transcript_141/172	Heat shock 70 kDa protein 2	Heat shock protein 70 (Hsp 70) family protein	491.184	497.819	497.952	363.033	547.502	614.221	617.308	548.03	253.573	319.939	462.76	749.616	1285.38	1471.33	771.555	2706.57	2739.92	1756.4	2234.86	394.983	453.758	547.714	838.785
Locus_4874_Transcript_21/21	Sucrose synthase 2	sucrose synthase 4	519.697	237.98	331.494	286.078	93.7736	181.935	132.762	116.238	50.7779	51.0356	81.4235	69.9666	822.158	1328.16	1225.09	186.01	291.016	199.987	137.078	401.75	496.186	507.58	111.044
Locus_13731_Transcript_3/3	Catalase isozyme A	catalase 2	500.574	484.234	385.597	325.6	511.776	172.913	268.55	315.239	502.789	864.02	1254.21	1513.03	760.664	730.803	1323.9	1304.99	1169.56	711.988	836.039	2977.79	3509.1	4034.76	4016.94
Locus_607_Transcript_7/28	Alanine--tRNA ligase, mitochondrial	transmembrane protein	397.333	330.308	440.824	408.97	731.994	692.429	1097.03	1357.1	1144.02	967.436	978.786	746.292	1082.71	881.661	777.191	1811.06	2452.68	2417.1	2346.36	677.999	1231.34	1097.31	1086.52
Locus_6603_Transcript_10/14	Valine--tRNA ligase	origin of replication complex 1B	355.923	336.698	349.021	347.698	188.189	89.8656	191.69	204.491	278.708	272.541	261.665	185.251	748.155	765.862	802.448	530.715	331.678	498.1	508.118	470.192	470.739	379.97	502.739
Locus_32_Transcript_27/39	Auxin response factor 6	auxin response factor 6	226.79	133.373	229.26	262.15	134.55	95.4446	139.848	132.258	173.413	212.185	275.615	223.123	740.974	749.888	792.752	430.693	531.646	476.606	431.685	554.5	650.162	654.192	717.761
Locus_20987_Transcript_4/9	Protein WALLS ARE THIN 1	Walls Are Thin 1	84.1795	67.1878	112.07	94.6145	68.0052	38.7674	52.7088	49.2527	31.1552	41.9025	36.7504	132.788	583.13	1015.71	636.91	361.585	158.422	108.603	134.641	48.4412	53.2291	131.948	200.576
Locus_1695_Transcript_12/12	Probable boron transporter 2	HCO3- transporter family	181.835	99.6053	112.833	128.58	82.6881	69.3485	97.8404	101.237	61.2169	48.0558	49.2665	27.3424	712.966	737.798	621.857	340.903	269.317	248.117	266.453	220.687	320.637	277.342	407.006
Locus_941_Transcript_16/16	Remorin	Remorin family protein	239.28	135.744	177.004	236.797	401.115	154.181	232.472	324.414	555.062	651.488	652.473	478.449	777.819	646.514	628.132	554.735	646.909	446.261	415.861	956.879	1052.19	1000.54	669.945
Locus_1908_Transcript_2/11	Thermospermine synthase ACAULIS5	S-adenosyl-L-methionine-dependent methyltransferases superfamily protein	71.614	82.0462	111.869	99.5622	46.4022	19.2235	23.5464	24.0329	16.8644	17.7899	27.6636	74.6158	343.427	708.264	731.863	96.8262	66.935	79.1063	91.0107	89.2073	69.003	237.309	455.969
Locus_687_Transcript_35/63	Pectin acetylesterase 8	Pectinacetylesterase family protein	409.391	255.935	247.498	222.045	187.806	977.419	611.282	408.197	991.931	871.35	624.172	788.245	582.082	545.813	645.392	353.494	556.353	310.643	295.281	1293.49	1225.87	1118.62	1230.8
Locus_4020_Transcript_12/50	Uncharacterized WD repeat-containing protein C2A9.03	Transducin/WD40 repeat-like superfamily protein	257.346	208.09	260.102	260.52	382.175	155.275	239.478	267.19	416.426	308.438	364.263	222.676	598.887	583.985	541.557	783.564	518.962	470.576	558.196	311.008	322.465	449.139	486.972
Locus_3387_Transcript_5/25	Cadmium/zinc-transporting ATPase HMA2	heavy metal atpase 2	253.435	305.804	225.541	192.362	190.321	250.288	286.046	268.318	332.249	280.665	248.49	278.706	612.808	628.954	397.127	594.876	360.894	335.41	339.457	303.697	257.296	298.093	301.194
Locus_4798_Transcript_13/14	Phytochrome A	phytochrome A	237.537	184.139	218.319	219.383	129.519	94.5817	114.394	127.833	161.25	134.824	163.976	134.171	487.574	525.855	520.07	387.71	319.012	309.051	357.059	173.873	156.059	201.577	203.809
Locus_308_Transcript_77/100	Protein TILLER ANGLE CONTROL 1	NAD-dependent protein deacetylase HST1-like protein	34.2015	27.4534	52.6865	37.5852	21.4171	64.8319	81.4572	73.4837	15.1732	19.4851	31.127	25.5558	591.096	561.951	364.012	87.0561	110.615	177.111	125.493	285.325	175.916	140.486	127.974
Locus_15725_Transcript_10/12	RNA-binding KH domain-containing protein PEPPER	RNA-binding KH domain-containing protein	254.63	226.618	171.934	182.942	110.523	87.0552	121.985	126.589	135.741	91.9398	69.3018	95.227	563.07	638.057	302.673	480.911	373.279	344.347	400.744	191.19	233.595	183.192	289.135
Locus_21360_Transcript_2/2	Protein FAF-like, chloroplastic	FAF-like protein (DUF3049)	38.2457	18.6837	40.0791	27.0317	21.2309	14.0288	45.3667	33.709	50.5485	87.6278	86.2222	113.949	603.447	463.098	419.614	394.365	229.479	312.372	331.389	168.1	158.797	193.408	357.918
Locus_948_Transcript_31/35	Zinc finger CCCH domain-containing protein 22	Zinc finger (CCCH-type) family protein / RNA recognition motif (RRM)-containing protein	145.677	82.8207	147.075	98.3017	77.226	40.6888	88.3764	101.965	88.577	46.0081	49.2115	59.156	562.645	389.633	477.288	325.977	226.279	219.385	301.165	158.696	161.315	161.565	175.03
Locus_5022_Transcript_4/17	Eukaryotic translation initiation factor 3 subunit J-A	Translation initiation factor eIF3 subunit	228.583	200.288	228.015	160.823	119.558	76.0194	123.299	139.178	126.536	104.561	117.451	133.528	508.827	470.369	389.03	408.184	314.585	359.754	411.208	196.366	303.767	366.242	377.975
Locus_1220_Transcript_27/30	Protein AGENET DOMAIN (AGD)-CONTAINING P1	agenet domain-containing protein	202.436	134.345	174.517	141.996	119.648	78.6342	126.259	129.521	82.2215	81.3524	70.8177	84.6715	640.01	399.584	316.409	344.323	193.445	199.037	248.804	82.7466	139.938	117.694	133.595
Locus_1856_Transcript_57/60	WAT1-related protein At1g21890	nodulin MtN21 /EamA-like transporter family protein	102.356	134.569	194.383	220.372	170.57	91.6203	143.784	127.647	155.885	229.799	175.043	219.783	347.394	557.252	451.273	124.416	68.2181	115.402	124.655	105.305	68.3104	118.833	242.392
Locus_9263_Transcript_4/8	Two-component response regulator ORR9	response regulator 9	44.8523	65.203	33.5618	33.0825	35.8385	48.2863	63.0979	67.3642	27.7179	17.1482	22.2399	27.441	407.501	651.165	276.905	376.226	269.199	379.802	375.71	56.0627	38.3941	42.669	107.82
Locus_1098_Transcript_9/16	Protein RICE SALT SENSITIVE 3	Serine/threonine-protein kinase WNK (With No Lysine)-like protein	170.954	90.0066	105.367	148.295	177.984	91.3208	99.9857	109.149	51.7606	38.1191	56.6187	55.2048	667.386	376.691	256.423	785.888	386.087	469.473	526.148	59.1064	58.7221	116.413	93.3517
Locus_4495_Transcript_12/12	NAC domain-containing protein 14	NAC 014	201.878	176.571	174.678	171.229	150.844	131.99	176.864	182.141	121.46	104.608	121.907	132.583	383.747	425.714	390.683	430.843	275.125	310.276	346.805	172.726	260.62	271.579	236.576
Locus_24_Transcript_889/1190	Retrovirus-related Pol polyprotein from transposon TNT 1-94	zinc knuckle (CCHC-type) family protein	221.874	184.363	201.368	160.24	154.057	111.718	189.85	239.426	233.406	193.697	162.513	141.729	362.946	479.871	349.75	341.499	273.754	353.797	352.864	164.045	222.647	185.794	208.133
Locus_1587_Transcript_1/5	Homeobox-leucine zipper protein HAT5	homeobox 1	99.0472	73.0032	69.4166	100.955	117.609	74.43	81.7362	90.0248	105.425	168.316	104.744	99.227	496.596	435.903	258.439	405.361	401.93	293.659	313.857	334.765	470.048	431.701	552.562
Locus_3870_Transcript_2/19	Phosphatidylserine decarboxylase proenzyme	serine-rich protein-like protein	176.288	102.582	103.906	99.3616	208.412	170.874	184.044	178.663	93.7149	98.091	114.03	59.9739	569.425	371.069	243.204	188.775	320.519	193.173	201.748	113.65	198.087	393.396	136.673
Locus_24_Transcript_816/1190	Conotoxin Cl6.2	thionin-like protein	156.46	202.233	133.268	161.526	151.784	119.3	129.793	130.968	87.5175	221.686	199.155	136.391	422.425	344.859	267.819	116.435	165.154	188.567	168.744	146.47	299.778	195.249	125.784
Locus_493_Transcript_35/91	Auxin-responsive protein IAA26	phytochrome-associated protein 1	129.178	112.987	160.619	196.643	146.447	110.091	133.713	143.128	59.3442	77.3142	31.0379	113.173	265.841	413.586	333.615	134.212	136.118	90.1134	107.685	56.4592	72.8857	80.7358	130.406
Locus_291_Transcript_21/22	Fasciclin-like arabinogalactan protein 10	FASCICLIN-like arabinogalactan-protein 10	142.312	101.598	97.2395	120.769	97.6212	69.5113	108.152	95.7092	355.389	195.127	197.38	197.677	286.527	414.731	285.806	423.728	442.024	434.317	351.293	698.305	450.12	414.753	484.946
Locus_13498_Transcript_1/1	Ceramide transfer protein	hypothetical protein	134.069	123.245	186.055	78.0589	223.772	15.6791	58.1862	112.015	92.4145	59.1936	66.9548	120.184	367.65	258.943	343.377	171.246	66.1061	254.12	169.854	365.986	208.337	133.582	117.994
Locus_1185_Transcript_7/7	Translocase of chloroplast 34, chloroplastic	translocon at the outer envelope membrane of chloroplasts 34	156.516	135.445	122.397	124.425	116.899	108.133	126.166	134.358	93.8938	59.1555	70.1131	63.3033	359.24	365.495	238.288	386.591	369.363	361.488	396.282	133.411	140.395	169.65	142.208
Locus_939_Transcript_4/14	Auxin-responsive protein IAA27	phytochrome-associated protein 2	72.8136	45.9384	67.531	80.4116	69.6116	71.4016	83.6395	78.2288	49.7591	42.7594	58.3653	60.1549	353.647	307.566	291.997	370.095	436.343	403.086	351.809	252.335	284.236	299.959	215.258
Locus_7079_Transcript_8/18	Dormancy-associated protein homolog 3	Dormancy/auxin associated family protein	159.698	168.093	103.397	136.318	255.59	168.245	90.2887	115.522	123.528	87.0173	224.138	140.721	320.366	384.389	243.602	332.97	165.699	89.2439	140.382	207.149	129.442	213.639	177.077
Locus_444_Transcript_15/20	Probable methyltransferase PMT17	S-adenosyl-L-methionine-dependent methyltransferases superfamily protein	128.27	90.0877	104.81	129.722	146.411	287.565	183.182	167.301	243.821	449.942	449.332	557.717	367.755	323.838	254.961	129.741	139.352	164.04	167.794	262.054	256.065	243.247	320.137
Locus_2547_Transcript_14/19	Homeobox-leucine zipper protein HOX4	homeobox protein 5	109.583	131.024	207.754	102.628	223.281	152.869	175.798	209.14	437.598	348.904	444.499	228.945	331.972	246.363	310.512	253.516	248.17	183.809	207.738	302.803	453.709	454.469	342.25
Locus_1508_Transcript_2/21	Phosphate transporter PHO1-2	phosphate 1	62.4972	90.5311	104.666	69.6751	359.136	90.2631	105.439	157.439	156.287	171.438	143.532	149.257	170.531	400.832	302.64	224.746	168.779	100.308	148.645	203.958	127.844	110.573	379.492
Locus_2777_Transcript_7/54	Two-component response regulator ORR9	response regulator 9	49.5044	67.5122	31.1764	25.7068	38.7571	54.4668	54.7	49.3568	27.3536	40.5624	26.5127	60.4233	260.909	383.099	215.854	195.087	144.129	141.775	160.591	109.824	124.793	54.7728	131.784
Locus_1333_Transcript_18/44	UPF0162 protein PD_0709	transglutaminase family protein	116.935	110.009	114.78	138.223	92.4795	39.0011	67.0456	70.8964	101.746	95.4061	84.8208	71.9617	311.753	300.796	228.401	186.756	127.932	139.24	150.387	192.673	197.464	159.407	225.956
Locus_1838_Transcript_1/6	Notchless protein homolog	WD-40 repeat family protein / notchless protein	148.832	125.815	121.93	127.228	74.6357	69.6439	96.4144	90.9145	115.575	64.978	71.3249	58.6917	257.725	323.201	234.859	179.195	117.013	152.384	165.222	75.9898	78.8736	118.249	85.6908
Locus_18491_Transcript_1/4	Homeobox protein knotted-1-like 1	homeobox protein knotted-1-like 6	51.3164	34.1102	51.8441	60.6519	33.9852	31.4268	54.8457	36.4897	45.9437	35.4777	37.7991	50.5687	292.931	282.707	235.441	161.134	98.9312	119.981	139.085	123.441	136.182	160.796	251.907
Locus_575_Transcript_22/38	Probable calcium-transporting ATPase 9, plasma membrane-type	autoinhibited Ca2+-ATPase 11	136.811	110.292	95.2966	153.001	64.0406	149.076	143.439	132.366	141.364	137.959	102.751	127.546	290.566	303.928	203.736	215.404	225.699	224.964	226.296	220.44	177.092	170.521	161.447
Locus_8805_Transcript_7/11	Agamous-like MADS-box protein AP1	K-box region and MADS-box transcription factor family protein	150.231	102.055	164.839	112.384	102.92	33.4172	68.2046	96.603	97.764	100.553	146.132	171.733	301.469	270.451	224.798	99.2723	92.5956	130.714	146.388	139.167	149.327	112.099	218.234
Locus_880_Transcript_22/34	Acidic leucine-rich nuclear phosphoprotein 32-related protein	Leucine-rich repeat (LRR) family protein	136.606	107.283	108.065	95.6661	148.68	90.9116	126.031	125.242	174.334	146.787	129.09	87.8395	320.162	292.91	177.251	166.597	146.845	152.26	183.828	112.713	169.006	144.364	139.413
Locus_5750_Transcript_6/9	NAC domain-containing protein 14	NAC 014	93.9916	82.3627	118.397	106.197	39.9509	28.8559	41.1826	43.7137	41.3392	40.8498	37.2895	42.4163	247.857	241.716	298.319	83.5187	69.2215	70.7673	83.364	51.3055	67.5257	80.9281	99.7607
Locus_1683_Transcript_16/16	Telomerase-binding protein EST1A	hypothetical protein	41.5243	30.5486	39.8465	61.593	168.969	113.46	108.578	143.866	101.375	175.494	197.27	202.46	417.528	196.957	168.552	1845.15	1623.99	1074.32	1150.61	765.514	1335.15	1094.17	932.625
Locus_633_Transcript_2/10	Endoglucanase 19	glycosyl hydrolase 9C3	76.4304	145.293	146.729	140.859	147.968	101.147	209.451	160.778	68.579	69.8485	65.021	104.07	227.015	252.162	297.681	228.461	176.121	239.878	229.701	97.381	89.0067	54.6698	94.5958
Locus_5926_Transcript_29/34	Serine/threonine-protein kinase AFC2	LAMMER-type protein kinase AFC2	127.59	134.154	100.857	86.9935	142.381	89.1776	115.562	120.49	93.777	86.1888	70.2216	65.1816	279.963	298.895	191.687	315.124	222.383	225.588	216.999	81.0991	129.671	80.884	126.649
Locus_23262_Transcript_2/2	Ribulose bisphosphate carboxylase small subunit, chloroplastic 5	ribulose bisphosphate carboxylase small chain 1A	70.0483	67.7377	52.194	70.9839	99.8803	31.3068	28.8215	37.1786	41.1903	43.4074	92.8222	41.3938	161.985	406.907	187.134	148.674	64.445	34.3045	38.0333	288.082	111.855	150.485	45.6689
Locus_851_Transcript_42/44	Cationic amino acid transporter 2, vacuolar	cationic amino acid transporter 2	70.4916	53.2346	72.9456	70.3231	62.3987	58.4701	75.5941	83.0412	152.927	206.217	207.64	187.373	338.357	195.938	209.947	148.125	148.474	154.712	149.004	111.95	202.795	225.223	320.205
Locus_880_Transcript_5/34		anti-muellerian hormone type-2 receptor	118.032	106.208	124.4	111.285	137.068	96.1194	144.191	132.996	132.674	111.804	86.5492	108.951	250.08	257.908	232.747	217.611	191.478	178.426	189.089	173.697	217.844	179.484	241.045
Locus_21065_Transcript_1/3		E3 ubiquitin-protein ligase	59.4188	36.2176	54.7908	42.2926	22.6379	7.67107	26.1198	23.0939	14.6715	14.7027	9.07792	14.4997	299.48	222.725	214.778	109.344	77.2244	87.1792	108.891	60.7698	95.9074	52.7789	80.9211
Locus_94_Transcript_12/12	Probable methyltransferase PMT8	S-adenosyl-L-methionine-dependent methyltransferases superfamily protein	131.193	89.4871	114.413	119.469	103.591	177.276	149.191	137.622	354.955	383.771	269.854	193.102	229.825	275.067	218.205	198.828	222.604	292.808	229.259	388.88	389.508	317.654	257.02
Locus_8090_Transcript_1/2	Ribosome biogenesis protein NOP53	Nop53 protein	102.027	97.2749	134.265	85.3171	181.124	135.149	144.43	153.614	79.8927	43.5337	77.9256	69.7545	219.786	261.643	240.037	653.361	596.539	488.902	585.635	88.2665	108.874	179.181	165.218
Locus_9127_Transcript_5/8			142.81	102.987	98.9441	114.659	90.3333	78.0733	92.2633	95.4291	120.321	92.7641	123.935	147.017	309.329	223.164	173.52	380.891	293.681	230.755	282.838	196.868	239.011	275.466	188.767
Locus_3107_Transcript_3/3	Transcription factor bHLH111	basic helix-loop-helix (bHLH) DNA-binding superfamily protein	39.8923	24.4936	34.3242	42.5124	43.3159	20.5845	14.8668	33.1011	17.248	26.0002	15.3819	22.2472	210.975	349.342	143.898	148.355	95.2901	60.7737	63.3004	56.0999	33.0648	82.8192	87.7121
Locus_23289_Transcript_6/15	FMR1-interacting protein NUFIP1	GATA zinc finger protein	141.331	108.382	115.487	91.4853	84.7446	63.6033	87.4418	97.0063	92.061	97.7499	49.562	64.3648	272.485	215.735	214.51	150.275	157.106	141.604	156.207	71.6107	111.464	66.9625	103.858
Locus_3409_Transcript_12/19	AP-5 complex subunit beta-1	lysine ketoglutarate reductase trans-splicing protein (DUF707)	153.58	79.0414	109.674	117.172	55.9119	48.4679	70.7124	81.2756	38.9235	51.9908	48.071	37.5822	263.079	231.819	188.047	208.418	139.242	157.571	196.993	77.0073	116.555	94.2013	91.7906
Locus_1169_Transcript_4/9	Transcription elongation factor SPT4 homolog 2	SPT4 homolog 2	61.4059	57.6907	62.7457	57.4392	64.8382	73.0464	80.3514	72.4001	60.3663	48.8744	69.9851	52.8318	254.107	245.422	163.883	256.888	228.157	239.397	251.777	221.696	163.695	225.251	143.917
Locus_1503_Transcript_6/30	Protein MIZU-KUSSEI 1	pre-mRNA-splicing factor	128.096	89.3553	94.4352	70.0102	155.048	111.698	130.356	148.246	79.2618	69.2348	67.7134	48.1152	253.516	238.588	158.932	319.84	268.145	223.16	275.657	71.37	102.968	99.0736	53.545
Locus_24_Transcript_807/1190	WAT1-related protein At1g09380	nodulin MtN21 /EamA-like transporter family protein	71.8018	61.5919	104.248	75.5372	45.6291	34.9372	62.818	60.6498	146.885	37.1894	59.469	79.5027	212.411	187.349	247.244	168.425	81.3206	82.0655	131.197	24.6033	14.9116	34.2924	84.5389
Locus_7405_Transcript_1/4	Amino acid permease 8	amino acid permease 8	40.9136	28.4965	43.4553	43.1489	24.194	38.5086	45.7547	41.0785	15.5277	48.0686	39.4474	12.2695	324.238	164.893	151.432	8.55028	17.2874	27.1115	22.8268	4.6358	49.1073	59.0659	8.88438
Locus_2252_Transcript_26/45	Magnesium-protoporphyrin IX monomethyl ester [oxidative] cyclase, chloroplastic	dicarboxylate diiron protein%2C putative (Crd1)	57.0915	62.0504	74.6918	56.6192	98.4763	70.277	81.5444	79.7426	354.331	314.009	458.349	254.68	148.375	289.014	198.373	118.553	131.246	121.76	84.5738	454.611	357.752	341.667	214.267
Locus_23528_Transcript_1/1	Gibberellin-regulated protein 6	Gibberellin-regulated family protein	27.2545	16.6817	28.1156	24.3269	11.8833	8.82616	8.61032	9.32353	64.2324	136.155	135.629	70.7825	233.373	174.134	226.499	251.645	144.452	151.507	118.549	180.1	191.964	128.905	135.07
Locus_4782_Transcript_11/15	L-ascorbate oxidase	Plant L-ascorbate oxidase	50.4369	16.4794	21.1999	47.9638	50.5315	32.6645	106.895	91.8726	400.299	479.011	315.031	397.369	292.033	160.654	171.599	172.431	100.783	185.321	164.676	278.797	214.275	106.464	729.376
Locus_6683_Transcript_2/9	Probable sugar phosphate/phosphate translocator At1g12500	Nucleotide-sugar transporter family protein	50.3121	67.7577	56.5573	71.2967	62.0993	64.9792	80.0308	65.6314	152.686	161.839	188.396	112.924	199.935	258.04	156.093	169.489	195.012	199.008	189.997	260.675	313.26	260.223	253.588
Locus_4982_Transcript_2/5	Signal recognition particle 54 kDa protein, chloroplastic	chloroplast signal recognition particle 54 kDa subunit	58.7079	36.2847	36.9043	33.5192	20.7751	9.5131	16.6376	18.9316	32.4978	21.636	24.4747	15.0715	243.215	238.916	117.278	64.5416	61.47	65.0182	73.3881	79.3594	83.2285	94.1213	51.1269
Locus_15399_Transcript_5/9	Histone H1	histone H1-3	96.1478	71.0952	115.557	100.15	337.9	298.815	321.699	274.313	298.357	222.693	287.499	168.805	234.356	199.672	162.183	471.51	516.016	405.155	389.254	263.986	419.046	520.647	243.026
Locus_17605_Transcript_3/6	21 kDa protein	Plant invertase/pectin methylesterase inhibitor superfamily protein	74.8108	45.7108	44.7748	49.5609	280.882	58.5404	207.947	202.622	90.6358	154.116	100.169	56.4626	231	90.895	271.396	407.221	532.731	374.298	406.301	112.962	299.919	469.334	43.9261
Locus_1602_Transcript_6/23	Beta-galactosidase	beta galactosidase 1	92.684	105.759	98.5898	89.9957	52.9779	55.1707	58.7589	54.4191	150.118	126.665	175.691	80.6331	207.397	195.816	185.412	156.933	145.531	134.352	124.636	167.459	163.402	253.37	145.45
Locus_8682_Transcript_1/18	E3 ubiquitin-protein ligase SIRP1	RING/U-box superfamily protein	105.437	73.3669	69.216	60.5115	98.8877	61.1937	62.2579	73.4593	95.0513	97.1049	90.9592	58.0303	249.785	206.373	129.625	144.394	125.983	98.366	118.161	99.5352	137.856	103.333	87.081
Locus_175_Transcript_157/384	Heavy metal-associated isoprenylated plant protein 7	Heavy metal transport/detoxification superfamily protein	87.6749	87.9397	79.6044	128.239	218.145	218.659	190.414	191.77	169.707	241.823	227.56	84.5538	205.744	206.842	165.343	343.215	356.196	261.06	269.541	189.973	270.021	207.162	164.529
Locus_5388_Transcript_6/7	Membralin-like protein At1g60995	S3 self-incompatibility locus-linked pollen protein	94.2096	73.434	84.1294	65.9655	71.2062	44.0938	58.0674	61.8994	65.0176	58.3046	78.4874	60.8949	208.929	205.676	158.623	110.468	78.6622	77.2898	85.0386	82.9526	85.8253	106.927	113.178
Locus_2589_Transcript_11/78	Auxin response factor 5	auxin response factor 19	87.2965	72.8081	77.0165	53.486	79.7282	55.423	75.9841	75.2857	65.3266	65.6854	66.2981	47.5463	188.148	199.887	181.533	180.646	182.59	97.8622	102.329	82.3906	101.698	168.484	79.8411
Locus_7079_Transcript_2/18	Vacuolar protein sorting-associated protein 41 homolog	vacuolar protein sorting 41	93.4374	89.9474	75.5385	83.6024	82.9553	73.6078	79.8147	82.7324	84.7829	79.1693	118.487	76.5711	193.161	234.09	138.941	194.764	225.293	192.977	190.021	151.422	132.509	176.468	102.146
Locus_16400_Transcript_3/10	Chlorophyll a-b binding protein 40, chloroplastic	photosystem II light harvesting complex protein B1B2	19.6088	3.59946	13.5333	26.9526	67.9653	25.2277	44.9331	47.2046	230.898	290.996	440.309	180.039	112.83	267.987	179.922	112.416	141.386	67.9818	32.2994	1019.39	499.517	609.729	185.28
Locus_91_Transcript_46/60	Protein ASPARTIC PROTEASE IN GUARD CELL 1	Eukaryotic aspartyl protease family protein	65.7067	70.0145	91.2222	124.93	793.856	106.658	254.563	411.139	156.69	197.124	115.614	144.807	204.098	201.809	149.512	314.99	326.75	375.657	351.022	382.057	307.818	178.482	316.266
Locus_6727_Transcript_4/4	Metallothionein-like protein type 3	NADH-plastoquinone oxidoreductase subunit	7.74224	3.61285	11.8462	8.82288	32.8532	11.2566	10.1637	13.115	92.7122	100.142	122.265	31.0293	153.592	179.717	206.733	295.197	60.1609	68.0665	72.7958	203.839	503.518	197.805	275.592
Locus_18027_Transcript_1/1	Probable transcription factor KAN4	Homeodomain-like superfamily protein	30.4829	6.63744	22.1067	4.16349	4.63731	11.658	15.6123	5.20102	5.56313	10.1397	9.14814	10.954	158.532	203.939	177.502	126.359	156.256	117.979	119.034	97.5642	94.0806	61.525	35.6133
Locus_3387_Transcript_16/25	Cadmium/zinc-transporting ATPase HMA2	heavy metal atpase 2	83.6956	92.1854	80.1586	53.3904	66.348	85.2449	88.0271	88.5103	88.0053	88.5525	75.7015	81.7916	202.993	194.292	127.238	179.156	126.389	115.526	116.243	101.457	80.3364	93.1686	104.798
Locus_809_Transcript_33/35	Probable aquaporin PIP1-4	plasma membrane intrinsic protein 1%3B4	84.8128	84.6032	60.3598	75.6024	67.5311	48.7308	66.6393	66.9917	202.378	172.364	116.437	37.1087	224.357	187.688	111.992	83.1633	93.8728	81.2076	74.4572	153.15	139.911	135.238	110.501
Locus_2269_Transcript_13/18	Serine/threonine-protein kinase Nek2	NIMA-related kinase 2	59.217	46.863	57.3539	66.3054	50.699	35.4679	37.8914	48.1337	66.7158	60.2358	38.1226	35.2147	175.262	204.516	139.959	142.111	114.57	104.767	92.7387	73.0454	89.5202	56.972	43.5638
Locus_6763_Transcript_3/8	Ras-related protein Rab11D	RAB GTPase homolog A4A	61.5572	78.8619	68.7368	80.9386	98.0213	96.0692	114.163	91.5399	186.915	165.06	100.363	110.789	179.172	181.874	142.461	212.007	284.291	214.623	224.483	214.616	241.329	146.325	147.572
Locus_24_Transcript_305/1190		hypothetical protein	115.625	65.6378	65.371	45.9805	46.1302	30.7376	46.8082	56.8973	40.9044	43.6807	33.5428	43.9111	152.194	184.744	163.042	216.317	105.094	111.701	119.031	45.7914	54.2756	97.9568	70.2044
Locus_6169_Transcript_8/13	mRNA stability protein IGO2	cAMP-regulated phosphoprotein 19-related protein	57.0796	42.1883	37.5564	21.0937	118.816	107.147	97.9621	107.735	13.5916	4.69355	12.8808	50.88	226.046	161.411	112.2	167.243	73.7962	100.524	78.6278	24.5646	42.6517	43.6332	210.315
Locus_663_Transcript_7/48	PHD finger protein ALFIN-LIKE 2	alfin-like 1	94.0124	64.6825	78.5496	90.4207	31.9404	39.4755	43.3501	40.0529	40.2348	33.7285	39.193	40.0182	177.763	172.722	148.44	111.512	89.6551	92.2591	89.407	43.5395	43.2002	60.1008	67.2242
Locus_6736_Transcript_1/10	Persulfide dioxygenase ETHE1 homolog, mitochondrial	glyoxalase II 3	51.5808	56.1	85.4718	68.6843	47.0645	64.5396	51.1947	42.1765	60.6284	91.5753	131.451	113.819	112.497	229.902	150.255	74.6764	102.755	96.4825	95.9749	65.3312	98.829	123.303	104.841
Locus_8776_Transcript_7/8	Allantoinase	allantoinase	109.265	65.4447	71.9372	73.0163	91.1464	14.7884	51.7583	59.1159	28.2481	40.607	31.337	57.965	182.91	170.675	128.972	130.064	83.5236	119.32	103.22	38.7862	106.133	73.5317	118.843
Locus_6150_Transcript_4/10	Pentatricopeptide repeat-containing protein GUN1, chloroplastic	nucleolar protein gar2-like protein	53.436	42.007	51.4701	54.5667	41.8565	42.8202	56.0377	43.0904	47.8591	48.0413	34.9467	34.1216	175.431	179.633	119.288	111.463	114.686	141.97	123.788	79.3329	97.038	122.052	104.627
Locus_962_Transcript_3/11	Probable serine/threonine-protein kinase PBL16	Protein kinase superfamily protein	71.0489	72.7262	55.3491	69.9843	122.604	52.4194	56.509	65.6953	59.2839	48.9141	33.5032	31.5721	190.201	148.17	124.511	88.5099	75.2967	87.5721	102.268	76.5232	83.3426	99.6096	111.171
Locus_4893_Transcript_3/7	Protein GIGANTEA	gigantea protein (GI)	57.9347	62.2411	85.4969	90.55	56.5095	39.0378	46.9056	48.442	30.8637	40.1467	62.1356	78.142	114.275	178.991	164.751	105.443	79.3373	75.2301	77.7271	39.1307	52.3741	116.155	165.98
Locus_16413_Transcript_10/14	CBL-interacting protein kinase 8	CBL-interacting protein kinase 8	81.1008	76.1991	77.0714	62.7628	53.0784	29.8254	45.093	48.3723	64.3679	51.6085	69.8952	55.7796	147.722	168.068	139.895	141.554	120.914	99.5683	106.798	76.157	105.701	113.163	113.461
Locus_16037_Transcript_2/7	Auxin transporter-like protein 1	Transmembrane amino acid transporter family protein	21.5307	24.7067	28.2162	34.1215	26.8123	21.0882	25.8668	22.3052	30.2614	34.3244	45.0828	54.8311	93.1044	214.044	137.867	69.7521	46.0944	39.0628	47.4252	95.8074	144.392	132.225	128.23
Locus_16041_Transcript_1/4	Two-component response regulator ORR1	response regulator 3	65.1311	50.1334	35.9061	51.5198	40.7049	40.0344	48.2296	38.1122	42.9866	36.6356	39.573	49.971	196.492	130.453	112.578	221.762	237.645	221.497	237.384	140.868	158.327	200.128	155.904
Locus_20827_Transcript_9/9	Stomatal closure-related actin-binding protein 1	plectin-like protein	68.0537	74.4571	78.4724	64.0418	84.8412	68.0555	66.485	68.6726	26.5492	51.1723	51.8123	42.8753	158.253	138.264	142.086	168.668	133.559	96.6803	98.5946	41.5441	75.9089	77.7682	87.3692
Locus_1268_Transcript_5/6	Periplasmic nitrate reductase	NEP-interacting protein%2C putative (DUF239)	13.7067	16.4674	20.2617	27.1796	9.6571	10.0013	9.4044	10.9439	30.6733	37.0207	29.5087	22.4268	98.9768	229.958	108.268	63.0407	60.8399	47.2211	45.4374	31.5947	48.183	43.1075	68.9193
Locus_5612_Transcript_12/25	SWR1 complex subunit 2	DNA binding protein SWC2	96.6634	71.2606	63.4005	56.8352	72.5126	39.5893	60.0292	63.8149	57.1886	39.3801	45.9132	35.235	162.316	148.267	124.221	93.5187	82.6082	79.7997	97.1974	52.6108	67.5415	66.5991	64.5209
Locus_18058_Transcript_4/8	Serine carboxypeptidase-like 35	serine carboxypeptidase-like 35	40.0304	32.0048	47.482	45.9954	26.5139	17.2012	20.4459	20.4011	58.1632	31.8465	73.6952	55.8287	119.357	168.999	142.383	228.808	161.414	114.026	105.594	164.753	160.489	242.987	138.992
Locus_1106_Transcript_4/47	Glucose-induced degradation protein 4 homolog	glucose-induced degradation-like protein	68.7304	44.0209	69.1274	73.0297	66.5674	59.5042	118.082	99.0007	57.7727	79.1586	35.9673	37.758	169.485	139.244	119.148	126.043	102.176	193.869	182.442	73.1172	111.669	86.0204	77.9737
Locus_3604_Transcript_6/33	Outer membrane protein A	helicase with zinc finger protein	68.2406	52.679	49.9462	54.9295	107.568	74.1606	74.0349	89.4992	176.374	85.4004	79.697	139.711	134.324	191.151	93.8821	178.322	258.94	182.674	137.573	100.913	160.52	93.4943	98.8102
Locus_4020_Transcript_18/50	Uncharacterized WD repeat-containing protein C2A9.03	Transducin/WD40 repeat-like superfamily protein	52.906	44.3877	47.8584	64.7038	78.7513	43.9595	61.393	68.8975	79.5514	53.7808	52.0291	27.3065	151.55	157.747	104.862	221.242	140.086	129.334	146.045	54.1045	58.516	64.6684	75.2145
Locus_1904_Transcript_55/77	Protocadherin Fat 3	hypothetical protein	54.3485	86.7557	66.6101	52.2912	56.1758	46.6805	68.4663	72.9194	63.0415	47.3918	31.1659	40.7087	128.752	170.857	111.858	123.31	127.789	163.268	162.814	60.6129	59.3194	38.9545	46.3678
Locus_11987_Transcript_1/3	Actin-depolymerizing factor 5	actin depolymerizing factor 5	79.6	37.0806	33.6456	50.4026	28.2627	12.2938	30.1587	22.798	22.8502	36.4459	59.8692	23.8047	139.523	170.886	94.9649	96.8218	69.5196	41.9795	36.6606	39.6466	74.5912	113.174	69.3275
Locus_10965_Transcript_2/6	BTB/POZ domain and ankyrin repeat-containing protein NOOT2	Ankyrin repeat family protein / BTB/POZ domain-containing protein	61.0186	54.8165	65.2208	53.0683	46.9487	27.8882	62.8743	62.5984	74.5597	90.1663	57.7988	79.2751	88.3757	145.433	171.038	38.9992	38.7354	58.8049	92.2945	35.897	56.6339	85.7451	96.973
Locus_3918_Transcript_8/13	Microtubule-associated protein 70-2	microtubule-associated proteins 70-2	48.9693	57.7581	35.7468	46.7538	31.2912	24.5688	36.6266	32.7004	53.204	56.8904	82.0374	33.2669	169.394	128.98	105.782	83.8343	82.2838	95.4156	94.2957	79.7667	63.637	65.2702	42.0971
Locus_1900_Transcript_1/1	Pectinesterase 2.1	methylesterase PCR A	12.3357	15.8534	30.2176	26.9416	44.7256	36.1317	59.8581	49.268	204.017	226.376	242.136	192.007	90.6632	177.39	122.927	50.9029	54.296	49.8762	46.014	369.402	652.521	717.051	842.412
Locus_2269_Transcript_8/18	Serine/threonine-protein kinase Nek1	NIMA-related kinase 2	47.562	40.4595	38.366	40.3289	41.7444	38.411	39.2648	39.8021	55.9645	50.2312	41.9107	24.8755	140.228	153.64	97.0019	136.388	116.785	94.2154	83.9873	55.5363	59.3156	45.6201	36.3362
Locus_1245_Transcript_3/3		stress response protein	67.6271	53.5385	60.7436	56.1498	64.3108	47.9754	60.0154	70.4917	36.1917	23.635	32.759	38.4942	162.189	129.783	97.6171	137.532	113.445	109.531	115.814	34.4781	43.1871	46.281	74.9539
Locus_792_Transcript_1/14	Protein ssh4	Serine/Threonine-kinase pakA-like protein	51.531	34.656	46.2168	42.6421	64.9876	42.0389	50.6124	45.3286	77.4674	77.9385	75.8417	64.0102	146.298	140.34	102.194	150.293	159.621	122.282	125.349	126.031	114.561	142.419	139.95
Locus_4390_Transcript_24/35	65-kDa microtubule-associated protein 6	Microtubule associated protein (MAP65/ASE1) family protein	68.6727	58.5782	58.3473	56.1542	38.1914	39.933	51.4499	49.8994	83.9566	41.7515	56.0405	43.4912	136.127	141.155	109.288	131.518	127.2	113.96	114.219	126.823	183.312	240.667	180.118
Locus_1268_Transcript_4/6		NEP-interacting protein%2C putative (DUF239)	12.425	17.8825	19.2941	17.6969	9.59428	14.9403	9.14395	9.6999	34.744	38.7148	27.1783	23.6314	96.4524	201.574	88.5323	65.6879	62.8047	49.9748	47.9792	32.1872	38.8893	37.0056	70.8825
Locus_5799_Transcript_3/9	Probable pectinesterase/pectinesterase inhibitor 34	Plant invertase/pectin methylesterase inhibitor superfamily	37.2847	23.2087	29.6399	34.4583	110.883	98.6023	87.8835	106.995	156.343	93.073	84.9236	114.226	119.705	147.811	116.944	298.766	349.202	321.01	325.331	271.039	290.05	215.281	201.429
Locus_2598_Transcript_1/6	Homeobox-leucine zipper protein HOX21	Homeobox-leucine zipper protein family	9.72095	11.5851	23.1677	31.7224	24.8863	6.02544	14.3025	19.7781	94.7119	38.3754	20.8779	31.3876	62.5065	163.984	140.192	97.0475	130.877	140.917	100.841	185.453	164.778	78.3782	78.2651
Locus_6046_Transcript_14/14	Uncharacterized membrane protein At1g16860	Ubiquitin-specific protease family C19-related protein	59.9126	32.1976	55.9353	65.7661	67.3299	104.262	126.251	114.637	69.083	42.5671	44.592	49.3411	127.121	118.525	118.112	143.988	143.953	177.404	145.501	68.1449	65.8264	63.9803	59.7646
Locus_6846_Transcript_3/3		hypothetical protein	33.7166	29.8615	37.5119	20.153	14.8887	15.9211	15.3582	13.5409	69.9092	31.4288	41.3504	27.063	159.26	105.728	98.335	107.294	185.953	137.056	128.548	111.521	88.5095	110.334	103.155
Locus_23321_Transcript_4/4	Heparanase-like protein 1	glucuronidase 2	58.9692	41.6007	52.9175	41.2261	20.7231	15.825	25.5898	28.5588	49.2319	52.7513	39.8625	24.7896	123.779	133.975	98.6392	49.1741	63.5761	65.4076	63.0941	87.8588	87.203	98.5733	50.2022
Locus_3960_Transcript_6/6	Aquaporin TIP2-1	delta tonoplast integral protein	16.6221	4.84258	14.1853	31.5934	78.8201	17.339	54.391	65.8589	324.448	810.962	1172.85	325.395	136.313	70.6932	145.489	268.364	162.82	179.829	119.951	510.921	1024.86	995.746	710.539
Locus_1115_Transcript_5/8	Probable methyltransferase PMT26	S-adenosyl-L-methionine-dependent methyltransferases superfamily protein	74.1265	42.8999	52.9509	56.2858	38.3365	25.4389	64.7331	61.6405	126.436	142.449	114.827	75.6766	138.582	92.0984	117.392	95.4906	88.9964	110.279	104.755	90.69	83.7048	97.4085	77.3674
Locus_3065_Transcript_2/2	Complement C3	BRISC/BRCA1-A complex protein	49.4957	54.3867	64.9194	47.2516	27.0414	24.4869	30.465	41.3463	30.5439	40.3661	32.0635	35.7909	120.984	100.546	124.704	33.4038	72.0639	52.1789	61.2739	22.804	57.7786	71.9275	61.3523
Locus_15733_Transcript_5/5	Protein NSP-INTERACTING KINASE 1	NSP-interacting kinase 1	25.6394	19.586	15.0143	15.366	20.8407	11.296	16.4777	19.5386	4.91177	3.2866	1.72259	4.01926	145.679	121.226	79.0174	62.0728	51.6095	65.1778	62.0995	23.8742	31.5156	31.9413	28.2683
Locus_6271_Transcript_1/3	Protein REVEILLE 1	Homeodomain-like superfamily protein	38.609	46.4264	43.133	34.7381	9.6257	5.60818	8.31177	13.5058	8.91835	12.1418	16.2734	16.9222	106.26	106.894	128.905	9.69279	42.8326	15.6892	11.0074	15.0723	66.0433	54.9376	46.0838
Locus_8434_Transcript_4/8	Amino acid permease 2	amino acid permease 2	25.857	18.6873	27.5064	49.2351	88.6533	136.338	130.315	94.1854	209.735	369.079	402.209	256.989	111.647	107.884	122.14	637.545	555.178	355.401	443.194	260.857	282.16	424.838	422.418
Locus_522_Transcript_9/198	Probable glycosyltransferase At5g03795	Exostosin family protein	38.0824	20.9316	23.0225	18.1649	20.4843	23.4938	21.3779	22.1921	21.197	14.0335	20.0594	16.2786	118.824	144.624	77.8566	133.357	156.65	109.481	103.558	39.184	41.3769	39.3686	28.5026
Locus_1704_Transcript_1/18	65-kDa microtubule-associated protein 2	microtubule-associated protein 65-2	47.1541	52.2375	46.8935	57.1904	30.7607	31.7746	37.1545	33.1094	37.2028	38.0805	27.9549	16.8785	114.8	114.994	111.072	84.32	94.7049	115.105	105.337	66.9184	63.1315	42.4841	43.9933
Locus_16500_Transcript_3/11	UDP-N-acetylglucosamine--peptide N-acetylglucosaminyltransferase 110 kDa subunit	Tetratricopeptide repeat (TPR)-like superfamily protein	61.8125	44.0728	41.2954	60.9888	73.0096	32.6098	43.1218	46.7973	274.917	429.171	167.309	284.653	88.442	143.132	105.461	167.159	143.488	163.973	157.454	308.184	350.87	271.372	384.229
Locus_8288_Transcript_3/3	U-box domain-containing protein 4	ARM repeat superfamily protein	43.5474	69.0149	33.6396	35.8966	52.9525	37.0145	34.6753	30.4725	55.7018	47.5493	44.1967	68.5973	118.734	137.041	79.5328	94.8758	63.1602	66.2499	74.178	56.0929	72.0993	79.5323	95.0445
Locus_17127_Transcript_2/11	Glycine-rich protein 2	glycine rich protein 2	62.5413	56.2867	52.4885	49.124	38.8845	59.1961	70.5215	61.1451	42.76	30.1534	29.0515	35.2293	105.393	129.306	97.8053	87.5454	87.4693	99.5681	83.0102	37.3433	32.6219	44.2804	44.4936
Locus_1728_Transcript_5/10	Peptidyl-prolyl cis-trans isomerase 1	rotamase cyclophilin 2	68.7391	44.6097	47.7256	48.8119	77.1128	91.8403	135.805	126.638	114.539	40.0194	53.3178	36.8082	136.826	101.266	88.9243	149.054	140.279	177.366	172.461	56.9822	56.4127	64.0095	53.7231
Locus_5199_Transcript_13/22	N-acetyl-D-glucosamine kinase	Actin-like ATPase superfamily protein	52.6063	35.8776	42.2296	38.1749	52.6395	39.5947	52.7112	52.9369	31.3277	30.8603	33.9442	21.6129	160.141	85.1545	74.1088	196.682	108.436	112.372	128.824	46.6234	62.0575	64.8174	49.4291
Locus_8399_Transcript_2/2	Uncharacterized protein At1g76660	hydroxyproline-rich glycoprotein family protein	47.4189	45.4873	57.0283	51.6041	42.7113	34.0362	41.9301	45.606	56.3599	59.8076	54.26	50.9523	89.864	124.611	104.405	84.1185	76.7047	91.9629	95.5092	84.7816	93.3398	91.8156	84.8964
Locus_12532_Transcript_1/1	PLASMODESMATA CALLOSE-BINDING PROTEIN 3	plasmodesmata callose-binding protein 3	30.6878	22.1979	41.9558	30.9192	51.785	38.6194	74.5822	72.3227	110.097	69.1145	63.0847	35.0958	111.469	108.524	98.4183	155.339	224.113	208.775	165.878	135.201	220.019	172.78	100.244
Locus_17564_Transcript_2/2	Protochlorophyllide reductase A, chloroplastic	protochlorophyllide oxidoreductase A	12.1366	18.8507	18.5384	31.6088	13.1627	4.14078	4.02111	6.40506	9.93734	7.86848	14.5036	9.23924	59.075	172.238	81.3796	49.1809	84.0162	63.1159	33.8376	191.513	98.4252	76.6083	25.3495
Locus_6558_Transcript_2/2	Probable WRKY transcription factor 12	WRKY family transcription factor	9.70984	11.8029	11.929	11.0067	6.5388	5.5232	3.67575	4.72786	0.668825	1.23716	1.4355	1.95394	75.1758	157.533	78.9421	39.7742	31.8506	25.1167	30.837	20.1173	20.4282	18.3331	22.439
Locus_5698_Transcript_5/5	dCTP pyrophosphatase		30.9094	53.069	36.269	50.0014	162.009	17.3364	41.3783	31.21	51.2027	48.4601	47.9206	47.5816	122.974	93.53	94.3371	303.846	78.2138	53.758	33.7791	40.4319	57.2885	74.4464	29.446
Locus_18980_Transcript_1/1	Protochlorophyllide reductase, chloroplastic	protochlorophyllide oxidoreductase C	18.2008	29.7586	18.9888	29.3264	15.649	8.41008	7.32069	12.5656	17.4361	12.1996	17.9315	14.4155	74.886	155.1	80.8342	56.207	91.4977	82.1274	54.9906	198.694	106.174	77.1751	31.1606
Locus_7690_Transcript_2/7	Protein IQ-DOMAIN 21	IQ-domain 21	12.5463	13.9394	14.9256	19.2381	21.9493	25.2763	47.679	32.7629	3.73617	3.1989	6.67577	8.25984	175.581	71.6154	62.0784	121.126	114.419	90.4962	113.749	50.2096	31.416	24.7741	41.2759
Locus_1819_Transcript_5/9	Alpha,alpha-trehalose-phosphate synthase [UDP-forming] 5	trehalose phosphatase/synthase 5	47.8177	39.8962	44.0315	34.2056	29.0973	28.1551	40.3583	35.0503	40.7735	29.3652	30.4931	35.9721	87.4614	123.698	96.0498	60.675	69.8125	66.9282	64.8624	63.6813	67.1329	69.798	88.6217
Locus_4921_Transcript_12/16	Argininosuccinate lyase	hypothetical protein	55.2412	46.1996	48.1767	34.8845	33.9513	24.2087	31.3119	25.7606	25.6477	20.6721	30.0905	23.8069	116.033	108.187	80.6168	79.3579	40.7836	44.1724	38.6817	24.6403	22.595	16.3313	63.1986
Locus_2300_Transcript_5/8	BTB/POZ domain-containing protein At3g50780	BTB/POZ domain protein	37.0346	31.5252	53.9702	46.1208	39.0651	14.1972	33.3046	36.0648	19.7274	21.8537	29.5926	26.3808	87.9254	113.478	103.129	83.7781	52.0703	65.3279	69.9335	49.0185	59.2425	73.898	127.786
Locus_1180_Transcript_12/12	Endochitinase	basic chitinase	19.3689	11.3561	11.1019	24.9429	16.2365	7.59779	8.68959	11.39	336.92	118.115	246.304	754.169	118.203	130.382	55.484	52.8656	7.56768	15.7807	22.7004	127.424	99.3376	82.8862	169.55
Locus_1860_Transcript_11/11	Auxin-responsive protein IAA6	indole-3-acetic acid inducible 18	45.1511	38.3786	52.1311	53.1186	149.874	114.576	155.965	141.791	99.2656	131.355	140.074	42.3012	87.1154	102.949	109.674	56.1236	62.8821	91.5062	84.5049	86.0663	120.598	129.383	77.0008
Locus_10454_Transcript_15/15	Proline racemase	transmembrane protein%2C putative (Protein of unknown function%2C DUF538)	21.0923	39.5117	24.1007	31.9099	32.5032	30.525	42.4602	53.6468	89.8241	95.0377	184.39	46.3252	116.613	100.409	80.2751	108.621	201.533	145.91	112.659	150.613	146.798	234.656	134.412
Locus_20713_Transcript_2/8	Caffeoyl-CoA O-methyltransferase	S-adenosyl-L-methionine-dependent methyltransferases superfamily protein	54.7552	31.5152	44.8592	30.558	38.3382	30.3224	40.9574	43.1868	137.587	221.311	171.674	100.039	93.1867	125.74	77.5952	85.3339	102.706	104.399	107.772	91.3709	164.151	161.345	137.997
Locus_663_Transcript_10/48	PHD finger protein ALFIN-LIKE 2	alfin-like 1	49.8845	43.033	45.8487	51.226	19.3195	19.5629	27.6978	25.5465	18.7103	21.5626	22.8705	23.1157	114.218	92.5882	88.7526	72.0993	47.4733	51.1331	53.8941	26.9624	27.4269	38.7989	40.0821
Locus_700_Transcript_1/9	Probable WRKY transcription factor 19	loricrin-like protein	42.3736	44.399	50.3093	42.6723	47.288	29.8709	35.1994	35.743	61.3181	77.9881	54.3479	58.0712	113.437	87.2386	92.4111	74.1675	72.698	75.7639	76.8273	69.275	81.3179	83.0393	81.3797
Locus_175_Transcript_102/384	BTB/POZ and TAZ domain-containing protein 4	BTB and TAZ domain protein 4	40.8748	14.4324	22.7876	25.254	64.4651	35.3576	40.8334	50.8706	21.7891	27.479	32.4361	23.0963	114.108	54.8385	123.885	98.4429	59.5245	45.5425	55.9367	29.4436	54.3543	47.6556	31.9003
Locus_8719_Transcript_5/5	Probable 1-deoxy-D-xylulose-5-phosphate synthase, chloroplastic	Deoxyxylulose-5-phosphate synthase	26.5627	16.411	24.1446	26.9939	47.3713	32.6114	34.3121	35.1527	28.3412	22.1141	27.6458	32.4398	78.3174	116.275	94.5314	157.662	102.095	67.2193	75.2759	85.713	94.5822	107.454	89.5564
Locus_1607_Transcript_15/15	TBC1 domain family member 8B	Ypt/Rab-GAP domain of gyp1p superfamily protein	49.4184	34.5589	39.378	40.0751	37.6937	26.6075	42.7244	37.2849	44.9515	37.0045	29.677	24.2408	111.474	95.6328	76.8557	94.5314	74.5161	100.252	91.4791	67.0575	65.6023	62.8504	64.9287
Locus_1977_Transcript_40/54	Probable polygalacturonase	Pectin lyase-like superfamily protein	32.4458	26.576	28.8701	34.3429	22.3694	22.0637	33.3044	36.5874	28.3714	20.5031	19.5806	22.2599	80.3734	105.894	94.6699	79.0114	77.7475	95.87	73.905	50.7414	70.0943	59.7951	50.2255
Locus_3578_Transcript_9/15	Probable serine/threonine-protein kinase At1g01540	Protein kinase superfamily protein	14.4814	14.5417	11.6201	13.0189	17.4404	7.29558	13.3794	12.496	37.5894	17.6113	23.4517	17.8999	105.452	109.126	63.5344	72.5223	84.169	67.7157	61.1323	73.5727	50.2127	63.9063	62.7995
Locus_16588_Transcript_1/3	Phytoene synthase, chloroplastic	PHYTOENE SYNTHASE	20.7666	14.0312	43.5021	19.2823	29.1532	22.2009	20.4646	24.9211	53.5727	60.8548	54.2972	28.6539	59.1517	99.5991	118.942	95.5029	74.2745	65.2533	66.6976	101.333	87.6416	69.8279	46.5792
Locus_21302_Transcript_3/5		transmembrane protein	22.3376	36.493	39.2179	41.138	6.85601	4.9342	3.03654	5.35259	21.3049	12.5777	22.9079	32.4742	62.993	125.301	88.0237	7.80002	31.806	31.0447	10.725	17.7592	7.23593	20.9058	31.0882
Locus_5825_Transcript_4/10	Transcription factor UNE12	basic helix-loop-helix (bHLH) DNA-binding superfamily protein	28.6601	29.7387	23.6922	35.2586	30.0971	17.757	25.0185	30.0588	12.1913	20.8363	38.336	19.9608	101.818	112.03	62.0275	59.6257	46.6503	30.6195	37.54	18.0047	24.3808	35.7866	43.7981
Locus_9032_Transcript_3/7	Floral homeotic protein APETALA 2	Integrase-type DNA-binding superfamily protein	12.1937	9.19826	15.3262	22.9942	18.1146	9.08778	15.3334	16.1555	46.414	57.9482	60.7922	35.1805	82.3661	115.42	73.0998	76.1452	81.6133	44.6392	44.7908	136.879	122.314	43.9632	96.913
Locus_4474_Transcript_6/11	Homeobox-leucine zipper protein HOX10	Homeobox-leucine zipper family protein / lipid-binding START domain-containing protein	30.7491	25.5695	22.1451	26.7713	23.4102	18.0383	21.0436	24.9231	19.5107	11.4634	19.8923	20.5836	87.3531	108.5	73.9872	90.6712	67.2604	73.6533	72.4645	48.0868	46.358	62.6132	73.6666
Locus_175_Transcript_287/384	Probable glycosyltransferase At5g03795	Exostosin family protein	46.1372	42.4408	53.6828	25.686	36.7316	28.6027	28.3617	27.7476	21.9287	14.9331	21.2359	16.1554	92.1201	89.1759	87.4482	98.0348	85.1625	84.5915	82.2708	33.7576	40.7739	54.8826	28.4177
Locus_3100_Transcript_5/10	Probable carbohydrate esterase At4g34215	carbohydrate esterase%2C putative (DUF303)	26.2333	27.9079	25.3209	26.1832	11.1108	32.8783	30.5365	26.5037	32.1499	24.563	31.6398	49.3441	125.352	96.2115	46.7666	43.1589	89.9802	59.1514	59.5328	53.1235	54.4564	58.2739	92.4177
Locus_17600_Transcript_8/8	Endoglucanase 17	glycosyl hydrolase 9B13	19.1255	15.2559	25.0806	15.0598	35.9407	5.21372	7.88764	11.2899	4.23989	3.64005	3.06654	4.63639	79.5439	97.3017	90.8307	28.3319	22.9452	21.7676	21.7834	14.4407	20.8136	27.7048	46.3173
Locus_5669_Transcript_1/5	ABC transporter B family member 1	ATP binding cassette subfamily B1	11.1512	9.23497	18.2354	15.4519	17.3555	18.8487	18.5852	19.3574	29.3424	26.9154	41.4191	32.4652	76.6368	88.8497	101.876	113.253	89.0482	77.3575	63.0614	75.6214	114.621	79.8248	76.792
Locus_261_Transcript_106/172	Uncharacterized calcium-binding protein At1g02270	Calcium-binding endonuclease/exonuclease/phosphatase family	34.5809	35.6593	37.3121	41.0565	39.9226	24.628	31.5278	30.2799	33.6091	30.806	49.689	48.4098	84.4627	119.35	63.0751	93.5786	69.5331	55.0036	61.5948	64.6863	70.7621	66.5169	78.7345
Locus_999_Transcript_3/9	Pistil-specific extensin-like protein	Pollen Ole e 1 allergen and extensin family protein	3.75104	0.493003	1.56701	13.2614	28.3417	558.571	357.668	95.2784	171.215	173.548	136.544	233.549	103.879	114.235	47.7472	22.9295	70.3553	40.6415	25.0568	96.881	83.0365	40.8237	31.1242
Locus_1414_Transcript_2/3	Protein KINESIN LIGHT CHAIN-RELATED 1	Tetratricopeptide repeat (TPR)-like superfamily protein	41.3204	33.6762	30.0775	32.1674	29.7259	43.6209	41.139	41.4012	85.36	89.9531	94.5486	71.2804	111.505	96.9642	57.3304	79.7961	97.9271	74.2252	70.8768	90.3199	89.965	100.238	94.5925
Locus_3194_Transcript_13/13	Bis(5'-nucleosyl)-tetraphosphatase, symmetrical	transmembrane protein	48.9721	32.6373	36.7379	30.7056	63.9013	48.3823	61.204	63.4352	70.2818	48.1521	37.6164	41.0087	91.3544	106.424	65.6816	135.066	93.0083	124.713	97.3246	92.0292	98.188	68.7889	86.2643
Locus_131_Transcript_20/20	Serine/threonine-protein kinase D6PKL2	Protein kinase superfamily protein	42.2279	44.5128	46.5881	39.2493	43.316	31.3089	36.3858	36.9508	33.6282	21.8482	33.1284	27.9653	97.4463	92.9907	71.9413	82.379	75.0868	52.4621	55.9347	42.7291	39.8874	68.7763	44.2126
Locus_815_Transcript_62/66	Agamous-like MADS-box protein MADS2	K-box region and MADS-box transcription factor family protein	44.0096	23.8061	41.7936	35.4173	64.0445	31.234	34.7763	33.2962	53.5208	74.9091	47.0023	48.5795	93.2272	92.767	76.0647	59.9961	62.8524	56.2027	54.1511	101.66	136.837	134.329	129.91
Locus_443_Transcript_24/61	Protein ROOT HAIR DEFECTIVE 3	Root hair defective 3 GTP-binding protein (RHD3)	46.6422	29.9514	34.3914	37.7299	19.4852	11.9542	18.1638	18.936	10.8316	31.2235	17.4443	21.6173	121.259	59.0537	80.0799	58.1819	38.1821	40.3182	39.8079	15.1545	25.9539	21.7664	24.0956
Locus_16047_Transcript_2/8	Cytochrome P450 71B10	cytochrome P450%2C family 71%2C subfamily B%2C polypeptide 10	3.0499	5.00144	3.54017	4.08738	11.0875	1.61596	3.98406	7.37451	40.4698	8.30524	14.6532	27.341	58.7009	159.487	36.1134	37.2885	18.439	80.8417	59.9587	221.963	92.704	45.1441	35.8646
Locus_2589_Transcript_2/78	Auxin response factor 5	auxin response factor 19	26.8083	20.7263	31.6175	14.1484	32.3919	23.9334	29.7405	32.8915	15.589	14.6272	12.9378	33.8982	80.5832	78.5755	94.1288	81.0786	97.7685	45.5556	48.3519	41.5255	56.0199	78.3432	52.5148
Locus_16234_Transcript_1/11	Protein STRUBBELIG-RECEPTOR FAMILY 8	STRUBBELIG-receptor family 8	34.5294	34.0071	41.0854	38.4568	15.8411	16.7341	17.5388	18.5751	29.647	33.2893	28.3465	27.9906	81.161	107.933	63.2512	81.0881	74.2545	60.3998	59.8039	70.9764	77.4634	83.0497	78.3441
Locus_6154_Transcript_1/9	Pentatricopeptide repeat-containing protein CRP1, chloroplastic	Pentatricopeptide repeat (PPR-like) superfamily protein	44.8531	37.3801	45.3627	36.6827	37.2919	12.1475	21.0513	30.9132	27.9265	29.4892	31.5217	30.7169	102.051	86.38	62.7991	57.1372	39.2251	40.8193	50.5438	31.0343	36.378	32.7828	42.7098
Locus_1180_Transcript_5/12	Basic 30 kDa endochitinase	basic chitinase	15.5848	13.7181	19.1258	33.0617	23.2671	31.0732	23.4874	27.4692	875.394	157.4	247.501	661.228	93.7879	109.861	45.9321	89.2623	41.0825	27.2829	32.6311	321.133	532.682	842.187	471.285
Locus_1116_Transcript_1/7	Multiple organellar RNA editing factor 2, chloroplastic	plastid developmental protein DAG	46.4269	39.2584	41.1844	35.7893	62.7248	51.5814	71.0405	63.612	72.7153	32.5589	25.3289	34.4392	88.5392	88.3183	69.913	166.525	118.912	120.984	118.452	71.0161	61.1194	52.76	61.4057
Locus_1981_Transcript_23/25	Polyubiquitin 4	ubiquitin 4	48.3874	35.6837	33.2213	41.1049	50.8343	48.8987	69.2547	76.3137	43.1655	34.3267	72.4339	45.0085	84.8336	89.9472	65.6866	183.614	106.641	97.5338	131.865	36.1477	40.8694	49.8008	29.0243
Locus_12707_Transcript_2/2	Transcription factor bHLH7	basic helix-loop-helix (bHLH) DNA-binding superfamily protein	14.4992	10.3789	12.4925	14.4007	13.21	10.0612	7.1901	8.28783	25.0264	24.8794	19.7912	27.6316	74.121	100.937	62.3709	65.6364	45.5613	42.613	46.8057	41.1139	36.2188	44.8085	63.0392
Locus_3604_Transcript_27/33	Peptide chain release factor PrfB1, chloroplastic	high chlorophyll fluorescent 109	42.5575	32.2858	37.0961	33.4481	22.3679	13.7784	26.5993	25.0055	23.1366	16.7067	20.9336	20.5519	74.9053	85.0201	76.081	33.9832	36.7399	36.4953	38.3457	25.2438	35.7839	35.9877	30.2473
Locus_4989_Transcript_3/6	50S ribosomal protein L1, chloroplastic	Ribosomal protein L1p/L10e family	48.3796	34.9017	33.737	36.0984	26.2617	27.0306	36.209	32.2423	35.2278	31.7705	32.2644	35.7708	84.6837	81.0742	66.9989	68.8257	54.1642	36.2377	39.7861	52.1312	67.9578	64.3852	45.5667
Locus_3178_Transcript_1/17	Protein kinase STUNTED	kinase with adenine nucleotide alpha hydrolases-like domain-containing protein	48.4236	32.5358	31.105	43.8634	32.9849	32.5849	55.0525	52.676	31.8813	52.1335	32.1329	36.8465	84.6505	80.3561	67.7157	70.7479	61.4207	78.4671	67.8973	32.9142	41.743	21.8318	60.9195
Locus_216_Transcript_1/1	Fasciclin-like arabinogalactan protein 2	FASCICLIN-like arabinogalactan 2	20.1858	16.4093	13.2488	12.7611	25.6273	33.719	29.8463	22.6772	46.1587	31.3381	21.1074	22.3025	91.8753	86.6114	54.0836	132.825	172.919	169.821	124.776	104.896	99.3866	51.9174	99.5985
Locus_3300_Transcript_2/6	Chlorophyll a-b binding protein 8, chloroplastic	PSI type III chlorophyll a/b-binding protein	5.83825	6.80374	1.513	7.23857	81.9434	42.7245	16.3385	22.2177	119.249	85.6588	171.305	94.447	23.8951	118.869	89.7219	68.3802	176.288	45.6351	16.696	531.646	249.422	358.541	48.2263
Locus_2297_Transcript_5/24	Cyclin-U4-1	cyclin p4%3B1	31.6852	17.5029	26.0242	21.13	23.7141	37.4339	17.6957	21.2576	85.7055	97.1522	96.6692	49.8	90.2676	83.9356	58.2167	51.8921	104.35	60.4407	52.7389	67.3059	63.3933	64.0057	68.4158
Locus_5982_Transcript_1/85	Homeobox-DDT domain protein RLT1	Homeodomain-like superfamily protein	46.2564	29.0291	34.0799	32.4973	30.2675	22.6412	25.5819	25.4408	22.651	23.5471	30.6571	29.8002	96.2498	62.0693	72.3125	63.5127	56.0867	65.3914	58.5277	24.8947	20.6863	28.3612	26.0782
Locus_1428_Transcript_2/24	Serine/threonine-protein kinase Nek5	serine/threonine-protein kinase NEK5	39.8258	30.012	29.3048	32.9039	37.958	37.4503	43.9007	35.1145	31.1115	34.8702	36.0123	20.7991	78.3789	75.4464	70.9239	66.1628	75.7298	80.6555	75.3226	34.7688	54.9414	46.4414	33.0098
Locus_17769_Transcript_3/5	Nesprin-2	hypothetical protein	26.6786	42.1666	40.4539	29.9706	12.6601	9.70137	6.69009	7.4753	21.1535	10.4746	25.5604	29.7403	64.1016	81.3684	79.057	40.8257	42.215	32.9416	35.3285	43.5226	34.8163	40.2822	42.4338
Locus_15450_Transcript_3/3	Probable CoA ligase CCL5	OPC-8:0 CoA ligase1	20.4228	15.9029	24.0165	26.8049	36.3111	27.4014	56.9796	55.6934	77.4045	36.8818	56.6641	36.3208	82.7088	73.422	68.3694	168.222	151.517	108.239	125.231	90.6517	81.7128	98.2754	59.7815
Locus_8805_Transcript_5/11	Agamous-like MADS-box protein AP1	K-box region and MADS-box transcription factor family protein	20.4695	10.791	18.9905	11.6558	20.498	4.6023	5.04298	6.59478	6.17553	4.16438	4.64512	9.52699	83.7063	76.3737	59.6204	30.4333	24.5801	13.6198	19.7643	26.8826	23.0898	37.4031	20.6488
Locus_766_Transcript_4/13	Phospho-2-dehydro-3-deoxyheptonate aldolase 1, chloroplastic	Class-II DAHP synthetase family protein	35.089	32.818	31.4119	44.9084	29.5285	50.5274	53.175	52.8827	249.417	116.959	333.918	120.754	65.1286	84.7739	68.0893	136.52	103.674	106.364	91.8526	135.217	130.899	182.13	97.1147
Locus_17343_Transcript_1/6	Rhodanese-like domain-containing protein 14, chloroplastic	Rhodanese/Cell cycle control phosphatase superfamily protein	27.8838	25.9647	27.9761	24.1764	18.0166	6.2284	14.5369	6.3538	10.3289	17.163	30.9394	11.5406	61.916	92.1259	63.9202	24.3118	28.3728	12.4771	15.199	76.6537	36.5215	61.7191	27.8141
Locus_74_Transcript_179/276	Probable inactive ATP-dependent zinc metalloprotease FTSHI 4, chloroplastic	AAA-type ATPase family protein	48.4858	32.6361	36.2427	25.839	52.2209	39.8114	60.5607	61.7448	43.987	29.592	31.9462	22.7986	85.0808	73.1837	57.0742	78.3657	73.8746	70.0685	73.3468	36.0333	37.5422	45.1715	30.492
Locus_7478_Transcript_17/19	Protein CELLULOSE SYNTHASE INTERACTIVE 1	binding protein	42.1301	28.7581	29.2526	38.2799	22.6626	38.6336	38.7205	33.5387	88.39	76.5009	52.6815	46.312	81.6653	72.9262	60.5648	80.7191	88.3532	103.6	86.8035	78.8267	59.7023	53.8482	60.8655
Locus_3336_Transcript_1/4	Protein DWARF 53-LIKE	Double Clp-N motif-containing P-loop nucleoside triphosphate hydrolases superfamily protein	13.0663	16.3395	13.1124	10.0888	16.9489	12.5183	21.2417	19.7614	13.5544	16.6001	16.1448	16.6565	59.4464	91.8739	62.375	71.3733	54.3122	46.119	50.7963	22.0093	36.2978	32.3426	51.0611
Locus_8856_Transcript_2/3	Homeobox-leucine zipper protein HOX6	homeobox 7	5.50757	3.67296	8.99933	7.73741	2.81142	3.53753	2.06071	2.01368	15.0105	6.54317	47.0118	46.652	68.7895	95.7404	46.4543	17.8098	22.4892	6.11981	9.38438	27.5102	67.3978	91.5718	52.6112
Locus_10378_Transcript_6/7	Pollen-specific protein C13	Pollen Ole e 1 allergen and extensin family protein	35.9747	28.3487	35.8696	40.3881	54.3026	68.8599	61.3243	41.9033	44.8763	63.8918	40.6296	32.0525	71.2168	68.9746	70.593	109.784	125	113.302	89.0918	97.9686	104.914	120.239	78.5447
Locus_4246_Transcript_2/5	Alpha,alpha-trehalose-phosphate synthase [UDP-forming] 1	trehalose-6-phosphate synthase	12.5505	6.81759	12.8087	17.0571	4.58202	6.72522	13.1364	11.0606	1.28398	1.3263	0.920266	1.37582	61.0451	59.7107	89.4121	8.80045	10.3044	11.3671	8.36434	2.83856	5.18358	19.9403	16.9634
Locus_2997_Transcript_5/18	Nucleobase-ascorbate transporter 11	Xanthine/uracil permease family protein	25.443	12.0446	12.8688	13.1399	22.5251	22.4124	19.744	16.6545	19.4741	13.83	11.7703	16.6027	85.4633	55.2745	68.4229	41.5378	41.3463	44.4335	35.448	40.1307	50.936	36.4451	32.1771
Locus_9335_Transcript_1/1	Probable aquaporin NIP5-1	NOD26-like intrinsic protein 5%3B1	10.1089	12.7449	9.97069	14.4584	19.5719	8.62757	14.0734	15.0822	5.60346	8.25723	5.65828	5.15492	102.993	56.1485	48.6576	115.244	92.9888	77.327	88.4351	75.8656	67.439	78.4158	91.919
Locus_2388_Transcript_26/54	Putative disease resistance protein RGA1	LRR and NB-ARC domains-containing disease resistance protein	35.6511	20.2409	24.37	27.0973	32.4283	20.3691	26.0293	35.7702	90.3324	84.238	107.793	57.3474	75.248	66.6323	64.4323	62.9595	71.6791	68.6367	75.2534	68.8491	68.6977	109.47	79.172
Locus_164_Transcript_33/44	bZIP transcription factor 12	Basic-leucine zipper (bZIP) transcription factor family protein	32.665	30.1464	30.7369	34.2085	36.9863	18.84	27.1627	22.272	20.1367	24.0046	18.43	17.2271	65.0111	86.7171	53.6809	74.6486	51.5892	65.236	63.2068	67.928	68.8338	27.5834	30.9751
Locus_3876_Transcript_8/25	Ethylene-responsive transcription factor RAP2-13	Integrase-type DNA-binding superfamily protein	33.7705	33.0364	35.8936	27.2197	67.2893	37.2219	36.2768	46.8435	50.8262	34.3212	33.9911	38.0674	59.5691	85.658	59.7722	140.111	108.97	87.8983	89.7728	54.6994	69.6384	83.8203	78.782
Locus_11662_Transcript_1/2	Lysosomal Pro-X carboxypeptidase	alpha/beta-Hydrolases superfamily protein	37.2341	32.3191	30.9934	32.9275	28.3121	50.9764	31.4986	25.0663	32.8078	22.2477	45.49	33.091	73.1378	64.7229	67.0638	64.8157	69.4263	74.8862	72.5449	59.006	55.2207	73.3269	89.145
Locus_15607_Transcript_2/7	G-type lectin S-receptor-like serine/threonine-protein kinase At2g19130	S-locus lectin protein kinase family protein	12.1265	28.4937	26.147	10.3978	17.8481	15.3141	12.6412	11.6906	37.1584	35.401	42.9013	41.8626	52.747	89.0101	62.5784	92.9863	93.3815	78.1892	66.7184	196.401	122.21	148.184	115.027
Locus_2945_Transcript_3/11	Putative F-box protein At2g02890	F-box family protein	39.8368	27.7691	33.5341	33.6522	26.8293	12.325	28.1494	23.7751	18.4613	37.3789	15.4361	14.4253	77.6429	66.232	60.233	93.9517	70.4066	72.1257	72.2358	30.3278	61.6482	31.3023	31.8895
Locus_2743_Transcript_1/2	Protein STAR1	non-intrinsic ABC protein 3	3.78201	2.67409	9.3394	1.29157	0.96914	8.408	2.95954	2.66708	4.92655	16.4654	17.2896	7.99756	41.4917	66.6412	95.3886	14.6967	7.53168	7.19456	8.60266	7.51956	9.67953	22.2448	17.9078
Locus_1766_Transcript_2/30	Protein SODIUM POTASSIUM ROOT DEFECTIVE 2	Chloroplast-targeted copper chaperone protein	24.1111	9.27103	9.94248	11.2117	19.2462	20.0501	22.7859	25.5392	9.2014	18.4092	8.97505	9.44571	105.812	50.7546	46.5214	144.163	129.252	96.5361	117.765	51.8891	105.071	86.2928	35.997
Locus_9522_Transcript_1/1	Nucleobase-ascorbate transporter 2	Xanthine/uracil permease family protein	10.4489	13.0514	27.1061	11.0649	2.11959	1.563	2.31323	2.37331	0.293391	0.398725	1.15049	1.3131	70.1676	67.7173	63.7531	18.311	14.8502	14.1425	12.207	4.80205	7.9912	17.1873	21.5567
Locus_6714_Transcript_1/5			15.7948	14.0856	10.1681	7.71268	7.53857	2.27628	6.23335	6.42696	16.8114	1.54668	2.16001	1.56849	82.2978	66.5119	52.2358	77.5599	50.8597	64.2055	63.6011	12.3763	7.43883	8.3729	22.4146
Locus_5750_Transcript_1/9	NAC domain-containing protein 14	NAC 014	26.7549	22.4846	36.2329	28.9807	9.28739	6.74466	16.9604	11.0284	18.5767	17.5379	19.8972	14.2231	61.3307	63.082	75.7591	24.352	17.24	21.8344	19.8809	18.1818	26.8013	31.334	40.0587
Locus_4741_Transcript_8/9	1-deoxy-D-xylulose 5-phosphate reductoisomerase, chloroplastic	1-deoxy-D-xylulose 5-phosphate reductoisomerase	28.3654	22.414	26.2483	19.6383	34.6587	28.1903	43.0239	41.8453	60.6053	48.3694	48.9998	41.116	66.5766	76.7702	56.5916	42.656	50.9883	47.5499	49.8023	90.2466	79.8765	87.9323	75.7883
Locus_2472_Transcript_1/16	Probable polygalacturonase	Pectin lyase-like superfamily protein	33.4086	22.9853	32.0528	23.9381	14.8108	21.0842	18.4707	17.2397	30.6168	34.9405	44.9489	34.5003	63.0534	74.1844	61.8845	42.753	47.0677	31.8073	31.3322	47.5172	68.4264	104.641	73.5989
Locus_10316_Transcript_1/1	Retrovirus-related Pol polyprotein from transposon RE1	cysteine-rich RECEPTOR-like kinase	42.2162	25.2727	35.2978	30.9763	20.8507	10.9003	14.3747	25.0422	25.6482	20.6612	26.8675	17.9504	70.7443	58.417	69.2448	38.4457	26.6089	49.7514	52.3771	37.4907	40.5881	33.9896	25.9543
Locus_140_Transcript_50/147	Gamma-tubulin complex component 2	Spc97 / Spc98 family of spindle pole body (SBP) component	45.3037	31.2066	36.5885	21.2707	22.4368	21.7607	38.4955	36.3694	23.1922	20.1659	20.306	12.7997	69.4444	64.353	63.9508	47.6105	48.2477	61.6654	56.8928	25.5175	40.9796	33.6496	25.9094
Locus_53_Transcript_51/220	Protein STICHEL	AAA-type ATPase family protein	34.3323	17.594	22.6144	23.5458	17.9419	13.8206	26.1941	22.013	14.6134	10.7286	16.0028	8.60983	77.7556	54.7165	64.2828	52.201	49.9018	56.633	55.0918	16.3086	23.7212	26.6909	22.6415
Locus_12923_Transcript_1/1	Universal stress protein A-like protein	Adenine nucleotide alpha hydrolases-like superfamily protein	14.2816	27.6996	10.9043	11.5639	8.04217	2.63829	6.95976	5.41845	19.6714	17.9662	8.82207	14.8171	74.0264	73.206	49.4063	57.2963	59.6176	68.9725	80.4465	61.2564	62.4841	30.5505	42.7958
Locus_22409_Transcript_1/1	Transcription factor MYB17	myb domain protein 17	25.656	15.6593	21.2913	15.3493	9.17207	12.3967	23.1907	15.3555	13.334	17.4093	28.8828	9.29939	88.4184	52.7106	55.2398	75.1594	60.7826	60.5551	72.4908	46.1186	30.3419	37.3628	15.8647
Locus_3670_Transcript_7/18	Serine/threonine-protein kinase BSK5	kinase with tetratricopeptide repeat domain-containing protein	17.8103	13.9177	15.9062	22.2084	8.36554	14.2867	11.1743	9.33256	37.414	37.98	40.0349	39.9451	60.7029	74.2167	61.3406	44.3719	45.7154	48.6266	38.7909	76.0588	92.6088	92.0159	126.217
Locus_3871_Transcript_2/16	Formamidopyrimidine-DNA glycosylase	MUTM homolog-1	30.7651	32.4588	28.4782	25.0366	28.1001	18.2703	29.2321	29.3475	29.4858	19.965	16.7317	14.7106	64.8498	72.134	58.6733	45.2749	35.4378	49.8207	56.888	32.8023	24.1318	26.3794	31.061
Locus_8137_Transcript_1/5	Cytochrome P450 709B2	cytochrome P450%2C family 709%2C subfamily B%2C polypeptide 2	17.9417	11.6624	10.8121	16.1812	41.6285	20.1559	25.838	29.4253	154.429	44.0727	53.278	27.8098	81.2609	62.784	50.8739	145.279	142.015	107.784	136.437	38.1197	39.5929	46.9556	29.4287
Locus_5742_Transcript_5/13	Endoribonuclease Dicer homolog 2a	dicer-like 2	23.9935	31.7978	24.7903	21.093	31.4864	21.863	40.3466	42.7182	19.9126	26.8052	19.4382	22.5309	57.1944	69.4564	68.1244	120.136	113.765	153.98	156.761	59.5452	92.2519	68.9737	47.5339
Locus_1399_Transcript_7/8	Plastidial pyruvate kinase 2	plastidic pyruvate kinase beta subunit 1	28.6763	16.8176	27.6475	20.6128	20.725	31.7334	30.2663	26.6498	75.2941	28.3447	27.2331	18.2921	58.9074	77.6024	58.0193	71.0625	70.5363	87.6729	60.3484	63.3365	54.0953	61.2475	37.535
Locus_5220_Transcript_6/10	Cinnamoyl-CoA reductase 1	cinnamoyl coa reductase 1	19.016	8.14179	32.3198	16.7937	31.1674	21.9504	26.6301	40.9333	16.6072	41.2502	33.323	24.5594	54.5979	61.6561	77.9513	38.2241	54.0928	52.5011	58.8538	65.3493	78.7088	88.214	66.4751
Locus_4751_Transcript_2/3	Calmodulin binding protein PICBP	Plant calmodulin-binding protein-like protein	26.7366	19.7979	35.2655	15.6136	21.145	21.3676	27.2022	27.7674	27.9219	24.9183	23.7763	34.2957	69.638	67.5493	56.3698	62.2233	45.824	40.6925	46.5939	50.172	87.0308	89.951	87.0448
Locus_9305_Transcript_8/8	Root phototropism protein 2	Phototropic-responsive NPH3 family protein	33.0338	19.7253	20.4269	20.6295	19.154	24.6096	12.3584	13.9666	62.0959	122.134	82.9045	61.1011	81.3306	47.3749	62.0711	55.0941	104.384	36.7025	30.5905	88.7093	107.37	68.1431	41.0358
Locus_8429_Transcript_10/10	CRM-domain containing factor CFM3, chloroplastic/mitochondrial	CRS1 / YhbY (CRM) domain-containing protein	35.8978	29.0391	34.0985	28.2082	52.6048	34.2106	36.4565	38.7196	31.2868	30.5162	31.1815	28.9031	69.6621	59.5789	61.4049	62.845	63.7827	49.4751	56.4662	34.0587	42.6038	45.1967	37.6579
Locus_9385_Transcript_1/1	Leucine-rich repeat extensin-like protein 1	leucine-rich repeat/extensin 1	25.7295	27.9595	35.0859	38.5551	23.4871	7.75157	15.2106	19.3089	36.5581	35.385	61.4393	47.7489	58.5606	63.1326	67.2323	92.9249	121.123	65.1776	57.6382	163.776	138.787	104.124	60.305
Locus_997_Transcript_3/13	Peroxisomal (S)-2-hydroxyacid oxidase GLO4	Aldolase-type TIM barrel family protein	28.9634	18.1284	24.3971	18.5552	16.2634	13.3634	17.1339	22.1756	36.8821	33.9181	38.5848	22.5645	77.0681	56.8267	54.9424	33.3943	38.4043	39.2055	41.92	47.5878	64.4649	60.1466	54.2538
Locus_18110_Transcript_1/1	Transcription factor LRL2	LJRHL1-like 1	22.361	27.2747	32.9615	21.2649	22.3203	5.46521	13.1881	18.7196	18.003	11.8048	10.8068	13.7965	41.6638	72.2531	72.754	54.0451	19.5718	21.1672	22.5755	28.5566	27.1291	24.6949	29.347
Locus_3663_Transcript_14/17	Cytochrome c6, chloroplastic	Cytochrome c	32.5179	25.4511	24.0196	20.2352	31.5006	28.9726	23.0428	25.761	24.1466	21.4244	24.7232	16.5283	83.294	49.4122	52.5839	70.8035	54.4693	36.8612	36.8652	39.0438	34.3752	39.5524	28.6179
Locus_21940_Transcript_4/4	Galactan beta-1,4-galactosyltransferase GALS1	glycosyltransferase family protein (DUF23)	27.795	22.132	21.7803	27.2229	24.9734	13.0659	19.9364	19.2643	53.6307	62.9293	70.215	34.3237	50.2383	78.6724	56.1272	90.7102	69.6471	95.3812	80.2432	138.393	235.79	211.442	143.318
Locus_2589_Transcript_40/78	Transcription initiation factor TFIID subunit 9	TATA binding protein associated factor 21kDa subunit	23.2023	26.9782	33.8565	21.86	18.0658	27.0284	15.0882	36.4631	19.9718	12.8453	17.2959	29.4148	57.984	51.6508	72.0821	43.6922	32.5767	46.0014	49.3736	36.5482	31.7912	27.411	13.3789
Locus_21353_Transcript_1/1	Probable inactive receptor kinase RLK902	receptor-like kinase 902	25.1311	23.5829	27.1515	36.3662	24.2572	16.5941	26.8853	27.3411	58.9801	59.3446	44.9604	37.1603	58.4936	62.4941	57.856	90.7342	87.8857	115.84	100.63	113.681	103.851	84.6845	89.1276
Locus_997_Transcript_4/13	Peroxisomal (S)-2-hydroxyacid oxidase GLO4	Aldolase-type TIM barrel family protein	26.3999	18.0385	18.1163	19.6548	15.7321	12.6168	20.7903	17.72	30.0191	34.8452	32.473	22.3908	62.4389	56.858	59.5416	28.2073	25.4319	26.7731	33.7441	44.4398	61.2009	60.4794	50.4782
Locus_182_Transcript_2/5	FCS-Like Zinc finger 14	senescence-associated family protein%2C putative (DUF581)	22.4907	37.5545	25.8102	18.677	30.2637	45.4408	35.2525	42.5804	44.7115	56.0106	37.1861	31.3349	67.5823	65.4417	43.0213	86.2078	91.6732	57.6244	74.7893	79.1347	67.8706	57.3706	58.6526
Locus_5014_Transcript_3/5	Protein ABA DEFICIENT 4, chloroplastic	abscisic acid (aba)-deficient 4	33.7354	17.0577	21.9518	21.1412	15.9092	9.44675	11.9608	17.3696	32.5154	37.2832	44.358	24.0841	66.4242	63.4483	44.3891	80.0258	45.4858	39.8843	39.0434	32.7281	28.6148	43.6513	37.675
Locus_6281_Transcript_1/2	Protein OSB1, mitochondrial	Primosome PriB/single-strand DNA-binding protein	36.8826	23.6784	26.9267	22.9584	21.385	18.9227	30.5699	30.4382	51.5925	19.581	17.4156	19.225	72.504	58.4466	43.2344	38.3468	30.888	48.3547	51.3468	33.2456	32.2098	36.2724	24.3373
Locus_7166_Transcript_3/3	Photosystem II reaction center W protein, chloroplastic	photosystem II reaction center W	12.0187	13.9468	15.8002	12.4071	65.3547	37.4755	24.2665	37.1188	43.7639	75.8844	74.0077	20.9106	27.1776	93.0941	53.35	126.995	67.2916	41.8278	32.8078	174.223	121.62	115.671	29.7572
Locus_5321_Transcript_2/5	Probable methyltransferase At1g29790	S-adenosyl-L-methionine-dependent methyltransferases superfamily protein	33.2441	23.0189	28.6266	27.6398	23.5249	23.5014	36.7298	26.1815	26.2932	28.0006	25.5911	25.0919	61.4534	65.2713	46.8199	64.0827	66.4347	56.7513	51.3866	68.6491	71.0465	46.6511	44.7007
Locus_6912_Transcript_6/6	Lycopene beta cyclase, chloroplastic/chromoplastic	lycopene cyclase	29.4804	24.5411	25.2189	28.6323	37.1031	27.6896	24.9631	33.665	38.5335	31.1826	58.3841	36.3814	54.2965	78.4418	40.7197	71.2305	52.5816	39.4171	49.2149	48.9899	54.9028	87.1288	82.5567
Locus_252_Transcript_39/58	FCS-Like Zinc finger 8	NAD(P)H-quinone oxidoreductase subunit%2C putative (DUF581)	22.2535	33.5482	23.8689	24.3313	22.6433	18.1373	30.4366	29.4728	9.92352	13.1723	6.17188	7.42612	51.4624	78.2238	42.8177	64.2772	65.0459	70.4477	72.5021	33.8263	54.1983	17.2347	25.8195
Locus_1846_Transcript_6/10	Cryptochrome-2	cryptochrome 2	34.825	23.4043	22.0174	23.2616	23.3868	21.8035	17.2471	21.6877	28.7357	26.4597	28.7444	23.6868	70.333	60.6102	40.7647	47.5515	51.4035	36.0046	37.2248	44.7292	51.0511	55.0218	38.5378
Locus_2374_Transcript_7/12	Dolichyl-phosphate beta-glucosyltransferase	Nucleotide-diphospho-sugar transferases superfamily protein	24.4497	23.8637	25.8847	20.7331	22.3595	12.9645	21.8885	19.5616	23.9988	27.7611	19.7413	22.8493	55.8139	65.8555	44.6593	41.1897	18.7567	29.7365	32.2117	17.6386	30.2387	29.6704	41.9627
Locus_3851_Transcript_8/8	EIN3-binding F-box protein 2	EIN3-binding F box protein 2	14.4745	25.6117	21.2712	16.3326	20.9708	25.3012	20.4075	19.1247	10.3555	23.4722	24.2996	16.3644	41.6656	71.1885	53.4433	46.0374	51.2377	42.7993	35.9061	29.2471	43.1492	26.4342	33.472
Locus_545_Transcript_5/12	CBL-interacting protein kinase 32	CBL-interacting protein kinase 3	24.8711	31.1705	18.6422	16.065	17.0151	16.9353	11.4176	17.0855	29.6858	19.3685	24.8253	27.7415	41.9836	70.9338	49.4395	42.9661	22.3163	20.3413	20.793	27.1122	21.1439	40.3265	19.9235
Locus_17175_Transcript_5/5	Probable methylenetetrahydrofolate reductase	methylenetetrahydrofolate reductase 2	22.4806	17.0933	16.663	15.4689	14.0978	25.7721	34.8387	37.8672	37.029	34.5463	22.8221	24.4014	52.4122	59.5582	50.2657	56.6699	85.7594	71.5503	52.178	65.1711	51.6411	44.176	33.3491
Locus_925_Transcript_2/5	ABC transporter C family member 14	multidrug resistance-associated protein 10	14.8865	9.42287	15.3511	16.6401	12.238	14.1279	20.7938	15.6295	38.3231	21.3078	26.1428	38.0707	41.5148	62.8407	56.87	37.4807	57.6258	43.002	39.0339	80.5677	89.6476	41.1888	58.8794
Locus_74_Transcript_162/276	CRM-domain containing factor CFM2, chloroplastic	CRM family member 2	28.4018	23.6042	29.6246	19.2737	19.2229	11.376	13.2918	16.8602	19.1806	14.3849	19.1067	12.2208	49.0174	61.7405	50.2083	30.8311	28.9164	24.001	26.2025	27.1598	23.1849	25.7164	24.4994
Locus_962_Transcript_11/11	Probable serine/threonine-protein kinase PBL16	Protein kinase superfamily protein	17.6085	15.9229	14.3611	12.7106	25.7897	23.0365	17.1814	17.8713	18.5101	20.175	12.0833	12.4012	67.0776	53.3875	40.4103	32.2836	29.8927	33.9889	44.8065	25.5959	33.2601	37.8223	45.1439
Locus_4517_Transcript_5/6	Disease resistance protein RPM1	NB-ARC domain-containing disease resistance protein	5.42809	4.77243	3.11056	4.33651	9.24547	6.49502	4.34135	7.44129	6.57751	3.35394	2.59357	5.74244	62.9569	67.6333	29.9232	73.1974	80.8533	56.4738	66.1901	47.0399	35.1884	41.027	52.5085
Locus_1623_Transcript_1/4	CDPK-related protein kinase	CDPK-related kinase	17.2787	19.3468	21.147	18.1172	14.5497	10.9702	16.8655	16.029	10.4742	12.6099	13.4351	9.09663	38.6707	78.0335	43.4202	48.8163	41.3963	44.2671	46.396	24.9146	25.226	30.9931	36.2984
Locus_284_Transcript_4/4	Transcription factor bHLH68	basic helix-loop-helix (bHLH) DNA-binding superfamily protein	16.9602	16.1952	18.0093	16.5314	10.48	8.2432	13.4522	11.631	15.2866	7.15926	6.6982	13.3181	52.2245	51.2893	56.3181	49.0869	34.6536	35.6429	40.8818	15.3283	25.8102	21.0201	37.4031
Locus_1150_Transcript_9/10	Putative ion channel POLLUX-like 2	ion channel POLLUX-like protein%2C putative (DUF1012)	32.8221	16.0029	25.2116	17.5052	28.972	14.6887	12.7803	12.0407	16.866	30.389	28.1159	13.2554	63.4538	41.6714	54.1223	60.4272	36.1221	26.5502	25.5204	23.3431	67.3023	80.991	27.8051
Locus_9245_Transcript_1/4	Dof zinc finger protein DOF2.5	Dof-type zinc finger DNA-binding family protein	18.3952	25.3125	22.3348	24.9913	16.029	10.127	28.4515	18.1775	20.3039	29.9194	24.3355	37.2119	44.663	65.3699	48.7872	67.8015	52.1443	33.4285	45.3911	26.3428	28.3345	50.136	77.551
Locus_393_Transcript_2/8	28 kDa ribonucleoprotein, chloroplastic	31-kDa RNA binding protein	27.3099	27.5135	21.9587	24.6919	25.6476	12.6697	18.5763	17.604	21.5648	12.5967	18.8284	12.7012	50.2084	66.7709	41.5262	40.9233	34.9681	23.3742	23.2272	33.9768	32.4224	45.8617	23.6495
Locus_1136_Transcript_13/13	Ankyrin repeat domain-containing protein 13B	Ankyrin repeat family protein	22.7449	21.3729	20.8925	27.7486	24.9127	18.4487	22.8735	21.3597	36.9836	29.0369	35.1305	33.2928	58.5565	55.7695	44.1416	46.4444	41.5862	40.6699	39.6763	36.6706	33.4347	38.6199	44.052
Locus_5158_Transcript_3/6	Glycine--tRNA ligase beta subunit	hypothetical protein	19.9433	11.8731	15.8262	16.8789	25.0036	27.8068	26.5981	27.34	39.1404	44.7537	60.9622	42.9483	60.2777	53.1786	44.3098	54.0819	52.0365	45.7075	47.9722	44.5586	69.2263	77.9975	52.9958
Locus_23375_Transcript_1/2	Calvin cycle protein CP12-2, chloroplastic	CP12 domain-containing protein 2	20.1653	17.7103	12.8579	15.2977	45.7881	23.727	23.5952	25.8716	45.8947	39.7142	43.8771	19.0105	41.2195	74.7088	40.0578	52.6976	75.3639	34.5929	24.6613	108.968	81.6579	78.7518	42.6973
Locus_20456_Transcript_6/7		transmembrane protein	19.4272	15.8182	19.1255	26.4171	13.8897	23.2144	18.6357	16.2249	139.903	53.383	82.1992	83.3697	59.9077	55.3087	40.179	68.8927	67.9883	44.5831	57.6906	93.5825	134.297	137.625	110.938
Locus_16734_Transcript_10/11	Carboxypeptidase B2	Zn-dependent exopeptidases superfamily protein	23.9529	20.5849	25.0186	26.4382	19.1217	20.6435	22.0091	17.6743	27.7614	29.5929	35.5425	30.6071	48.4823	64.8003	38.5257	53.3421	52.6143	60.0739	63.447	47.9618	48.6628	52.3184	38.806
Locus_4329_Transcript_1/1		transcription initiation factor TFIID subunit (Protein of unknown function%2C DUF584)	30.5034	26.2593	23.8232	18.232	30.1814	22.7344	29.5371	31.1896	37.7418	24.1194	39.4527	30.9965	53.0871	50.3659	48.344	23.0431	43.4906	32.5007	25.6557	51.7626	79.6921	117.627	87.0322
Locus_5135_Transcript_1/10	ACT domain-containing protein DS12, chloroplastic	uridylyltransferase-like protein	24.9043	23.5887	24.22	24.6038	51.3895	47.5723	52.4294	47.6953	42.8243	74.5912	65.9141	25.3406	51.5182	53.8536	46.1661	100.892	86.2289	74.144	68.7136	73.3409	75.2227	72.0275	62.5429
Locus_8212_Transcript_1/7		F-box/RNI-like superfamily protein	16.4585	21.3428	24.091	9.28454	10.9207	17.1849	12.5697	5.73988	49.0198	33.1925	46.4185	48.9712	53.2127	55.219	42.9282	26.4487	29.8008	30.8748	35.1203	27.0653	37.0859	64.7643	80.0708
Locus_363_Transcript_2/3	Protein ALTERED PHOSPHATE STARVATION RESPONSE 1	DNA-directed RNA polymerase subunit beta%2C putative (DUF630 and DUF632)	16.9254	13.8171	17.3002	9.89314	25.7898	19.314	26.4304	23.1109	12.0972	26.87	14.9768	9.88924	53.3445	52.492	45.0803	77.9683	52.229	62.3342	63.7852	27.5681	30.1908	26.7008	29.7503
Locus_6721_Transcript_5/8	E3 ubiquitin-protein ligase MARCHF2	RING/FYVE/PHD zinc finger superfamily protein	25.0066	19.3935	20.6713	29.4593	21.8252	18.5751	25.5437	29.5834	33.3039	30.2287	34.2429	39.9126	48.1959	58.819	43.4366	55.999	47.0246	67.0963	63.948	48.8534	47.0928	70.8675	78.5044
Locus_7792_Transcript_1/6	Transcription factor bHLH130	basic helix-loop-helix (bHLH) DNA-binding superfamily protein	21.2959	12.5897	12.6945	13.4352	18.6727	12.9478	17.848	20.3375	29.6737	17.7009	19.7638	16.529	56.3683	50.7043	42.3049	46.8876	40.7717	44.7944	53.2957	25.2198	25.1426	31.8702	31.8578
Locus_4335_Transcript_6/7	NDR1/HIN1-like protein 6	Late embryogenesis abundant (LEA) hydroxyproline-rich glycoprotein family	24.5303	23.2296	21.3841	24.4628	24.7587	38.6182	41.406	41.9094	34.3009	36.2295	38.0861	30.6542	59.6299	52.3562	37.2339	84.2703	95.2287	94.01	86.6044	54.6988	69.9901	55.7495	70.0623
Locus_5596_Transcript_4/4	Serine carboxypeptidase-like 27	serine carboxypeptidase-like 27	21.4293	26.2979	17.2939	18.3421	9.89717	9.00619	16.3604	17.0683	25.5674	19.844	23.5336	14.0807	40.5768	61.0183	47.2703	16.6079	30.3538	30.1586	27.8587	31.9195	21.8607	28.1531	19.9382
Locus_4296_Transcript_2/2		Methyltransferase-related protein	10.4757	15.0356	10.2833	6.46945	14.4578	6.15798	7.98753	6.45774	14.733	14.9134	22.9228	12.7776	37.3857	88.2289	23.026	37.0048	29.1701	17.1275	15.7247	21.7722	41.6099	23.5263	19.117
Locus_8054_Transcript_7/10	Auxin efflux carrier component 2	Auxin efflux carrier family protein	5.67081	3.50598	10.675	4.95641	4.94939	1.05507	6.90547	6.06547	1.48751	1.4538	2.97493	5.79687	22.7583	88.3704	37.4982	27.5942	20.0698	14.7538	15.4746	20.5826	19.3952	24.6348	5.65522
Locus_16433_Transcript_1/1	Transmembrane protein 258	transmembrane protein	23.3244	17.7797	29.1952	26.608	29.3693	26.9251	27.869	35.222	30.0911	24.5171	15.9341	17.3902	50.9639	44.4471	52.2034	44.7211	53.5074	45.2276	37.0928	31.5899	40.3676	37.9971	21.0809
Locus_2979_Transcript_1/13	Nudix hydrolase 3	nudix hydrolase homolog 3	24.9984	22.3819	21.8867	24.2457	34.2959	36.8763	68.0077	77.4655	40.0936	45.8263	27.9154	20.9308	50.0527	56.7756	40.2499	121.687	104.388	144.772	139.088	35.1127	65.5358	46.6874	35.4838
Locus_20899_Transcript_1/3	Alpha-1-antitrypsin 1-3	serine/arginine repetitive matrix-like protein	24.4256	20.4013	20.5126	29.0816	16.6547	15.5015	15.5893	15.5343	26.6078	48.1372	40.4824	26.5721	47.4033	54.8894	44.4838	40.6331	40.2179	35.8885	39.0256	44.0956	54.7199	37.9002	49.0614
Locus_8811_Transcript_1/3	E3 ubiquitin-protein ligase MBR1	RING/U-box superfamily protein	24.7375	19.8436	18.4423	16.1852	23.3872	18.6092	26.7801	24.7725	35.2472	24.9205	28.7165	19.4424	62.1633	50.4608	33.5032	84.7269	51.3612	57.5617	70.3224	35.2607	47.4317	41.186	40.562
Locus_93_Transcript_462/850	RNA-free ribonuclease P	nuclear factor Y%2C subunit C13	21.0925	21.3911	23.5523	14.7292	57.6045	39.6373	37.6843	43.0534	14.4944	28.2572	14.8645	20.5502	55.4268	57.1153	32.491	82.5321	62.8775	52.6783	65.7865	18.7274	38.5403	16.3746	22.4742
Locus_12215_Transcript_7/10		hydroxyproline-rich glycoprotein family protein	26.5195	15.4923	25.6696	17.0538	40.6715	35.3251	45.4004	37.9566	42.1972	26.8972	27.5325	23.9284	47.9264	51.9225	44.9008	78.7573	100.889	91.9896	92.3498	88.6939	86.0321	70.9128	53.5923
Locus_1771_Transcript_28/47	Thiosulfate dehydrogenase [quinone] small subunit	Plant transposase (Ptta/En/Spm family)	31.3491	21.4605	18.4708	22.0992	7.85717	3.58189	15.9133	16.7182	30.2078	16.8161	8.14488	8.71749	53.5338	33.6761	56.9097	23.9921	27.0365	33.5145	34.0987	28.7132	32.1214	11.4197	24.6822
Locus_21872_Transcript_2/5	Protein PLASTID TRANSCRIPTIONALLY ACTIVE 7	plastid transcriptionally active7	22.5261	21.3378	17.9262	15.2233	16.0849	12.8006	18.1731	19.6196	16.3693	12.0172	17.1247	14.6119	50.4639	55.2631	36.5903	53.6252	52.3112	39.2705	45.7096	13.4078	19.9732	19.9556	20.0594
Locus_728_Transcript_2/2	Rac-like GTP-binding protein 3	RHO-related protein from plants 10	27.1943	18.6984	19.8176	14.6553	20.7977	14.1709	18.4492	16.9492	20.7892	22.8787	21.1687	11.8821	48.4822	56.3105	36.338	34.6976	41.8058	26.8264	25.6756	54.2252	39.9289	36.8498	34.0447
Locus_8488_Transcript_4/7	Glucomannan 4-beta-mannosyltransferase 9	Nucleotide-diphospho-sugar transferases superfamily protein	10.0947	8.36555	8.26681	12.0272	12.3136	11.7751	15.2023	11.7851	19.8411	24.4568	34.912	30.4012	36.4843	43.2025	60.7992	45.8589	50.0794	57.5071	48.3673	52.8596	73.5244	82.6581	70.0973
Locus_2574_Transcript_12/20	Homeobox-leucine zipper protein HOX32	Homeobox-leucine zipper family protein / lipid-binding START domain-containing protein	25.7271	20.5357	17.6218	18.8796	13.7137	8.86407	16.4035	15.2827	17.1555	6.63702	9.05909	12.155	46.7354	48.0263	45.6156	41.8196	32.2354	38.4181	40.2908	24.3967	34.8943	30.6056	32.986
Locus_53_Transcript_19/220	RNA-dependent RNA polymerase 1	RNA-dependent RNA polymerase 1	28.4782	23.2838	20.3558	19.2902	21.0123	14.9341	17.6194	21.2424	18.1004	12.9372	14.0464	10.0305	50.5433	50.1048	39.5719	45.5213	36.383	39.9981	49.3023	22.6464	26.6145	26.7478	15.7452
Locus_11880_Transcript_6/14	Probable mitochondrial adenine nucleotide transporter BTL1	Mitochondrial substrate carrier family protein	13.7172	17.6932	14.1165	13.3401	22.6415	12.7921	14.7413	15.7298	11.3193	13.5029	11.6861	14.3845	43.2718	58.2629	38.6313	57.2487	28.271	35.9647	32.963	18.198	23.0461	27.0691	27.3879
Locus_2174_Transcript_13/139	Lysine-specific demethylase JMJ17	transcription factor jumonji (jmjC) domain-containing protein	28.6025	24.2483	21.6651	15.7537	13.0163	10.1097	16.9933	15.2978	13.7415	14.6415	13.8666	12.4286	51.7219	51.3299	36.414	19.95	13.8057	17.4208	20.572	12.7725	19.5914	17.9407	26.0958
Locus_2252_Transcript_37/45	Microtubule-associated protein 70-1	microtubule-associated proteins 70-2	17.0567	10.2411	12.4426	10.1632	12.9488	13.7739	16.3493	16.5982	23.1677	11.2926	15.3302	12.0699	50.6407	42.2122	45.9564	40.1534	43.9283	33.4352	34.7364	30.3396	45.2682	51.2616	33.4492
Locus_21141_Transcript_2/2	Glycerophosphodiester phosphodiesterase GDPDL4	SHV3-like 1	21.1165	17.6018	26.3586	21.7172	13.3844	15.1718	24.5033	19.071	72.7347	57.6412	52.4626	30.6262	35.7079	48.4189	54.3979	105.501	87.2134	54.9054	44.545	80.7268	83.2422	76.9869	82.1914
Locus_180_Transcript_4/5	Pullulanase 1, chloroplastic	limit dextrinase	17.3541	13.4109	14.6153	14.9618	21.9844	21.6474	28.6265	24.5409	26.068	28.8033	28.8745	19.432	50.629	47.3906	40.0847	133.2	100.178	118.378	114.128	95.7578	79.4091	77.8596	61.3461
Locus_18329_Transcript_4/4	Tsukushi	Low affinity potassium transport system protein	5.36217	3.30897	8.29661	6.11605	6.68916	5.88711	5.75179	7.13517	10.1188	9.68242	6.30389	12.2661	35.7868	53.0336	49.0273	81.7458	32.316	42.0262	30.5966	29.4116	30.7853	17.6617	36.7923
Locus_5926_Transcript_31/34	Serine/threonine-protein kinase AFC2	LAMMER-type protein kinase AFC2	24.1331	18.5638	18.4067	13.547	13.6082	3.90581	6.92478	8.8103	11.3677	16.4932	9.23783	10.6353	40.4894	59.5346	37.5315	39.5967	28.9849	28.7193	30.4834	11.184	23.2602	13.1326	28.6249
Locus_20949_Transcript_2/4	Caffeic acid 3-O-methyltransferase	O-methyltransferase 1	11.164	7.94781	9.22191	9.86665	15.5486	41.601	35.1267	25.3994	48.2016	64.347	53.1453	53.6111	36.8338	62.4862	36.8522	54.5128	37.5251	30.0026	35.455	31.7203	35.0431	35.6096	42.9795
Locus_6515_Transcript_1/2	Transcription factor DIVARICATA	Duplicated homeodomain-like superfamily protein	14.1225	16.8421	23.7493	20.1699	12.2515	9.94093	15.6922	11.082	18.3976	16.6378	18.5899	18.4075	48.0202	44.1165	43.474	39.679	26.7995	28.631	27.8157	30.4521	25.9107	38.2782	46.8278
Locus_3132_Transcript_2/17	pEARLI1-like lipid transfer protein 1	Bifunctional inhibitor/lipid-transfer protein/seed storage 2S albumin superfamily protein	12.4368	19.5831	22.7687	21.7983	65.4595	57.5035	59.8467	55.841	79.7112	167.312	61.6617	7.50366	31.0339	50.3154	53.8146	87.4957	137.764	140.08	115.093	193.184	220.788	118.569	45.1912
Locus_5953_Transcript_4/5			24.2	18.6684	14.1338	9.42812	14.8697	5.99603	12.0907	15.4206	9.71339	10.5931	7.49153	5.70679	54.2743	48.7661	31.1744	41.0077	24.4751	35.8723	39.938	8.25784	14.1412	11.2019	15.8483
Locus_338_Transcript_12/15	Guanylate-binding protein 4	Guanylate-binding family protein	26.8968	14.2607	22.4136	21.3458	15.7333	18.1956	20.5518	19.7826	24.9559	32.4922	25.7301	24.3303	51.8336	41.6143	40.2028	37.8705	34.9345	38.2819	29.9327	33.3093	32.9406	60.4174	38.9303
Locus_16482_Transcript_3/4	Kinase-interacting family protein	Kinase interacting (KIP1-like) family protein	15.2869	13.1285	16.9789	17.297	11.281	6.21017	10.0036	7.50981	7.16355	4.29145	4.05269	5.15554	48.2488	35.8402	49.118	45.9719	40.8998	38.4803	36.0724	18.6525	26.939	18.5042	26.0035
Locus_9562_Transcript_3/5	Peroxidase 47	Peroxidase superfamily protein	17.1393	7.94255	12.4245	19.9372	13.7916	10.8675	13.3851	12.7458	20.3959	73.649	50.7017	31.3689	54.3909	40.9953	37.6255	32.8064	25.0608	20.3385	30.6233	60.8464	42.7378	48.0406	97.172
Locus_6203_Transcript_8/8	Protein PLASTID TRANSCRIPTIONALLY ACTIVE 12, chloroplastic	plastid transcriptionally active 12	22.0009	12.8273	15.3491	13.1777	26.899	17.0445	21.5774	24.6945	18.1764	10.8088	18.6104	15.7364	47.4326	46.0573	39.2207	37.999	46.8913	36.1299	34.2835	28.0056	31.3339	30.6023	24.1019
Locus_5842_Transcript_11/13	Vesicle-associated membrane protein 711	vesicle-associated membrane protein 711	26.9024	15.4051	19.9692	24.5825	27.4363	27.2156	30.7069	30.0165	37.5156	42.8007	42.5347	26.1967	53.3269	38.9161	40.1597	72.1005	70.4745	68.6188	72.5608	32.2367	50.4804	44.9828	31.7699
Locus_6168_Transcript_4/8	Transcription factor PHYTOCHROME INTERACTING FACTOR-LIKE 15	phytochrome interacting factor 3	15.5039	11.1939	13.1029	11.1791	9.20907	4.22878	8.15028	9.81998	15.9607	18.7534	10.8408	20.629	35.0019	48.1925	48.027	34.3154	26.3701	30.6789	31.345	33.3807	38.639	24.9693	47.3889
Locus_2800_Transcript_4/7	Homeobox-DDT domain protein RLT3	Homeodomain-like transcriptional regulator	25.66	20.6894	19.9385	11.9617	11.7411	9.03558	19.1109	20.2333	26.3397	11.4874	10.0519	10.3035	48.1587	48.3539	34.326	29.8816	26.3532	34.5323	34.9078	20.3336	24.8892	22.9289	18.5853
Locus_15527_Transcript_6/7	NAC transcription factor NAM-B1	NAC domain containing protein 47	10.2099	10.7511	12.1171	6.47302	19.7006	16.3958	9.91872	12.0493	67.7553	55.0078	45.9866	50.0535	30.9944	45.2212	54.1965	87.6038	72.2094	42.6301	49.1038	35.9566	53.5543	47.0548	141.214
Locus_21534_Transcript_1/3	Probable receptor-like serine/threonine-protein kinase At4g34500	Protein kinase superfamily protein	24.1107	18.3055	18.3922	24.9787	15.9243	22.7321	12.8401	21.0849	9.4109	11.0348	13.1685	10.6667	36.8452	46.0164	47.4675	43.6288	30.3427	49.4919	48.1526	39.7116	44.1044	22.971	17.3478
Locus_596_Transcript_5/16	Pentatricopeptide repeat-containing protein At2g36240	pentatricopeptide (PPR) repeat-containing protein	20.185	12.1369	23.738	11.1777	16.2392	13.6552	16.4676	18.9656	9.82051	8.15139	9.7338	8.16374	49.5294	34.7989	45.4624	38.6969	32.8853	34.9699	40.3292	10.8763	17.3251	14.908	17.2888
Locus_8108_Transcript_6/6	Protein COFACTOR ASSEMBLY OF COMPLEX C SUBUNIT B CCB2, chloroplastic	chaperone (DUF2930)	22.6664	17.1148	15.3917	10.0151	13.8081	12.2913	15.7576	15.8992	15.8152	12.418	16.7017	10.7586	47.1243	54.5928	27.8404	14.1173	17.389	21.5208	17.3581	25.831	21.8028	25.5509	11.023
Locus_23307_Transcript_5/6	Formin-like protein 20	actin binding protein	20.6897	16.7799	16.9624	14.6344	11.5091	10.2496	16.0843	13.539	13.7467	17.3978	23.5177	14.6258	48.9695	41.0237	39.2029	38.2813	28.718	31.4747	33.4167	19.9192	17.751	22.5651	22.8332
Locus_5193_Transcript_1/6	Protein MULTIPLE CHLOROPLAST DIVISION SITE 1	multiple chloroplast division site 1	29.1724	19.8491	18.8864	15.888	26.2854	24.7708	34.3175	30.57	34.5988	16.0508	16.2931	17.6259	51.1174	43.9869	33.6978	56.3756	53.1191	50.2499	51.357	31.9389	39.5701	31.2837	28.7628
Locus_23382_Transcript_3/3		mediator of RNA polymerase II transcription subunit%2C putative (DUF3511)	7.1869	6.11257	6.14828	5.21371	11.6597	10.5683	7.11366	10.2099	29.4534	18.3791	10.2347	17.3615	36.6045	61.2639	30.3792	40.5375	37.7277	13.6773	20.0343	17.2159	12.574	22.5941	13.8007
Locus_15579_Transcript_3/5	Cation-transporting ATPase HMA5	copper-exporting ATPase / responsive-to-antagonist 1 / copper-transporting ATPase (RAN1)	18.0568	16.4189	11.9397	16.2612	19.6287	21.1972	22.0479	21.3091	24.1148	31.7955	26.7678	21.7791	54.3378	50.1889	23.6949	20.722	24.045	35.6041	41.7493	24.4613	25.9114	21.851	27.0436
Locus_7011_Transcript_3/4	Periplasmic nitrate reductase	NEP-interacting protein%2C putative (DUF239)	5.38919	2.88047	5.25738	4.72479	9.21547	4.86755	8.27531	6.05783	7.27703	7.93292	6.23309	5.39445	41.9626	62.0834	23.9688	99.3216	50.6146	44.2615	57.4048	20.174	23.6282	18.5816	18.7637
Locus_2632_Transcript_1/2	Cytokinin riboside 5'-monophosphate phosphoribohydrolase LOG3	lysine decarboxylase family protein	14.4466	20.0347	18.8054	12.2769	14.2106	2.8285	7.81687	11.9601	7.25473	19.1783	10.0871	10.0015	28.7319	62.7722	36.2036	18.0666	7.83918	20.1758	21.9856	7.11131	4.17973	7.69081	5.25522
Locus_5061_Transcript_2/2	Serine/threonine-protein kinase PBS1	Protein kinase superfamily protein	16.4598	9.79331	13.7061	16.8941	22.6075	16.1427	24.9134	21.4493	27.0191	4.03188	7.17088	7.80664	39.7056	42.8957	45.103	67.2826	66.879	55.7823	63.1392	21.5516	16.3977	26.6015	25.9822
Locus_5220_Transcript_9/10	Cinnamoyl-CoA reductase 1	cinnamoyl coa reductase 1	8.61293	8.31797	21.6611	16.2117	34.8225	13.183	21.991	24.1461	26.5022	31.1562	34.8661	47.8443	44.0084	49.7755	33.8412	40.3268	69.8669	59.796	59.0128	53.0529	72.4326	60.2418	58.6557
Locus_9159_Transcript_2/4	Peptidase T	late embryogenesis abundant protein%2C group 2	18.7694	22.9348	17.2447	24.6488	27.9835	35.1603	40.73	32.8825	48.3988	33.5001	47.4907	43.566	43.7579	48.9066	33.5464	57.1537	75.5687	73.2236	63.1969	53.1417	64.3931	56.725	51.7863
Locus_16680_Transcript_1/1	BEL1-like homeodomain protein 9	POX (plant homeobox) family protein	15.0405	5.79094	13.2348	15.9089	9.61294	7.78286	20.3867	13.4745	13.0168	11.8236	27.9252	15.8837	42.6566	45.3791	37.9329	31.8089	36.8492	32.2028	40.892	26.1173	40.1996	38.2462	44.9925
Locus_9367_Transcript_4/4	Glutamyl-tRNA reductase-binding protein, chloroplastic	proton gradient regulation 7	18.908	24.8586	19.6749	17.6936	33.9232	22.8773	22.9955	20.1382	43.3625	35.2549	23.6144	25.9424	42.4932	53.2918	29.5222	38.4457	41.2851	37.0684	40.232	46.988	54.5821	34.8306	25.8349
Locus_491_Transcript_12/12	NDR1/HIN1-like protein 1	Late embryogenesis abundant (LEA) hydroxyproline-rich glycoprotein family	2.46898	2.00737	3.95973	6.33015	7.65287	4.25636	7.10485	5.03525	9.339	10.7787	6.2637	18.0166	40.6702	52.036	31.9042	86.8588	62.0761	80.1541	79.661	62.8518	78.8218	49.9352	91.9032
Locus_1156_Transcript_1/15	Formate--tetrahydrofolate ligase	serine/arginine repetitive matrix-like protein	14.792	14.1229	18.2989	17.5631	5.31982	15.9562	12.7626	9.35725	9.62022	9.11704	5.25878	6.96131	31.7404	49.8536	42.611	21.5357	27.6523	25.5816	22.2098	42.8988	45.9745	18.586	25.2714
Locus_6769_Transcript_9/11	Probable LRR receptor-like serine/threonine-protein kinase At1g63430	Leucine-rich repeat protein kinase family protein	19.3537	12.1521	18.7679	13.5107	9.92544	12.107	21.8649	16.0956	8.50793	9.84824	6.82006	6.0846	39.531	38.037	46.4664	22.4314	21.3975	30.8129	27.9095	18.3388	41.2298	21.0925	17.2985
Locus_15481_Transcript_3/8	Probable sucrose-phosphate synthase 2	sucrose phosphate synthase 3F	17.2633	14.2389	20.5512	17.3248	23.1376	38.1978	26.9515	25.283	14.1839	33.1011	38.2347	40.2284	41.9679	48.5308	32.5989	60.5257	54.9312	42.816	38.3319	46.8604	60.1284	53.8888	37.4671
Locus_1762_Transcript_5/7	Pyridine nucleotide-disulfide oxidoreductase domain-containing protein 2	FAD/NAD(P)-binding oxidoreductase family protein	17.9431	19.0984	11.0216	10.7979	23.8607	19.8556	26.1613	23.8486	24.34	17.4088	18.5447	12.0056	38.2553	53.1927	31.2812	77.6039	67.5537	71.8853	69.0374	28.4018	52.116	41.9089	30.4489
Locus_3150_Transcript_2/5	Probable LRR receptor-like serine/threonine-protein kinase At1g67720	Leucine-rich repeat protein kinase family protein	15.5661	7.14961	11.784	8.62394	9.82394	6.38539	14.3189	13.9724	5.12151	6.0716	5.39848	4.03324	54.0949	31.7704	36.8268	23.7036	16.7456	26.0471	23.6926	6.57371	7.72214	10.0285	9.29486
Locus_5091_Transcript_12/27	Protein RICE SALT SENSITIVE 3	Serine/threonine-protein kinase WNK (With No Lysine)-like protein	22.5486	15.1987	20.4834	19.3026	12.1436	14.8462	17.6073	16.0569	14.6967	24.7291	26.8315	11.0522	47.5491	31.2464	43.4114	16.1074	19.8937	18.6497	23.812	9.07645	9.67286	10.4812	9.7675
Locus_3594_Transcript_4/10	Putative low molecular weight protein-tyrosine-phosphatase slr0328	protein-tyrosine phosphatase	19.7906	19.5446	14.3833	10.9832	18.3653	20.388	16.9955	15.3395	25.0132	18.6431	17.1359	11.7404	46.0414	49.7349	25.473	24.5864	27.5099	22.1066	20.8568	20.9175	24.9224	21.8152	11.5945
Locus_1716_Transcript_35/36	Probable inactive leucine-rich repeat receptor-like protein kinase At3g03770	Leucine-rich repeat protein kinase family protein	18.5905	18.967	21.468	19.9975	12.4104	4.76518	12.6498	11.6975	10.7304	12.4021	9.95723	12.9591	41.8244	39.05	39.7476	57.2854	39.7082	49.277	43.395	41.4676	50.6888	35.8528	58.052
Locus_9338_Transcript_1/6	LRR receptor-like serine/threonine-protein kinase SIK1	ERECTA-like 1	4.84267	4.95974	4.9589	4.13377	1.56172	3.1436	7.08439	5.51229	2.6089	2.4439	1.85745	2.03731	24.8493	67.3488	27.8701	18.8354	13.551	15.219	16.4939	11.8036	10.0069	11.3139	13.7581
Locus_1454_Transcript_4/10	Probable 6-phosphogluconolactonase 4, chloroplastic	NagB/RpiA/CoA transferase-like superfamily protein	17.4232	13.3225	14.3831	17.4483	14.8371	20.7526	19.528	17.4239	24.6526	23.282	19.6901	25.4724	38.8257	37.5996	42.9898	74.3642	70.1523	47.1915	49.2303	62.284	123.727	91.7957	85.5511
Locus_21491_Transcript_3/9	Ent-kaurene oxidase 2	GA requiring 3	12.821	18.499	17.9544	19.5483	12.7845	7.4269	13.6052	15.0304	2.13815	2.68421	3.00269	2.14729	38.1516	40.8821	40.2191	28.7631	18.5653	25.6629	25.7326	11.2987	9.68175	8.4967	10.0807
Locus_999_Transcript_6/9	Pistil-specific extensin-like protein	Pollen Ole e 1 allergen and extensin family protein	0.946755	0	0.846978	3.42544	9.46296	195.44	106.849	26.6543	63.2706	78.1475	52.3149	80.255	48.2149	48.0937	22.8845	5.24182	20.2034	13.8271	7.79018	29.6154	21.3611	15.7943	14.2462
Locus_766_Transcript_7/13	Phospho-2-dehydro-3-deoxyheptonate aldolase 1, chloroplastic	Class-II DAHP synthetase family protein	16.3673	18.7492	18.0709	22.0011	16.865	24.5516	28.2341	26.0488	110.716	63.6989	157.264	61.3095	34.3951	45.048	39.2631	63.91	48.9721	53.2842	51.4771	62.9083	69.1236	83.2827	46.0423
Locus_2975_Transcript_1/9	Fatty acid synthase subunit alpha	S-adenosyl-L-methionine-dependent methyltransferases superfamily protein	8.29149	6.45574	12.0815	6.12334	14.2312	37.5816	26.1934	37.0747	50.7772	43.9974	97.1689	57.4382	20.388	33.9427	63.5102	19.031	12.0728	6.66417	14.6299	11.68	8.19646	50.5427	38.7025
Locus_10378_Transcript_4/7	Pollen-specific protein C13	Pollen Ole e 1 allergen and extensin family protein	18.1824	14.0689	16.4426	18.4799	19.2662	28.6367	26.0843	21.1564	24.6581	34.4188	16.1681	21.5534	39.5569	39.2223	38.1691	59.2713	55.9354	61.0039	53.2555	54.1356	61.8954	54.2883	50.3307
Locus_3628_Transcript_7/8	Protein SEY1	structural maintenance of chromosomes flexible hinge domain protein	9.45441	11.7094	13.8595	11.4726	13.1127	7.17655	9.19264	10.1713	7.95616	6.7124	8.3274	7.53346	34.8904	53.9894	27.6075	18.5567	12.8451	11.349	17.4921	6.91724	5.06702	10.1448	10.7727
Locus_11767_Transcript_6/7	Protein Brevis radix-like 1	BREVIS RADIX-like 3	12.1615	10.5145	14.1028	12.2391	13.5577	11.1246	12.6238	11.2089	5.23629	8.70069	12.5354	13.3779	20.2984	54.8166	41.175	9.69657	11.6922	22.1614	18.7912	7.08358	8.41026	21.8064	35.5102
Locus_18228_Transcript_1/1	Formin-like protein 1	formin homology 1	10.6816	8.09683	12.0197	11.3301	7.14666	7.46208	12.9568	9.36053	9.67839	9.39498	6.84646	6.87406	34.5601	43.8361	37.0521	37.456	52.9229	62.4972	55.2767	36.1161	38.2295	37.3958	29.9554
Locus_13521_Transcript_4/7		D-ribose-binding periplasmic protein	19.2735	8.17409	15.1088	14.9348	10.7642	6.37147	9.76915	12.7969	14.9796	8.38854	5.89273	11.5126	32.4773	38.8761	43.5631	17.9666	13.535	18.6062	16.5421	9.41654	13.9011	6.67164	12.3048
Locus_254_Transcript_6/6	Scarecrow-like protein 6	GRAS family transcription factor	11.3223	11.2453	15.4398	12.156	22.8413	14.0398	21.9013	19.0867	11.8615	18.5819	18.0505	21.1351	37.3165	40.5906	36.4571	70.1338	40.1021	37.3995	47.9511	30.401	31.3599	48.6702	51.6555
Locus_14573_Transcript_3/5	Purple acid phosphatase 3	purple acid phosphatase 3	2.91588	9.37325	4.655	7.60959	10.2836	5.15356	2.98991	6.57634	11.6064	195.61	16.2298	18.5403	17.0421	67.6571	29.2606	49.8338	146.131	16.8247	17.2693	137.556	407.977	71.8094	84.6759
Locus_16753_Transcript_3/7	Heavy metal-associated isoprenylated plant protein 23	Heavy metal transport/detoxification superfamily protein	6.68207	4.78432	7.13586	6.71156	1.91739	2.85284	6.48048	5.69994	29.6581	5.9757	12.0114	22.9459	27.3511	40.2505	46.06	13.1538	22.1603	17.6948	19.4789	4.6865	2.86531	16.9902	32.5715
Locus_9558_Transcript_5/9	1-(5-phosphoribosyl)-5-[(5-phosphoribosylamino)methylideneamino] imidazole-4-carboxamide isomerase, chloroplastic	Aldolase-type TIM barrel family protein	23.1741	14.3054	15.9521	17.2767	45.3411	38.24	51.2985	43.3065	15.7175	14.0172	19.3798	16.604	46.3216	36.4654	30.7375	123.643	126.065	112.331	115.321	26.8891	46.009	41.1664	43.2885
Locus_2300_Transcript_8/8	BTB/POZ domain-containing protein At3g50780	BTB/POZ domain protein	9.51702	11.9185	16.4958	11.8554	16.0381	3.86333	11.0498	10.9207	6.35001	5.18007	8.68981	6.93483	34.8215	45.1891	33.3199	22.0168	17.6069	20.5843	23.329	18.3349	17.0045	26.9223	31.7651
Locus_6272_Transcript_1/1	Probable LRR receptor-like serine/threonine-protein kinase IRK	Leucine-rich repeat protein kinase family protein	14.5189	6.83403	8.5895	9.56362	7.50784	4.50673	7.74013	6.36839	6.01276	2.3507	2.83014	3.77579	45.7544	39.4972	27.6876	37.8663	30.154	26.4943	26.9135	13.7259	11.383	9.16636	11.3518
Locus_13776_Transcript_3/7	Filament-like plant protein 7	filament-like protein (DUF869)	10.5058	6.97521	15.7083	11.4415	5.40259	2.3885	4.02932	3.25749	2.03995	0	0	1.36836	41.2309	32.7649	38.3095	30.6211	24.2405	22.201	20.8011	6.47413	5.817	7.98424	5.18317
Locus_1632_Transcript_2/9		arginine/serine-rich-like splicing factor	13.0946	6.15571	13.5362	9.08191	6.38785	4.18	5.46436	5.63378	3.98659	3.75151	4.08615	3.23082	39.5267	21.0555	51.5908	53.9427	26.6797	43.8586	47.1434	4.23281	7.6197	6.20141	5.98998
Locus_2130_Transcript_38/43	Calcium permeable stress-gated cation channel 1	ERD (early-responsive to dehydration stress) family protein	19.2661	9.59749	16.1512	14.0031	22.0557	32.0408	18.9289	27.0198	33.8443	25.1944	22.624	15.5357	43.9026	29.3377	38.6775	23.7567	51.7631	33.4962	27.0138	64.1239	39.6294	43.1847	28.5796
Locus_765_Transcript_4/10	Peptidyl-prolyl cis-trans isomerase FKBP19, chloroplastic	FKBP-like peptidyl-prolyl cis-trans isomerase family protein	22.6238	16.4721	18.8617	10.8035	21.9828	12.2772	12.8061	18.3063	20.5902	18.4955	20.4835	13.2137	43.5841	39.0522	29.1751	27.0047	22.5523	21.3891	22.1475	20.6926	19.8525	23.4376	21.1104
Locus_16615_Transcript_22/31	Probable plastidic glucose transporter 1	Major facilitator superfamily protein	12.3078	12.2657	11.9272	10.4941	14.3705	10.8456	12.989	16.9984	16.7465	12.2371	26.3121	10.8798	51.4742	42.158	18.1772	50.2444	32.5314	33.163	30.7969	12.5837	17.5452	20.2992	11.7907
Locus_14317_Transcript_1/1	Ribose import ATP-binding protein RbsA	transmembrane protein	12.8742	12.4274	13.0766	11.2376	8.39203	3.30011	9.93753	6.46431	8.29086	5.70899	1.72607	3.21393	26.0256	52.8498	32.1175	39.6059	50.5856	70.1676	46.8412	59.1126	61.6565	39.2689	30.9801
Locus_9338_Transcript_5/6	LRR receptor-like serine/threonine-protein kinase SIK1	ERECTA-like 1	2.82177	2.59941	2.7209	2.6584	0.741636	1.41288	4.75476	2.38769	1.17161	0	0.143429	0.319735	22.5268	64.1951	24.0962	19.2338	12.1243	13.8448	18.8786	10.4204	7.88792	12.2525	15.5499
Locus_8280_Transcript_3/5	Protein PLASTID TRANSCRIPTIONALLY ACTIVE 10	Nucleic acid-binding%2C OB-fold-like protein	16.8729	11.9439	11.7146	11.2874	15.0616	10.4919	14.2782	16.0833	23.0478	10.4101	11.0072	9.52233	41.3891	42.2572	26.8171	28.9647	27.0427	27.1991	31.4685	24.629	17.9674	23.4836	16.2263
Locus_2113_Transcript_3/4	Protein IQ-DOMAIN 33	IQ-domain 33	10.2919	8.18231	7.29611	6.51775	4.92772	4.47282	7.77605	6.53771	13.856	8.99511	6.98948	4.78588	40.2259	31.9783	37.2005	18.8344	20.4014	19.1131	22.5048	10.7278	9.97377	15.4167	15.022
Locus_10678_Transcript_6/10		hypothetical protein	3.53763	6.42267	8.9659	6.43783	5.93362	7.48224	4.53316	5.94073	5.99952	7.69178	7.5444	11.1383	35.0223	24.9317	49.4351	19.8196	42.8987	29.7482	26.4981	51.6906	47.149	16.2222	32.1446
Locus_5407_Transcript_4/10	Tubby-related protein 2	hepatocyte growth factor activator%2C putative (DUF3527)	15.9224	11.8164	8.56148	8.92219	11.749	10.6478	19.0758	17.7264	13.2629	10.6315	15.631	5.25971	46.3318	40.7712	21.8271	38.5569	42.5096	40.9084	43.7486	29.2767	34.7013	41.6895	13.8835
Locus_3362_Transcript_1/1	Wall-associated receptor kinase 5	wall-associated receptor kinase galacturonan-binding protein	14.352	21.4088	18.1934	13.5447	10.1339	1.78578	13.6109	6.50302	17.6949	16.434	7.58543	9.49475	40.698	35.8588	32.2159	14.6702	18.1602	21.6287	16.5292	31.5724	13.175	13.0608	14.8949
Locus_5711_Transcript_18/20	Dof zinc finger protein DOF1.7	DOF zinc finger protein 1	5.43858	7.28839	7.15377	8.52908	6.71539	6.59004	10.2667	4.6389	2.74757	8.74857	5.27552	13.3173	20.4135	51.8785	36.1051	49.4176	28.9935	27.6843	29.554	10.8811	17.2783	29.1163	45.0865
Locus_2388_Transcript_50/54	Putative disease resistance protein RGA4	NB-ARC domain-containing disease resistance protein	27.2093	11.9989	14.2239	13.6647	20.3995	15.7416	17.5247	17.0136	52.0718	49.8579	65.43	31.1589	36.5275	34.3608	37.448	26.0471	34.8674	26.3351	25.9063	37.0986	46.9613	57.0347	43.5811
Locus_16469_Transcript_4/4	Patellin-3	Sec14p-like phosphatidylinositol transfer family protein	15.4396	12.2649	11.3816	13.7346	33.2534	29.9491	24.9048	25.8003	88.0421	51.0289	55.2858	46.9014	33.5482	44.4193	29.8163	71.0724	67.3446	59.885	60.1693	63.1105	67.2808	99.2976	49.0066
Locus_10751_Transcript_3/5	Serine/threonine-protein kinase STY13	Protein kinase superfamily protein	17.0961	10.5564	14.0283	16.0103	29.0018	13.5533	24.8631	29.1963	12.949	28.6027	17.6376	16.5876	43.6433	36.6761	27.218	57.7067	53.4799	51.3878	46.4949	37.1389	56.494	38.56	36.9092
Locus_5722_Transcript_1/2	Probable LRR receptor-like serine/threonine-protein kinase At1g56140	Leucine-rich repeat transmembrane protein kinase	21.9219	15.8466	14.0956	12.4669	5.8353	6.79713	7.48938	8.34946	9.53351	7.1881	23.3454	16.1551	42.0529	33.96	30.9699	35.2367	28.3363	14.7652	16.7132	18.872	35.4929	38.4247	32.3998
Locus_4467_Transcript_2/4	Putative pre-16S rRNA nuclease	Polynucleotidyl transferase%2C ribonuclease H-like superfamily protein	21.8867	14.1766	14.4852	11.2325	18.5847	15.3318	26.6889	30.9329	17.0844	19.0141	17.2491	10.6306	44.8519	34.9437	27.0769	28.2764	29.8235	26.1911	27.406	13.071	17.5856	14.4616	13.5649
Locus_2388_Transcript_40/54	Putative disease resistance protein RGA3	NB-ARC domain-containing disease resistance protein	10.9953	7.61623	12.4294	8.16718	9.34375	5.81838	7.32455	11.7959	35.5728	49.1009	27.5499	19.2177	37.3277	42.2095	27.3146	28.5914	33.7921	31.0459	38.9024	33.7603	42.9933	36.7279	33.1419
Locus_634_Transcript_5/45			13.388	19.3001	13.5725	19.4062	17.0412	8.1078	17.0459	16.5068	17.1961	20.8249	14.8466	9.13334	32.5528	42.5652	31.3864	41.4488	40.0131	46.413	50.7979	10.2804	19.453	19.1202	22.0764
Locus_10392_Transcript_12/13	Glutamate decarboxylase 1	glutamate decarboxylase	11.9979	15.7955	14.3626	8.8049	16.6541	4.52851	12.5114	13.5204	44.2315	15.4006	19.9284	13.7509	39.877	43.4911	22.8217	50.8065	32.4532	26.5448	33.3058	34.6714	35.4384	34.4278	25.4773
Locus_7278_Transcript_1/3	Transcription factor MYBS3	myb-like transcription factor family protein	9.50654	5.11872	8.34892	5.97922	26.6358	25.9828	30.6941	28.3462	35.0062	48.3987	33.8218	19.4653	34.5317	40.7028	30.4959	43.331	50.4107	58.766	45.7263	49.1321	57.3011	41.4214	45.4835
Locus_20915_Transcript_1/7	Zinc finger protein STOP1 homolog	C2H2 and C2HC zinc fingers superfamily protein	8.83653	5.19413	4.95926	8.88843	5.39861	4.47217	4.99069	7.02014	29.5499	17.4299	32.345	20.5935	40.0473	43.5494	21.6939	32.5865	21.9748	19.1636	20.2351	18.6664	19.2	33.3176	24.2386
Locus_21006_Transcript_1/3	Quinone oxidoreductase PIG3	oxidoreductase%2C zinc-binding dehydrogenase family protein	14.1387	7.41528	9.18766	16.3554	18.8031	8.32821	9.22406	10.4378	12.7822	18.5094	19.693	14.4064	42.702	30.5557	31.7136	64.7643	59.5545	43.85	44.8276	35.1656	44.7474	39.4978	43.6953
Locus_939_Transcript_6/14	Auxin-responsive protein IAA27	phytochrome-associated protein 2	10.4618	4.60537	10.9223	7.42494	7.65247	6.27151	12.7963	7.45112	10.9554	16.7206	7.59732	8.60008	34.0081	30.1409	40.4812	26.2577	37.6843	39.5391	26.264	29.5401	26.6042	27.3168	16.6706
Locus_6897_Transcript_3/4	AP2-like ethylene-responsive transcription factor SMOS1	Integrase-type DNA-binding superfamily protein	10.1576	13.9348	9.23695	6.87244	7.30487	5.57942	7.25888	6.06016	3.56542	3.51903	4.58412	2.37045	39.4254	42.0146	22.0304	26.0065	17.0462	19.0742	14.5514	12.9045	27.1962	20.345	11.5481
Locus_3221_Transcript_1/14	Sarcolemmal membrane-associated protein	sporulation-specific protein	13.4265	11.3547	14.2756	10.9181	9.47696	7.81719	14.6677	10.4423	21.7674	17.5333	19.5284	8.22863	27.6605	44.7646	29.7834	38.4987	39.1078	46.3001	45.7633	46.0779	34.1937	36.3544	38.8504
Locus_1266_Transcript_1/4	Protein REDUCED WALL ACETYLATION 3	O-acetyltransferase family protein	13.135	13.9336	23.8409	14.338	9.77506	6.65563	10.4832	13.0501	9.37708	11.6859	9.25137	6.46871	31.0896	28.4406	42.4461	41.0106	39.0292	48.0506	42.7341	12.9539	17.0212	17.6443	14.7232
Locus_17910_Transcript_2/8	Protein trichome birefringence	trichome birefringence-like protein (DUF828)	8.93153	8.90463	12.1138	9.09782	12.6357	12.9347	20.4464	21.2441	12.702	11.8954	11.9401	13.6328	28.8175	41.7559	30.8887	36.5998	28.8242	39.7532	37.9069	25.3829	23.8575	23.9278	28.8732
Locus_23346_Transcript_1/1	Protein PHLOEM PROTEIN 2-LIKE A1	phloem protein 2-A1	3.06104	4.61935	4.15711	4.3088	2.01298	0.203323	1.5926	2.56113	5.50428	4.11161	5.4041	3.31798	27.8934	41.5906	31.8839	19.1096	26.3585	18.3876	20.8009	20.1638	17.0656	18.6674	16.6337
Locus_7193_Transcript_2/7	Ferredoxin--NADP reductase, leaf isozyme, chloroplastic	ferredoxin-NADP[+]-oxidoreductase 2	8.93038	9.55271	7.83511	10.2415	58.1777	15.4085	30.6748	27.3741	50.6062	57.6076	40.6969	16.0112	21.5339	53.1769	26.6106	43.2936	30.5381	32.8076	26.7274	66.6459	65.8549	37.1241	32.3956
Locus_521_Transcript_49/85	Probable zinc metalloprotease EGY1, chloroplastic	Peptidase M50 family protein	21.8192	13.9294	11.8038	13.7646	14.3253	8.43091	10.3334	11.4773	18.1967	6.94028	16.8021	12.2096	36.9588	37.2526	26.57	18.2233	21.3779	13.0253	11.9163	23.5566	23.1749	21.9418	18.7471
Locus_11204_Transcript_2/3	Zinc finger protein SHOOT GRAVITROPISM 5	SHOOT GRAVITROPISM-like protein	4.00039	2.80518	3.1684	2.2095	3.89323	2.33545	3.07225	3.71035	2.95656	3.64637	1.92005	1.31526	35.0186	51.5954	14.1376	1.84969	2.73573	1.99656	2.30738	11.3425	6.92184	6.09371	4.39449
Locus_20947_Transcript_3/4	Mitoferrin	Mitochondrial substrate carrier family protein	7.46789	5.34453	4.69266	6.323	5.69156	2.57433	7.33617	5.45524	21.7663	7.91648	28.7687	20.5045	36.945	39.8934	23.2381	66.2079	46.8083	34.292	36.846	97.4864	31.2655	53.7072	84.1599
Locus_475_Transcript_11/50	Retrovirus-related Pol polyprotein from transposon TNT 1-94	cysteine-rich RECEPTOR-like kinase	18.9036	17.8386	11.951	14.7779	5.89509	3.24108	9.87985	10.1898	12.0808	18.2683	11.4076	12.3774	35.4195	36.6662	27.3926	37.1278	15.2461	26.6196	30.4035	11.2187	23.5416	16.5122	22.0233
Locus_1354_Transcript_4/7	187-kDa microtubule-associated protein AIR9	Outer arm dynein light chain 1 protein	14.8218	11.071	14.443	12.3906	11.1353	6.36514	13.4875	11.3194	11.251	9.31392	6.01494	1.9629	33.807	33.631	31.8916	37.6714	39.0441	41.6695	38.8588	40.7733	43.5133	31.865	16.9022
Locus_15637_Transcript_1/6	Chlorophyll a-b binding protein 7, chloroplastic	photosystem I light harvesting complex protein	3.86237	6.85331	8.19373	8.71096	38.989	34.1655	14.4928	19.0941	64.639	67.658	61.8688	30.221	20.2609	56.3184	22.5274	36.0421	82.152	36.933	19.4286	222.171	136.664	165.687	29.0331
Locus_17482_Transcript_1/2	Protein EARLY FLOWERING 4	EARLY FLOWERING-like protein (DUF1313)	16.7274	14.7442	12.3516	18.6194	18.654	19.5024	14.4833	14.7188	27.1374	15.7475	16.5971	15.7885	36.4338	35.3366	26.6815	21.1424	25.7082	25.6574	20.4711	33.0564	21.6158	20.0302	14.4334
Locus_5145_Transcript_13/19	Protein REDUCED CHLOROPLAST COVERAGE 1	Tetratricopeptide repeat (TPR)-like superfamily protein	15.0905	16.0531	11.3333	13.594	8.63677	9.86435	23.4909	21.3281	24.5453	25.7197	37.8676	12.0376	25.3702	44.146	28.8261	18.0667	16.9652	17.7521	17.7858	24.2214	10.6302	17.3137	11.0501
Locus_7_Transcript_10/23	DNA topoisomerase 2	topoisomerase II	17.7241	13.5713	17.1263	12.5685	28.7658	11.6583	25.6205	26.7361	22.746	20.3717	18.8098	16.0719	36.7809	30.6402	30.1355	49.7415	53.1489	64.536	68.9939	24.7625	38.8966	42.1729	31.5917
Locus_4522_Transcript_1/1	Ferric reduction oxidase 8, mitochondrial	ferric reduction oxidase 8	1.98185	3.75475	4.65864	3.85518	0.895363	0.504486	0	0	0.0584959	0	0.781026	0	20.9746	54.2513	22.0998	14.1346	6.90425	3.47123	6.21957	8.3052	10.6921	13.6806	12.2318
Locus_4559_Transcript_2/11	Histone deacetylase 15	histone deacetylase 15	17.6158	10.7222	13.0705	11.1406	12.6194	6.91269	9.82522	12.1737	10.9124	8.78633	7.21058	7.22924	38.8887	32.405	25.6292	28.8878	26.0538	26.134	27.3592	14.48	17.6751	19.0483	18.12
Locus_8316_Transcript_3/6	Uncharacterized protein ycf54	YCF54	18.307	12.6912	13.2569	13.5726	14.2846	12.0803	15.1571	16.2668	16.77	10.8112	24.4813	13.1667	31.4785	34.279	30.9687	18.2804	23.5407	14.3719	14.0019	23.9251	20.4494	28.9134	21.2971
Locus_17728_Transcript_1/1	ADP-ribosylation factor 1	ADP-ribosylation factor A1B	6.93075	2.43904	2.96215	5.81467	8.45151	7.35673	10.2612	8.5749	5.10457	8.27462	8.10312	7.75658	41.455	36.739	18.2757	79.1241	51.911	64.9745	79.8617	25.831	67.5934	46.4079	30.0296
Locus_14849_Transcript_1/1	50S ribosomal protein L13, chloroplastic	Ribosomal protein L13 family protein	14.7205	10.1187	13.6948	8.99891	10.4091	5.51423	7.30119	8.03416	11.2481	5.00278	12.4732	10.0717	30.1015	35.6177	29.8409	14.2247	18.9685	13.999	12.5861	22.0206	18.7901	26.5269	20.4512
Locus_11802_Transcript_3/5	Probable protein phosphatase 2C 35	Protein phosphatase 2C family protein	10.9343	7.79947	7.48312	11.6908	14.0109	9.69499	17.3224	18.2505	6.64519	3.6686	5.14145	8.73694	33.7506	35.3853	26.1691	40.6571	34.2047	47.2411	46.1672	10.4061	13.5751	23.6986	18.2128
Locus_1399_Transcript_1/8	Plastidial pyruvate kinase 2	plastidic pyruvate kinase beta subunit 1	14.9004	10.3868	11.5475	13.4529	9.71299	14.0937	15.6319	15.4382	14.4279	12.8557	6.83681	6.11355	31.2974	35.5949	27.9732	21.2594	36.4319	40.6391	29.6932	20.6784	28.4198	25.1224	14.6581
Locus_8415_Transcript_4/4	Magnesium-chelatase subunit ChlD, chloroplastic	ALBINA 1	15.3458	12.1961	10.1862	14.115	10.4757	10.2604	11.3394	11.4645	23.4099	11.2247	12.9615	9.73677	37.8129	35.544	21.4781	17.3298	22.7708	16.9965	17.7679	30.5992	21.8045	22.1577	12.2135
Locus_6996_Transcript_2/7	4-alpha-glucanotransferase DPE1, chloroplastic/amyloplastic	disproportionating enzyme	12.0202	8.9332	9.77881	8.92406	10.4212	7.12887	14.1381	13.89	7.6803	7.35948	6.73697	7.08254	26.9012	38.0792	29.5029	53.2183	45.4313	35.6202	36.5319	21.008	43.7701	51.7725	31.8156
Locus_4599_Transcript_24/24	CBBY-like protein	Haloacid dehalogenase-like hydrolase (HAD) superfamily protein	18.0898	14.2819	13.9906	13.6432	34.2843	33.4611	33.2569	38.1772	28.5648	36.8807	50.5851	30.2659	31.573	35.3603	26.5946	58.5871	51.8853	49.3973	48.0279	32.1975	61.0336	58.2842	44.6836
Locus_11065_Transcript_4/5	CASP-like protein 2D1	Uncharacterized protein family (UPF0497)	7.10893	1.70516	8.03985	3.58741	6.70148	2.17125	4.12441	5.20729	7.99747	8.97864	6.57709	7.72896	42.113	18.1707	33.0185	35.0862	21.5057	26.3225	36.3973	23.6663	21.6886	25.1461	42.8011
Locus_7525_Transcript_4/4	NADH dehydrogenase [ubiquinone] 1 alpha subcomplex assembly factor 3	plasma membrane fusion protein	13.7056	11.5523	17.0854	9.92689	3.06064	3.79732	4.05098	21.0234	24.604	8.03579	36.2555	10.5364	31.2904	23.5522	36.9426	25.8789	6.56254	8.92599	8.9306	15.4083	3.02212	25.0573	8.62804
Locus_11669_Transcript_1/2	RING-H2 finger protein ATL38	RING/U-box superfamily protein	13.5399	7.70903	5.59087	6.55877	27.1893	4.17787	4.1407	4.81565	24.8604	7.16089	3.73055	9.93581	33.7727	34.676	23.051	15.856	13.1954	23.6136	22.2282	38.5417	19.2506	12.8071	48.4492
Locus_21755_Transcript_1/8	Probable receptor-like protein kinase At1g80640	Protein kinase superfamily protein	14.0459	6.23976	12.0104	5.91026	12.436	5.27416	13.2875	16.4088	19.7848	20.9247	18.8098	9.64958	29.5704	26.6786	35.1224	20.9871	24.5984	18.3974	19.889	19.8114	29.8416	16.3866	23.0783
Locus_6542_Transcript_2/7	Heparan-alpha-glucosaminide N-acetyltransferase	heparan-alpha-glucosaminide N-acetyltransferase-like protein (DUF1624)	8.96754	6.57487	7.77483	9.98506	9.51899	23.5628	14.994	16.5079	21.9802	33.0982	42.6007	35.2855	25.6229	34.9442	30.1253	13.2036	20.9525	15.0102	16.5992	18.5954	33.4769	14.1185	18.9923
Locus_18534_Transcript_1/3	WEB family protein At5g16730, chloroplastic	weak chloroplast movement under blue light protein (DUF827)	14.3053	7.96261	10.6802	9.70218	13.2458	14.9581	25.434	20.5958	10.1397	9.52476	7.64095	6.79482	28.1493	33.7712	28.5462	52.5054	56.7745	64.5416	52.2439	26.1636	34.9438	24.753	29.307
Locus_2321_Transcript_14/23	1,4-alpha-glucan-branching enzyme 1, chloroplastic/amyloplastic	starch branching enzyme 2.2	12.1382	15.4332	12.1314	11.6678	6.63634	5.84406	8.07817	5.20442	21.1526	30.7763	10.8643	11.5794	42.6474	27.8423	19.9081	20.7819	29.4336	6.43142	12.9839	26.8438	41.1157	11.4073	20.7911
Locus_2507_Transcript_31/73	Galacturonokinase	galacturonic acid kinase	11.9448	5.82367	8.10641	8.27865	22.5295	14.2167	26.2395	26.6437	22.627	11.8077	13.8834	11.0037	37.2873	29.7788	23.3236	54.8731	44.9962	65.0175	55.0705	32.4957	37.0295	34.0713	25.2465
Locus_3696_Transcript_15/15	DNA-directed RNA polymerase 2, chloroplastic/mitochondrial	DNA/RNA polymerases superfamily protein	18.9417	14.4431	12.3883	9.70088	16.7641	12.8715	20.4076	19.7188	26.8327	13.4914	13.76	9.70528	35.6229	29.9268	24.8271	31.6575	26.0535	34.2655	36.086	13.9754	13.0392	14.0984	12.9462
Locus_6221_Transcript_8/8	Calcium-transporting ATPase, endoplasmic reticulum-type	ER-type Ca2+-ATPase 2	11.6628	11.8505	15.156	19.1206	7.3656	14.9914	20.359	13.2291	36.1228	35.8014	22.4081	29.7426	27.0271	31.5751	31.4458	67.5899	49.1099	55.2607	61.5085	37.5853	49.4407	35.022	57.7791
Locus_8624_Transcript_1/1	Multiple organellar RNA editing factor 9, chloroplastic	plastid developmental protein DAG	14.5347	10.4031	9.6312	9.8103	25.2494	15.1269	29.7039	24.9806	21.4262	8.9652	8.03553	7.23412	31.8027	33.8134	24.1308	39.6627	37.2534	40.3148	36.8625	27.2344	26.7919	27.835	14.9557
Locus_7025_Transcript_1/2	Protein Daple	flocculation FLO11-like protein	13.824	12.1662	13.3318	14.409	12.8411	6.95882	10.6758	11.2644	9.74577	8.52822	14.6929	15.8891	31.0318	34.4944	23.9629	32.3199	27.2093	27.986	28.6435	19.8422	22.5284	34.3506	41.9197
Locus_3084_Transcript_6/6	Probable xyloglucan glycosyltransferase 8	Glycosyl transferase family 2 protein	15.2989	11.6776	14.8949	14.0875	14.8777	10.7546	18.9108	16.441	24.7385	23.0503	17.6838	12.9987	27.0264	34.582	27.5219	43.3192	56.8492	54.8229	43.5112	42.5726	35.7354	36.239	27.8006
Locus_936_Transcript_7/19	tRNA 2'-phosphotransferase 1	RNA 2'-phosphotransferase%2C Tpt1 / KptA family	8.17684	8.0482	10.2452	4.91051	15.8597	12.7599	3.43192	5.85845	19.1217	12.4575	15.2917	11.7809	20.5926	37.16	30.4993	20.7848	8.6706	14.2231	11.9664	2.2081	6.36113	14.8787	1.30831
Locus_11187_Transcript_1/3	Early nodulin-like protein 1	early nodulin-like protein 9	3.90056	2.8731	5.36539	3.19636	6.56292	0.61222	6.6452	5.27356	7.95262	9.72156	5.69425	4.70571	25.6917	25.7934	36.6836	55.9346	41.3615	38.1898	41.6079	23.6416	41.6578	23.1832	50.8188
Locus_2135_Transcript_4/16	IST1-like protein	Regulator of Vps4 activity in the MVB pathway protein	18.6219	10.2177	11.6304	14.3734	13.4215	10.7687	22.1597	19.4449	15.2458	10.9688	9.36558	8.23992	31.5354	31.1828	25.2579	22.9235	16.9673	38.69	29.8125	21.6629	41.3883	24.6625	18.1915
Locus_3520_Transcript_5/10	Afadin- and alpha-actinin-binding protein	Afadin/alpha-actinin-binding protein	17.8554	13.5047	14.5476	11.8489	7.50226	5.54573	9.38336	6.99061	7.12859	6.69617	4.08606	2.38168	30.9404	29.9458	27.0237	22.0641	19.869	24.3571	22.2257	10.5982	14.54	10.0452	7.50978
Locus_16447_Transcript_1/4		homer protein	14.7117	9.82161	10.5045	18.637	14.5246	11.9585	16.8367	16.0244	19.2623	12.8719	17.5855	12.6795	23.3044	33.7001	30.796	48.9973	46.129	37.0478	37.83	20.7627	25.8071	27.0427	16.8395
Locus_4566_Transcript_1/13	Proline-rich receptor-like protein kinase PERK1	proline extensin-like receptor kinase 1	11.2566	13.3323	12.3537	17.4213	19.1027	21.9817	25.0722	22.0992	44.4566	27.496	29.9594	24.7772	29.8907	30.9167	26.6826	36.733	33.0056	33.3062	31.5834	17.726	24.0247	35.193	19.3051
Locus_5233_Transcript_4/5	RPM1-interacting protein 4	pathogenic type III effector avirulence factor Avr AvrRpt-cleavage: cleavage site protein	11.4277	9.26886	8.13682	7.28197	1.57556	4.4208	3.98333	4.3931	10.4558	32.5953	3.53994	8.53912	23.5722	45.1479	17.3651	8.89692	24.0056	9.52286	8.16552	0.956149	1.81243	10.0811	9.90072
Locus_6877_Transcript_2/2	Rop guanine nucleotide exchange factor 14	RHO guanyl-nucleotide exchange factor 14	16.2576	10.5165	12.9334	12.9412	5.09322	1.00217	3.08334	4.01236	1.08199	2.33167	1.98569	5.3627	30.4171	29.5966	25.8595	8.99954	7.68629	8.23261	8.20032	6.1731	10.4677	8.39819	11.3458
Locus_6189_Transcript_1/1	Probable LRR receptor-like serine/threonine-protein kinase IRK	Leucine-rich repeat protein kinase family protein	10.9531	4.75768	6.12416	7.31152	4.04095	5.12552	5.46155	5.7474	5.55826	0.966004	1.55631	3.15991	34.7198	32.6032	18.45	29.2238	24.9332	24.6309	21.6919	10.3879	8.80445	7.75954	14.4353
Locus_20741_Transcript_1/1	Actin-depolymerizing factor 11	actin depolymerizing factor 6	7.74793	4.08128	11.7538	9.81147	2.3092	5.79912	8.96312	9.69723	10.3342	9.61808	4.2071	4.59807	26.8214	29.9973	28.5247	60.4213	41.6766	44.8137	35.7353	26.8122	17.7276	21.4908	23.3906
Locus_335_Transcript_1/1	Aspartic proteinase-like protein 1	Eukaryotic aspartyl protease family protein	14.8614	8.90911	12.1248	12.6319	17.7737	5.13608	13.871	16.2267	4.72899	4.47054	5.35863	2.90273	31.2568	25.0718	28.644	16.7331	16.0737	22.8739	21.4909	11.595	13.6127	11.9447	13.8485
Locus_997_Transcript_7/13	Peroxisomal (S)-2-hydroxyacid oxidase GLO4	Aldolase-type TIM barrel family protein	11.3081	6.1759	12.7198	7.72395	5.36298	3.53293	7.06966	5.79957	12.5202	14.0503	10.3207	8.28079	28.7403	28.585	27.6151	13.477	12.7372	14.5272	13.7209	15.7572	28.784	30.2699	21.6988
Locus_3941_Transcript_11/13	Transcription initiation factor TFIID subunit 14b	YEATS family protein	17.1122	10.3496	12.9579	8.71293	14.2722	10.9433	15.0809	19.2383	13.8237	11.0563	9.41828	7.82609	31.3593	21.6229	31.9038	45.9429	32.9137	36.1824	39.332	21.1928	24.4363	18.0769	15.4466
Locus_902_Transcript_7/14	Probable receptor-like protein kinase At2g42960	Protein kinase superfamily protein	12.5114	11.26	12.2079	15.4282	16.3116	18.0519	15.977	13.3706	20.2251	14.051	17.3165	17.3335	23.0853	34.6338	27.0452	26.2698	24.2209	23.7635	22.1297	14.9735	18.4747	23.041	22.8419
Locus_12122_Transcript_1/1	Protein RALF-like 34	ralf-like 34	8.60644	13.9913	9.82956	10.9489	21.8253	10.467	20.9416	14.9629	111.635	38.9513	40.0823	19.084	26.49	29.7616	28.4793	45.081	47.9933	49.5437	45.3089	39.3977	28.7144	25.8304	30.803
Locus_4722_Transcript_2/2	Protein TIFY 10b	TIFY domain/Divergent CCT motif family protein	4.88649	7.40391	10.7597	3.4966	4.49295	4.78322	8.74656	6.2138	9.53424	6.65939	3.14478	8.0551	21.4381	22.3945	40.4285	0.161243	8.04223	5.68583	7.12657	3.05099	23.3185	12.1567	9.34267
Locus_6099_Transcript_14/15	Kinesin-like protein KIN-13B	ATP binding microtubule motor family protein	15.1619	10.0644	9.84675	13.556	20.9581	9.59964	12.6132	12.2274	12.9229	22.6442	14.7571	5.98122	30.7358	29.7768	23.743	21.6452	19.7067	30.7027	22.8261	18.3798	35.5745	19.5239	14.3922
Locus_15336_Transcript_7/7	Systemin receptor SR160	Leucine-rich receptor-like protein kinase family protein	11.559	7.20236	9.23328	10.3581	26.1324	11.0001	16.6123	16.4425	16.9855	15.5813	30.2163	13.0975	33.4672	25.1236	25.6514	64.3295	44.1799	30.8373	33.3698	29.7531	27.6525	42.3335	44.694
Locus_14677_Transcript_1/1	Uncharacterized protein At4g22758	hypothetical protein	5.84186	8.27156	8.17688	8.25637	27.4716	11.9324	16.0243	20.7857	26.6949	44.3187	25.9022	28.7102	29.0264	35.3597	19.6226	84.2489	39.0001	26.1639	26.0192	24.8359	61.834	32.5815	58.1253
Locus_8805_Transcript_4/11	Agamous-like MADS-box protein AP1	K-box region and MADS-box transcription factor family protein	9.68816	5.51903	11.8511	6.79551	7.47816	4.11744	5.17524	5.14492	3.83827	4.10285	3.88653	8.90584	29.9215	27.7957	26.251	18.0004	12.7208	10.4421	12.3836	11.0665	16.3239	13.1913	20.4479
Locus_13111_Transcript_5/5	Synaptotagmin-3	Calcium-dependent lipid-binding (CaLB domain) family protein	10.1275	9.20883	14.008	15.0076	4.59698	3.79453	3.65198	3.86141	8.2407	6.05357	8.45212	7.8615	27.0607	32.0118	24.3861	13.9548	13.9739	14.4239	15.0478	12.6597	14.6227	11.8568	17.6494
Locus_19440_Transcript_1/1	Calmodulin calcium-dependent NAD kinase	P-loop containing nucleoside triphosphate hydrolases superfamily protein	0	0	0	0.475368	1.37245	1.46953	3.52258	9.38074	0.471237	1.39948	2.64833	1.80762	45.4419	26.087	11.9271	27.6707	15.9924	17.9146	19.6613	33.9538	28	22.8727	29.9373
Locus_20969_Transcript_1/1	Probable LRR receptor-like serine/threonine-protein kinase At1g14390	Leucine-rich repeat protein kinase family protein	12.6724	11.5027	12.3775	9.78707	7.3386	2.33131	8.09366	6.849	12.8689	12.9954	17.2744	18.1461	28.4028	31.0106	23.8644	26.106	15.3227	25.5671	22.8446	24.3708	25.0461	30.7676	41.4399
Locus_4842_Transcript_2/5	Receptor-like serine/threonine-protein kinase At2g45590	Protein kinase superfamily protein	14.2281	12.2689	13.8445	12.9422	20.3556	11.7364	14.3803	14.1697	9.47453	6.90025	7.21064	8.42756	27.2007	34.2053	21.6849	16.7648	11.5255	9.90888	12.1359	7.56042	8.06114	7.95543	8.02957
Locus_13441_Transcript_1/1	Probable leucine-rich repeat receptor-like protein kinase At5g63930	Leucine-rich repeat protein kinase family protein	8.6101	7.88765	4.65132	5.57204	8.31461	4.18661	6.52713	5.94454	8.9998	8.2263	7.45504	5.94072	30.272	36.2217	15.7155	23.9506	19.6228	22.2433	20.1696	19.7135	16.5712	21.9308	21.978
Locus_8292_Transcript_1/1	Probable calcium-binding protein CML41	calmodulin-like 41	2.80756	6.31579	3.51209	5.17148	12.0525	6.97475	9.6379	8.34592	2.5615	1.88835	4.1158	10.3493	14.2428	50.0675	17.858	34.8597	27.5398	15.4933	20.5562	8.07154	8.39128	11.8571	25.8527
Locus_20889_Transcript_1/1	Protein KINESIN LIGHT CHAIN-RELATED 2	Tetratricopeptide repeat (TPR)-like superfamily protein	15.9119	10.2798	11.4047	16.2375	10.8961	14.2051	16.6744	17.1278	8.84995	9.19017	10.1863	7.51667	31.8829	27.1299	23.1267	23.2835	24.617	22.751	22.7533	9.38457	12.3402	16.2022	12.5555
Locus_21755_Transcript_7/8	Probable receptor-like protein kinase At1g80640	Protein kinase superfamily protein	9.43551	4.7402	7.86233	4.34516	8.21932	7.54182	13.2533	14.7826	14.2531	17.0273	14.4489	7.35386	25.4922	22.8396	33.1008	18.4527	22.9331	18.7404	17.8927	17.5215	26.3109	14.3943	20.8123
Locus_14537_Transcript_7/8	Probable calcium-binding protein CML36	Calcium-binding EF-hand family protein	1.64043	4.62549	3.89546	8.14582	12.461	13.7921	16.5222	16.2059	11.2535	5.46432	29.0988	54.7302	19.7634	26.0859	35.4724	39.2795	41.202	33.5815	37.124	38.6059	28.8119	39.6107	64.6524
Locus_9088_Transcript_1/1	TPR repeat-containing thioredoxin TTL1	tetratricopetide-repeat thioredoxin-like 1	9.96499	8.2288	12.6334	11.5048	14.0784	12.5172	17.1332	13.4678	21.6826	21.8047	19.0368	13.0597	23.8287	32.1539	24.6979	36.561	40.518	42.1687	32.0955	30.5664	25.9029	26.8939	18.5341
Locus_13686_Transcript_1/4	Protein CYSTEINE-RICH TRANSMEMBRANE MODULE 12	cysteine-rich TM module stress tolerance protein	4.31184	3.42604	3.08451	2.17814	6.74481	1.84103	5.22572	6.0135	4.64764	7.13447	4.71003	3.88107	30.7351	30.6942	19.1572	42.0274	40.8323	33.33	40.7485	21.9451	35.8326	14.9001	13.845
Locus_10889_Transcript_3/7	2-hydroxy-6-oxononadienedioate/2-hydroxy-6-oxononatrienedioate hydrolase 2	alpha/beta-Hydrolases superfamily protein	9.7144	3.22697	8.03248	11.1058	9.13714	10.7874	7.51071	11.0116	17.7387	8.13476	11.677	3.93026	30.2937	22.3123	27.5293	18.9887	25.5817	15.2328	15.1157	27.0763	29.1678	35.4986	9.90817
Locus_23328_Transcript_1/1	Peamaclein	Gibberellin-regulated family protein	6.55141	2.70024	7.44592	8.57601	23.7594	14.628	17.9965	22.1953	34.8044	17.4932	58.3885	12.9798	36.9715	16.6799	25.4701	59.9161	32.0349	54.5601	65.6216	21.7261	38.1195	25.5995	43.9463
Locus_7269_Transcript_5/10	Serine hydroxymethyltransferase	alpha-(1%2C6)-fucosyltransferase	7.47963	6.6299	7.6472	4.44995	19.5318	8.98208	13.2183	19.8995	4.7822	2.30518	1.72511	2.38609	33.3841	33.8377	11.8965	21.7624	14.5405	10.7865	15.9805	13.3252	22.7375	21.5794	5.32129
Locus_5179_Transcript_1/1	MDIS1-interacting receptor like kinase 2	Leucine-rich repeat receptor-like protein kinase family protein	14.5161	10.6192	9.61155	8.18642	8.21468	4.07848	5.95049	7.79054	9.20525	10.753	5.20907	5.50658	33.2282	25.0903	20.7497	25.2312	15.0388	16.7969	19.5995	8.97624	18.4353	10.1927	11.9038
Locus_6250_Transcript_3/4	Cyclin-dependent kinases regulatory subunit 1	cyclin-dependent kinase-subunit 1	15.3449	11.8409	9.36222	15.5104	9.91223	10.7288	7.41416	7.38758	8.92059	11.0357	5.76874	7.22183	25.0349	28.0436	25.8917	18.8008	40.8003	35.5147	24.1981	26.2447	31.2261	16.452	11.5024
Locus_13515_Transcript_3/7	Nucleobase-ascorbate transporter 3	Xanthine/uracil permease family protein	13.1096	11.9691	9.91141	9.59711	8.06058	3.26551	8.38495	6.85628	19.0083	13.0506	23.8227	9.58317	39.5312	19.7288	19.2072	15.79	19.5466	15.3007	16.3217	20.9316	24.1879	27.0273	27.3622
Locus_4092_Transcript_1/3	Zinc finger protein 516	patatin-like phospholipase domain protein	11.0916	8.1623	9.18181	15.7515	13.4813	6.21326	11.1092	12.2267	62.1538	34.2995	52.4536	76.7115	25.3944	24.0899	28.3143	44.9774	35.7527	24.8658	31.8045	38.5042	46.1811	55.7304	68.495
Locus_21378_Transcript_1/1	Wall-associated receptor kinase-like 15	Putative membrane lipoprotein	2.33541	2.70359	2.70605	4.20671	2.81693	1.81161	5.73826	2.86029	10.0776	2.13332	5.28094	1.9466	28.6332	35.409	13.264	32.8828	46.2354	67.0953	58.8628	59.7292	41.4702	36.3245	25.8364
Locus_2851_Transcript_2/4	Probable ribosome-binding factor A, chloroplastic	ribosome-binding factor A family protein	12.3833	12.3908	12.1561	10.2634	19.3904	17.8744	15.0125	14.8219	12.6118	8.708	9.01943	11.0343	23.8158	30.5392	22.5614	30.0238	23.4984	18.3616	19.579	11.7986	14.8482	20.6345	19.4174
Locus_1528_Transcript_5/5	Polyprotein of EF-Ts, chloroplastic	elongation factor Ts family protein	9.68836	5.90075	6.34412	5.7344	6.43628	6.84143	7.28841	7.42814	12.029	4.12687	5.43504	4.06002	25.9881	31.1497	19.6481	11.3471	15.0849	9.49946	10.4679	21.0908	14.5372	15.227	6.98264
Locus_633_Transcript_6/10	Endoglucanase 19	glycosyl hydrolase 9C3	8.56462	4.3108	10.8456	11.3508	13.5224	7.24077	16.3811	15.004	1.5081	4.06387	2.2249	3.19242	23.9261	20.8311	31.668	22.3403	12.9351	22.2572	19.5174	3.32937	8.46384	1.73708	3.17032
Locus_974_Transcript_8/13	Type IV inositol polyphosphate 5-phosphatase 3	DNAse I-like superfamily protein	9.28775	7.07546	10.8951	8.77256	8.20193	5.35071	9.97083	11.4493	7.19537	6.8459	5.34484	9.46728	26.4906	29.5703	19.8036	17.7928	12.6139	19.6682	19.0296	7.61444	8.08111	7.9579	11.6914
Locus_10766_Transcript_1/2	Cyclin-P3-1	cyclin p1%3B1	8.24141	6.31071	7.15522	7.48309	6.55464	2.75081	6.80071	5.65769	13.5872	20.6379	10.1114	8.82916	29.6813	22.1833	23.9097	17.8435	19.5094	21.8894	19.1559	13.6261	16.3842	15.0518	15.0363
Locus_11454_Transcript_2/3	Mavicyanin	early nodulin-like protein 18	6.052	4.64837	2.98871	8.68454	3.06467	2.98738	3.18705	4.28052	42.6139	31.5865	32.236	30.9954	24.1845	34.9203	16.4126	21.0737	28.2764	27.8487	25.162	57.4368	78.4655	67.2064	48.5236
Locus_1530_Transcript_1/4	EIN3-binding F-box protein 2	EIN3-binding F box protein 2	9.36178	12.5484	12.6652	10.039	10.5128	13.3229	10.4167	10.1452	7.76313	10.4368	12.8925	13.717	25.0159	26.3597	23.9255	23.9106	26.46	22.2929	17.4478	7.11925	16.3816	15.1043	26.3785
Locus_10416_Transcript_1/4	Oxygen-evolving enhancer protein 1, chloroplastic	photosystem II subunit O-2	4.79373	1.51159	1.22116	3.06448	4.10179	1.96965	1.26154	1.6237	20.5413	15.6324	19.5384	5.44516	13.7451	43.0215	18.5187	4.35462	14.6433	4.75024	1.93463	86.1715	37.4636	45.7433	17.5224
Locus_2054_Transcript_9/22	Protein TIC 20-I, chloroplastic	translocon at the inner envelope membrane of chloroplasts 20	12.5885	8.60705	8.1087	10.5096	10.062	11.7591	12.771	13.7678	21.0548	11.6652	17.9232	11.3383	24.8491	30.9823	19.1613	29.9018	39.9581	23.7775	21.8201	25.5761	28.5225	36.2788	22.5407
Locus_4614_Transcript_12/25	Endoglucanase	glycosyl hydrolase 9B15	5.77393	2.96612	7.19252	4.86043	2.05185	57.0783	5.31366	3.08212	0.988693	28.761	11.1015	20.7609	21.3414	23.5269	30.1143	6.89801	3.71424	2.40285	4.80415	4.89902	11.7022	4.72881	9.50414
Locus_23466_Transcript_1/2	Activating signal cointegrator 1	transcription regulator/ zinc ion binding protein	8.11009	13.7796	9.18974	10.7023	12.8371	6.4009	18.9299	13.2045	17.8372	30.0478	17.6515	12.8765	22.2976	20.3062	31.9419	6.15829	11.7897	25.6838	14.6571	31.177	16.86	9.62543	29.5387
Locus_12294_Transcript_1/6	Probable RNA-binding protein ARP1	RNA-binding (RRM/RBD/RNP motifs) family protein	9.54087	5.10309	4.78706	6.57688	2.47182	2.78793	2.91081	2.59465	5.15514	8.51077	3.99383	10.1828	27.7004	28.8353	17.5652	10.9757	11.0842	10.4596	10.8157	11.079	9.2705	9.21872	17.2717
Locus_13006_Transcript_1/2	Protein LAZY 1	regulator of nonsense transcript protein	2.42193	0.847057	3.0453	2.1364	8.53019	0.828067	3.97103	2.34436	0.837579	0	0.422297	0.771074	27.6852	24.0364	22.244	65.7853	36.9272	33.307	39.7913	26.1814	31.6104	21.0103	6.61395
Locus_6629_Transcript_8/15	Protein ALTERED PHOSPHATE STARVATION RESPONSE 1	bZIP transcription factor%2C putative (DUF630 and DUF632)	11.266	13.0627	8.73989	11.1137	5.91811	2.66707	8.5531	6.55772	7.82554	4.10702	3.05509	4.80236	22.4813	31.9614	19.3335	27.4712	21.9114	31.5068	30.3367	12.9672	17.6926	17.8637	18.3289
Locus_4027_Transcript_3/3	Porphobilinogen deaminase, chloroplastic	hydroxymethylbilane synthase	11.9257	9.13897	7.65648	8.31332	10.8252	6.75265	10.0843	9.23709	13.7312	6.46881	8.04206	7.41574	25.1732	30.7031	17.7077	20.7354	20.521	13.8206	11.3334	22.8186	15.7133	13.833	10.4648
Locus_7954_Transcript_4/5	Polygalacturonase inhibitor 2	Leucine-rich repeat (LRR) family protein	2.44915	1.9953	2.48364	5.31919	4.04978	1.67254	2.64678	2.46893	7.59155	4.57124	4.38179	3.50619	21.246	23.3819	28.6201	14.0148	20.261	22.7541	16.8457	9.08341	4.17501	4.1446	3.20149
Locus_23148_Transcript_1/1	BEL1-like homeodomain protein 9	POX (plant homeobox) family protein	11.4585	4.76983	9.09959	5.41287	5.87191	2.71436	4.25511	3.47099	10.9838	14.0113	11.4751	11.0439	27.7373	24.5909	20.8123	20.2216	18.3933	17.1301	17.1362	23.4385	17.5787	23.8347	32.378
Locus_3253_Transcript_2/8	Probable LRR receptor-like serine/threonine-protein kinase At1g53430	Leucine-rich repeat transmembrane protein kinase	12.4941	5.20956	8.30167	7.1567	4.32791	2.86233	8.44588	19.0296	10.2532	5.88276	19.9033	11.7897	27.5922	23.673	20.9286	13.1267	14.5638	12.9512	16.575	11.5484	16.0881	16.9646	12.3724
Locus_21741_Transcript_1/1	Double zinc ribbon protein MJ0416	zinc-ribbon domain protein	3.64209	1.53181	4.18649	1.4427	0	1.0929	3.54262	3.06396	2.22995	15.743	5.62045	9.69425	40.5723	11.1554	20.464	4.80796	12.5621	25.3655	15.9699	0	22.6465	12.1071	36.6698
Locus_12925_Transcript_1/2	Protein PHLOEM PROTEIN 2-LIKE A5	lectin-like protein	4.14204	2.84174	2.69147	1.89062	3.43083	9.42411	6.57106	6.25306	13.4186	12.813	7.93063	8.59073	23.137	29.8653	18.3066	38.3533	75.5778	52.4471	52.1356	19.3848	31.2031	15.4197	17.1381
Locus_2294_Transcript_4/8	Adenine phosphoribosyltransferase 3	adenine phosphoribosyl transferase 3	3.65322	2.32393	4.14039	7.87114	1.98363	5.30423	7.00804	5.4702	6.63872	6.90802	7.29634	5.5255	18.9961	30.6328	21.028	38.4457	15.877	25.895	19.9999	6.99825	10.8774	5.01192	6.85817
Locus_3871_Transcript_1/16	Formamidopyrimidine-DNA glycosylase	MUTM homolog-1	11.0269	15.4564	11.1143	8.13692	10.6071	6.61579	15.5747	13.1026	14.5588	8.23237	11.012	5.97959	22.9231	26.2983	21.3683	19.3785	16.84	23.031	21.5456	17.3505	8.62339	15.13	12.5417
Locus_19287_Transcript_4/5	Probable E3 ubiquitin ligase SUD1	RING/U-box superfamily protein	6.43615	1.44012	4.33896	2.5549	6.4077	6.90513	4.08954	6.06548	10.756	11.0303	13.979	7.83092	23.1828	34.4221	12.5071	37.5148	20.9218	11.9092	18.1275	7.88583	33.2852	11.5213	13.5394
Locus_16327_Transcript_4/4	Histone deacetylase complex subunit SAP30	histone deacetylase complex subunit	10.9393	5.41745	9.02769	7.3431	5.09714	6.30274	7.91592	6.51376	4.84159	3.72355	3.88334	4.52064	26.8451	22.1323	20.964	30.4118	23.1681	30.2105	31.4698	11.4858	11.8065	14.294	18.6308
Locus_5331_Transcript_2/9	Scarecrow-like protein 9	GRAS family transcription factor	12.8267	11.196	9.30621	12.3455	13.428	10.891	14.2218	14.401	20.3302	22.8817	26.295	30.5313	22.2569	28.2618	19.2474	21.1803	19.2234	20.2912	21.4818	18.5638	19.7383	29.951	35.3694
Locus_16886_Transcript_4/4	Metacaspase-1	metacaspase 1	3.04647	1.73007	2.15503	1.98926	2.07324	2.7988	3.39386	4.92941	3.34526	3.71251	0.792615	2.71042	25.3492	26.0951	18.1378	26.1872	25.1684	24.2595	29.4899	12.0213	20.155	14.1844	11.1658
Locus_21886_Transcript_1/2	Transcription factor LHW	transcription factor-like protein	3.53698	2.83528	4.3119	3.95104	4.1673	3.20248	3.00979	3.22666	1.97577	1.16063	1.02931	3.45784	19.7786	31.3042	18.2037	12.9346	12.0988	10.154	9.43808	5.58625	8.44344	9.54822	7.46903
Locus_9140_Transcript_3/3	Oxygen-evolving enhancer protein 2, chloroplastic	photosystem II subunit P-1	0.77624	1.06733	2.17559	2.40205	5.97144	3.75984	0.237243	6.77354	21.1646	6.36122	12.9668	2.81431	13.5406	34.2243	21.0962	4.29422	19.3429	7.6516	5.37992	68.417	16.2111	45.5871	9.77177
Locus_2842_Transcript_4/13	Phosphatidylinositol/phosphatidylcholine transfer protein SFH13	Sec14p-like phosphatidylinositol transfer family protein	8.61233	11.7549	12.304	12.0888	8.49199	15.8272	17.9978	14.7557	19.8236	15.9864	22.7938	27.2598	15.6611	29.4948	23.5835	13.414	16.0581	20.271	18.7602	19.5803	19.769	25.978	46.3065
Locus_12182_Transcript_1/1	Protein CHLOROPLAST IMPORT APPARATUS 2	chloroplast import apparatus 2	0.915597	4.79849	1.93651	0.249921	4.30037	0	1.7114	4.70625	4.25829	2.2999	7.64849	8.23925	11.6625	44.0513	12.3708	16.3761	7.16156	9.18372	3.56281	4.84386	4.69651	12.1791	8.06776
Locus_4212_Transcript_7/10	Auxin-responsive protein SAUR32	SAUR-like auxin-responsive protein family	13.2415	12.836	9.30094	8.0533	17.2162	50.4107	27.0474	14.1699	19.6655	27.7117	45.9576	43.6276	25.9901	22.2917	19.7757	24.8548	23.3629	32.5801	27.9059	12.6125	14.0578	12.3176	10.2064
Locus_1771_Transcript_36/47	Protein SUPPRESSOR OF GENE SILENCING 3	XS domain-containing protein / XS zinc finger domain-containing protein-like protein	6.96651	9.26375	9.34742	9.82707	19.5247	49.8677	65.2353	34.3299	23.9759	15.4619	11.0076	23.6088	21.9653	30.7358	15.214	65.6443	46.4546	32.2515	54.0216	13.1533	19.0528	14.8435	14.9167
Locus_16336_Transcript_2/4	Nodulation receptor kinase	Protein kinase superfamily protein	9.07524	6.71346	8.08397	8.94905	7.04068	7.52269	7.25321	5.73162	25.5823	14.2633	13.3943	11.5813	25.575	20.1491	22.0729	23.3468	23.2537	23.2153	20.5239	14.8465	20.3841	23.4143	19.8618
Locus_3749_Transcript_2/11		TIP41-like protein	9.16	11.9408	11.0388	11.0164	11.0277	10.6968	14.0906	11.8717	3.62959	1.79499	2.86261	4.80243	21.7205	26.4752	19.5885	23.0355	16.0698	18.0082	21.6713	5.07307	8.26491	9.40144	6.15502
Locus_10562_Transcript_14/17	Serine/threonine-protein kinase KIPK1	KCBP-interacting protein kinase	7.7876	7.31908	6.76288	6.2081	14.9639	16.6655	23.645	23.0609	10.6099	13.4644	10.9055	8.00617	21.0223	27.3887	19.3332	28.1462	28.1478	26.7229	24.8976	10.9997	14.3567	13.0827	12.7734
Locus_11578_Transcript_1/8	Scarecrow-like transcription factor PAT1	GRAS family transcription factor	8.04879	9.50998	6.57808	8.12916	12.972	10.8421	8.32972	12.0786	7.12347	5.70003	12.5709	8.0011	20.2476	30.4562	16.9147	31.1956	24.2989	14.0376	15.8874	16.4533	25.6759	23.9353	17.1139
Locus_7989_Transcript_3/5	Protein SRC2	Calcium-dependent lipid-binding (CaLB domain) family protein	7.85114	9.57267	8.54059	7.70282	13.1233	8.40492	11.0351	12.6901	12.2891	15.7472	22.5713	18.3139	24.1633	24.1727	19.0448	33.1944	33.6003	30.5919	37.0683	21.4073	31.316	50.9373	35.9395
Locus_15135_Transcript_1/2	Transcription factor TCP8	TCP family transcription factor	9.33624	9.82509	9.12453	11.3978	10.4825	5.99297	12.6709	11.3635	9.17894	7.22793	10.849	10.1809	19.4206	27.6206	20.0212	30.2574	29.6111	25.8564	27.3025	23.573	28.6506	41.2536	20.7727
Locus_2701_Transcript_6/6	Probable WRKY transcription factor 39	WRKY DNA-binding protein 39	6.57614	8.19163	7.91263	4.53805	8.97494	6.08867	7.42919	7.97443	7.26324	7.36881	9.05105	10.1933	22.4239	24.5087	19.6859	12.0888	11.6301	14.7097	16.0647	13.5363	17.2301	17.123	21.3332
Locus_3005_Transcript_1/1	Cysteine-rich receptor-like protein kinase 18	Leucine-rich repeat protein kinase family protein	5.4509	4.40841	7.09581	6.82708	3.84298	1.96203	7.13677	5.20098	1.54109	1.73875	0.961616	0.989913	20.0509	28.6039	17.9041	21.3638	15.6199	22.669	22.0768	12.9749	20.7842	11.8166	11.4574
Locus_10176_Transcript_1/9	Type IV inositol polyphosphate 5-phosphatase 7	CVP2 like 1	5.10741	1.04075	2.77997	3.88877	0.428269	1.16598	2.95215	3.0084	0.914893	0.0981535	0	0	22.5677	24.2135	19.6815	12.4086	8.89694	10.7757	9.98101	0.69108	2.78531	4.15847	1.65808
Locus_2070_Transcript_2/2	Peroxiredoxin Q, chloroplastic	Thioredoxin superfamily protein	5.74412	5.73379	4.14905	4.38305	8.87252	3.88482	5.05635	4.65508	3.25921	2.19029	3.10499	1.42129	14.9427	35.5373	15.8418	20.3319	29.8104	18.9397	13.0959	29.5467	21.2914	20.8493	15.5356
Locus_9122_Transcript_1/1	Serpin-ZX	Serine protease inhibitor (SERPIN) family protein	11.1008	11.2464	8.4007	7.93433	11.1805	9.36258	13.5618	11.9017	19.4346	23.3635	19.3458	26.4854	26.8914	23.3186	15.9173	43.4535	36.6731	32.6074	32.9972	36.5538	48.0263	39.3284	35.7855
Locus_9534_Transcript_2/2	Early nodulin-like protein 1	early nodulin-like protein 8	4.71784	3.14708	5.32756	4.59506	5.93613	4.99892	6.51854	6.11289	36.6897	30.7878	24.0539	5.06728	17.5124	26.7223	21.8669	30.8402	28.5491	43.3733	32.6566	29.2528	23.5111	15.9139	18.3819
Locus_4616_Transcript_12/13	Protein NETWORKED 1B	kinase interacting (KIP1-like) family protein	9.47894	6.55408	5.13987	5.33532	13.2423	9.31096	17.5933	16.8122	27.2967	29.2372	23.6158	8.46137	25.369	22.0535	18.4408	46.5389	46.974	50.6252	49.0705	30.8103	38.9187	38.193	25.2468
Locus_7728_Transcript_4/6	IQ domain-containing protein IQM3	IQ calmodulin-binding motif family protein	5.63269	2.77933	3.92599	5.18056	1.97215	0.675786	1.03205	1.21563	2.14259	2.25865	1.84331	3.96431	26.3617	17.2091	21.7457	24.3283	22.3989	20.0735	17.6542	18.8941	21.2088	15.1014	25.9143
Locus_18273_Transcript_1/5	Transcription factor bHLH49	basic helix-loop-helix (bHLH) DNA-binding superfamily protein	10.0617	7.14111	9.0556	14.1966	16.1335	9.19636	14.1543	15.5454	76.5006	316.773	142.091	79.4981	26.3783	20.6297	18.2209	22.0341	26.7471	22.7608	26.7509	35.8708	60.6908	44.4523	70.8939
Locus_5126_Transcript_1/8	Olfactory receptor 52E2	SAWADEE protein	6.38253	2.86566	3.93408	4.94048	19.9421	6.70432	12.1218	10.2528	9.84065	11.7046	7.17919	8.65234	23.6535	32.2667	9.15817	32.9533	33.3563	22.1662	28.5966	22.9842	26.6738	14.82	17.057
Locus_11331_Transcript_2/2	Probable WRKY transcription factor 13	WRKY DNA-binding protein 13	0.0628453	5.11745	0.193503	0.124217	5.847	0	0.0733358	0.356228	0	1.10854	0.183893	1.05078	18.8596	26.1084	19.5329	14.2214	18.3971	14.4953	16.7521	24.6858	32.3841	17.2936	15.1439
Locus_7518_Transcript_2/3	50S ribosomal protein L31, chloroplastic	Ribosomal protein L31	13.6901	9.79295	10.1047	7.6171	15.7231	13.1252	14.0814	14.5995	17.317	14.8351	13.8942	11.8124	22.6982	23.6149	18.1043	24.5576	24.3498	16.7115	16.5807	22.423	23.7014	20.629	13.4939
Locus_3217_Transcript_1/15	Pentatricopeptide repeat-containing protein At5g27270	Tetratricopeptide repeat (TPR)-like superfamily protein	14.2408	7.58469	10.482	8.48688	16.5569	11.1029	15.9675	17.7797	8.40992	9.09419	7.14465	4.4949	25.8406	20.1392	18.0971	28.5973	26.1891	31.1916	33.1263	12.5473	14.7064	10.9141	11.4976
Locus_3701_Transcript_3/6	GTP-binding protein 4	P-loop containing nucleoside triphosphate hydrolases superfamily protein	10.4357	8.05753	12.5142	9.47749	8.04811	6.52056	6.75979	8.04614	13.3854	17.7654	10.372	9.33856	20.0048	22.6253	20.2754	13.392	12.0872	10.668	11.4687	12.332	16.0998	16.2434	14.8556
Locus_6145_Transcript_1/2	4-sulfomuconolactone hydrolase	catalytic/ hydrolase	6.48859	2.5271	5.21914	7.04585	7.78084	26.086	7.23531	24.6719	17.8732	8.17271	16.2544	22.7447	21.1668	21.5107	20.1786	20.0741	15.8707	20.4351	25.2601	3.09348	16.5182	10.8767	8.74592
Locus_1262_Transcript_3/4	LanC-like protein GCL2	GCR2-like 2	12.5059	10.9038	10.1792	7.39157	19.8702	10.9876	20.8441	21.8185	10.5933	13.6415	11.0355	4.768	24.2044	21.3842	17.1657	45.2195	26.241	27.8459	36.4235	15.0853	25.5531	19.2336	11.8963
Locus_3026_Transcript_3/3	Transcription factor bHLH74	basic helix-loop-helix (bHLH) DNA-binding superfamily protein	10.1447	5.80915	7.31794	5.92559	3.21574	3.20838	3.85258	4.01009	9.71002	11.6879	16.709	8.47549	23.0633	25.128	14.5579	13.5983	14.9039	14.1654	13.64	4.41338	5.70386	6.95391	10.8055
Locus_18680_Transcript_1/2	H/ACA ribonucleoprotein complex non-core subunit NAF1	nuclear assembly factor 1	10.0685	10.0449	8.97888	5.30708	7.51676	5.94103	6.65704	6.83211	16.7875	5.04253	8.77561	4.71203	19.9226	22.4104	20.2345	17.4796	17.4467	18.3548	19.7671	7.8466	6.84933	8.42071	8.90743
Locus_11394_Transcript_2/2	Transcription factor LHW	transcription factor-like protein	4.09929	3.40996	3.96489	3.07615	3.43451	4.57212	2.87248	3.49441	2.2849	0.332694	2.24909	3.41036	16.5461	28.6821	17.0734	12.4261	11.7997	11.2598	10.8978	5.66156	8.78504	8.726	7.40733
Locus_7533_Transcript_4/10	Receptor-like protein kinase HERK 1	hercules receptor kinase 1	6.86643	5.66939	6.50849	7.46572	7.03913	6.70095	9.44436	8.88922	18.9756	15.064	19.3592	10.9631	20.9576	23.9174	17.3239	24.1523	29.9157	26.2002	22.1544	27.9355	29.4362	33.6067	22.8054
Locus_9041_Transcript_2/4	Nitrile-specifier protein 5	Galactose oxidase/kelch repeat superfamily protein	8.29901	1.87794	2.71745	3.02351	5.5458	1.60773	5.36756	5.24845	9.92084	2.13002	3.98276	1.82777	31.0084	16.8435	13.7452	47.7881	38.2675	38.4696	35.1487	24.6902	38.4758	33.3672	12.0368
Locus_3961_Transcript_1/4	Rop guanine nucleotide exchange factor 1	rho guanyl-nucleotide exchange factor 1	7.81848	5.24628	6.79982	9.55665	3.43603	3.65471	5.12806	4.75176	6.99777	3.38795	6.65706	6.49333	25.3026	17.652	17.6309	19.8757	17.4362	16.8583	16.6438	14.2227	12.6685	13.8571	11.8794
Locus_23273_Transcript_2/2	50S ribosomal protein L5, chloroplastic	Ribosomal L5P family protein	8.17742	7.05648	5.46239	6.48211	12.1804	9.22445	8.47853	8.86739	17.6543	10.6359	13.6378	9.48607	20.6279	26.262	13.1904	18.2782	26.8237	13.2571	12.7606	20.5083	19.3272	19.5401	12.0867
Locus_9408_Transcript_5/6	O-fucosyltransferase 27	O-fucosyltransferase family protein	8.7578	8.23089	5.06071	3.8621	3.86488	2.99768	5.35674	5.72957	8.80026	7.68055	6.64781	11.0303	20.5974	21.9239	17.3755	17.9473	12.4886	16.2101	16.6248	7.66232	9.83567	8.97522	11.1749
Locus_5991_Transcript_2/3	Alpha-amylase 3, chloroplastic	alpha-amylase-like 3	10.9478	7.10586	8.84564	7.18093	27.1627	18.5939	21.0897	23.1299	10.6131	18.7342	17.4882	10.5811	25.7873	17.8115	16.1329	42.5365	38.9612	35.6272	36.5819	20.5665	29.5576	24.3013	16.0892
Locus_437_Transcript_72/78	Cellulose synthase-like protein D2	cellulose-synthase like D2	6.28908	5.10977	4.68352	4.30113	3.31244	3.55206	2.24778	2.52639	9.13611	9.48385	6.18438	3.86591	18.464	23.7368	17.2717	9.35236	10.6899	7.26298	7.80252	9.51249	10.3257	6.90409	8.25702
Locus_1528_Transcript_4/5	Polyprotein of EF-Ts, chloroplastic	elongation factor Ts family protein	8.0443	4.04101	4.57116	3.25914	5.69439	5.8812	5.6067	5.51563	9.90161	3.47737	3.5438	3.21723	19.8378	25.4315	13.7524	9.04649	13.0962	9.35886	9.05563	16.8243	12.9781	10.5867	5.60958
Locus_12369_Transcript_1/1	Jacalin-related lectin 3	Mannose-binding lectin superfamily protein	2.50327	1.75425	3.4994	2.22362	2.44647	0.564057	1.47375	1.5037	2.13084	2.20874	2.01325	1.92609	20.3917	16.8398	21.7616	36.1152	34.2379	45.5435	44.2697	10.2596	20.5183	16.7452	16.7618
Locus_2135_Transcript_14/16	IST1-like protein	Regulator of Vps4 activity in the MVB pathway protein	11.1333	7.54695	8.87046	10.6683	9.42168	6.92536	13.1916	15.2333	11.2279	8.2705	6.75867	7.34108	20.288	18.6356	20.0038	18.7639	10.2338	39.4202	22.1535	13.6271	39.0717	16.4002	16.7802
Locus_23611_Transcript_3/7	B3 domain-containing protein Os11g0197600	AP2/B3-like transcriptional factor family protein	6.31553	8.25237	8.37238	5.64798	5.92031	3.30712	4.33039	5.00177	3.90364	4.19837	1.87139	2.34575	18.8642	22.821	17.1576	15.2671	13.0482	14.8177	14.9726	5.32687	6.14182	5.30152	6.86037
Locus_8032_Transcript_1/2	Protein PTST, chloroplastic	PROTEIN TARGETING TO STARCH (PTST)	12.6027	6.6152	8.80901	5.37509	25.2283	22.6121	25.8293	23.203	12.4956	10.263	13.3216	6.71956	21.7242	20.7804	15.5918	48.1041	46.8958	42.4762	37.4038	23.5399	21.0913	21.4241	16.1012
Locus_4920_Transcript_3/5	CCG-binding protein 1	maternal effect embryo arrest 14	10.4623	5.40319	9.10441	10.2436	7.77686	5.99449	6.26249	6.5284	9.20625	7.49423	12.0252	7.30854	22.1053	18.0487	17.178	25.3175	26.7971	19.0488	21.6145	14.5575	21.37	39.4093	17.4767
Locus_10137_Transcript_1/1	Photosystem II reaction center PSB28 protein, chloroplastic	photosystem II reaction center PSB28 protein	4.19597	5.5915	4.97363	3.0764	0.867421	20.0152	0	4.08666	5.75923	3.84918	7.19675	5.68042	17.4195	14.288	25.5434	1.97408	3.02063	4.08196	1.20912	11.7859	12.1455	12.732	14.4132
Locus_4705_Transcript_3/4	Myosin-binding protein 2	myosin-binding protein (Protein of unknown function%2C DUF593)	3.82758	2.37022	5.76222	5.69543	4.00392	3.05571	5.22316	6.67786	3.16009	3.12858	1.34456	3.048	19.3275	25.0423	12.7776	18.0672	12.8934	16.9697	18.0987	14.9131	9.00025	7.95178	16.3095
Locus_41_Transcript_1/1	Tetraspanin-10	tetraspanin10	3.20782	3.58286	7.12402	1.65733	1.50444	0.436011	2.19964	1.87081	0.58783	3.75295	0.316775	5.44468	27.0523	20.0214	10.0496	17.8293	4.49601	8.99179	5.62808	3.51675	7.28774	1.59348	7.5837
Locus_3487_Transcript_2/3	Kinesin-like protein KIN-4A	P-loop containing nucleoside triphosphate hydrolases superfamily protein	5.71935	7.20488	2.61342	8.44698	2.8062	2.52337	4.60523	4.17929	12.6132	14.8167	11.5839	6.70985	17.5037	23.6071	15.9772	21.8404	19.6032	21.4077	22.6089	11.2003	20.7724	19.6672	18.8112
Locus_6253_Transcript_1/6	Beta-galactosidase 5	beta-galactosidase 3	6.92229	4.58992	4.51242	4.23091	3.23674	0.819177	2.26065	1.86153	2.98162	1.29821	1.54911	0.40745	18.7226	25.0245	13.2993	18.0155	11.6813	24.2357	19.4972	24.1369	20.9009	22.0334	8.16315
Locus_1212_Transcript_2/4	Filament-like plant protein 4	filament-like protein (DUF869)	7.74474	9.54942	9.17305	11.7123	4.01553	5.64603	5.16458	4.37861	18.1787	12.2109	13.008	13.4211	17.7793	18.0871	21.1645	21.8096	18.5413	18.0446	16.1522	15.2413	18.8791	17.4413	20.3935
Locus_18289_Transcript_1/2	Delta(7)-sterol-C5(6)-desaturase	sterol 1	5.79299	6.17261	7.03862	8.08622	5.13992	4.70653	15.9516	12.6691	11.4429	7.0575	10.9394	5.02791	20.216	21.6913	14.8725	48.4251	45.2015	65.2149	58.9163	20.8214	16.5045	31.7838	21.8805
Locus_8488_Transcript_6/7	Glucomannan 4-beta-mannosyltransferase 9	Nucleotide-diphospho-sugar transferases superfamily protein	3.53609	2.32989	3.61789	3.07594	2.9755	3.58952	3.23798	4.02255	3.57967	7.97331	7.81938	10.0855	14.7529	16.2242	25.6776	17.9029	17.5838	24.5307	18.7096	22.1099	31.1132	31.5661	30.2952
Locus_2135_Transcript_6/16	IST1-like protein	Regulator of Vps4 activity in the MVB pathway protein	10.1191	6.2903	7.17504	11.1812	7.21702	6.17667	13.8524	14.389	10.5499	7.28613	5.12921	5.86929	20.6132	19.7708	16.1537	19.8711	13.0985	30.1739	19.9397	12.8616	38.0289	17.9787	12.1027
Locus_6770_Transcript_2/5	Receptor-like protein kinase THESEUS 1	protein kinase family protein	7.77492	4.45233	4.67604	6.59783	7.52254	5.14799	8.41005	6.09586	28.8912	21.8837	31.2771	11.87	21.3182	21.7049	13.4385	29.7427	25.7914	27.6191	27.0749	25.5333	22.8786	27.9797	21.0851
Locus_16179_Transcript_5/7	Cellulose synthase A catalytic subunit 4 [UDP-forming]	cellulose synthase family protein	8.11458	7.23474	11.1449	9.45908	7.67395	54.1744	22.9208	7.2502	6.16046	6.38363	11.2734	6.16448	13.43	18.1393	24.5827	22.7825	14.4987	12.1569	17.8743	8.20653	13.314	17.916	28.7548
Locus_9245_Transcript_2/4	Dof zinc finger protein DOF3.5	Dof-type zinc finger DNA-binding family protein	2.33207	2.94408	2.9921	2.19271	8.58149	2.93815	2.51361	6.66042	4.68858	16.2428	6.34577	11.4961	15.0752	21.6134	19.1227	41.2961	37.2893	24.4125	27.2566	9.08883	20.5629	12.1166	22.8546
Locus_9622_Transcript_3/3	Protein SOB FIVE-LIKE 5	hypothetical protein	4.90307	7.70756	4.83081	8.05619	12.1409	8.81432	7.28504	8.02832	14.9785	15.1266	24.2063	5.52447	21.3053	11.0834	23.2542	35.3855	15.4508	9.68332	8.4266	15.2658	6.88618	27.026	21.779
Locus_12963_Transcript_1/1	Transient receptor potential cation channel subfamily V member 2	NADP-specific glutamate dehydrogenase	5.0497	1.63795	6.29363	4.39	4.99584	3.81613	2.82668	6.10501	7.62775	2.90272	4.98177	5.61588	13.0422	18.5629	23.528	6.88914	10.7093	5.02661	13.2285	1.80997	14.1969	21.2261	1.49
Locus_8598_Transcript_2/7		F-box/RNI-like superfamily protein	3.4592	5.97542	1.72709	2.05507	1.47647	1.9629	5.48639	5.73626	20.5229	8.53002	5.9952	5.8896	20.5077	21.8224	12.7841	8.67536	5.17922	2.74325	4.51446	9.7371	11.7103	4.44099	12.7501
Locus_5789_Transcript_3/5	RNA polymerase sigma factor sigF, chloroplastic	RNApolymerase sigma-subunit F	8.59172	5.38306	6.17913	7.07893	4.79556	3.8566	2.89805	3.52473	5.18105	3.78086	5.28599	5.23827	20.3976	19.9432	14.6218	5.27855	12.1311	4.90844	5.26044	6.7876	13.1876	15.472	9.68752
Locus_1757_Transcript_45/60	Mediator of RNA polymerase II transcription subunit 14	transmembrane protein	4.23312	2.40125	3.43527	4.42548	5.72422	1.80524	3.79488	4.48319	11.5337	8.48948	8.437	4.72608	16.3992	18.1923	19.812	16.3388	15.3878	15.4573	11.9998	23.5358	30.1699	22.8555	19.958
Locus_15180_Transcript_1/4	Protein ALTERED PHOSPHATE STARVATION RESPONSE 1	benzoyl-CoA reductase subunit C%2C putative (DUF630 and DUF632)	8.56183	4.0717	7.82065	4.77642	9.63642	2.39838	5.83378	5.37977	4.6042	2.26076	3.58801	2.95534	18.1544	19.3703	16.5807	24.1134	13.924	15.2857	16.2015	11.5987	11.3468	16.7935	15.5399
Locus_4132_Transcript_1/1	Rop guanine nucleotide exchange factor 14	RHO guanyl-nucleotide exchange factor 14	8.69661	6.13166	9.00352	7.33017	2.09803	0.497223	0.553767	1.77514	0.0846474	1.32761	1.01359	2.76891	18.4696	18.1065	17.3465	4.81688	3.81061	4.8638	4.96462	2.54581	8.50512	4.96274	6.39547
Locus_9562_Transcript_4/5	Peroxidase 47	Peroxidase superfamily protein	3.56554	1.17369	2.99696	3.27946	3.76528	2.18697	2.3308	3.43938	8.30505	15.2311	6.44927	6.7561	15.921	21.4125	16.4568	9.90026	13.8359	9.92905	13.8948	24.2932	18.085	26.0016	43.4925
Locus_18054_Transcript_1/1	Calmodulin calcium-dependent NAD kinase	P-loop containing nucleoside triphosphate hydrolases superfamily protein	0.0940739	0	0	0	1.18767	1.22026	2.1625	3.35046	0.890623	1.67224	1.47324	0.604622	19.0247	25.7787	8.95429	25.2372	14.6662	10.0704	14.9781	18.718	30.7025	20.1803	21.1456
Locus_17454_Transcript_1/3	O-fucosyltransferase 20	O-fucosyltransferase family protein	3.97254	2.15187	5.94269	5.50355	4.33983	2.24236	2.06993	4.23886	9.26851	12.7049	23.4323	11.8878	16.5181	18.7729	18.4655	22.8602	13.8825	11.0381	10.9049	13.3976	31.9702	26.6397	17.1424
Locus_16307_Transcript_2/2	Pentatricopeptide repeat-containing protein At3g59040	Tetratricopeptide repeat (TPR)-like superfamily protein	8.79749	6.65796	7.62774	6.6637	5.83108	3.95972	7.05183	7.18421	11.7304	9.29143	8.43268	4.82446	18.2811	20.4952	14.6586	7.90146	8.06826	8.33538	8.65291	11.7407	10.7079	10.8999	5.25194
Locus_9855_Transcript_3/7	Probable acyl-[acyl-carrier-protein]--UDP-N-acetylglucosamine O-acyltransferase, mitochondrial	bacterial transferase hexapeptide repeat-containing protein	10.4989	7.88779	10.6921	5.72501	10.2246	4.90178	7.82783	6.10044	11.6799	10.1543	6.28884	3.82154	17.3454	16.7697	18.8453	11.3831	7.75613	9.67757	9.70217	6.2649	15.1363	8.82339	5.95862
Locus_1606_Transcript_1/5	AUGMIN subunit 4	hypothetical protein	3.05546	2.75768	3.07757	2.51093	7.36632	18.0648	5.92795	4.95518	3.15566	0.769874	1.42538	3.42485	12.5587	27.1807	12.9615	38.9078	18.3243	13.9499	15.8373	47.6535	66.895	49.0556	33.4291
Locus_4163_Transcript_3/3	SPbeta prophage-derived uncharacterized protein YorH	dimethylallyl%2C adenosine tRNA methylthiotransferase	7.00173	5.76118	7.04479	6.3842	6.25505	3.32583	3.90684	3.82544	7.4691	4.78495	5.2266	5.08812	13.1333	22.172	17.2274	12.6328	12.8294	8.41088	6.80638	16.6194	14.9357	12.0991	10.684
Locus_23319_Transcript_1/1	Probable glutamate carboxypeptidase PLA3	Peptidase M28 family protein	8.97766	7.341	7.0627	8.68498	4.65399	4.76492	5.78204	4.62072	10.5654	7.04132	9.54916	3.69301	19.9495	19.7903	12.6882	15.6404	15.3617	14.5119	14.9372	12.3364	16.6517	13.1969	13.1572
Locus_5461_Transcript_6/9	2-carboxy-D-arabinitol-1-phosphatase	phosphoglycerate/bisphosphoglycerate mutase family protein	9.36653	6.98212	7.91106	5.64438	7.68034	4.41233	7.04316	8.88564	7.68471	11.9381	7.97732	5.88303	19.5929	18.0816	14.6443	18.5217	12.92	17.3484	17.0834	11.4254	13.8745	10.5015	11.994
Locus_13093_Transcript_5/16	Protein yippee-like	Yippee family putative zinc-binding protein	8.02349	5.20057	8.75114	8.48513	9.18452	14.0382	9.64878	10.1491	10.1956	8.19818	11.6052	15.187	20.4427	16.3487	15.2762	16.2486	16.5277	14.8796	14.6651	9.50339	15.5128	13.7388	13.4311
Locus_5558_Transcript_1/1	Alcohol acyltransferase 9	HXXXD-type acyl-transferase family protein	9.66838	3.88566	4.96089	5.23699	13.8457	10.2771	8.74182	8.60569	2.4566	0.114248	2.05822	1.83466	23.0184	13.8943	15.1375	25.2632	20.2346	17.4577	16.3115	6.38416	7.29345	9.65806	11.6945
Locus_10425_Transcript_5/7	AUGMIN subunit 5	HAUS augmin-like complex subunit	10.0505	6.88132	9.06563	8.68578	3.87317	4.94373	5.79091	4.80618	10.0518	11.3861	9.7613	8.41581	16.1074	19.0736	16.8619	8.19099	8.41205	10.4312	9.58431	13.9501	15.0572	14.6779	12.5697
Locus_6752_Transcript_5/7	Serine/threonine-protein kinase/endoribonuclease IRE1	transmembrane protein	9.55861	6.88241	9.97272	6.28199	25.2336	22.96	25.6785	29.8082	20.1945	16.4948	13.3736	7.99863	22.3609	15.8845	13.7096	35.7694	25.9897	27.8416	28.9902	13.3987	11.9063	12.2259	6.95857
Locus_18178_Transcript_1/1	Probable nucleoredoxin 1-1	DC1 domain-containing protein	2.98037	3.52206	2.73657	2.81295	4.589	1.09418	6.96257	7.87227	5.15969	0.5003	1.29216	2.56205	20.0044	19.9471	11.5407	48.2526	19.299	26.697	36.1644	4.49095	5.36928	9.58452	12.6208
Locus_15504_Transcript_3/5	Isocitrate dehydrogenase [NADP]	GPI-anchored adhesin-like protein	9.68414	6.03405	8.7408	7.04277	9.06525	10.8434	12.5221	9.92725	11.2831	6.47035	5.53903	6.97265	17.5526	17.3202	16.5467	22.2096	21.2721	28.594	21.0021	24.7454	21.7001	16.1272	19.2727
Locus_4923_Transcript_2/31	Transcriptional regulator MraZ	HD domain-containing metal-dependent phosphohydrolase family protein	8.40541	6.24774	8.70075	3.27333	7.57931	7.82218	4.76477	6.21067	9.10627	4.29334	4.30917	2.38141	17.7322	17.6795	15.9934	23.852	22.8123	15.3161	15.657	5.72758	11.2625	7.65541	3.99995
Locus_11635_Transcript_2/3	50S ribosomal protein L4, chloroplastic	ribosomal protein L4	10.1461	5.62547	7.47872	10.1494	13.665	11.4933	15.1802	11.6579	14.7674	12.8452	21.1124	14.1951	17.619	15.5958	18.1261	14.7607	25.611	11.362	9.42452	26.5642	22.9996	23.5986	14.9455
Locus_6475_Transcript_3/5	Protein fantom	maternal effect embryo arrest 60	6.3479	4.97356	4.40123	7.8277	12.4861	8.20495	8.52282	11.65	8.88948	7.65714	6.64303	8.81082	17.9625	17.8346	15.469	30.9604	17.8879	16.5707	13.2614	20.6045	23.0157	21.4156	18.8711
Locus_4705_Transcript_2/4	Myosin-binding protein 2	myosin-binding protein (Protein of unknown function%2C DUF593)	4.01939	3.95551	3.34195	3.71817	4.88334	4.81292	5.69826	5.60878	4.33266	3.06574	0.579335	2.33635	17.9969	19.6631	12.921	21.3451	18.6078	14.029	15.8363	12.3285	8.87341	7.34758	14.3404
Locus_15441_Transcript_10/13	Alpha-terpineol synthase, chloroplastic	terpene synthase-like sequence-1%2C8-cineole	1.32907	0.768944	1.53519	0.954629	1.96016	0.110898	0	0	25.3205	0.049615	8.1116	19.0806	12.1813	24.7578	13.5074	12.4874	0.906893	1.03131	0.29657	21.4166	0	14.3388	57.8256
Locus_6143_Transcript_2/2	Uncharacterized protein At1g76070	Serine/Threonine-kinase pakA-like protein	6.16348	5.65747	3.528	4.77708	9.25622	6.54007	7.00819	5.11945	16.6702	12.8954	12.2909	16.6952	22.0924	17.581	10.7354	20.4346	27.5596	22.6367	25.9683	23.1358	20.2538	25.2871	24.4085
Locus_21250_Transcript_1/2	Heavy metal-associated isoprenylated plant protein 41	ferredoxin-fold anticodon-binding domain protein	2.75633	1.27097	0.717351	4.38619	19.7244	31.3476	4.8787	2.56575	1.67259	0	0.338245	1.36701	11.2071	12.1076	27.0601	19.7004	14.7543	16.017	9.25211	4.32777	18.8018	1.28096	15.9521
Locus_21342_Transcript_2/2	Basic leucine zipper 34	Basic-leucine zipper (bZIP) transcription factor family protein	0.174662	0	1.3069	3.93189	4.28068	16.2264	7.32882	4.74395	21.7172	54.2297	40.7229	42.9705	9.0739	25.9586	15.2395	14.0156	14.4906	14.8482	8.83891	5.46529	7.3086	4.7273	4.76186
Locus_3009_Transcript_1/1	Ribosome-recycling factor, chloroplastic (Fragment)	ribosome recycling factor%2C chloroplast precursor	9.35871	7.38667	6.88051	7.01254	1.49915	2.18053	2.93227	2.92302	3.74329	2.10925	3.95508	2.62475	14.4008	21.824	13.9827	7.7983	14.1803	13.3027	10.3995	11.0374	9.43013	11.0066	9.14485
Locus_22059_Transcript_1/1	Ras-responsive element-binding protein 1	Plant thionin family protein	6.72967	3.45802	6.47425	2.61294	8.36675	0.704708	3.52985	5.10702	2.05872	1.01151	1.37029	1.61637	13.0339	19.5199	17.6176	14.34	10.9874	8.83092	12.2302	6.56974	5.94482	10.2377	11.347
Locus_13070_Transcript_2/3	Protein PHLOEM PROTEIN 2-LIKE A1	phloem protein 2-A1	1.55705	0	1.08682	1.78959	2.96085	2.47095	1.6116	2.56942	1.75456	4.86962	3.34236	4.36906	19.6639	16.3019	13.9866	65.3472	47.4764	48.5823	46.1637	11.7842	42.8429	30.1751	17.8955
Locus_17129_Transcript_1/1	Acyl carrier protein 4, chloroplastic	acyl carrier protein 4	8.60782	6.07256	7.01919	7.97871	6.78064	10.3049	9.64342	8.24332	8.39272	6.97269	5.67776	10.5881	18.5033	18.1311	13.2324	15.889	20.6143	18.6967	19.7918	9.62811	10.7817	8.11587	14.8902
Locus_24_Transcript_835/1190	Gag-Pro-Pol polyprotein	nucleic acid / zinc ion binding protein	10.6669	7.48174	6.9681	6.65197	4.34555	3.64139	7.52675	9.99135	11.7217	7.95909	6.65546	5.08238	18.6607	18.6511	12.5131	13.513	9.55157	14.9318	13.2707	6.48572	8.09752	8.77351	8.81109
Locus_2767_Transcript_5/14	S-adenosylmethionine:tRNA ribosyltransferase-isomerase	Exostosin family protein	3.58776	2.31731	2.82919	5.17794	4.60934	4.46288	7.77583	6.94313	14.5487	14.2359	5.7181	9.58352	10.5687	26.513	12.4442	21.2246	21.0989	23.0952	22.2984	23.2578	29.2376	26.3837	19.7883
Locus_9357_Transcript_1/2	Protein LAZY 1	regulator of nonsense transcript protein	2.84325	0.612431	2.12766	2.34997	6.33551	0.164438	1.84333	1.57785	0.280996	0.799725	0.602601	1.16763	16.1648	20.7819	12.3417	45.5561	30.1179	30.1202	29.3044	26.6334	31.8553	18.713	7.44511
Locus_1623_Transcript_3/4	CDPK-related protein kinase	CDPK-related kinase	4.00438	7.58964	6.30335	5.03273	5.81345	3.49412	6.63638	4.27217	3.44018	2.33416	4.86282	3.15221	9.98248	24.0311	15.014	15.158	10.8762	13.0246	16.2021	8.16369	7.27436	9.91002	14.0909
Locus_7532_Transcript_1/10	Uncharacterized protein At5g41620	actin cytoskeleton-regulatory complex pan-like protein	8.99813	5.73147	7.17791	6.55613	5.0424	3.70941	6.52478	5.88711	4.37136	1.83674	2.95895	2.43209	15.4739	17.4788	15.9517	12.7059	14.327	17.9185	16.0066	9.54288	10.9405	8.94654	9.11924
Locus_2863_Transcript_1/1	Protein AGENET DOMAIN (AGD)-CONTAINING P1	Agenet and bromo-adjacent homology (BAH) domain-containing protein	5.49478	5.54952	6.39383	7.52959	4.37287	3.79413	4.17942	4.55264	9.98728	14.6014	16.275	15.6227	13.6418	18.9036	15.7061	11.018	11.7929	11.5929	12.223	12.4775	14.5042	14.94	18.1843
Locus_16460_Transcript_2/6	30S ribosomal protein S21, chloroplastic	Ribosomal protein S21 family protein	8.42037	9.19028	8.14246	6.27785	8.6826	12.5818	11.5991	11.9573	12.2001	11.0196	16.4736	13.4106	14.607	18.699	14.8769	9.66974	17.8748	14.7458	10.5789	17.5265	20.0052	19.7801	13.4887
Locus_3940_Transcript_10/28	Membrane-associated progesterone-binding protein 4	membrane-associated progesterone binding protein 4	9.50618	7.10632	5.51546	6.19827	15.5348	13.6444	14.4368	15.6761	11.9218	18.4636	14.002	8.85154	15.7526	16.8938	15.1781	24.4551	20.0989	23.4662	25.5323	15.0498	23.4779	20.3083	15.6703
Locus_10078_Transcript_1/3	Protein LIGHT-DEPENDENT SHORT HYPOCOTYLS 6	LIGHT-DEPENDENT SHORT HYPOCOTYLS-like protein (DUF640)	1.91437	1.97368	2.69762	5.15649	4.60118	2.15811	5.17277	2.96581	7.79495	13.0812	10.9688	10.4117	14.4421	22.587	10.7722	26.2223	26.9124	26.8422	29.6222	27.8606	39.231	56.4948	41.425
Locus_22076_Transcript_1/2	Growth-regulating factor 1	growth-regulating factor 5	4.30739	3.92311	2.98087	3.48715	2.0844	0.391936	1.80218	1.80399	0.66627	0	0	0.052754	17.1243	17.2406	13.4087	1.78248	0.474636	1.2482	1.93075	1.79362	0	0.373451	2.41635
Locus_8956_Transcript_1/11	Probable leucine-rich repeat receptor-like protein kinase At5g63930	Leucine-rich repeat protein kinase family protein	8.41407	3.30107	6.96301	5.20528	6.46687	5.17219	8.83819	9.85014	8.81655	6.99616	8.57258	8.83931	13.93	14.9544	18.665	18.4973	15.1481	14.9999	14.1415	7.07846	9.95778	11.571	11.6008
Locus_3832_Transcript_2/3	Histone acetyltransferase p300	histone acetyltransferase	3.73286	3.20286	3.0537	3.90043	3.20365	2.52001	2.22319	2.70961	2.93243	2.67172	4.47999	5.13143	16.94	19.3531	11.1993	13.6158	9.71113	8.83696	9.64541	5.30434	9.56395	7.76977	8.07146
Locus_6681_Transcript_2/6	NADPH:adrenodoxin oxidoreductase, mitochondrial	Pyridine nucleotide-disulfide oxidoreductase family protein	9.69929	8.34571	6.02432	5.45502	10.7138	12.4143	11.8574	13.7293	16.7237	5.40092	5.76375	5.73211	17.5152	17.9254	11.926	17.0152	17.8903	17.8974	18.7088	6.6507	9.05646	7.67886	10.755
Locus_16207_Transcript_1/1	Beta-carotene isomerase D27, chloroplastic	beta-carotene isomerase D27	2.47555	2.3768	2.74306	3.03565	2.82417	1.13168	2.44018	2.63322	8.34224	10.9926	8.66606	9.05761	10.116	22.2765	14.6692	3.46218	3.2836	4.52241	3.84906	5.12913	10.6899	7.60069	8.612
Locus_7109_Transcript_5/5		transmembrane protein	3.85784	5.0393	3.14606	5.34467	3.84098	2.56595	3.59554	3.23153	2.85231	1.05321	2.76774	4.67853	9.93619	24.2961	12.7317	13.1107	10.1704	10.463	9.91896	11.609	10.6876	13.3422	18.9491
Locus_8258_Transcript_4/4	Probable LRR receptor-like serine/threonine-protein kinase At1g67720	Leucine-rich repeat (LRR) family protein	7.01258	3.69746	7.39105	8.70162	5.16486	7.31913	2.60927	4.78739	3.59469	0.618881	7.07754	3.99923	15.7395	14.0594	17.0806	11.685	51.6586	1.88554	4.87118	2.58492	2.65048	3.87319	1.06243
Locus_5021_Transcript_3/12	Beta-galactosidase 8	beta-galactosidase 8	7.43642	4.39009	8.11835	5.80726	6.43189	4.51369	6.84434	6.63767	8.16055	12.0369	7.80251	5.21673	12.007	17.1539	17.4221	10.9775	10.6078	10.6347	10.51	9.03282	9.79709	9.63791	5.18153
Locus_4782_Transcript_1/15	Retrovirus-related Pol polyprotein from transposon TNT 1-94	Gag-Pol-related retrotransposon family protein	6.83556	6.37484	5.50462	4.19083	3.09054	3.51246	9.87163	8.59068	6.54739	7.26732	5.32621	1.76377	13.0339	20.3896	13.0005	16.6775	12.3046	28.7968	23.3942	20.1953	18.9085	15.9402	12.0935
Locus_10016_Transcript_2/3	Nuclear pore complex protein NUP50A	NUP50 (Nucleoporin 50 kDa) protein	5.29406	4.7584	4.29351	4.72034	4.51913	4.79274	4.5964	5.89124	4.47369	2.55336	1.94242	2.69599	13.7846	20.9427	11.4556	9.51885	7.40961	7.1372	7.01961	3.24982	6.08479	4.45838	4.14446
Locus_10535_Transcript_1/1	Probable amidase At4g34880	Amidase family protein	1.09386	0.4116	0.953409	2.71723	7.42513	3.57602	9.85449	10.0782	14.5782	8.83496	7.9516	5.10187	17.9077	14.9758	13.2408	128.21	107.851	58.0345	59.5703	108.34	59.1977	96.4175	54.5015
Locus_5387_Transcript_3/6	Serine/threonine-protein kinase PCRK1	Protein kinase superfamily protein	7.99431	7.39213	7.24416	7.3583	3.67554	3.26839	5.51411	2.98585	4.42346	4.76128	4.96812	4.42324	12.9412	18.3276	14.4093	6.8285	9.21288	8.94183	7.20522	7.73754	10.7348	8.52568	7.51664
Locus_2243_Transcript_2/9	Bifunctional epoxide hydrolase 2	alpha/beta-Hydrolases superfamily protein	4.27142	3.06065	3.96126	4.8042	3.18051	2.01442	3.75153	3.40728	4.54471	8.92407	4.63624	5.0719	15.8385	17.3378	12.2112	17.0986	12.3977	16.2879	14.7297	6.66356	6.9104	6.49058	12.6564
Locus_4040_Transcript_1/2	Probable gamma-aminobutyrate transaminase 3, mitochondrial	Pyridoxal phosphate (PLP)-dependent transferases superfamily protein	6.06339	3.5717	7.14302	6.75223	4.59769	9.34608	9.03518	8.04537	4.4442	3.79064	3.04449	5.99622	14.9243	14.6829	15.5452	15.8028	17.7408	13.1371	14.2766	11.1912	17.8322	14.9287	18.7665
Locus_8225_Transcript_2/8	Endonuclease 8-like 3	GRF zinc finger / Zinc knuckle protein	4.98136	2.71673	2.58079	4.85122	15.7573	12.3854	22.0831	15.99	5.30394	4.7077	1.9278	4.25597	23.533	13.2266	8.29171	49.5003	42.8958	40.2273	43.9875	8.49854	15.0542	8.84595	8.31774
Locus_20968_Transcript_8/10	Leucine-rich repeat extensin-like protein 4	Leucine-rich repeat (LRR) family protein	4.78133	3.62431	4.67081	5.80775	7.48722	13.6856	19.3967	12.6154	25.7979	13.7694	24.2066	14.6076	10.1903	24.9589	9.63961	28.4137	33.168	34.7122	26.4181	31.7199	23.8697	26.2317	16.9763
Locus_12758_Transcript_2/2	Basic leucine zipper 19	Basic-leucine zipper (bZIP) transcription factor family protein	0.269368	0.312717	0.27951	4.95261	1.46302	5.39461	3.49504	2.76272	11.2893	29.1247	25.1221	24.7542	20.3187	17.6797	6.30197	11.7826	15.6944	9.84241	9.43116	3.87594	3.73849	5.84975	2.7916
Locus_8305_Transcript_1/4		Endonuclease/exonuclease/phosphatase family protein	8.11439	6.51199	6.33331	3.7418	3.09468	1.44396	4.58614	4.77481	1.20157	0.375314	0.794346	0.784237	17.0265	13.4763	13.6324	7.52788	7.44046	6.80628	6.94968	2.56223	0.890234	0.866112	3.90139
Locus_10819_Transcript_3/7	Plastocyanin, chloroplastic	plastocyanin 1	2.11036	0.411464	0.492349	0.841653	4.03656	1.487	3.90989	4.07209	13.6677	30.472	11.9821	3.90024	11.0957	21.7557	10.8765	11.3348	19.052	28.3343	18.3801	44.2966	33.4752	24.5578	10.8943
Locus_596_Transcript_9/16	Pentatricopeptide repeat-containing protein At2g36240	pentatricopeptide (PPR) repeat-containing protein	5.12993	3.72998	7.33687	2.27615	5.1286	2.64249	2.57358	3.20244	2.14965	1.52798	2.71116	1.66517	13.9822	13.2431	15.3164	10.5297	8.927	6.83132	8.7241	2.53816	4.29725	3.45794	5.77492
Locus_21321_Transcript_1/4	Protease Do-like 2, chloroplastic	DEGP protease 2	7.01446	4.6495	4.70706	4.18444	3.06841	2.52012	5.40786	4.64292	3.17159	1.6559	3.23916	1.76781	15.1996	15.7895	11.5346	10.7432	10.1634	8.10277	7.89113	7.54309	8.96474	11.2332	3.56311
Locus_1659_Transcript_4/9	Amine oxidase [copper-containing] gamma 1	Copper amine oxidase family protein	4.75571	5.65262	8.65378	5.75554	2.68891	3.32121	3.97805	3.0204	3.56955	1.12568	4.01284	4.46369	10.2546	17.1172	15.1034	5.32176	5.97426	1.82705	2.53927	5.99058	2.44941	6.22385	10.5367
Locus_4935_Transcript_3/3	Dynein light chain LC6, flagellar outer arm	Dynein light chain type 1 family protein	3.76487	0.808027	4.3361	0.83466	6.5913	10.1285	7.50696	6.8544	0.480162	1.85531	5.10931	3.09249	14.2774	16.2575	11.6983	17.5627	13.6868	24.5804	28.7167	7.07395	5.13799	7.77656	5.47012
Locus_16965_Transcript_3/5	Proteinaceous RNase P 2	proteinaceous RNase P 2	6.0002	6.19545	4.34436	4.77199	6.62724	6.16846	8.47299	8.93572	13.3208	8.05788	3.18407	5.42047	16.6849	15.7901	9.59332	23.6646	17.7858	18.9861	21.9739	6.16779	6.48083	5.77385	7.72834
Locus_20261_Transcript_1/1	Malonyl-coenzyme:anthocyanin 5-O-glucoside-6'''-O-malonyltransferase	HXXXD-type acyl-transferase family protein	7.71481	6.06838	7.99885	5.23277	3.74397	3.88653	2.07278	3.22358	4.25298	2.47502	5.52721	4.68547	10.6902	17.3382	13.8836	8.16696	6.39776	6.26781	5.27965	4.66051	4.34485	8.33913	6.39396
Locus_4516_Transcript_5/7		flocculation FLO11-like protein	7.91008	5.19953	6.06842	6.20438	13.2336	11.5661	9.58373	10.612	7.7909	7.65807	10.8753	8.13531	15.5032	13.4544	12.8105	24.339	27.133	19.8117	21.8499	11.3999	14.3923	13.0841	8.69962
Locus_4927_Transcript_2/2	Protein CDI	Nucleotide-diphospho-sugar transferases superfamily protein	6.2412	3.09171	3.57833	5.70382	5.37922	4.61258	6.04543	6.34703	24.8004	37.0176	51.7703	50.331	11.8149	14.2835	15.4705	13.9721	22.4568	24.2871	18.0137	20.1199	27.7931	16.7545	18.6931
Locus_7666_Transcript_4/4	Cytochrome c biogenesis protein CCS1, chloroplastic	cytochrome c biogenesis protein family	3.50878	3.24957	2.06347	2.29754	3.27309	2.32769	2.14538	2.06977	5.91698	1.4404	2.55813	1.72189	10.3508	22.2917	8.30062	3.86555	2.99004	3.43014	3.0005	6.83847	6.89323	6.5559	3.81558
Locus_2912_Transcript_1/4	Reticulon-like protein B8	Reticulon family protein	8.4823	4.36864	5.73752	6.2966	14.7964	16.5312	20.1795	21.5389	11.9343	7.6627	10.5933	7.60345	13.8309	14.4568	12.435	24.256	26.5771	29.3671	23.0721	14.6674	14.0838	16.5645	15.4176
Locus_53_Transcript_207/220	DENN domain and WD repeat-containing protein SCD1	stomatal cytokinesis defective / SCD1 protein (SCD1)	5.65515	4.65636	6.14851	4.9909	7.72518	5.45034	6.2798	9.19254	11.2605	7.21359	7.31934	7.16092	12.4205	16.4045	11.7005	24.6016	21.4073	18.7213	21.5412	6.42492	8.00989	8.15207	8.65906
Locus_16312_Transcript_4/5	Probable prolyl 4-hydroxylase 9	2-oxoglutarate (2OG) and Fe(II)-dependent oxygenase superfamily protein	7.79272	5.08637	4.90052	8.28086	6.51383	9.72278	11.6634	10.4577	5.33873	6.17958	9.19264	7.90629	16.4465	10.7399	13.2726	15.5303	15.6216	17.6998	16.3718	5.01126	6.30705	5.9094	10.1271
Locus_6174_Transcript_1/3	B-box zinc finger protein 21	salt tolerance homolog2	3.10253	0.614127	2.08353	2.74424	0.620806	6.36088	6.6547	1.728	4.17632	9.4244	18.2555	12.8258	13.8258	17.0098	9.55344	5.81164	5.03233	4.65554	6.41056	8.58303	10.4756	7.00912	7.08472
Locus_3082_Transcript_1/1	Protein root UVB sensitive 5	root UVB sensitive protein (Protein of unknown function%2C DUF647)	3.92593	6.42065	7.78933	5.38365	6.23673	14.0627	10.197	7.16879	6.53883	10.8757	5.23711	4.80625	11.764	17.2064	11.1801	24.649	8.36946	18.5501	28.0796	11.1919	19.7122	3.90922	12.6219
Locus_17198_Transcript_2/2	L-lactate dehydrogenase	Lactate/malate dehydrogenase family protein	2.17855	2.90898	1.08343	2.33861	16.0006	10.9566	11.4421	6.77471	2.07772	4.92022	8.70451	6.04503	19.5933	8.8451	11.5305	5.98262	4.81641	5.96008	5.59133	0.493481	1.65283	1.89697	7.01759
Locus_5711_Transcript_7/20		hypothetical protein	5.40174	4.1788	5.14932	3.2002	3.25584	1.61192	5.41668	3.80752	1.96336	5.38951	3.0242	5.63694	15.2711	14.7125	9.88147	16.0931	9.80625	14.1309	16.3968	10.2682	11.2556	10.0629	22.6687
Locus_21756_Transcript_1/1	Tyrosine-protein phosphatase non-receptor type 13	calcium ion binding protein	6.02014	7.41103	5.995	6.03689	8.8198	9.67112	6.79376	5.92944	13.955	12.952	12.4609	6.69122	10.0378	18.21	11.2909	22.7522	19.1986	18.0668	13.3936	21.5173	22.5839	18.1783	13.687
Locus_18715_Transcript_2/2	LysM domain-containing GPI-anchored protein LYP6	lysm domain GPI-anchored protein 1 precursor	3.3218	2.08174	3.94418	2.45417	5.6853	5.03381	7.4485	6.21753	10.5834	5.7289	7.18529	5.6675	12.0898	16.3259	11.0816	12.1144	13.3547	20.4722	13.6766	12.3028	14.477	13.3421	9.20946
Locus_15299_Transcript_2/2	Probable WRKY transcription factor 74	WRKY DNA-binding protein 74	4.15205	4.28468	4.70181	2.80083	3.74045	4.40865	2.60187	4.73863	4.97759	4.72825	5.62816	5.88014	13.5567	14.4112	11.2499	9.65355	7.75697	9.2736	9.87958	7.78946	9.47786	10.4549	12.4838
Locus_17936_Transcript_2/4	Peptidyl-prolyl cis-trans isomerase CYP38, chloroplastic	cyclophilin 38	3.35735	1.30033	2.35781	3.23998	3.82591	2.08139	2.76207	3.29431	8.11051	3.71718	5.56537	2.04943	12.5237	16.1063	10.5535	10.4202	9.626	7.52349	7.05868	14.6833	10.7172	18.1762	3.45041
Locus_12269_Transcript_1/1	Transcription factor PIF3	phytochrome interacting factor 3	4.48666	1.1691	3.32218	4.10847	3.24538	1.45206	0.924533	2.47828	2.70633	4.44572	3.06863	3.28019	15.6478	13.1622	10.3452	9.41962	6.28265	5.01869	4.88959	3.79605	7.76058	15.6271	4.3914
Locus_10648_Transcript_5/5	Probable leucine-rich repeat receptor-like protein kinase At5g63930	Leucine-rich repeat protein kinase family protein	6.09563	3.28845	4.22418	4.16489	5.05546	3.43635	5.81026	6.22094	6.62423	5.15087	4.37081	4.4303	13.1903	14.5238	11.3819	9.45548	11.0839	12.0393	9.87125	6.4839	6.23767	7.24785	8.55082
Locus_930_Transcript_7/32	50S ribosomal protein L18, chloroplastic	Ribosomal L18p/L5e family protein	8.40858	5.2931	5.04146	6.68501	5.30357	8.4343	8.20105	7.01167	9.45799	7.07196	9.16956	7.67083	12.7156	14.2859	12.0592	7.20091	14.035	7.73122	9.68919	16.0629	16.8632	15.2605	12.8803
Locus_6383_Transcript_2/7	Protein MET1, chloroplastic	rubredoxin family protein	3.16926	2.66369	2.80033	3.77685	2.38201	0.0851746	4.20093	3.59865	2.23598	2.77548	3.44389	2.54895	9.64428	16.9965	12.1615	8.35245	6.89653	7.15525	6.33938	5.79014	6.28364	8.41559	4.25498
Locus_14188_Transcript_8/12	Type IV inositol polyphosphate 5-phosphatase 7	CVP2 like 1	7.53295	4.96443	4.91929	5.13224	2.45733	1.84785	3.33274	2.74905	2.92636	5.55193	5.12244	2.57322	11.9323	15.5007	11.2947	7.68401	4.60097	5.87119	7.52048	3.95676	6.28608	4.78335	8.10575
Locus_15605_Transcript_1/3		josephin protein-like protein	1.93301	2.25556	2.27999	0.0439566	1.95729	0	1.11637	2.80313	2.0167	0.192189	0	0	17.0216	12.3733	8.82876	9.4026	4.43855	13.2787	12.8379	0.774056	3.71633	0.330245	0.290548
Locus_14213_Transcript_1/1	Putative disease resistance protein RGA4	LRR and NB-ARC domains-containing disease resistance protein	3.70881	6.14263	2.5045	5.16157	6.60488	2.6018	9.05131	7.29152	7.40802	5.04546	5.77024	3.91626	14.3452	14.9051	8.94738	15.9563	10.3226	18.9475	20.0336	9.88011	9.74718	15.8837	5.10397
Locus_12026_Transcript_4/4	Gibberellin-regulated protein 1	GAST1 protein homolog 1	0.208234	0.627405	0	0.943401	0.257651	0	0.41667	0.280199	32.3291	6.37076	15.2753	4.20575	16.8745	12.3879	8.93385	9.09622	9.3714	9.45711	6.97353	16.1035	17.6022	21.7474	20.8738
Locus_21433_Transcript_1/4	Heparan-alpha-glucosaminide N-acetyltransferase	heparan-alpha-glucosaminide N-acetyltransferase-like protein (DUF1624)	2.66018	3.1769	4.84877	3.25728	4.06871	2.05096	1.4175	1.91758	8.23824	12.115	8.37347	3.75327	11.7051	16.5546	9.91772	4.93648	3.75757	2.23166	2.13604	16.645	16.4225	14.1578	5.07009
Locus_8198_Transcript_1/3	E3 ubiquitin-protein ligase RNF126	RING/U-box superfamily protein	1.65021	1.19971	1.52801	1.19611	3.62945	0.637663	3.22867	3.43604	2.57424	3.22907	2.60558	1.58712	14.4113	14.5183	9.03411	25.6476	19.4568	20.3652	21.1394	12.346	17.0823	11.9709	10.0766
Locus_15697_Transcript_3/6	Rab GTPase-activating protein 22	Ypt/Rab-GAP domain of gyp1p superfamily protein	5.59912	5.96643	5.98936	4.94976	3.50061	1.80783	2.77016	3.25253	3.09139	3.20934	2.61999	3.08571	12.9608	12.3381	12.3752	6.07851	4.39134	5.30235	5.55013	4.64728	5.59057	5.49304	8.69591
Locus_17195_Transcript_2/4	Probable vacuolar amino acid transporter YPQ1	PQ-loop repeat family protein / transmembrane family protein	1.22152	0	1.53932	1.51951	2.36923	2.94138	1.89372	2.01808	51.3538	103.09	65.7038	13.1904	7.5722	13.3156	16.558	12.127	15.2575	7.46502	7.84099	12.5598	21.713	39.1296	31.5234
Locus_18320_Transcript_1/1	Protein trichome birefringence-like 25	TRICHOME BIREFRINGENCE-LIKE 25	7.88839	5.67274	4.57795	5.46122	7.3498	8.01082	11.6172	11.7732	4.82753	5.43729	6.4086	5.98246	17.1211	10.5438	9.77164	11.5909	11.6187	11.9004	10.2264	3.72313	4.82093	7.2784	5.12605
Locus_11367_Transcript_1/3	Auxin-responsive protein IAA10	auxin-induced protein 13	4.85993	6.02509	5.36502	5.62545	5.31667	3.23077	3.37675	5.52774	2.71881	0.635804	1.5929	3.72357	11.6368	14.1871	11.5119	8.88103	5.516	5.35964	5.28775	1.36626	1.4438	2.17063	2.16737
Locus_11674_Transcript_1/1	Photosystem I reaction center subunit IV, chloroplastic	photosystem I subunit E-2	0.829708	0	0.118107	2.86215	3.41778	2.24897	0.58667	1.45184	9.59158	9.50915	9.46032	3.02957	9.32546	18.483	9.18758	7.48082	9.66929	3.59722	1.40076	44.6856	25.5639	24.4269	4.69827
Locus_5733_Transcript_1/1	Protein MIZU-KUSSEI 1	MIZU-KUSSEI-like protein (Protein of unknown function%2C DUF617)	2.53435	0.992908	5.41859	2.97569	7.33383	2.6207	5.07084	5.64714	1.78864	0.888371	1.63638	2.01592	12.3437	13.6765	10.9507	11.5429	4.42891	7.73384	8.42994	14.0773	10.3305	6.28803	10.128
Locus_14698_Transcript_1/1	2,3-bisphosphoglycerate-independent phosphoglycerate mutase	hypothetical protein	0	0	0.00611091	0.44317	0.305381	0.0514478	0.412085	0.113649	9.88444	2.05828	0.371226	0	18.4976	11.2542	7.06885	4.36155	8.93625	5.50901	4.99035	13.3959	3.71978	6.20627	11.3442
Locus_6831_Transcript_1/4	NAD(P)H-quinone oxidoreductase subunit M, chloroplastic	subunit NDH-M of NAD(P)H:plastoquinone dehydrogenase complex	2.44886	2.50923	2.7598	3.00869	7.49323	6.44096	4.75663	5.35954	8.35406	8.90157	11.4302	3.22349	12.1461	15.5069	8.96994	7.40793	9.09509	6.18548	5.62735	15.7934	12.9841	13.1926	7.2274
Locus_14033_Transcript_1/2	Na(+)-translocating NADH-quinone reductase subunit D	microbial collagenase	6.59768	4.14443	3.04954	2.79616	3.20992	4.20726	3.34704	5.15169	3.34422	3.06215	6.07391	2.64727	15.7657	13.2744	7.55698	8.83441	17.6321	9.57091	11.6782	3.67726	4.65099	7.24413	5.3084
Locus_5517_Transcript_5/5	Receptor-like protein kinase FERONIA	Malectin/receptor-like protein kinase family protein	1.4478	1.79671	1.41607	2.88288	4.11149	3.88689	6.17936	7.88733	9.31977	7.29475	16.2241	16.2086	14.1879	14.4892	7.90693	15.2999	18.6652	15.8257	18.4959	22.2502	19.8689	19.1187	29.1396
Locus_3095_Transcript_1/5	Pathogen-related protein	pathogenesis-related family protein	1.22522	0	0.0336179	0	0.137515	0	0.241684	0.542997	1.16944	0.240603	3.32402	1.40406	19.4525	11.0938	6.03123	5.00696	3.18205	2.681	4.66353	4.32978	2.10225	6.00088	3.40765
Locus_6431_Transcript_2/12	Probable phytol kinase 1, chloroplastic	phytol kinase 1 VTE5	4.57058	3.65462	2.5893	1.73691	5.21779	3.9052	8.1769	6.44162	6.10154	2.67539	4.14271	2.20754	14.5975	13.5722	8.39282	24.0126	20.4458	20.3545	18.1149	8.82302	7.54841	11.9076	6.25012
Locus_49_Transcript_3/3	Mechanosensitive ion channel protein 8	Mechanosensitive ion channel family protein	1.80144	1.20536	1.96084	2.55606	3.58344	4.79314	4.9815	4.58963	17.0049	15.1381	16.0801	9.13276	10.6882	16.9457	8.88686	26.2989	29.1669	31.1597	22.6155	58.9727	52.1995	60.6787	41.0371
Locus_316_Transcript_4/7	Proline--tRNA ligase	muscle M-line assembly protein	5.28652	4.54103	3.73172	3.2696	6.18554	2.53245	3.59073	3.30536	5.18551	4.26658	5.08172	5.30169	11.1366	16.284	9.02929	7.48831	5.42653	4.64484	3.67165	4.96778	6.31843	7.25736	7.05416
Locus_3141_Transcript_3/11	Probable receptor-like protein kinase At1g49730	Protein kinase superfamily protein	3.3788	2.76079	5.80368	6.05068	5.37574	7.50956	9.967	11.2312	5.24037	18.3108	7.46109	8.38931	12.631	8.47452	15.1693	8.16221	15.4422	21.3528	21.1137	5.70276	9.5674	8.9042	10.133
Locus_9140_Transcript_1/3	Oxygen-evolving enhancer protein 2, chloroplastic	photosystem II subunit P-1	0.467219	0.985561	0.0805451	1.73453	2.33418	1.94247	0.234909	1.09392	21.3214	5.60953	8.84324	3.70821	4.64799	22.8285	8.66151	4.20981	15.5101	4.2044	1.52089	49.177	22.6648	25.7413	5.01203
Locus_3479_Transcript_1/1	U-box domain-containing protein 10	ARM repeat superfamily protein	6.22227	4.84397	6.13716	5.09074	3.70959	5.24803	5.90007	5.57252	13.1312	17.0308	24.0235	20.3429	10.6424	14.8247	10.6354	9.65447	11.2517	11.6548	10.7094	11.2958	19.1242	15.2292	12.7028
Locus_16531_Transcript_1/2	ATP synthase delta chain, chloroplastic	F-type H+-transporting ATPase subunit delta	4.5934	4.15266	4.66035	4.23583	5.05055	6.74097	4.13441	4.55791	16.255	10.982	10.891	13.1824	10.1548	14.2313	11.6523	9.84418	12.3644	5.69535	5.4406	14.8097	16.8513	12.5461	13.3865
Locus_13355_Transcript_1/1	Protein LITTLE ZIPPER 2	binding protein	0.606887	0	1.17145	0.0816531	0.889287	5.16316	1.5082	1.82064	1.37892	0.755245	0	2.3274	8.67256	11.6142	15.544	13.9653	22.1531	19.9174	36.9389	3.95542	2.90341	5.34238	2.70389
Locus_3303_Transcript_5/6	Pentatricopeptide repeat-containing protein At3g18020	Pentatricopeptide repeat (PPR) superfamily protein	5.49447	3.65083	4.56155	2.17431	6.25017	8.11375	8.58483	9.60126	6.13884	3.37801	2.1799	4.11776	16.7524	10.6285	8.44663	12.1615	13.46	11.0312	12.9448	6.38391	5.72608	4.59765	6.62302
Locus_22084_Transcript_1/1	Uncharacterized protein At5g41620	intracellular protein transporter USO1-like protein	6.4718	4.64947	3.63359	4.72369	6.23992	2.57543	5.64276	5.19265	4.13689	2.86326	5.25089	7.20085	12.1341	14.9249	8.73463	8.14318	7.47148	7.83342	9.48432	5.90289	5.93374	7.99052	7.13605
Locus_6927_Transcript_1/2	Purine permease 3	purine permease 2	2.89943	1.36928	2.68926	4.98487	0.924786	0.254823	3.51323	4.1905	0.176713	0	0.160998	1.18101	14.1487	13.9369	7.70327	14.3171	13.3259	13.4649	9.50345	8.93929	6.78573	4.99937	7.59438
Locus_12628_Transcript_3/4	Uncharacterized aarF domain-containing protein kinase At1g71810, chloroplastic	Protein kinase superfamily protein	6.4085	3.68898	6.49452	5.11659	4.52622	3.29599	3.61241	3.68731	2.81923	2.24783	3.04705	3.55366	12.3942	11.3751	12.0039	7.02019	5.65062	3.96378	3.97514	3.72913	3.87291	4.99822	4.19253
Locus_2866_Transcript_9/9	Glycosyltransferase BC10	core-2/I-branching beta-1%2C6-N-acetylglucosaminyltransferase family protein	3.85446	4.87871	4.25217	3.49206	1.29836	1.7769	1.59925	2.48039	1.75285	1.41382	2.77234	4.10234	14.0055	13.1747	8.54751	3.49524	2.32397	1.66628	1.498	0.507097	1.73044	1.14324	0
Locus_7240_Transcript_3/20	Probable protein phosphatase 2C 1	Protein phosphatase 2C family protein	6.31908	4.80306	5.28562	6.67512	6.25498	4.893	5.48676	6.22926	7.37815	5.44501	6.38372	4.91647	11.8407	13.4534	10.1608	12.2723	8.11237	7.53012	6.97086	4.498	5.91468	7.23765	5.93373
Locus_7626_Transcript_6/8	Formin-like protein 5	actin binding protein	5.42357	3.96193	4.28474	4.70329	2.27548	2.31444	3.11655	3.21696	3.37682	3.70329	5.91729	3.66452	14.338	10.5628	10.4306	10.3601	7.82422	9.25097	8.74104	4.50351	4.15001	5.99093	5.57323
Locus_18892_Transcript_1/2	Protein NETWORKED 3A	Kinase interacting (KIP1-like) family protein	5.24929	5.66423	7.29889	3.38495	5.48286	4.7354	7.07658	12.1244	2.50802	0.519832	1.07844	5.0835	11.1048	12.4807	11.6249	4.80805	4.3738	12.5258	12.4503	13.046	10.368	14.7407	4.47435
Locus_10566_Transcript_1/1	Transcription factor bHLH128	basic helix-loop-helix (bHLH) DNA-binding superfamily protein	1.8132	1.74108	1.05286	1.56625	3.08726	1.83736	5.87948	3.08454	0.7218	0	2.71332	2.42177	10.6052	13.4328	11.1681	5.11336	6.04319	2.00908	3.45084	2.48993	6.1242	8.5862	10.7865
Locus_14565_Transcript_1/2	Hippocampus abundant transcript 1 protein	Major facilitator superfamily protein	2.5823	2.39051	2.54632	3.07793	2.14643	1.17799	2.47884	3.91287	2.24681	3.37717	2.6239	1.57866	9.35143	14.5679	11.1886	18.8024	18.0578	15.4642	14.7939	14.0766	22.6383	24.6168	12.7861
Locus_6099_Transcript_6/15	Kinesin-like protein KIN-13B	ATP binding microtubule motor family protein	3.02448	1.49331	2.33194	2.21591	6.21214	6.04986	10.2898	4.41544	5.20582	2.68687	4.62738	1.83563	13.3308	11.1928	10.5659	12.4773	12.9148	15.7765	11.9941	9.69696	19.8211	13.5826	6.8422
Locus_23457_Transcript_1/1	Phosphatidylinositol 4-phosphate 5-kinase 2	phosphatidylinositol-4-phosphate 5-kinase 2	4.69506	5.40197	4.03588	3.80648	7.4847	5.01901	6.74371	7.43156	4.78057	2.09961	4.55221	3.40595	11.5865	15.1748	7.97208	13.4189	10.4983	11.5675	12.4877	4.02934	6.59503	5.63862	4.88405
Locus_12666_Transcript_1/2	Zinc finger CCHC domain-containing protein 9	zinc knuckle (CCHC-type) family protein	4.98733	4.17266	3.8879	3.89541	4.90402	3.19437	3.93125	4.46498	2.57927	2.31652	1.76757	1.47108	12.1741	13.6264	8.92534	10.4781	10.262	9.17193	8.62052	3.76302	4.32246	2.63806	4.78278
Locus_14326_Transcript_1/1	Heme-binding-like protein At3g10130, chloroplastic	SOUL heme-binding family protein	5.72367	4.29755	3.42558	2.96267	5.8186	1.16255	3.21184	3.90817	5.02704	6.7464	6.97392	5.52792	12.2711	14.8394	7.49744	6.37653	6.49329	4.93257	5.26395	8.1455	4.54705	8.53758	8.8783
Locus_10416_Transcript_3/4	Oxygen-evolving enhancer protein 1, chloroplastic	photosystem II subunit O-2	2.50532	0	0.597355	0.135874	2.64335	0	0	0	5.2973	4.26626	5.45636	1.14693	5.4111	22.273	6.91264	1.33442	2.54086	4.22581	1.85635	27.4965	12.4049	13.3606	5.49395
Locus_10657_Transcript_1/1	Magnesium-chelatase subunit ChlI, chloroplastic	P-loop containing nucleoside triphosphate hydrolases superfamily protein	2.00774	0.771343	0.892775	1.54532	2.54335	1.93743	1.93425	2.42546	6.53451	2.51161	1.66027	3.98296	8.20471	15.687	10.4828	10.0952	10.0755	6.57207	5.45667	17.1381	13.6507	14.2516	11.8292
Locus_2784_Transcript_1/10	Protein TOC75-3, chloroplastic	translocon at the outer envelope membrane of chloroplasts 75-III	5.88916	6.17861	5.06799	4.44061	8.61845	8.9282	11.1518	10.9193	11.5249	6.62959	5.06222	3.97011	11.6043	12.885	9.69151	21.2933	22.0068	20.7674	20.4488	10.0383	9.21607	8.27826	4.52032
Locus_6868_Transcript_7/7	Probable polygalacturonase	Pectin lyase-like superfamily protein	3.98501	2.18303	4.36628	5.3559	13.8886	23.8099	20.6447	17.8433	50.2816	22.0832	20.0351	12.7446	13.4238	11.2323	9.47275	28.1226	21.5972	15.6203	12.4902	21.9194	15.1815	16.8514	4.10503
Locus_4737_Transcript_1/3	Histidine kinase CKI1	Signal transduction histidine kinase	7.77495	4.37642	5.3451	5.44671	3.36192	3.29745	4.37319	5.26541	4.04396	2.06391	3.17801	3.72822	12.496	11.5247	10.0869	11.1952	9.86226	7.34669	8.25981	3.52162	5.77327	7.41591	3.81844
Locus_5405_Transcript_1/4	LIM domain-containing protein HDR3	DA1-related protein 2	4.2092	4.09527	4.24505	7.12198	4.40586	3.58444	6.33105	4.7133	1.85946	3.57311	3.87395	5.19864	9.80956	10.5026	13.6794	17.5129	15.3169	14.4365	16.7703	6.89209	11.8777	11.138	11.6636
Locus_10421_Transcript_1/2	Phytosulfokine receptor 2	phytosylfokine-alpha receptor 2	1.78811	1.69374	2.39549	1.2257	2.10714	2.99835	1.78363	2.26716	1.98509	0.18262	0.567318	0.561743	9.80568	14.6938	9.34058	13.0645	7.57878	8.75969	10.8049	2.26308	1.41169	3.4381	2.22831
Locus_12668_Transcript_4/4	Carbamoyl-phosphate synthase large chain, chloroplastic	carbamoyl phosphate synthetase B	5.84562	3.26828	4.30088	4.03787	9.3971	12.0728	11.2394	10.1694	11.8551	10.9709	9.43342	6.56667	11.766	10.9301	11.096	18.2074	15.4491	14.0727	12.7081	15.6229	17.9339	15.3142	10.0844
Locus_17375_Transcript_2/2	Histone deacetylase 4	hypothetical protein	2.49267	2.68469	1.67335	1.82439	2.52458	0	1.29598	0.673971	1.62402	2.41115	4.70729	1.89665	12.766	14.291	6.56078	8.32706	8.03697	6.7847	8.97531	4.92243	11.3159	11.9332	8.6241
Locus_19797_Transcript_1/1	Probable xyloglucan endotransglucosylase/hydrolase protein 32	xyloglucan endotransglucosylase/hydrolase 32	0.40289	0	0.297649	2.28593	0.785107	2.68378	3.49753	4.98048	26.2164	3.17931	11.5026	8.34297	9.70543	12.1215	11.4081	38.8856	24.8522	40.1382	32.2932	17.95	19.6021	36.5299	23.1228
Locus_2486_Transcript_3/15	Acid extracellular protease	Calcineurin-like metallo-phosphoesterase superfamily protein	6.84238	5.08271	3.91652	4.76672	12.0631	11.303	12.028	11.3214	6.90824	6.5366	8.46317	5.29793	10.6728	13.9965	8.38965	17.6572	19.2553	18.43	22.7256	7.72915	9.82206	11.4928	11.522
Locus_21102_Transcript_1/3	Ribonuclease III domain-containing protein RNC1, chloroplastic	Ribonuclease III family protein	4.75934	4.55168	3.55787	3.87122	4.37698	3.92651	4.62408	3.96821	6.77048	4.02565	4.76587	3.01387	9.69568	13.5205	9.83356	8.65182	10.1336	8.12005	7.78768	8.84738	8.05094	8.20359	7.65703
Locus_17003_Transcript_2/2	Transcription termination factor MTERF2, chloroplastic	Mitochondrial transcription termination factor family protein	5.95309	3.82539	5.2802	6.02323	4.94628	3.73959	6.28844	6.85569	5.02837	4.04401	3.12857	3.18812	12.7979	11.0779	9.09085	14.3742	13.907	10.7929	12.4835	5.80116	6.88832	6.03688	5.94121
Locus_2268_Transcript_2/5	Pentatricopeptide repeat-containing protein At2g41720	Tetratricopeptide repeat (TPR)-like superfamily protein	5.9902	4.18199	4.01824	3.46981	2.2798	2.14274	4.98064	4.86422	2.80017	3.07701	2.87245	1.81136	13.1706	10.5073	9.25138	4.62486	6.94764	8.44333	7.47245	2.89831	4.84727	5.12207	5.17896
Locus_16138_Transcript_6/7	DDB1- and CUL4-associated factor 8	Transducin/WD40 repeat-like superfamily protein	7.20412	3.84888	4.47778	4.2198	8.26626	6.72268	7.5276	8.98946	6.96934	6.19934	4.23478	3.69766	13.3656	10.5174	9.0191	18.4348	18.8349	14.948	15.8718	11.5752	13.5469	10.6279	10.1448
Locus_5750_Transcript_9/9	NAC domain-containing protein 14	NAC 014	5.37798	3.60881	2.73946	2.76237	0.449964	0.788955	1.43073	0.45929	0.914281	0.186543	0.516942	0.680646	11.6109	9.53814	11.7261	0.121014	1.94487	1.62465	2.39902	0.580225	2.29355	2.18014	1.3754
Locus_4594_Transcript_9/15	Leucine-rich repeat receptor-like serine/threonine-protein kinase BAM1	Leucine-rich receptor-like protein kinase family protein	2.61776	1.99446	2.44016	5.43419	6.47778	4.56957	6.48752	6.10558	2.70458	1.44738	1.49337	0.858928	13.8855	9.77971	9.12857	18.7083	19.6947	15.0257	14.5297	22.0243	27.8472	20.3572	17.5377
Locus_4894_Transcript_1/1	Myosin-2 heavy chain	SMAD/FHA domain-containing protein	6.45604	4.24812	4.79988	3.81586	4.80808	3.78755	5.06932	4.96683	3.87111	4.59115	3.51164	2.21985	12.5994	9.78962	10.3104	10.6888	8.49475	8.24667	9.99573	5.05737	6.45229	6.15528	4.87794
Locus_4430_Transcript_4/4	Mannan endo-1,4-beta-mannosidase 2	Glycosyl hydrolase superfamily protein	3.26665	1.23356	2.41671	2.02609	4.69774	7.08128	6.76526	5.35611	9.16246	6.44491	7.16045	2.40971	7.04607	10.8237	13.831	9.06583	7.07527	8.46095	7.81459	5.86685	9.72912	11.6962	8.9418
Locus_9667_Transcript_2/3	Methylthioribose-1-phosphate isomerase	histone-lysine N-methyltransferase%2C H3 lysine-79 specific-like protein	5.64506	5.16107	5.85107	4.00134	4.16657	3.01418	3.92644	4.79065	4.34095	2.7745	4.45314	4.16302	11.4598	11.6648	8.54029	6.10733	5.91509	6.82897	7.89319	3.08487	4.22872	3.99581	2.95121
Locus_20402_Transcript_1/1	Probable hydroxyacylglutathione hydrolase 2, chloroplastic	glyoxalase 2-4	2.89587	2.34434	2.33859	2.19531	5.86099	4.72596	4.86731	5.83632	6.1247	3.74312	3.79215	1.34844	13.9956	11.2285	6.29824	7.87606	9.26654	9.26973	7.96804	4.25926	5.45852	5.81843	3.2454
Locus_1908_Transcript_11/11	Thermospermine synthase ACAULIS5	S-adenosyl-L-methionine-dependent methyltransferases superfamily protein	0.0444475	0.980653	1.26606	0.0952258	0	0	0	0	0	0	0	0.573685	4.15716	13.9656	13.2881	1.20399	0.253633	1.11114	0.664908	0.808546	0	2.78294	5.69757
Locus_6463_Transcript_3/7	E3 ubiquitin protein ligase DRIP2	DREB2A-interacting protein 2	4.29043	2.99318	3.32393	5.66687	4.51984	3.61441	4.66668	4.97704	5.22992	7.78266	7.58349	8.19012	12.1236	12.2015	6.88807	10.0736	11.0619	11.4151	10.1259	9.44482	15.0325	12.0024	15.98
Locus_6115_Transcript_1/7	Oligopeptide transporter 3	oligopeptide transporter	1.37689	1.26481	1.88451	2.33611	1.18609	2.52392	3.09657	3.48841	6.0635	2.90291	2.71809	2.60042	6.71599	13.3345	10.7745	11.2277	7.76094	13.9126	14.8559	19.6141	21.1717	15.8017	17.4238
Locus_3451_Transcript_10/10	Rho GTPase-activating protein 7	Rho GTPase activation protein (RhoGAP) with PH domain-containing protein	1.96588	0.533731	2.61602	1.97441	17.446	0.489812	0.614132	1.82724	1.85005	0.840921	0.370196	0.744815	10.7771	9.79151	10.0554	3.31231	6.438	4.65395	4.30066	20.8555	5.81027	6.08702	7.06186
Locus_9548_Transcript_1/11	Ankyrin repeat-containing protein At2g01680	Ankyrin repeat family protein	3.11785	2.1649	1.02395	1.53912	3.70162	3.894	4.12462	4.31121	2.84438	4.21313	4.33567	3.13681	10.53	8.93628	11.093	7.67415	6.47742	5.5124	5.57616	3.23003	7.52162	3.25146	5.18856
Locus_13019_Transcript_3/4	Histone H2A deubiquitinase MYSM1	histone H2A deubiquitinase (DUF3755)	0.849673	0.258187	1.49954	0.686686	0.652015	0	0	1.1535	0.36759	0	0	0.593974	5.5909	10.7657	14.0911	6.73048	7.35563	6.76671	7.47731	3.41392	4.99091	6.14614	3.98604
Locus_16871_Transcript_1/2	Probable trehalose-phosphatase	Thioredoxin family protein	5.72232	4.7999	4.21832	3.30443	4.8402	1.5904	3.44911	3.41772	3.80446	5.64941	3.22277	3.71125	8.62651	13.0617	8.60067	4.65033	6.38532	6.43277	8.17799	4.00397	7.78426	3.71698	3.52593
Locus_5658_Transcript_2/2		cell wall integrity/stress response component-like protein	3.60692	1.57928	3.98711	2.14935	3.35977	1.69252	1.40156	1.82804	1.30703	2.9908	0.743506	5.71238	7.84137	11.2284	11.0716	10.2235	9.51705	11.0532	12.7637	5.96332	4.43883	9.16197	2.88708
Locus_9565_Transcript_1/5	Receptor-like protein 52	kinase family with leucine-rich repeat domain-containing protein	4.4567	2.34259	2.02342	3.36847	7.2272	7.72617	10.055	11.1667	17.9972	15.091	29.4734	22.6447	9.86516	12.0323	8.16656	31.3545	20.6686	24.6307	24.1815	11.7135	12.4745	20.7209	13.6571
Locus_5013_Transcript_4/4	Receptor protein kinase TMK1	transmembrane kinase 1	4.75022	4.52662	3.82414	6.62051	3.50284	2.40351	4.48057	4.5924	8.10497	11.0493	7.62233	4.77368	9.02003	12.2969	8.70058	13.4738	13.8647	15.9579	13.6898	10.6549	7.42344	12.5461	12.2227
Locus_10400_Transcript_2/5	Putative glutaredoxin-C14	Thioredoxin superfamily protein	0.456501	0.732982	0	0.350576	0.866899	0	0.164386	0.0774716	3.19392	3.44796	3.6382	0.483673	12.4326	10.6067	6.86969	11.5053	21.9071	13.9246	13.5302	26.4989	45.113	36.923	18.2711
Locus_8024_Transcript_8/24	Protein SULFUR DEFICIENCY-INDUCED 2	Tetratricopeptide repeat (TPR)-like superfamily protein	4.53354	4.28834	3.4551	5.91772	10.3253	14.8106	14.5455	12.5807	7.16602	11.7707	9.81549	13.2485	12.6731	8.36319	8.8533	51.5012	48.8803	31.6759	31.1348	17.3804	44.6491	22.621	27.4511
Locus_17534_Transcript_1/2	Receptor-like protein 4	receptor like protein 4	5.01373	3.38659	3.53116	4.79142	1.90131	1.72641	2.82798	2.4893	3.43536	5.49451	3.18524	3.29153	10.8179	12.1986	6.7991	8.48904	10.0359	12.3875	10.7763	6.33122	10.5391	7.83793	6.15638
Locus_14618_Transcript_1/1	Transcription factor MYB86	myb domain protein 55	1.25947	1.14247	3.4865	2.78894	4.03429	1.75115	1.71909	2.05266	21.9524	17.3299	23.9068	9.0619	8.93126	11.6348	8.99948	9.97481	10.3898	9.9568	9.77479	21.8816	54.1273	46.4055	26.0471
Locus_2268_Transcript_5/5	Pentatricopeptide repeat-containing protein At2g41720	Tetratricopeptide repeat (TPR)-like superfamily protein	4.65582	2.70572	4.18721	3.41032	2.33891	1.48013	2.82484	3.5486	3.91481	2.00684	2.6201	2.10359	10.06	11.2962	8.13843	10.7592	3.91878	5.2815	5.24859	3.66603	5.93086	3.69379	4.66271
Locus_12602_Transcript_8/8	YlmG homolog protein 2, chloroplastic	YGGT family protein	4.92587	2.43189	4.30677	3.96666	3.01326	1.14459	1.88635	1.89746	4.1251	2.62449	3.59715	3.19495	12.1557	8.01643	9.19984	3.83845	6.94704	6.28769	6.73995	7.04834	4.82585	7.63319	4.02881
Locus_21347_Transcript_1/5		peptidyl-prolyl cis-trans isomerase G	3.13631	2.85368	4.64759	2.50155	4.67605	2.37955	4.81404	4.24718	1.89928	1.00295	0.752933	1.70967	8.8536	11.0396	9.45757	10.1903	10.9038	9.71288	10.4827	3.7749	6.58512	4.69098	6.9177
Locus_21258_Transcript_3/4	Glutathione synthetase, chloroplastic	glutathione synthetase 2	3.63258	1.64017	3.9752	4.14337	8.19578	6.94603	8.51403	8.67526	6.04784	6.00041	9.20263	4.65406	10.0204	8.57645	10.6959	13.564	12.322	12.1783	10.7753	8.6271	9.38771	10.5789	8.57563
Locus_21614_Transcript_1/3	F-box only protein 13	F-box family protein	3.33199	4.68317	2.59606	3.49449	4.29027	0.899824	1.35311	3.31605	0.165295	0	0.256764	0.780804	9.69313	12.5322	6.86107	4.81657	4.28196	4.41259	4.59056	2.01582	3.66127	0.606557	0.61625
Locus_14937_Transcript_1/1	Jacalin-related lectin 19	Mannose-binding lectin superfamily protein	0.412714	0	0.1617	2.18867	3.2343	9.38011	1.66135	2.68305	4.15829	5.00369	6.10694	17.4878	16.2308	6.14287	6.65168	63.0205	120.995	92.2313	110.088	47.0901	148.813	99.1113	151.033
Locus_16570_Transcript_1/2	Fatty acid oxidation complex subunit alpha	ARM repeat superfamily protein	3.65491	0.917929	1.88442	1.48425	2.55015	4.34553	5.61113	3.55882	3.9763	3.38665	5.06875	6.75556	11.2257	9.75649	7.90783	4.9	5.16683	4.05189	2.58344	7.16915	3.09566	4.94748	5.18729
Locus_20866_Transcript_1/4	Carbon catabolite repressor protein 4 homolog 6	DNAse I-like superfamily protein	4.90032	3.52273	4.7603	4.03324	5.63041	2.90926	7.08323	7.7986	3.36255	4.26572	2.84695	3.92076	11.9757	8.20377	8.43149	15.959	9.60414	13.0245	15.3017	3.64847	5.93208	4.41992	4.70791
Locus_20502_Transcript_17/17	Eukaryotic translation initiation factor 2 subunit 3	eukaryotic translation initiation factor 2 gamma subunit	3.7322	5.08766	4.15132	5.25213	6.32232	9.32267	5.52174	3.22462	4.88287	6.48971	2.50363	1.59429	9.95947	11.5434	6.71531	1.45702	7.36142	6.9477	3.94939	9.91374	2.60151	2.53072	5.10936
Locus_2243_Transcript_1/9	UDP-N-acetylglucosamine--N-acetylmuramyl-(pentapeptide) pyrophosphoryl-undecaprenol N-acetylglucosamine transferase	alpha/beta-Hydrolases superfamily protein	2.09862	1.10984	2.05054	2.88389	0.924701	0.793912	3.19786	2.20192	3.40158	6.59686	5.41737	3.81605	9.92576	11.9358	6.16835	11.5033	7.44488	13.5468	11.3806	6.30204	4.98618	5.35359	8.44125
Locus_19445_Transcript_2/4	Probable cyclic nucleotide-gated ion channel 20, chloroplastic	cyclic nucleotide-binding transporter 1	4.00433	3.17976	5.24667	5.54752	8.8173	6.58094	8.11997	9.52941	8.01028	9.11017	9.54745	6.38819	10.6266	8.39547	8.94469	13.9691	12.3834	10.5492	10.7168	8.08369	11.3226	9.44186	6.59371
Locus_22612_Transcript_3/3	Protein LURP-one-related 12	LURP-one-like protein (DUF567)	0.485738	3.22434	0.746483	1.6544	0.159523	0	0	0.0386748	2.93419	3.06262	4.21295	3.19919	7.00596	13.7535	7.09208	4.69426	3.956	4.5483	3.49303	7.83545	3.59342	4.37058	4.86034
Locus_4954_Transcript_2/4	Protein MANNAN SYNTHESIS-RELATED 1	O-fucosyltransferase family protein	2.1563	2.50858	1.51118	3.09315	4.72022	2.48246	2.47869	2.79326	3.338	2.37376	3.14484	4.56255	9.86902	10.4796	7.45754	11.8763	9.3029	12.0839	7.87003	8.07913	12.3736	13.2942	5.60069
Locus_7763_Transcript_3/3	Protein SIEVE ELEMENT OCCLUSION A	sieve element occlusion protein	3.6242	4.68408	4.1707	3.45343	1.15638	0.992614	1.43278	1.07472	1.74283	0.321075	1.06459	0.985776	8.88647	10.671	8.14084	11.7112	9.75563	8.02855	8.63515	2.54927	3.41812	4.22371	3.69033
Locus_9623_Transcript_1/1	Interactor of constitutive active ROPs 1	interactor of constitutive active rops 1	1.72831	1.33925	3.04218	3.5812	6.7676	2.13353	7.05416	3.27963	20.5267	13.3359	8.81306	3.58589	6.11669	7.1205	14.378	16.3534	15.8841	21.1971	16.0495	9.82231	19.3057	18.0933	7.26435
Locus_18107_Transcript_1/1	S-sulfo-L-cysteine synthase (O-acetyl-L-serine-dependent), chloroplastic	cysteine synthase 26	5.18855	3.97751	5.61324	3.26873	4.31983	3.12601	5.27783	5.29162	8.68416	4.26126	3.86711	2.60394	8.72075	9.28385	9.60743	5.59526	5.13276	5.99914	6.14079	4.58545	4.98309	5.4522	5.1448
Locus_13672_Transcript_1/2	Outer envelope membrane protein 7	outer envelope membrane protein 7	2.97899	2.4202	5.43294	4.45425	3.67038	6.5661	4.84134	6.88406	2.89453	3.59782	2.66392	4.19286	11.2499	8.22307	7.81405	9.91511	11.6597	8.21019	6.92627	5.37358	7.33378	7.03802	11.2345
Locus_22324_Transcript_1/2	LysM domain-containing GPI-anchored protein 1	lysm domain GPI-anchored protein 1 precursor	2.84295	1.6896	1.62156	1.40031	4.1638	4.95535	5.86695	4.46663	7.07353	6.23407	6.28115	3.06088	7.87481	11.6738	7.68166	10.4079	10.5683	12.7435	8.15546	12.4182	11.5601	11.3183	7.71591
Locus_18172_Transcript_2/5	50S ribosomal protein L11, chloroplastic	plastid ribosomal protein l11	4.07082	3.154	2.4878	2.01764	3.80194	0.581737	4.37589	3.16563	2.78154	0.457818	0.149868	0.594549	11.9131	8.66524	6.54897	9.79566	8.3321	10.6011	10.0241	5.83386	10.5138	5.96846	14.4239
Locus_11407_Transcript_2/2	Cell division topological specificity factor homolog, chloroplastic	homologue of bacterial MinE 1	3.55525	3.53878	3.97026	2.67985	4.82268	5.96637	7.02867	6.61702	6.81966	4.36081	2.57333	2.0897	8.17523	10.5567	8.19251	11.2493	11.4288	10.0773	10.2934	5.08904	5.77793	6.23075	5.3627
Locus_18854_Transcript_3/4	Blue copper protein	uclacyanin 1	3.14289	0	1.34702	0	5.16018	3.51915	0	3.86721	1.60025	0	0	0	11.2563	11.2787	4.24972	0.579992	13.2523	1.57428	2.67352	0	0.156898	6.79565	13.4686
Locus_20788_Transcript_3/9	FT-interacting protein 3	Calcium-dependent lipid-binding (CaLB domain) plant phosphoribosyltransferase family protein	3.36389	4.13607	3.02918	4.06799	3.85779	3.49462	4.73355	5.11512	3.79837	1.9777	3.32572	2.51866	7.23886	12.3429	7.16015	11.3992	11.5883	13.6271	11.9684	7.30984	7.2102	6.07652	6.55436
Locus_17411_Transcript_4/6	RNA polymerase sigma factor sigB	RNApolymerase sigma subunit 2	4.49349	2.68703	3.65022	3.05338	2.07569	0.791587	1.98657	1.26249	2.86873	2.11006	2.59456	1.88675	10.1505	8.31483	8.06915	2.59738	4.1443	1.97729	1.96649	3.23274	4.45717	5.86063	2.79827
Locus_16525_Transcript_1/3	Cytochrome P450 94A1	cytochrome P450%2C family 94%2C subfamily D%2C polypeptide 2	1.02444	0.570941	0.372644	0.655853	6.52253	4.79726	7.49554	8.67868	2.32594	27.5948	2.96716	3.24927	9.54428	12.0849	4.67829	11.9685	13.9633	14.7367	13.652	24.8651	30.3889	18.8573	30.8565
Locus_12410_Transcript_1/1		DUF241 domain protein (DUF241)	0	0	0.406304	0.720274	2.01167	1.26409	1.3496	2.11744	0.597035	1.49792	0	1.87047	3.4889	18.0232	4.51134	5.32231	17.5074	5.86494	9.57143	5.36733	15.261	0.992091	11.1559
Locus_19417_Transcript_1/1	Putative surface-exposed virulence protein BigA		3.58851	2.01865	2.90157	1.9924	2.38609	0	0.84079	0.542395	0.219853	0	0.124016	0.358141	10.1616	8.3516	7.39633	4.49159	2.07551	1.45304	3.8203	0	0.414903	0	4.4493
Locus_8854_Transcript_1/2	Protein DEEPER ROOTING 1	hypothetical protein	0.0322554	0	0	0.430992	5.71153	0.567724	4.1481	3.21558	1.30339	1.16882	2.65722	0.73331	6.77061	16.1816	2.86975	21.9389	22.4104	21.5859	16.5647	7.62181	9.76966	9.96079	12.7963
Locus_2017_Transcript_1/2	Protein COFACTOR ASSEMBLY OF COMPLEX C SUBUNIT B CCB4, chloroplastic	cofactor assembly of complex C	4.65954	4.59957	4.11623	3.12213	3.79064	1.4208	3.3089	2.92024	4.98663	4.07327	5.59449	3.02197	10.0108	9.31383	6.48561	7.35321	3.87636	3.89984	3.73193	5.41201	3.84503	4.52259	4.01648
Locus_11938_Transcript_3/3	37S ribosomal protein S25, mitochondrial		1.77635	1.01128	1.12654	1.70231	1.77368	1.46312	2.86643	3.22382	1.68328	0.646972	1.39005	1.64005	9.94342	8.37812	7.42029	10.9619	9.19739	9.01715	7.34041	2.99304	6.2206	5.51792	4.87753
Locus_11232_Transcript_1/1	Protein ALUMINUM SENSITIVE 3	aluminum sensitive 3	1.73186	1.14531	3.32006	1.95776	8.96974	5.85894	6.74446	8.34033	2.29359	1.63796	2.17361	1.89959	7.54064	7.85249	10.1493	9.51885	6.77322	8.08238	9.60376	5.52651	4.75428	5.87796	4.1685
Locus_16856_Transcript_1/1	DnaJ homolog subfamily A member 1 homolog	Chaperone DnaJ-domain superfamily protein	4.79396	4.00595	5.52727	2.82846	7.6236	3.49377	6.18813	6.25396	5.87194	5.00151	4.69986	3.48613	8.50092	7.67346	9.35097	9.26989	6.85743	8.64231	9.37631	4.40658	5.34896	3.162	4.05763
Locus_9338_Transcript_2/6	LRR receptor-like serine/threonine-protein kinase SIK1	ERECTA-like 1	0	0	0	0	0	0	0.23362	0	0	0	0	0	5.56544	13.8205	6.06216	3.74634	2.25104	2.85695	3.35918	1.40361	1.3835	2.14168	3.40021
Locus_6436_Transcript_4/5	Glucan endo-1,3-beta-glucosidase 5	O-Glycosyl hydrolases family 17 protein	4.35321	3.03431	3.34194	4.33484	6.34929	11.8297	9.97994	9.40552	6.30942	4.5719	7.07259	5.19983	8.53264	9.86081	6.6652	13.8163	16.772	15.0044	12.1957	5.80743	9.13252	7.70891	11.224
Locus_18248_Transcript_3/4	21.7 kDa class VI heat shock protein	HSP20-like chaperones superfamily protein	1.9943	3.60774	1.62327	1.10356	2.08537	0	1.48608	1.54014	9.43815	10.6186	1.31747	4.66765	6.82811	11.7619	6.41491	20.6822	10.3176	8.32227	7.16696	3.26426	9.19472	3.86151	13.4256
Locus_20713_Transcript_6/8	Caffeoyl-CoA O-methyltransferase	S-adenosyl-L-methionine-dependent methyltransferases superfamily protein	1.0051	0.596936	1.68505	0.631511	0.202798	0	0	0	0.623066	2.40097	2.4059	2.04046	6.70243	12.3686	5.90898	2.64816	8.83502	4.63897	3.65032	0	3.57635	2.50773	6.57349
Locus_12861_Transcript_1/1	HTH-type transcriptional regulator SgrR	TOX high mobility group box protein%2C putative (DUF1635)	0.774939	3.0262	0.838216	1.57789	0.277678	3.10624	1.11087	2.05204	2.40596	2.39593	2.64051	0.773714	4.20904	13.5138	7.20332	0.574329	11.0497	3.80546	5.6347	0.599449	2.6033	2.5362	1.88794
Locus_9076_Transcript_2/2	Leucine--tRNA ligase, chloroplastic/mitochondrial	tRNA synthetase class I (I%2C L%2C M and V) family protein	4.00721	2.07739	2.83079	3.38509	2.55019	1.62983	2.48885	3.74834	2.26078	1.82458	1.63299	0.453436	8.68421	9.09301	6.9796	4.88292	3.46162	5.00657	4.11814	4.67028	4.3912	3.69873	1.57931
Locus_13227_Transcript_3/9	Probable polygalacturonase At1g80170	Pectin lyase-like superfamily protein	1.30067	1.05122	1.71741	1.15336	3.3189	3.40246	3.78818	4.80826	8.10394	7.74437	9.05212	5.45368	7.77784	9.08683	7.69323	16.8323	18.3393	20.9304	18.2909	14.0246	19.6495	16.93	10.2162
Locus_4710_Transcript_1/1	Protein SIEL	ARM repeat superfamily protein	4.62844	3.15524	3.84361	4.49805	4.04519	1.66176	3.14281	4.63845	3.3307	2.70903	2.66009	3.1441	9.35561	8.00415	7.09815	8.17686	6.83416	5.69478	5.64973	2.36841	4.29005	4.19395	4.03274
Locus_4566_Transcript_11/13	Proline-rich receptor-like protein kinase PERK1	proline extensin-like receptor kinase 1	3.54646	2.33727	2.59983	4.29601	3.93744	4.06091	6.37097	5.88393	6.73706	8.39694	4.91117	3.51942	10.4657	7.90556	5.85457	15.3701	10.0725	13.2039	11.0544	5.72423	8.01918	7.10436	4.32501
Locus_9834_Transcript_2/3	Probable LRR receptor-like serine/threonine-protein kinase At1g56130	Leucine-rich repeat transmembrane protein kinase	2.30461	0	2.77438	1.87644	1.4101	0	1.11154	1.22433	3.30983	1.29221	2.22212	2.85877	10.3098	5.83601	8.02142	5.89925	5.77101	6.02318	7.46688	3.38845	3.83232	6.49416	4.9251
Locus_15069_Transcript_1/1	Telomeric repeat-binding factor 1 (Fragment)	Homeodomain-like superfamily protein	3.44993	3.36891	4.7741	4.44551	2.24251	0.859212	3.65333	2.69225	2.88116	1.61065	0.970035	1.98914	6.37233	8.59536	9.1638	4.64316	3.52419	4.05008	4.41565	2.37112	4.06703	2.40085	3.92449
Locus_2434_Transcript_1/4	Ribonuclease E/G-like protein, chloroplastic	RNAse E/G-like protein	4.04861	2.45128	2.47868	2.43214	1.96205	1.74281	2.88982	2.10917	3.29092	1.48683	2.67018	2.38498	8.08709	9.6258	6.36755	4.38108	3.8258	4.51508	3.94182	4.13417	3.96764	4.12821	3.92019
Locus_12227_Transcript_1/7	Fasciclin-like arabinogalactan protein 4	Fasciclin-like arabinogalactan family protein	4.83898	3.7214	2.67464	2.88038	3.92402	5.88342	4.21046	5.59802	6.03376	6.18008	13.5313	11.7995	8.79401	9.35439	5.81595	8.35999	17.9942	16.2883	12.2687	5.11315	8.88753	10.2204	8.36242
Locus_3619_Transcript_5/5	Protein REVERSION-TO-ETHYLENE SENSITIVITY1	protein REVERSION-TO-ETHYLENE SENSITIVITY-like protein (DUF778)	3.34704	1.85225	3.52355	2.18184	3.273	3.31559	3.11232	5.42898	6.43804	7.79765	4.37644	3.87378	6.44737	6.97222	10.4939	15.3576	10.6048	12.1739	9.145	5.95904	5.83982	4.55677	6.83647
Locus_10472_Transcript_6/6	Plastid division protein PDV1	plastid division1	3.68801	2.60545	2.75341	1.9755	3.20815	4.89532	4.70476	3.71774	1.7473	3.46751	3.41363	3.94269	8.37104	9.79038	5.73839	5.36221	7.21223	4.98045	5.17306	3.20142	3.20049	5.87564	3.37655
Locus_17978_Transcript_1/1	Cellulose synthase-like protein B4	bromo-adjacent domain protein%2C putative (DUF3527)	2.77749	0.880921	2.72144	2.651	1.28829	2.87062	2.50843	3.48781	1.91807	1.61751	2.25047	1.82323	6.76299	6.65615	10.3238	10.3923	12.0238	16.1151	13.445	6.81247	9.34201	5.7895	10.0833
Locus_7647_Transcript_3/3		receptor-interacting protein	2.16459	2.53638	2.9963	1.75457	2.62411	0.634704	1.49476	1.38069	3.1877	0	0	2.54805	4.36202	11.1843	8.14724	4.70598	4.79302	2.74325	2.98266	3.91487	2.53793	5.24531	4.0466
Locus_17806_Transcript_1/2	tRNA pseudouridine synthase A	Pseudouridine synthase family protein	5.23971	3.50022	3.38557	3.3132	4.50108	3.71091	7.10447	7.1648	4.21045	3.06111	0.999226	1.31064	8.45965	8.53225	6.53362	11.0535	10.5772	11.828	10.9161	2.25595	4.69234	3.25494	3.37572
Locus_22475_Transcript_1/1	Protein PLASTID TRANSCRIPTIONALLY ACTIVE 16, chloroplastic	plastid transcriptionally active 16	1.40751	0	1.97694	0.955875	0.0109346	0	0	0	1.02841	0	0.548644	0.186966	3.06245	7.32526	13.058	6.22787	11.1495	2.13651	0.926195	18.5923	6.55401	10.2622	2.71769
Locus_7856_Transcript_1/3	Ribosome assembly 1 protein	WD-40 repeat family protein / beige-like protein	0.961129	0.654418	2.15832	3.04368	5.22434	2.11149	3.77061	5.11211	2.72462	9.34204	4.33765	5.47497	4.99176	9.34546	9.00129	74.6408	66.5945	34.8724	40.0704	24.9194	43.685	28.3539	15.317
Locus_11795_Transcript_6/9	DEAD-box ATP-dependent RNA helicase 50	DEA(D/H)-box RNA helicase family protein	3.38376	2.14497	3.34015	2.81048	2.55518	1.10168	2.46227	2.75831	5.11569	3.11482	3.56421	4.25464	6.95774	7.32126	9.00156	4.76743	5.42991	3.24833	3.84058	4.61085	3.80014	6.58876	4.35856
Locus_3141_Transcript_10/11	Probable receptor-like protein kinase At1g49730	Protein kinase superfamily protein	3.12487	2.10799	2.48993	2.12937	3.1983	0.526981	6.07533	3.04328	3.2228	0.642242	0.169638	0.343135	7.70405	9.96166	5.52777	18.8345	14.421	21.2293	21.6559	7.65949	5.98414	7.00838	1.97642
Locus_2243_Transcript_8/9	Putative esterase/lipase 2	alpha/beta-Hydrolases superfamily protein	1.44819	0.978728	1.40092	1.82347	0.855526	0.598044	0.993163	0.570812	1.54682	3.81994	2.80453	1.93206	8.09076	9.45427	5.51736	7.79363	4.9646	7.50563	6.82056	3.25425	3.12855	2.79066	7.90495
Locus_15536_Transcript_1/6			0.79618	2.37603	0.506325	0	0.307334	2.6147	2.89399	1.31964	11.7932	8.4262	11.6863	4.51654	8.07613	8.7203	6.19363	14.1794	12.5431	13.8713	11.7151	26.3182	24.9067	13.7304	10.3856
Locus_22034_Transcript_4/4	Myb family transcription factor IPN2	Homeodomain-like superfamily protein	1.54528	0.915417	0	1.76865	2.4039	5.78583	1.20929	1.33042	2.71632	0.278711	2.56443	3.0705	6.77017	10.0042	6.1718	24.5648	12.5637	14.511	14.8964	4.84387	7.33378	8.79228	14.9569
Locus_8960_Transcript_3/3	Chloroplast sensor kinase, chloroplastic	chloroplast sensor kinase	4.34327	2.66433	4.42405	3.32414	0.667603	0.666798	0.878457	1.49872	1.93318	1.46906	1.25733	2.70341	8.21121	7.3634	7.35811	4.04357	2.75609	3.13382	2.68349	2.37807	1.86124	2.25373	2.74481
Locus_9786_Transcript_1/1	Magnesium protoporphyrin IX methyltransferase, chloroplastic	magnesium-protoporphyrin IX methyltransferase	2.61429	3.83076	4.1988	4.35319	1.63384	1.55354	1.71963	1.56074	3.53668	1.12521	2.3213	1.93496	5.58984	8.74342	8.594	4.27702	5.8286	4.98539	6.42418	4.54886	3.32019	3.62939	3.20048
Locus_11129_Transcript_1/1	BAG family molecular chaperone regulator 5, mitochondrial	BCL-2-associated athanogene 5	2.72004	0.491634	2.052	1.47851	2.58699	3.56683	4.09774	3.76789	2.43277	0.701304	1.49929	1.20569	11.8588	6.19089	4.70642	12.1486	10.9606	7.27526	7.16042	4.50429	3.09995	4.3173	4.6978
Locus_19195_Transcript_2/2	Protein LATE FLOWERING	C2H2-like zinc finger protein	2.11882	1.68871	4.12362	1.75092	0	1.06753	1.52425	1.1377	2.67881	2.94988	2.29016	3.26927	6.34867	7.18326	9.15508	8.08446	6.72227	6.41327	6.59133	3.95474	10.1117	8.30087	7.5985
Locus_4005_Transcript_1/1	Pentatricopeptide repeat-containing protein At5g02830, chloroplastic	Tetratricopeptide repeat (TPR)-like superfamily protein	3.34126	2.57878	3.56444	3.43312	5.89569	2.40857	3.7629	4.53009	5.07747	4.67151	3.78568	2.20751	8.3063	7.98924	6.21855	18.1846	9.16607	10.3407	10.5627	4.39519	5.36784	7.30287	5.20596
Locus_17243_Transcript_1/1	DEAD-box ATP-dependent RNA helicase 58, chloroplastic	P-loop containing nucleoside triphosphate hydrolases superfamily protein	3.00007	3.21998	1.56939	2.41441	2.7386	0.328917	1.57358	1.69373	2.73906	1.29806	1.39046	1.47546	9.04742	8.72913	4.70976	5.56501	2.89742	2.77467	2.43519	3.40882	3.114	3.58369	3.13334
Locus_10400_Transcript_5/5	Putative glutaredoxin-C14	Thioredoxin superfamily protein	0.235748	1.38644	0.189385	0.386119	0	0	0	0	1.0767	2.05816	0.716987	0.0251771	7.72038	9.2564	5.13861	5.17491	11.3027	9.04108	5.18643	11.7248	30.8276	20.0391	5.65685
Locus_15762_Transcript_2/6	ATP-dependent RNA helicase SUV3, mitochondrial	ATP-dependent RNA helicase	3.19544	2.41297	1.78159	1.30865	3.5052	4.00072	2.22583	2.90917	5.32339	22.3151	12.5055	8.39277	6.54698	10.6776	4.79239	6.50311	5.8629	6.70579	7.21201	3.3417	6.76327	3.10615	1.34025
Locus_21287_Transcript_1/1	Protein OCTOPUS-like	hypothetical protein (DUF740)	3.22712	4.23226	2.54522	2.35592	3.87054	1.37871	3.53334	3.94669	2.22968	0.454755	1.69547	0.790922	6.74748	8.68387	6.51621	6.32563	7.3885	5.18631	8.74221	3.03613	4.9527	3.7286	4.73149
Locus_845_Transcript_1/2	Transcription termination factor MTEF18, mitochondrial	transcription termination factor family protein	2.58327	2.57374	1.58356	1.9728	1.68015	1.48544	2.20441	2.58017	3.90509	1.09399	1.1555	0.519836	6.81485	9.22145	5.85822	7.25608	6.08386	7.36005	9.47641	1.50163	2.92718	3.254	1.81832
Locus_10146_Transcript_1/1	Protein SIEL	ARM repeat superfamily protein	4.56547	2.70433	3.29909	2.77498	3.01396	0.913841	3.17252	3.48849	2.38797	2.65627	2.78842	2.56677	8.24703	7.08957	6.18176	6.08141	4.59802	4.15817	5.50001	2.17003	2.44806	2.88272	3.89304
Locus_5817_Transcript_2/2	Protein BIG GRAIN 1-like E	suppressor	0	0	0	0	0	6.70572	0.901602	0	0	1.0555	0.0022552	2.7154	3.7484	14.6887	2.94588	5.03794	10.7493	4.05402	4.98134	19.3038	28.1227	18.1074	12.6928
Locus_21169_Transcript_1/1	Protein OCTOPUS-like	hypothetical protein (DUF740)	2.43982	1.9595	3.36769	3.25127	2.90277	0.359132	2.47677	4.96379	0.0117539	0	0.793589	0.760003	6.54813	6.57213	8.02548	4.65755	3.70943	4.49469	4.98838	0	0.162081	1.03804	1.59454
Locus_4346_Transcript_9/10	Calcium-dependent protein kinase 17	phosphoenolpyruvate carboxylase-related kinase 1	3.41756	2.57565	2.64515	3.21488	3.32985	2.96039	3.43149	3.05799	2.74587	3.01264	2.18202	2.15975	4.94525	8.60458	7.50607	7.73524	5.14365	3.20656	4.09984	1.79371	3.39034	3.25817	3.6655
Locus_1269_Transcript_12/15	T-complex protein 11-like protein 1	T-complex protein 11	3.29329	2.71397	4.35253	3.03823	2.65503	2.81623	2.17101	2.89854	1.12944	2.57189	2.92876	2.85881	8.14304	6.64416	6.18556	2.7337	3.93898	2.05988	2.93497	1.58257	4.51771	2.58613	4.26989
Locus_1699_Transcript_3/6	ABC transporter B family member 11	P-glycoprotein 11	0.42895	1.28535	0.416317	1.13673	2.46721	4.48884	3.1492	3.51704	4.34999	19.7472	17.9126	6.53083	7.23447	9.23812	4.44006	8.9265	3.73386	1.64786	5.70755	8.28224	3.74693	6.01883	5.88663
Locus_7468_Transcript_4/27	Light-sensor Protein kinase	Protein kinase family protein	3.14769	1.94709	1.2953	2.10888	6.27183	2.39601	4.94764	6.19757	3.85489	5.60762	4.40186	9.25079	7.89079	7.8159	5.19514	5.16822	4.75536	6.62878	4.73352	2.88374	6.03633	1.53719	8.30196
Locus_7313_Transcript_1/11	Glucan endo-1,3-beta-glucosidase 3	Carbohydrate-binding X8 domain superfamily protein	1.23625	0.791709	1.08225	1.10295	3.14202	4.10603	3.32677	2.80293	1.57801	1.91139	3.68443	0.820698	8.09557	8.29461	4.49269	18.0788	7.98943	12.5789	15.8885	1.76082	2.91721	1.23496	5.37579
Locus_18611_Transcript_1/1	SET domain-containing protein 4	SET domain-containing protein	3.75643	2.83469	3.2475	1.63091	4.55268	1.49184	4.38251	3.21265	6.63733	3.71014	2.20281	1.18362	5.1476	8.22151	7.46197	6.91241	4.70587	8.58965	7.62142	5.95108	2.68751	5.92361	2.15598
Locus_17411_Transcript_5/6	RNA polymerase sigma factor sigB	RNApolymerase sigma subunit 2	2.43711	2.00462	2.71984	1.40829	1.42637	0.900457	0.530391	0.766627	2.21451	1.35223	1.6696	1.61524	8.07795	7.1465	5.50633	1.25825	2.15246	1.24773	0.974596	2.59105	3.66733	3.51272	1.28675
Locus_3222_Transcript_4/4		hydroxyproline-rich glycoprotein family protein	1.46541	1.6464	0.917572	1.06774	4.33943	1.74124	3.61099	4.13461	4.51682	0.322024	2.33112	3.01659	11.0355	6.68171	2.90068	3.31807	2.39057	3.60013	12.5076	1.99869	18.0301	2.78165	4.04018
Locus_8874_Transcript_5/7	Rho GTPase-activating protein 1	Rho GTPase activating protein with PAK-box/P21-Rho-binding domain-containing protein	2.45158	2.56459	2.96086	1.83436	2.18042	2.53702	1.1721	1.55733	2.79548	2.63252	6.54404	2.18334	8.60875	7.7638	4.06827	1.36571	0.374364	0.337895	5.2692	1.63336	5.7094	4.33557	2.17387
Locus_2130_Transcript_5/43	Protein translocase subunit SecA	Leucine-rich repeat transmembrane protein kinase	4.22874	3.3706	3.23227	2.29232	2.77505	4.09513	1.82757	2.83716	1.48513	1.55515	2.2091	1.54109	6.67864	7.01079	6.72613	4.70396	1.75139	2.89567	2.50062	0	1.4611	1.57398	2.55268
Locus_11504_Transcript_2/2	Glycosyltransferase family 92 protein RCOM_0530710	C3H4 type zinc finger protein (DUF23)	3.60367	2.16913	3.6128	1.62926	4.04236	4.12186	3.53564	4.14547	4.22166	5.37179	4.75146	5.9068	7.30641	7.61921	5.23981	6.41942	7.30934	7.25376	6.05288	3.55522	4.52578	4.31378	5.73513
Locus_17212_Transcript_1/2	Protein root UVB sensitive 4	root UVB sensitive protein (Protein of unknown function%2C DUF647)	3.98778	2.45661	3.23409	2.05839	2.64928	1.95361	2.72762	4.43066	1.72051	0.730846	0.271343	0.207363	7.74719	6.73552	5.49012	6.09136	4.64509	4.70208	5.4114	0.817501	0.149193	0.475353	1.28068
Locus_6986_Transcript_1/5	SAC3 family protein C	SAC3/GANP/Nin1/mts3/eIF-3 p25 family	4.26482	2.57896	3.3758	2.16027	2.08476	0.994373	3.38854	3.05278	2.33348	0.837498	2.78042	1.44585	7.92521	6.50062	5.46794	7.05244	4.34728	5.72684	4.82128	2.67283	3.9967	3.96148	3.74793
Locus_20508_Transcript_1/1	Uncharacterized protein in pnlA 3'region (Fragment)	aspartate-glutamate racemase family	2.49354	0.269801	3.55514	1.80025	8.6672	7.42591	4.1436	4.52101	6.54159	15.9736	10.524	6.95091	6.49504	6.96724	6.3063	9.57665	19.3112	6.65001	5.66813	19.9271	19.5139	19.4355	19.958
Locus_5515_Transcript_1/6	Probable transmembrane GTPase FZO-like, chloroplastic	FZO-like protein	3.16838	2.13873	2.17418	2.70569	1.26165	0.317893	2.12865	1.76748	4.57626	2.77269	2.17782	2.34978	4.99861	8.75263	5.92514	2.51122	3.03896	3.06997	2.47348	6.24738	4.73974	6.04385	1.93512
Locus_10069_Transcript_1/1	F-box only protein 13	F-box family protein	2.22609	2.19367	1.80193	2.05941	2.45782	0.604872	1.6996	2.4374	2.38591	0	0.10462	1.33285	6.11247	8.40842	5.15057	4.62891	2.70728	4.1725	4.2706	2.85354	0.829589	1.67549	1.50198
Locus_8134_Transcript_2/3	E3 ubiquitin-protein ligase UPL7	ubiquitin-protein ligase 7	3.44365	2.5946	2.58757	1.93656	3.30268	3.04876	4.7053	4.56599	2.9909	4.65442	1.38352	1.73154	7.07115	6.61619	5.90535	7.97198	7.44091	8.54006	9.08936	4.49868	4.94216	3.7911	4.27165
Locus_15180_Transcript_2/4	Protein ALTERED PHOSPHATE STARVATION RESPONSE 1	benzoyl-CoA reductase subunit C%2C putative (DUF630 and DUF632)	2.86228	1.18193	1.85139	0.923655	1.50384	0.347569	1.44075	1.42325	0.82373	0.188205	0.822586	0.659772	6.71994	6.85333	5.87954	6.37135	4.47168	4.97926	4.4363	2.87965	3.29224	5.41869	4.70325
Locus_15588_Transcript_9/22	Disease resistance protein RPS2	NB-ARC domain-containing disease resistance protein	2.9724	1.71638	1.68086	1.94489	3.6771	1.63351	3.31218	3.53939	3.14314	3.44226	2.82054	2.88168	7.33878	7.27018	4.79827	8.18374	7.16131	6.2795	7.48429	3.09949	4.61794	4.17411	3.60235
Locus_10150_Transcript_1/1	Zinc finger protein 4	zinc finger protein 4	2.22278	2.00135	3.28401	4.18332	7.1371	0	2.67819	4.81871	1.20728	0.421957	0	0.0202826	5.82049	7.24552	6.31166	1.29502	1.95865	1.59713	1.60636	3.72157	3.01537	2.82977	2.38301
Locus_6480_Transcript_1/4	Pentatricopeptide repeat-containing protein At1g62680, mitochondrial	Pentatricopeptide repeat (PPR) superfamily protein	4.42728	2.7636	2.86049	2.93102	2.86944	2.89169	2.85149	4.07433	2.74332	2.54844	3.13328	1.93611	5.98003	7.59014	5.7875	6.73164	4.90657	7.90957	7.25953	2.49111	5.2768	4.5704	3.89647
Locus_13158_Transcript_1/2	Calmodulin-binding protein 60 B	Calmodulin-binding protein	2.70039	2.5082	1.45289	1.72234	2.95041	0.544302	2.11823	2.01968	0.607925	0.9957	1.39643	2.39413	8.49022	4.2991	6.44978	12.2688	3.49039	9.22038	9.27906	0.011035	1.47576	1.4755	1.72126
Locus_11447_Transcript_1/2	Uncharacterized protein Rv1502	Arabinanase/levansucrase/invertase	2.74909	1.31158	1.71361	0.941605	4.63259	1.89036	1.9407	2.033	1.75512	2.91897	3.53725	3.76005	6.86547	6.44705	5.80173	8.48776	6.63782	4.95075	4.45692	4.70426	5.65879	6.98132	5.4372
Locus_15077_Transcript_1/1	Glycosyltransferase family protein 64 C3	Nucleotide-diphospho-sugar transferases superfamily protein	2.52311	3.60276	2.45248	3.58488	3.39774	0.859682	1.20371	1.72282	3.50466	5.47341	3.32447	4.46724	6.11265	7.66012	5.31872	6.17194	5.87458	4.36232	4.50606	3.20991	3.77018	2.6474	3.22877
Locus_7839_Transcript_2/3	Leucine-rich repeat receptor-like serine/threonine-protein kinase At1g17230	Leucine-rich receptor-like protein kinase family protein	1.36675	0.195548	1.05735	0.670868	3.1539	2.02122	2.23463	2.32713	7.84042	8.56462	9.99936	12.0725	7.38421	6.57271	5.07271	11.3021	8.02642	10.0162	10.3058	5.55878	3.37156	6.57658	9.80282
Locus_5718_Transcript_9/12	NAC domain-containing protein 75	NAC domain containing protein 75	0.363233	0.911973	0.229391	0.27262	1.02976	0.775857	0.156345	0.540557	2.25333	2.70648	1.85358	4.32646	6.40671	8.19095	4.42189	8.09653	3.59506	4.24781	6.65785	1.8789	2.7092	1.15384	2.24477
Locus_5632_Transcript_1/8	SCAR-like protein 2	SCAR family protein	3.5978	1.60029	3.19876	2.63174	1.58518	3.67919	2.85956	1.97213	2.41953	3.30203	4.13064	3.19647	7.2832	6.34139	5.35474	4.24139	6.38294	5.34789	5.46657	3.18444	5.85849	4.58484	2.21009
Locus_15924_Transcript_2/3	DExH-box ATP-dependent RNA helicase DExH15 chloroplastic	DEAD/DEAH box helicase	3.12655	1.56306	3.5623	2.19279	1.67278	0	0.839889	0.907255	2.34043	1.7924	2.70579	3.60871	5.64294	7.86128	5.47051	3.0314	2.71719	2.63998	1.74629	4.02829	2.14482	3.37645	3.97346
Locus_12368_Transcript_1/1	Jacalin-related lectin 3	Mannose-binding lectin superfamily protein	0.137683	0.486517	0.160066	0.283947	0	0	0	0.0624554	0.296152	0.73273	0.181007	0.0239689	5.6944	5.74666	7.50728	14.6971	14.7465	20.7413	17.1428	4.27919	7.14795	6.89697	5.30326
Locus_11197_Transcript_1/1	Protein DWD HYPERSENSITIVE TO UV-B 1	transducin family protein / WD-40 repeat family protein	3.38049	2.02866	2.5667	2.38294	0.581545	0.899758	3.16548	1.89502	6.36173	5.57174	6.7423	5.56814	7.31987	6.42582	5.14249	1.91842	5.6682	3.68264	4.58026	3.41878	8.24871	7.79751	6.43819
Locus_18100_Transcript_2/4	Leucine-rich repeat receptor-like serine/threonine-protein kinase At1g17230	Leucine-rich receptor-like protein kinase family protein	1.3544	0.406209	1.07368	0.462396	4.45644	2.0532	3.04066	2.18444	8.78406	9.7297	13.2287	13.5346	6.50221	6.47512	5.86583	10.828	9.10953	10.2127	11.9989	5.79609	3.9919	6.57673	10.3121
Locus_14746_Transcript_3/6	Late embryogenesis abundant protein 47	Seed maturation protein	2.52226	2.1356	2.65394	1.42995	1.2362	0	0.847227	1.00313	0.697758	0.757116	0.963418	0.880175	7.35844	6.72195	4.71124	2.2952	2.64974	1.51008	1.56404	0.94482	2.05538	1.69197	1.73626
Locus_6774_Transcript_3/3	Transcription factor bHLH51	basic helix-loop-helix (bHLH) DNA-binding superfamily protein	1.47367	0	2.346	1.31554	0.736871	0.324936	2.93854	1.89815	4.6448	22.7465	4.77529	16.0624	5.91992	5.24532	7.60373	1.09818	2.26628	10.3242	10.4251	8.54981	4.68884	8.12335	32.8976
Locus_12561_Transcript_1/2	WRKY transcription factor 44	WRKY family transcription factor family protein	1.40641	1.75627	1.46511	1.81226	2.49711	3.51824	9.81491	3.28179	11.7278	4.87332	7.28616	5.86001	7.45887	7.82201	3.46415	9.5381	6.89345	9.45506	7.77321	7.22767	8.14962	8.63575	4.40493
Locus_5073_Transcript_10/17	Disease resistance protein RPS2	NB-ARC domain-containing disease resistance protein	2.1497	0.867026	1.01827	1.21824	1.65888	1.4336	3.07444	3.14837	1.51231	1.00276	1.24279	2.89449	7.24091	6.26304	5.23231	6.77798	7.45039	8.30056	8.84832	2.58845	1.81942	1.87467	6.36897
Locus_7646_Transcript_1/2	Error-prone DNA polymerase	serine protease%2C putative (Protein of unknown function%2C DUF538)	1.11866	2.27016	1.92188	2.30615	2.77295	0.595478	4.04689	5.18336	2.42877	1.40035	2.84223	0.70564	8.05	6.89517	3.72755	8.86142	10.9248	11.6805	9.90406	3.93782	2.53442	3.7689	4.39923
Locus_1109_Transcript_122/124	Retrovirus-related Pol polyprotein from transposon RE1	Copia-like polyprotein/retrotransposon	2.02046	1.27763	1.46549	2.72523	2.28122	14.1135	5.67194	2.52709	2.40217	4.30976	3.10625	2.98506	5.37335	7.85218	5.30603	7.08611	4.72908	4.65267	6.71768	5.50891	3.5447	3.54727	5.29592
Locus_8960_Transcript_2/3	Chloroplast sensor kinase, chloroplastic	chloroplast sensor kinase	2.02997	1.5396	2.35642	1.84497	0.0835145	0.305143	0.593451	0.632352	1.17051	0.531844	0.51648	1.64301	6.96695	5.8114	5.73673	2.43886	1.2568	1.72241	1.30768	1.91829	1.77793	1.70048	1.50473
Locus_10695_Transcript_4/7	Putative pentatricopeptide repeat-containing protein At1g31840	Tetratricopeptide repeat (TPR)-like superfamily protein	3.38629	2.52239	3.47139	1.85299	1.50976	2.52628	10.3692	5.76269	2.58973	2.05606	1.2324	1.71752	6.06724	5.78923	6.62755	5.89988	6.15002	4.38061	3.73691	2.39519	1.1515	1.82203	5.6172
Locus_6438_Transcript_7/8	Pentatricopeptide repeat-containing protein At3g53700, chloroplastic	Pentatricopeptide repeat (PPR) superfamily protein	3.10169	2.67636	2.50003	1.81894	2.09271	1.74864	1.90735	2.18627	4.25456	1.21055	1.9734	4.05042	5.20447	7.86311	5.09352	2.44477	2.2319	1.91887	1.93541	4.02462	4.49087	6.21482	1.24875
Locus_17062_Transcript_1/1	Beta-1,3-galactosyltransferase GALT1	galactosyltransferase1	2.67213	1.77141	2.08179	2.38075	3.4183	1.06901	1.49544	2.18086	3.81934	4.21938	3.53799	1.92151	5.87343	6.528	5.72564	11.6969	6.21657	10.2795	8.85125	4.08556	7.42706	5.53851	2.64448
Locus_1182_Transcript_24/44	NDR1/HIN1-like protein 13	transmembrane protein	1.75593	1.44792	1.92471	3.82738	2.59102	2.32969	5.40581	3.92665	41.1699	22.5392	40.1592	8.69248	7.10394	4.45127	6.47666	7.57515	7.73415	10.4115	7.69624	4.73497	6.22088	7.63483	5.78967
Locus_2680_Transcript_1/3	ATP synthase subunit delta	Protein kinase superfamily protein	1.42302	1.02871	2.32642	1.16036	0	0	0	0	0.341688	0.332929	0.559391	0.29313	4.45862	6.46943	6.99208	0.426848	0.533536	0.381169	0.324425	1.048	1.65086	1.65789	1.98371
Locus_16151_Transcript_4/5	TYRO protein tyrosine kinase-binding protein	transmembrane protein%2C putative (DUF1191)	1.9313	2.53699	1.28408	2.2004	7.86434	2.85559	13.3102	13.919	5.50752	2.35146	2.81305	2.02265	5.61504	7.80899	4.4439	11.358	9.54201	11.7729	9.1151	5.11272	4.47234	4.95155	2.97451
Locus_21661_Transcript_1/1	Glycosyl hydrolase 5 family protein	Cellulase (glycosyl hydrolase family 5) protein	2.26493	1.31026	2.42614	2.55693	1.0034	5.75832	1.12709	0.285963	1.2593	0.90104	3.21337	3.20731	5.29108	7.99011	4.52144	1.92879	1.96717	1.5252	1.0421	1.38042	0.755643	1.25195	1.65887
Locus_13686_Transcript_2/4	Protein CYSTEINE-RICH TRANSMEMBRANE MODULE 12	cysteine-rich TM module stress tolerance protein	1.32531	0.39774	0.220014	0	0.712972	0	1.52267	1.02915	0.528857	1.59009	0.716413	1.00155	7.90969	7.56129	2.30545	12.8406	9.54855	9.37127	7.16055	4.69488	8.52577	5.12233	4.55386
Locus_21685_Transcript_4/7	BAG family molecular chaperone regulator 6	BCL-2-associated athanogene 6	0.817298	1.05276	0	0.316912	0	0	0	0.0892608	1.55279	0.894565	0.710711	1.32157	6.97975	7.41907	3.1565	0.172159	0.725557	1.39704	1.07683	0.0873084	0.493943	0.205198	0.652716
Locus_7357_Transcript_2/5	E3 ubiquitin-protein ligase RING1	RING/U-box superfamily protein	2.11535	2.47109	0.88039	1.78661	0	3.12741	0	0	1.45299	5.18638	2.08612	2.22711	3.38474	7.03256	7.06477	0	2.2967	8.49116	3.5017	0.228693	3.50559	4.87742	4.62651
Locus_7533_Transcript_10/10	Receptor-like protein kinase HERK 1	hercules receptor kinase 1	1.46824	0.778816	0.957375	2.08155	0.987009	1.59337	2.26757	2.34009	5.37585	4.76403	8.06402	3.4754	4.63777	8.13766	4.58102	8.97477	9.07749	10.0925	9.25589	8.24337	10.0691	12.662	6.72304
Locus_5199_Transcript_19/22	N-acetyl-D-glucosamine kinase	Actin-like ATPase superfamily protein	1.30392	0.293943	1.86717	0.529955	2.85693	0.235433	4.08073	1.88104	0.999901	2.18474	1.21712	0.959381	6.83615	5.08991	5.40278	9.36798	5.70796	4.65178	7.40245	2.36855	3.92021	2.71371	5.12875
Locus_22912_Transcript_1/4	Transcription factor bHLH74	basic helix-loop-helix (bHLH) DNA-binding superfamily protein	1.22027	1.42074	0.463716	0.969908	1.49096	0	1.17067	1.12816	0.745809	0.343522	0	0	7.66337	5.19405	4.46639	5.12088	2.76307	6.08931	7.27847	3.4341	2.62338	0	0
Locus_3024_Transcript_1/2	Cytosolic purine 5'-nucleotidase	HAD-superfamily hydrolase%2C subfamily IG%2C 5'-nucleotidase	4.08181	2.34662	2.78372	2.24968	7.30078	4.90612	8.12084	7.94172	4.4808	4.70477	3.7349	3.51106	5.75373	5.31745	6.16769	14.9167	15.9331	14.3232	16.8791	9.42042	13.3329	10.1049	11.7143
Locus_3276_Transcript_1/1		Sterile alpha motif (SAM) domain-containing protein	2.37147	1.38404	0.303788	0.586296	3.05582	0.553294	1.68659	0.713733	5.11988	1.46671	0.688084	1.18811	7.15198	7.12762	2.95199	11.8866	2.54736	2.99019	2.32688	1.87391	3.15029	0.0789623	1.22389
Locus_19181_Transcript_1/1	RNA-directed RNA polymerase L	CAAX amino terminal protease family protein	1.25815	1.28785	1.31529	1.06858	0.724033	0	0	0	0.491247	0.926974	0.286339	0.172515	4.96182	7.74081	4.29394	1.33259	1.07497	0.855116	0.925221	1.99611	0.892041	1.06538	0.227995
Locus_1820_Transcript_14/22	60S ribosomal protein L33-A	pesticidal crystal cry8Ba protein	2.88702	1.82454	2.89179	1.7265	3.76135	2.61818	4.97382	4.50463	4.84116	4.76662	3.17386	1.21777	5.5137	6.70343	4.7759	5.36943	4.59683	7.9691	6.83747	4.62658	5.68406	4.2302	5.31789
Locus_1459_Transcript_1/1	Pentatricopeptide repeat-containing protein At4g16835, mitochondrial	Tetratricopeptide repeat (TPR)-like superfamily protein	2.41841	3.06769	2.12785	3.05296	3.24085	4.96227	5.28412	4.31594	3.61768	4.23253	4.06856	1.62754	4.89425	7.46923	4.36188	5.33393	6.81331	7.46237	7.26067	3.72283	5.95975	9.07349	3.40156
Locus_19708_Transcript_2/3	Peptidyl-prolyl cis-trans isomerase FKBP16-3, chloroplastic	FKBP-like peptidyl-prolyl cis-trans isomerase family protein	2.0779	0.865864	1.18167	0.575698	2.71895	1.38488	1.95391	1.45275	2.59774	1.63465	3.73292	1.00685	5.57056	7.25943	3.87703	3.44813	5.10794	2.96493	3.13081	2.12074	3.25555	4.47401	1.67222
Locus_13437_Transcript_2/2	Glucan endo-1,3-beta-glucosidase 1	Carbohydrate-binding X8 domain superfamily protein	0.438123	0.875842	0	0.640903	0	2.15052	0	0	1.30864	0	0	0.447209	4.45409	7.8059	4.44312	12.3876	8.35046	6.93568	8.06742	0.165821	0	0.322183	2.80589
Locus_8611_Transcript_1/1	Pentatricopeptide repeat-containing protein At3g51320	Pentatricopeptide repeat (PPR) superfamily protein	3.117	2.52807	2.41072	1.45189	3.59259	3.00589	5.07971	5.75108	3.79311	0.798029	3.20318	1.92794	5.14319	6.89811	4.57921	5.23393	6.15288	10.3465	9.40964	2.5052	3.17257	5.84633	2.73906
Locus_7358_Transcript_6/7	Probable magnesium transporter NIPA4	magnesium transporter%2C putative (DUF803)	2.19359	0	2.61289	0.818401	6.15246	2.9436	5.91522	11.9148	1.83861	4.77573	3.58281	2.37633	6.20554	4.1878	6.10293	6.89586	2.17426	4.90083	4.06789	1.17512	3.42037	3.13987	3.23889
Locus_19115_Transcript_1/1	Alpha/beta hydrolase domain-containing protein 17C	alpha/beta-Hydrolases superfamily protein	2.58836	1.86587	2.277	2.75221	0.956346	1.3398	3.24418	2.98284	6.65954	7.07958	12.2682	14.7965	4.61357	7.81798	3.8268	5.0873	3.45383	4.40532	3.73937	4.24439	6.75933	4.35571	5.50848
Locus_3398_Transcript_2/5	Probable DEAD-box ATP-dependent RNA helicase 48	DEA(D/H)-box RNA helicase family protein	3.88768	2.92152	2.08744	2.20217	2.58775	1.09355	4.35469	3.36462	2.47081	0.568193	0.879215	0.110196	5.53676	5.56013	5.1338	4.08354	3.87091	6.10448	6.45253	1.09855	2.09288	2.23982	1.02988
Locus_11248_Transcript_1/1	Protein PSK SIMULATOR 1	plant/protein (DUF668)	3.11252	1.99425	2.18304	3.59705	0.969249	1.45979	1.3775	1.60531	0.445897	0.49055	0.46193	0.318239	5.75355	5.73637	4.70863	5.09728	4.23017	5.50013	5.87091	2.33748	3.99501	1.61042	3.54893
Locus_5073_Transcript_9/17	Disease resistance protein RPS2	NB-ARC domain-containing disease resistance protein	2.44925	1.61899	1.15328	1.78223	2.27353	1.71956	3.2842	3.15621	1.60599	1.11969	2.0681	2.47532	5.98321	6.40597	3.7913	6.3197	5.74164	8.51576	7.83019	1.64854	1.53641	2.6429	4.9946
Locus_10459_Transcript_2/4		cytomatrix protein-like protein	2.98957	2.24961	2.58219	1.8681	7.34235	4.71324	4.43457	4.72314	3.28674	3.62563	3.13311	2.01017	5.10119	5.92366	5.07756	8.80571	6.58902	8.00938	6.06683	3.2792	7.94587	7.6278	4.61745
Locus_9897_Transcript_1/2	GATA transcription factor 2	GATA transcription factor 2	1.63289	0.75259	1.51731	1.47574	0	1.13474	0.525645	0	0.508772	0	0.145848	0	5.01165	6.90273	4.15566	4.68928	4.01876	2.36793	1.89947	1.69736	1.27042	2.76138	1.23637
Locus_16263_Transcript_1/4	tRNA dimethylallyltransferase	reverse transcriptase-like protein	2.81434	2.33517	3.08362	2.00923	1.25284	4.42888	2.13561	1.82526	1.36451	0.968594	0.948694	0.741813	6.0377	6.16847	3.72094	7.77134	15.269	5.30472	5.97213	2.16789	2.72235	2.93543	2.42297
Locus_10982_Transcript_3/3	Carboxy-terminal domain RNA polymerase II polypeptide A small phosphatase 1	Haloacid dehalogenase-like hydrolase (HAD) superfamily protein	2.49201	2.6119	2.72829	2.20895	4.59107	2.01041	5.41464	4.7754	6.77487	6.97572	6.80102	3.64951	5.2711	4.54217	6.05387	3.48246	4.93126	4.36524	6.63796	5.98652	7.19537	7.89054	8.08101
Locus_5073_Transcript_13/17	Disease resistance protein RPS2	NB-ARC domain-containing disease resistance protein	2.10987	1.54821	1.41261	1.92624	2.07456	1.8799	3.4719	3.33849	1.50528	1.40706	1.03969	2.53972	5.65222	6.40982	3.74125	4.70299	5.42068	8.18662	8.66156	1.5866	1.97635	3.73895	6.51256
Locus_15254_Transcript_1/1		homolog of Synechocystis YCF37	1.99036	2.05363	1.63305	0.89927	0.76623	0	1.05173	2.1643	0.619671	3.02649	1.54925	1.64178	3.51868	7.64564	4.50826	3.53399	1.24979	1.17028	0.839661	3.28389	1.63424	1.07525	0.804518
Locus_10484_Transcript_2/4	AP2-like ethylene-responsive transcription factor AIL1	Integrase-type DNA-binding superfamily protein	2.74497	1.16158	2.24078	1.21251	2.6581	2.39125	2.56387	2.82568	2.73644	3.12099	2.61639	2.59219	6.31654	5.19142	4.13619	8.67903	5.07916	6.26417	5.97192	3.97422	5.4336	3.82775	5.62892
Locus_21631_Transcript_1/2	Early nodulin-like protein 1	early nodulin-like protein 4	0.309429	0.542318	0	0.382923	1.21769	1.32512	2.52005	1.51193	5.67855	2.54472	9.13283	3.91022	5.94197	7.1505	2.42792	9.16254	8.9902	18.2856	6.92816	11.3437	17.4091	23.693	9.65262
Locus_6887_Transcript_6/8	Pentatricopeptide repeat-containing protein At1g52620	Pentatricopeptide repeat (PPR) superfamily protein	3.07912	2.23341	1.90515	1.67082	1.97027	1.57908	1.69898	1.64296	0.975239	1.9563	2.00309	1.92948	4.82046	6.66103	3.99337	3.25634	2.84051	3.24289	4.26567	1.80939	3.98308	3.17759	3.68362
Locus_6072_Transcript_1/2	tRNA modification GTPase MnmE	tRNA modification GTPase	2.85513	2.51056	2.55364	1.81999	2.92143	1.21102	3.67403	3.38007	2.69995	1.91574	2.62102	0.910918	5.04069	6.14866	4.08484	5.81041	5.13286	4.40046	4.13902	4.21203	2.70215	3.3231	1.08108
Locus_15156_Transcript_1/1	Protein transport protein SEC31	hypothetical protein	0.957738	0	0.600683	0.384905	0.0960949	0.500885	0.509061	1.10398	2.19794	3.33896	1.51865	2.21198	7.64917	2.74889	4.75528	12.7202	11.3479	15.5079	13.8629	7.75553	4.43507	4.15146	8.85947
Locus_5278_Transcript_1/1	Heat shock protein 78, mitochondrial	Polynucleotidyl transferase%2C ribonuclease H-like superfamily protein	2.3285	1.44222	1.84566	1.00042	0	0	0	0	0.0921625	0	0.471212	0	5.17798	5.00885	4.92527	2.7159	3.44971	1.67695	2.14319	0.800475	0.560067	0.344649	0.797737
Locus_5258_Transcript_1/1	Pentatricopeptide repeat-containing protein At4g16390, chloroplastic	pentatricopeptide (PPR) repeat-containing protein	0.805633	1.37314	0.658581	2.04247	1.47117	1.53331	1.62899	1.98503	3.68467	1.98551	2.40702	1.65322	2.84086	8.04049	4.17375	4.99759	2.89024	2.42455	3.5035	2.74972	3.14252	4.8657	3.26174
Locus_5632_Transcript_3/8	SCAR-like protein 2	SCAR family protein 4	2.47757	0.961947	2.12945	1.67616	1.07822	1.87614	1.04837	0.678278	1.15264	2.28536	1.66989	1.48576	5.6155	5.02699	4.38386	2.23325	4.88894	2.80859	2.26261	1.12858	3.47428	2.13243	1.82149
Locus_8274_Transcript_3/3	Haloacid dehalogenase-like hydrolase domain-containing protein 3	Haloacid dehalogenase-like hydrolase (HAD) superfamily protein	2.81042	0.149897	1.28805	1.04011	5.16967	4.02937	5.20177	4.92617	5.83104	7.36101	4.80058	3.70371	3.98573	3.91583	7.11753	5.16721	4.38253	2.22146	0.658889	7.59815	5.74056	4.38006	0.620155
Locus_21313_Transcript_1/1	Taxadien-5-alpha-ol O-acetyltransferase	HXXXD-type acyl-transferase family protein	0.837057	0	0	0	0	0.174328	0	0	0.691509	0.439565	1.23341	0	5.31527	4.98259	4.70642	2.16833	3.56229	3.68162	3.63915	5.18025	5.77747	2.44416	0.774724
Locus_10350_Transcript_4/5	Uncharacterized membrane protein YuiD	Acid phosphatase/vanadium-dependent haloperoxidase-related protein	3.13198	2.09777	1.96996	2.32307	4.15628	4.0016	3.13826	4.4945	5.6352	4.05796	3.68317	3.22287	5.12243	5.66604	4.15041	4.72113	3.37498	3.32399	4.17035	2.73218	2.76398	3.17293	3.79368
Locus_20727_Transcript_5/5	MLP-like protein 423	MLP-like protein 423	0	0	2.44094	0	1.83251	7.98138	7.39749	5.9633	3.23761	1.26022	8.95064	14.4776	3.85643	5.69914	5.18762	2.52109	2.57399	1.80906	2.40241	0	0	1.00244	2.39475
Locus_10503_Transcript_2/2	Protein PEP-RELATED DEVELOPMENT ARRESTED 1, chloroplastic	hypothetical protein	2.4682	1.1597	0.870791	1.79164	2.04587	1.49921	2.32641	2.20034	3.18265	0.992996	1.25413	1.4165	4.80558	6.02362	3.71617	2.23325	2.67817	3.23406	2.00989	3.09342	2.02139	4.80572	2.09425
Locus_12680_Transcript_1/1	Large ribosomal RNA subunit accumulation protein YCED homolog 1, chloroplastic	BTB/POZ domain protein%2C putative (DUF177)	1.35759	2.03157	0.990388	1.01911	2.64128	1.61766	1.02094	1.38517	1.55389	0.698823	0.976723	0.853165	2.8161	7.08598	4.62235	3.86061	2.41953	3.0463	4.44165	2.87456	1.56728	2.1018	2.0864
Locus_18432_Transcript_1/1	Pentatricopeptide repeat-containing protein At1g06143	basic helix loop helix DNA-binding superfamily protein	2.10505	2.23407	1.42007	1.61924	0.780852	3.91291	2.7215	2.96913	3.60783	6.78695	6.92116	3.79688	5.39891	5.1719	3.85292	4.92121	4.96438	7.40867	7.98643	2.66249	5.66886	4.71265	0.848336
Locus_3268_Transcript_1/1	Zeaxanthin epoxidase, chloroplastic	zeaxanthin epoxidase (ZEP) (ABA1)	1.24731	0.30889	1.08941	0.941279	3.32413	1.30338	0.67745	1.56804	5.05524	2.28297	3.24895	2.90558	4.8911	5.15171	4.26852	7.04614	4.15536	2.51245	3.27563	4.38322	5.78933	4.76371	4.26492
Locus_22049_Transcript_1/2	dCTP pyrophosphatase 1	dCTP pyrophosphatase-like protein	0.235513	0	0	0	2.7402	4.0204	1.89029	1.31285	1.72345	1.49721	0.962848	1.47489	5.52154	6.48575	2.30066	15.254	58.9403	30.9916	30.8912	15.1307	22.8183	23.1938	17.8754
Locus_1953_Transcript_1/1	Phytosulfokine receptor 1	phytosulfokin receptor 1	0.893535	0.477989	0.582981	0.525972	1.53721	0.843603	1.36156	1.84897	4.01274	2.486	2.64587	1.55449	4.92166	6.42244	2.94036	6.92583	3.88392	5.22127	6.52189	5.35237	2.56608	3.0308	4.88487
Locus_8416_Transcript_3/8	S-crystallin SL11	Putative thiol-disulfide oxidoreductase DCC	2.22308	2.46977	1.21036	1.24312	2.79165	0.786112	1.01727	1.1998	3.42247	1.52453	1.45435	0.674024	6.43785	4.19909	3.53365	1.7747	1.9915	4.2908	2.7413	1.12566	0.956695	4.36319	1.87412
Locus_22203_Transcript_1/1	Periplasmic nitrate reductase	MuDR family transposase	1.56375	0.826041	0.448012	0.973183	0.133201	0	0	0	0	0	0.093644	0.901864	6.26535	5.71049	2.08427	2.02533	0.539679	0.598275	1.38115	0.702304	1.45834	0.153934	1.4699
Locus_17253_Transcript_4/4	Lipoyl synthase	zinc finger (C2H2 type) family protein	1.57919	1.80599	1.47835	0.875249	1.73941	0.562525	0.710341	1.14003	1.36252	0.405057	0.36142	1.39582	6.3521	5.0361	2.60126	3.70993	3.78621	3.90109	3.77763	0.595028	1.00398	1.2955	0.619976
Locus_6927_Transcript_2/2	Purine permease 3	purine permease 2	0.62861	0.485284	0.367767	1.84752	0	0	1.21053	0.837779	0	0	0	0.0534834	5.56944	6.13378	2.23705	5.77782	6.65199	6.25623	4.37523	3.61546	1.06409	2.1209	4.83256
Locus_23131_Transcript_1/1	Protein SPA, chloroplastic	DnaJ/Hsp40 cysteine-rich domain superfamily protein	1.73217	0	0.90762	0.64756	2.33534	0.320396	1.63794	1.37322	0.266242	0.244066	0.108844	0	3.61979	5.34415	4.94297	5.50951	5.27672	2.5385	1.94803	4.98165	0.898706	3.92871	1.00502
Locus_4386_Transcript_1/11	tRNA (guanine-N(7)-)-methyltransferase	Leucine-rich repeat protein kinase family protein	2.2045	1.43756	1.807	1.93151	1.30423	3.1951	3.43163	5.46008	5.20147	3.32696	5.42645	7.6594	5.83575	3.48896	4.57302	6.87469	4.83882	5.40508	4.63325	3.84424	3.27373	0.708467	2.53559
Locus_4654_Transcript_5/8		neurofilament protein-like protein	0.768884	0.361386	0.269189	0.50188	0.606076	1.36399	1.38162	1.35209	8.66695	3.78628	5.55757	4.04026	5.98792	4.84969	2.96503	7.229	8.1807	6.6858	6.3364	8.36354	9.46669	12.7645	8.23071
Locus_1292_Transcript_47/85	General transcription factor 3C polypeptide 4		0.903258	0.979027	0.584712	1.11154	1.14022	0	0	0.528872	0.974363	0.792488	0.157879	0	3.6496	5.81039	4.14257	6.0101	4.45639	2.19573	3.31853	3.00186	4.17188	5.49356	2.54286
Locus_2507_Transcript_35/73	Galacturonokinase	galacturonic acid kinase	0.758748	0	0.104565	0.0963832	1.15373	0.840094	1.72312	2.43527	1.86309	1.36756	2.15115	0.475359	2.55505	3.10572	7.94158	3.69377	4.91929	7.26098	4.52159	3.15424	3.76761	4.21601	2.75219
Locus_23524_Transcript_1/1	Uncharacterized protein At4g02000	zinc ion binding / nucleic acid binding protein	1.49919	0.161532	1.56455	1.00399	0	0	0.444816	0.595247	0.312616	0.294828	0	0.146506	3.39141	3.0822	6.90079	2.91845	0	1.55522	3.33192	0	0	0	0.694308
Locus_21176_Transcript_1/1	50S ribosomal protein L10, chloroplastic	Ribosomal protein L10 family protein	1.04101	0.841378	1.51952	1.04828	0	0	0	0	2.47899	0.881636	2.4753	3.41855	4.56937	4.3159	4.41818	2.10596	2.14283	1.62871	0.388091	2.28174	1.62481	3.10692	2.54062
Locus_1856_Transcript_60/60	WAT1-related protein At2g37460	nodulin MtN21 /EamA-like transporter family protein	0.647818	0.72223	1.33628	2.66182	0.0738195	0.611696	1.21759	1.2625	1.16543	2.00206	1.27285	1.72007	3.39582	5.74502	4.00302	0.615099	0.0879019	0.616008	0.731461	0.931177	0	0.824419	1.71041
Locus_3101_Transcript_1/5	Putative ribonuclease H protein At1g65750	RNA-directed DNA polymerase (reverse transcriptase)-related family protein	1.32147	2.22579	2.50321	2.20191	1.55142	0.569347	1.16199	1.35289	4.68449	10.3053	6.76996	5.32434	3.97142	5.20302	3.95239	1.57478	1.27467	1.70072	2.1614	2.45294	1.8287	1.95607	5.51291
Locus_19486_Transcript_3/3	Myosin-binding protein 7	zein-binding protein (Protein of unknown function%2C DUF593)	0.752914	0	0.353592	0.511265	0	0	0	0	1.8935	4.15358	8.85819	8.70264	4.90039	5.28482	2.91378	4.3746	1.98813	6.11075	5.63703	2.1592	5.99551	1.12321	0.131787
Locus_21163_Transcript_3/3	Protein ACCUMULATION AND REPLICATION OF CHLOROPLASTS 6, chloroplastic	Chaperone DnaJ-domain superfamily protein	2.80469	1.90596	1.88175	1.61928	2.27694	1.02677	2.18684	2.47207	2.71752	1.38701	1.49049	1.71403	4.94518	4.34763	3.80188	3.17573	3.78828	3.73316	4.17629	3.43174	2.66277	2.52674	2.58326
Locus_3003_Transcript_5/6	Fructokinase-like 1, chloroplastic	fructokinase-like 1	2.19369	1.49108	0.842552	0.840202	2.84155	4.05022	5.18637	4.59562	7.3698	0.671536	0.536768	0.800201	4.47759	5.71469	2.87556	5.98986	8.36999	7.21783	7.09086	4.39456	2.62714	1.97792	0.638922
Locus_7677_Transcript_9/9	Photosynthetic NDH subunit of lumenal location 4, chloroplastic	FK506-binding protein 16-2	1.07158	0.76793	0.268414	0.929883	1.11591	3.69252	3.17545	2.05367	5.04986	5.9002	8.49715	10.5644	4.9365	4.55084	3.36432	4.1178	7.26764	5.39061	5.9502	3.76781	5.93632	4.81932	2.47308
Locus_21159_Transcript_1/1	Violaxanthin de-epoxidase, chloroplastic	violaxanthin de-epoxidase-like protein	1.88723	1.26773	2.0025	1.23916	1.09193	1.15526	0.767331	0.720588	0.47182	0	0.415859	1.55339	5.00263	4.65263	3.1674	5.32693	5.38379	1.90984	2.51381	1.14263	0.650253	1.44304	2.17786
Locus_12820_Transcript_1/1	G-type lectin S-receptor-like serine/threonine-protein kinase At2g19130	S-locus lectin protein kinase family protein	0.838776	0	0	0	0.015388	0	0	0.553835	5.63048	8.25916	6.99121	3.41813	4.75885	3.23485	4.78705	2.30162	1.02883	1.7485	1.667	1.96591	1.38632	3.24191	6.06968
Locus_8198_Transcript_2/3	E3 ubiquitin-protein ligase RNF126	RING/U-box superfamily protein	0.0480764	0	0.0108563	0.054192	0.701705	0	0.332997	1.62819	0.728239	0.725559	0.348361	0.519791	4.05478	5.09777	3.58654	12.2557	9.16138	10.0684	9.54437	4.48482	7.78356	5.28174	5.01588
Locus_12419_Transcript_4/7	DNA-directed RNA polymerase III subunit 1	nuclear RNA polymerase C1	2.5925	1.85134	2.10324	1.39058	2.31655	2.23744	2.68104	2.04069	3.50409	1.6522	1.30306	0.885977	3.51548	5.50469	3.69709	4.16075	4.38704	4.83228	5.31648	3.95045	2.0005	3.79138	2.18444
Locus_53_Transcript_27/220	RNA-dependent RNA polymerase 1	RNA-dependent RNA polymerase 1	1.80793	1.34134	2.11955	1.59135	2.58152	0.303785	0.738165	0.970845	2.54026	1.10993	2.46902	1.58836	4.54624	5.39389	2.75771	4.44016	1.27771	3.21637	3.15555	1.6729	1.13662	0.683485	2.50804
Locus_2237_Transcript_1/4	Pentatricopeptide repeat-containing protein At3g20730	PPR superfamily protein	1.48602	2.12338	2.68882	1.33382	4.1963	2.92388	4.55718	2.57417	3.44844	2.30588	3.52025	2.32613	3.27119	4.81388	4.48276	7.25755	3.94412	5.84771	5.85787	2.71711	2.35498	5.88073	2.82019
Locus_21264_Transcript_1/1	Cytosolic sulfotransferase 13	P-loop containing nucleoside triphosphate hydrolases superfamily protein	1.60344	1.59026	0.206882	0.186009	5.21187	0.382542	2.46029	2.9903	2.34735	2.74398	2.04259	3.0645	4.56281	4.77692	3.22106	5.37845	3.44214	2.7728	1.96116	3.60437	5.11735	4.82614	1.47428
Locus_1820_Transcript_19/22	60S ribosomal protein L33-A	pesticidal crystal cry8Ba protein	2.35608	1.49389	2.15531	0.821221	1.80383	0.828918	2.59086	2.00176	2.77488	2.18166	1.42069	1.67544	4.58599	3.96883	3.98852	3.66286	2.84158	5.67882	3.98082	3.8094	4.515	3.70566	4.81269
Locus_1814_Transcript_23/24	RNA-binding protein CP33, chloroplastic	RNA-binding (RRM/RBD/RNP motifs) family protein	2.00501	1.44858	0.576662	0.307621	1.13146	1.33757	1.39171	0.771355	1.1772	0.295936	0.40421	0.313419	4.57801	5.17091	2.68006	2.01093	2.85018	1.04487	1.00861	2.59365	1.61934	1.97243	0.641055
Locus_4594_Transcript_11/15	Leucine-rich repeat receptor-like serine/threonine-protein kinase BAM1	Leucine-rich receptor-like protein kinase family protein	0.234334	0.394753	0.763692	1.78394	3.69914	1.65345	2.82488	1.54541	0.547547	0	0	0	4.55163	3.81279	4.05714	5.9499	7.58449	4.75998	4.91178	7.51306	7.05464	6.93168	3.72153
Locus_2574_Transcript_5/20		reverse transcriptase family protein	0.583038	1.08901	1.70831	1.59956	1.99625	0	0.311298	0.29755	0	0	0	0.554106	4.49324	3.9326	3.87444	3.07497	0.681053	1.78733	0.91221	0	2.27152	0.274518	1.25855
Locus_11801_Transcript_2/2	Pentatricopeptide repeat-containing protein At5g50280, chloroplastic	Pentatricopeptide repeat (PPR) superfamily protein	1.80667	1.61296	1.42092	0.954416	1.18156	1.71455	2.31419	2.07729	1.02151	1.21214	1.69658	0.761307	3.60041	5.16949	3.4449	3.7376	3.24872	3.58693	3.86929	1.57401	2.48147	2.7712	1.91487
Locus_12888_Transcript_2/2	GDT1-like protein 1, chloroplastic	Uncharacterized protein family (UPF0016)	0.356089	0	0.177717	0.01478	0	0	0	0	0	0	0	0	3.29214	5.88367	2.93837	0.8152	0.0868322	0.627335	0.354795	0.872535	0.106254	0.171687	0
Locus_1654_Transcript_17/20	29 kDa ribonucleoprotein B, chloroplastic	RNA-binding (RRM/RBD/RNP motifs) family protein	1.89115	1.92402	0.774146	1.11583	3.887	2.4007	1.6189	2.44949	0.625776	0.521753	0.00212967	0.374674	4.18645	4.16395	3.72726	6.30476	3.72164	4.16883	4.51319	1.51679	1.51624	1.0836	0.57302
Locus_11991_Transcript_2/2	E3 ubiquitin-protein ligase RNF168	FAD-binding Berberine family protein	1.05455	1.0984	1.51447	0.457671	0	0	0	2.9661	0.595719	0	0	0	4.65163	4.27359	3.08957	2.744	2.53865	0.892318	1.83066	2.09733	2.10751	0.326047	1.83829
Locus_792_Transcript_6/14	Protein ssh4	Serine/Threonine-kinase pakA-like protein	0.140027	0.469313	0.161757	0.14394	0.379628	0	0.105266	0	0.227276	0.311531	1.14806	0.803859	5.45213	3.68466	2.71016	2.76139	0.996171	2.62938	3.80001	2.72214	3.05078	2.13022	1.88028
Locus_19992_Transcript_2/3	2-carboxy-1,4-naphthoquinone phytyltransferase, chloroplastic	UbiA prenyltransferase family protein	0.177496	0	0.67528	0.890045	3.08961	1.43815	0.453756	0.771635	0.967349	0	1.49567	1.10452	2.30642	5.71072	3.79575	1.89131	2.64364	1.86538	1.11312	6.97305	2.92691	1.1006	0.623611
Locus_3634_Transcript_14/18	Proline-rich receptor-like protein kinase PERK13	root hair specific 10	1.48206	1.35205	1.17328	1.02222	4.74486	2.20026	2.36075	2.69972	5.54657	7.71108	12.4552	15.0169	4.24134	4.18023	3.38915	3.91694	2.47448	3.84579	2.285	3.82151	5.09809	5.22871	4.38991
Locus_14881_Transcript_1/2		transmembrane protein	0.609714	2.02555	0.599466	0.21433	1.36576	0.0480559	0	0	0	0	0	0	3.00029	6.10153	2.69514	0	0.350572	0	0	0.69232	0	2.35326	0
Locus_19183_Transcript_1/1	Septum-promoting GTP-binding protein 1	Ras-related small GTP-binding family protein	0.875518	0	0.39323	0.225108	3.09803	1.9236	4.35415	8.48945	1.08561	0	3.42004	4.008	5.43442	4.38919	1.9183	3.92356	1.00528	1.85956	2.27231	0.326142	0.572411	1.09633	5.88633
Locus_14554_Transcript_3/7	Lactamase-like protein aptB	metallo-beta-lactamase family protein	0.568103	0.886299	0	0.154088	0.884373	0.62992	0.415091	0.82225	1.08535	1.07071	0.358042	0.983258	2.21044	6.87	2.64632	6.65167	2.79937	2.95365	2.1962	2.43118	3.506	1.41534	0.607592
Locus_16118_Transcript_1/1	Myb-related protein 2	Homeodomain-like superfamily protein	0	0	0	0.357502	2.58135	0.978066	0.750892	1.33078	2.30907	4.70388	1.49904	2.38013	5.3441	3.74696	2.36648	10.5275	3.86014	6.73451	9.18917	5.69748	19.1051	4.10678	10.3282
Locus_6848_Transcript_3/3	Pentatricopeptide repeat-containing protein At4g02750	Tetratricopeptide repeat (TPR)-like superfamily protein	1.71421	1.63927	1.16377	1.02621	3.29613	2.73343	4.39924	4.40184	3.00782	3.07889	3.43779	2.38503	3.14682	5.45485	2.85087	6.12289	6.39224	8.48957	7.39616	3.37482	3.3037	3.58981	2.59532
Locus_11486_Transcript_2/3	GDSL esterase/lipase At5g45910	GDSL-like Lipase/Acylhydrolase superfamily protein	0.868205	0	1.9971	1.48357	9.6023	0.367142	1.35644	1.47015	14.8221	31.7478	25.9407	16.6432	4.06472	2.45116	4.90603	13.0599	10.4756	7.65636	11.505	12.3319	18.2873	7.86346	14.1984
Locus_4945_Transcript_4/12	Glycosyltransferase BC10	Core-2/I-branching beta-1%2C6-N-acetylglucosaminyltransferase family protein	1.70547	1.7944	1.74285	1.71577	12.1647	6.19013	7.86033	15.0053	5.71561	7.67808	6.80678	5.75847	4.08454	3.72047	3.54941	16.1333	7.2779	8.12448	10.4236	4.34114	6.34625	5.78353	2.84116
Locus_6405_Transcript_4/5	7-dehydrocholesterol reductase	Ergosterol biosynthesis ERG4/ERG24 family	2.43334	0.572588	1.48986	0.875859	7.8128	2.35152	3.45831	5.11941	1.84662	9.29774	7.19529	3.80704	4.10472	3.6775	3.57143	10.4177	5.96077	6.03385	7.36225	3.66463	9.90641	9.47048	5.37408
Locus_18100_Transcript_3/4	Leucine-rich repeat receptor-like serine/threonine-protein kinase At1g17230	Leucine-rich receptor-like protein kinase family protein	1.15424	0	0.288148	0.00752819	1.91627	1.22282	1.23056	1.37044	5.80343	5.84103	9.67214	9.89883	3.9362	3.69043	3.62318	6.54163	6.28009	8.14028	9.17395	3.98028	1.57746	5.17614	7.8499
Locus_529_Transcript_7/10	60S ribosomal protein L22-2	Ribosomal L22e protein family	1.07197	1.94775	0.93842	0.331825	0.940853	1.3207	1.48781	2.35724	2.19407	1.04375	0.707015	0.497635	4.017	5.03424	2.12932	6.00951	4.08151	6.86608	6.00721	1.5972	2.62969	0.467857	1.59325
Locus_11114_Transcript_2/3		S-adenosyl-L-methionine-dependent methyltransferases superfamily protein	0.948301	0.490253	0.80796	0.297707	1.73888	1.64731	0.322225	0.975489	0.399364	0	0.667373	0.50349	4.82408	4.78906	1.532	4.55162	3.49174	2.77021	3.09791	0.959226	0.0803046	0.72745	1.92881
Locus_22581_Transcript_1/1	Membrane protein PM19L	AWPM-19-like family protein	1.31332	0.260108	0.249049	0.337332	4.20516	8.3005	3.99619	3.85967	0.749424	0.368136	2.94195	0.230404	3.19411	2.75315	5.13956	34.8324	28.1796	23.44	25.2413	7.25975	3.93029	3.2495	11.6056
Locus_9312_Transcript_1/2	EPIDERMAL PATTERNING FACTOR-like protein 9	stomagen	1.0764	1.23678	1.24671	0.208508	1.915	0.320721	0	0.44548	0.242139	0	0	0.714884	3.51824	3.65352	3.86783	1.77937	0.0816778	1.98116	2.77166	0	0	0	0.00848687
Locus_580_Transcript_17/18	Uncharacterized HTH-type transcriptional regulator MJ1325	methyl-coenzyme M reductase II subunit gamma%2C putative (DUF3741)	1.45695	2.00589	0.922564	1.2034	0.883432	0.556285	0.939189	1.21558	1.38402	0.2671	0.619203	0.81834	2.84361	4.98666	3.18496	3.66813	2.78921	3.68873	3.63326	1.68296	2.41664	1.97604	2.2112
Locus_15994_Transcript_1/2	Glycine-rich RNA-binding protein 2, mitochondrial	glycine-rich RNA-binding-like protein	0.952814	1.05779	1.83141	0.91465	0.968008	4.23742	4.58152	4.28869	4.95698	2.07168	3.41363	1.91963	3.08939	3.63152	4.23736	1.69438	4.32689	4.20372	5.52142	2.15345	2.41548	5.1662	2.81282
Locus_393_Transcript_4/8	31 kDa ribonucleoprotein, chloroplastic	31-kDa RNA binding protein	1.79515	1.51216	0.571372	1.21282	0.588746	0.298382	1.02758	0.790946	1.85518	0	0.944296	0	4.14142	4.21043	2.56296	2.95923	2.4812	2.32645	2.25947	3.64811	3.37601	3.05502	1.50739
Locus_1184_Transcript_9/11	Elongator complex protein 2	elongator protein 2	1.64652	0.812798	1.2447	0.925067	0.540245	1.10724	1.40901	1.4145	1.31176	0.191252	0.358442	0.485395	4.55192	3.13209	3.22849	2.62826	2.56633	3.0853	3.07019	3.50845	2.43965	2.92106	1.93471
Locus_391_Transcript_68/79	Triosephosphate isomerase, cytosolic	polyadenylate-binding protein interacting protein	1.97031	0.778396	0.262124	1.42563	6.57425	1.76182	2.53582	4.22067	3.1244	1.36608	1.98585	0.310946	4.34598	2.83807	3.71618	18.5599	7.66354	8.63408	9.36003	2.49178	3.30464	3.58294	1.25168
Locus_13003_Transcript_1/1	EP1-like glycoprotein 2	Curculin-like (mannose-binding) lectin family protein	0	0	0	0.00217199	3.50794	0	1.76588	3.18442	2.07589	0.4409	0.576298	0	4.21976	4.09184	2.55635	11.2094	6.10138	7.48855	5.08296	47.6626	50.5192	49.7147	7.62295
Locus_3120_Transcript_5/16	3-dehydroquinate synthase	spastin%2C putative (Protein of unknown function%2C DUF599)	1.26932	0.689577	0.564765	2.00719	5.33803	35.376	12.1435	6.15203	24.0368	28.0322	27.6226	16.4532	3.91445	4.17915	2.71056	9.19586	14.6705	8.72929	9.6071	9.24393	9.17215	3.20613	7.12226
Locus_19043_Transcript_1/4	AT-hook motif nuclear-localized protein 1	AT-hook motif nuclear-localized protein 1	1.64004	1.44257	0.310545	0.697691	0.210383	0.377657	0.962313	0.702348	0	0.247422	0.777931	1.09539	4.77969	3.25255	2.75774	4.01783	3.01417	3.79602	5.36858	0	0.472399	1.16202	1.73948
Locus_15728_Transcript_3/4	Pentatricopeptide repeat-containing protein At2g01390	Tetratricopeptide repeat (TPR)-like superfamily protein	1.92735	1.55312	1.40294	1.0223	1.68831	0.146697	1.12414	0.97536	0.407135	0.599581	0.342891	0.0462179	4.82593	3.42974	2.42595	2.4885	1.27937	2.16384	2.4102	0.190059	1.02851	0.904343	0.830465
Locus_873_Transcript_23/26	Callose synthase 3	glucan synthase-like 12	1.61448	1.59714	2.18349	0.330672	0.46297	0.97468	1.07825	0.781744	0.373353	0.935435	1.46726	0.924694	3.69636	3.6893	3.26679	2.31395	2.89279	2.53055	2.58055	1.21249	2.19831	2.39695	3.04398
Locus_6354_Transcript_3/4	Delta and Notch-like epidermal growth factor-related receptor	neurogenic locus notch-like protein	0.520961	0.893187	0.555566	0.200711	0.106563	0.155396	0.467049	0.486852	1.51985	0.321075	1.97591	1.11446	4.47083	3.81736	2.34641	0	0.135531	1.82597	1.1381	0.231325	0.985644	1.58963	1.3159
Locus_8951_Transcript_2/2	Plastidal glycolate/glycerate translocator 1, chloroplastic	membrane protein	1.96481	0.674032	1.78962	1.66845	1.54071	1.12014	1.7284	3.52147	1.53437	3.42533	1.98913	0.179208	3.34383	3.94393	3.30275	4.42639	5.01064	4.44392	1.92094	1.88371	4.14431	2.13117	1.46119
Locus_4564_Transcript_2/6	Protein ARV 1	ARV1 family protein	0.438284	1.18125	0.607636	0.388645	1.14902	0.378808	1.20371	0.92504	1.77196	1.84126	0.28731	0.123932	3.73645	3.56375	3.26137	2.59151	2.36406	3.61141	4.53046	1.33771	2.31165	1.06644	0.722832
Locus_10441_Transcript_14/14	Sodium/hydrogen exchanger 1	sodium hydrogen exchanger 2	1.81388	0	0.623515	1.2752	1.9422	0.429478	1.71484	1.40191	11.1792	4.85885	8.39306	9.81752	4.98938	2.75482	2.74254	14.4697	8.08082	7.5616	6.65043	10.2062	4.8169	3.16796	1.9057
Locus_2777_Transcript_10/54	Two-component response regulator ORR9	response regulator 9	0	0.140837	0	0	0	0	0	0	0	0	0	0	4.28296	4.50369	1.6745	2.69803	0.623717	1.05233	0.873501	0	0.352236	0	0.900913
Locus_10221_Transcript_1/2	Bifunctional fucokinase/fucose pyrophosphorylase	L-fucokinase/GDP-L-fucose pyrophosphorylase	1.90752	1.63838	0.797904	0.848076	1.55536	1.5694	1.75586	2.06476	4.43855	3.3834	4.36291	3.3328	3.06081	4.64063	2.54685	6.5801	5.17237	5.40728	3.79344	3.12302	3.21925	3.60373	4.94778
Locus_23554_Transcript_1/1	Fatty-acid-binding protein 3, chloroplastic	Chalcone-flavanone isomerase family protein	0.727444	0	0.164437	0.395365	2.88797	0.472345	2.39544	1.58175	2.50551	3.36456	3.3203	1.15223	4.07511	4.09908	2.05082	8.77204	7.13181	6.19246	4.11567	6.6518	8.65141	5.03033	3.1223
Locus_9517_Transcript_3/10	Uncharacterized protein At3g49140	Pentatricopeptide repeat (PPR) superfamily protein	2.06144	1.92948	1.55967	1.11067	0.57041	0.774085	1.24794	1.36657	2.02017	3.54942	2.07964	0.46248	3.36178	3.9687	2.89322	2.58597	2.00868	1.9319	1.72351	3.14472	4.48534	2.1974	1.22422
Locus_12932_Transcript_2/2	F-box/kelch-repeat protein SKIP6	SKP1 interacting partner 6	0.414413	1.20306	0.398403	0.269323	1.33959	0.465702	1.62457	1.01813	1.87807	1.49912	1.51876	1.32057	4.47006	2.35463	3.39433	3.86398	2.87827	2.85776	1.63699	1.67569	2.52462	1.74892	1.93788
Locus_3494_Transcript_5/10	Glycerophosphodiester phosphodiesterase GDPDL4	SHV3-like 1	1.59045	1.20686	2.03724	1.61076	0.886201	1.63553	3.6788	3.27064	4.6892	2.5161	2.84868	2.40575	2.50521	3.81524	3.88759	3.50856	5.41326	9.21483	6.61325	6.64152	5.57139	5.63656	5.7195
Locus_3141_Transcript_9/11	Probable receptor-like protein kinase At1g49730	Protein kinase superfamily protein	1.55093	0.340986	0.130433	1.17574	1.35411	0.502745	2.25137	2.57616	1.08398	0.971471	0.612475	0	3.90283	4.06975	2.15497	9.94687	7.34685	9.92654	12.1515	2.6321	3.56211	2.92875	1.96856
Locus_17475_Transcript_2/2	Protein-ribulosamine 3-kinase, chloroplastic	Protein kinase superfamily protein	0.999061	0.197103	0.973497	1.75977	2.51897	0.512881	8.87127	1.82385	0.465734	0	0	2.34792	4.2354	3.38054	2.49955	2.37246	3.82811	6.08759	3.09555	21.8336	2.02179	1.66455	1.4501
Locus_16720_Transcript_5/9	Autophagy-related protein 3	ArgH (DUF639)	1.36813	0	1.54949	0.787749	0.238617	23.1236	9.94002	8.77975	1.46389	4.41136	2.43281	7.05176	3.9882	2.60558	3.39424	2.4393	0.981116	0.461037	2.44336	2.00995	7.72092	0.408492	4.64007
Locus_15047_Transcript_1/2	Renalase	FAD/NAD(P)-binding oxidoreductase family protein	1.82033	0.468451	0.592755	0.58287	0.885424	0.395265	1.53089	0.857812	0.732774	0.359437	0.429693	0.33312	4.1142	3.89817	1.92765	2.00078	2.2775	1.2966	1.3395	0.298138	0.891717	1.10453	1.62547
Locus_6115_Transcript_6/7	Oligopeptide transporter 3	oligopeptide transporter	0.000823975	0	0.211183	0.498029	0	0	0.577974	1.03818	1.75966	0.532534	0.428033	0.448946	1.59935	4.67235	3.43664	4.10507	2.21904	4.21356	4.54385	6.53321	7.36914	5.94286	7.4381
Locus_625_Transcript_7/7	Cullin-4	cullin4	1.78477	0	1.89695	0.582825	0.204566	5.86884	0	1.38667	2.31303	0.922348	1.73348	0.0882359	2.76983	3.47915	3.41196	0.224291	0	0.708534	0	2.05164	1.8479	2.21685	0.913464
Locus_14902_Transcript_1/1	Phospholipid-transporting ATPase 1	aminophospholipid ATPase 1	2.01902	1.0988	0.757804	1.18419	1.63421	1.22787	2.58134	2.71647	4.62053	3.50625	5.26484	4.25337	3.6769	3.14296	2.82992	4.49986	3.45632	3.48464	3.77169	4.44105	4.61935	3.19555	3.9972
Locus_3323_Transcript_10/14	Probable 1-deoxy-D-xylulose-5-phosphate synthase, chloroplastic	1-deoxy-D-xylulose 5-phosphate synthase 3	2.0391	0.515711	0.935825	0.681869	2.22725	1.94244	2.3505	1.96704	1.80676	2.02156	1.90003	0.681904	3.43379	3.26947	2.93145	3.64542	3.1163	3.80109	4.23327	2.18212	3.15385	1.98832	1.15661
Locus_3978_Transcript_1/5	Fasciclin-like arabinogalactan protein 11	FASCICLIN-like arabinogalactan-protein 11	0.702831	0	0.273969	1.90628	0	155.71	20.947	1.33598	3.34026	0.141717	2.40204	4.19411	2.98277	3.58506	2.99206	0.612379	1.15145	0.917506	2.6165	8.96904	0.0341187	0.0542854	0
Locus_9603_Transcript_3/6	Ankyrin repeat protein VACWR203	DNA binding protein	1.59209	0.965168	1.47256	1.33587	1.59762	1.28975	0.964449	2.37563	1.90229	0.489669	0	0	3.83569	2.63418	3.08524	2.60646	7.59684	6.06784	6.76726	3.94641	4.63522	2.72556	1.56948
Locus_93_Transcript_318/850	DNA annealing helicase and endonuclease ZRANB3	chromatin remodeling factor18	0.958512	0.110652	0.572201	0.168976	0.187668	0	0	0	0.339074	0.869955	0	0.208288	3.09593	4.15766	2.27962	8.68595	3.19298	1.73157	1.84168	1.63126	0	1.1551	3.30401
Locus_17588_Transcript_2/2	Eukaryotic initiation factor 4A	initiation factor 4A-like protein	1.41613	1.43843	1.5391	1.76609	1.76853	2.54857	2.90631	1.23353	0.951885	1.30469	1.65529	0.881243	2.39226	4.03232	3.00821	2.46077	2.51834	2.52773	1.92802	1.45402	2.99156	1.82861	2.53975
Locus_404_Transcript_17/20	Outer mitochondrial transmembrane helix translocase	AAA-type ATPase family protein	1.52703	1.06589	1.34289	0.511016	0.829201	1.01367	1.05189	0.927714	0.633006	1.05074	1.60715	0.830056	3.99952	3.31723	2.10913	6.71048	5.8725	3.18587	4.22858	1.33859	2.51628	2.07725	1.29533
Locus_10814_Transcript_2/3	BEL1-like homeodomain protein 2	BEL1-like homeodomain 2	0.376259	1.12443	0.866753	0.234874	1.31328	1.31666	0.218747	0.217877	0.843451	2.24921	2.41193	1.77411	2.34105	3.39104	3.58324	5.33418	1.75437	3.11656	3.14457	6.47836	7.02217	4.12159	4.22467
Locus_6042_Transcript_11/11	L-type lectin-domain containing receptor kinase SIT2	Concanavalin A-like lectin protein kinase family protein	0.488499	0.0846548	0.651954	0.883662	2.10113	0.585857	0.43972	1.23956	5.75206	4.85252	6.54019	5.85138	2.67534	3.38091	3.21099	6.94838	3.55358	4.06533	3.3111	2.03949	1.76402	2.99206	1.76537
Locus_9356_Transcript_1/2	Serine/threonine-protein kinase ATM	Serine/Threonine-kinase ATM-like protein	1.79752	0.98726	1.49282	0.940029	0.733854	0	0.437587	0.870706	0	0.0169616	0.0663816	0	3.69194	3.20102	2.36467	3.84467	1.94666	3.42422	3.29199	0.662175	1.2792	1.21139	1.40387
Locus_7680_Transcript_1/2		Regulator of chromosome condensation (RCC1) family protein	0.870178	1.32343	1.43464	0.942766	0.132897	0	0	0	0	0	0	0	2.91106	3.77084	2.55782	2.48983	0.193549	0.540624	0.42719	0.224815	1.01083	0.653798	1.86831
Locus_23347_Transcript_4/5	Tubulin beta-8 chain	tubulin beta 8	1.94231	0.726147	1.58751	1.16939	0	0	0	0	0.309004	0.703753	0.0420744	0.642746	2.61816	3.63234	2.98379	0.823576	0.419402	1.09186	0.746382	1.06441	1.82073	2.75103	2.7121
Locus_10431_Transcript_1/1	Protein PLASTID MOVEMENT IMPAIRED 2	PLASTID MOVEMENT IMPAIRED protein (DUF827)	1.4628	0.833466	1.18496	0.175292	0.446367	0	0.672695	0.191973	1.40667	1.79734	1.03399	0.744171	3.39405	2.82385	2.95681	0.900997	0.942058	0.0632557	1.03312	1.24517	1.38467	1.62844	1.87225
Locus_53_Transcript_135/220	NifU-like protein 3, chloroplastic	hypothetical protein	2.07828	1.31	1.18167	1.24372	4.07375	3.86324	4.43859	2.54939	2.00736	1.33639	1.93132	0	2.57468	3.92909	2.54087	8.42727	7.72815	5.34028	4.67201	4.98858	4.60827	3.23924	1.5745
Locus_5600_Transcript_1/1	Cadherin-4	period circadian protein	1.94649	1.34227	1.0834	0.463508	2.28781	3.0978	2.57358	1.88315	1.03116	0.644004	1.33803	0.290754	2.8233	3.25751	2.91273	2.69581	3.2597	4.53205	4.06545	1.25287	1.25237	1.92778	1.93347
Locus_8675_Transcript_1/3	Transcription termination factor MTEF18, mitochondrial	transcription termination factor family protein	0.805633	1.05462	0.893058	0.223366	0	0.386475	1.9341	0.73772	3.38772	0.946847	0.167761	0	2.93469	3.15451	2.85171	6.06993	2.88701	3.60096	3.59295	0	0.837462	0.498132	0.257202
Locus_687_Transcript_19/63		2-oxoglutarate (2OG) and Fe(II)-dependent oxygenase superfamily protein	0.785317	0.393031	0.196698	0.142401	0.215681	1.1934	2.84952	1.54095	4.436	2.71239	0.787801	1.16623	2.35748	1.91053	4.42976	1.663	1.59097	1.42469	0.996594	4.0728	6.20854	6.11012	3.9068
Locus_438_Transcript_8/9	ATP-dependent helicase BRM	transcription regulatory protein SNF2	0.746383	1.29888	0.883855	0.663634	0.43648	0.129522	0.510066	2.13558	1.43054	1.10244	1.69406	3.09473	4.20274	2.59087	1.89271	2.85437	1.48376	0.0115215	1.83367	2.09492	4.72545	1.58508	1.49937
Locus_3566_Transcript_11/17	NADP-dependent D-sorbitol-6-phosphate dehydrogenase	NAD(P)-linked oxidoreductase superfamily protein	1.13737	0.554869	1.33674	0.776589	0.150316	1.06335	0.318309	1.06652	0.732419	0.597693	1.31792	0.767939	3.20186	1.85417	3.50793	2.14112	0.889261	0.842303	1.04709	1.51607	0.28887	1.416	3.20929
Locus_16158_Transcript_15/15	Serine carboxypeptidase-like 27	serine carboxypeptidase-like 27	0	0	0.279457	0.453983	3.88904	0	2.09372	2.42245	2.6774	8.47649	5.46835	3.44663	3.12363	3.06399	2.32281	7.49012	5.0515	7.70565	5.538	7.89696	12.856	9.69743	4.65285
Locus_14190_Transcript_3/4	Uncharacterized protein ML2427	Cupredoxin superfamily protein	0.577335	0.68179	1.59886	1.09689	1.64935	0	2.35737	1.4811	0.397998	0	0.162211	0	3.27617	2.91066	2.27764	6.41925	2.94615	2.70578	5.32611	0.959785	1.2206	2.96183	0.312376
Locus_9065_Transcript_1/1	5-deoxyribose 1-phosphate isomerase	enolase (DUF1399)	0.0387486	0	0	0.223085	0	1.38777	1.06359	0	0	0.560708	0.0933861	0.646484	3.41182	2.73275	2.16577	7.07806	6.32714	5.56204	6.07939	4.16244	5.81292	5.28657	5.2995
Locus_12110_Transcript_1/1	3-dehydroquinate synthase	3-dehydroquinate synthase	1.9071	0.985179	1.29045	0.666457	1.15818	0.597108	1.06133	1.21115	1.32272	0.144189	0.0414195	0.0229048	2.27294	3.07108	2.91598	3.04429	1.52265	2.11309	1.67793	0.283303	1.25316	0.85956	0.731301
Locus_1704_Transcript_15/18	65-kDa microtubule-associated protein 2	microtubule-associated protein 65-2	0.335114	0.544995	0.306825	0.623116	0	0	0	0	0	0.323884	0	0	2.02628	3.91862	2.24523	3.39744	2.33766	3.14109	2.77461	0.700357	1.37464	0	0
Locus_20114_Transcript_1/1	Transcription termination factor MTERF5, chloroplastic	Mitochondrial transcription termination factor family protein	0.640363	0.606767	0.475311	0	0.338245	0.73101	0.300549	0	0.269243	0	0.953576	0.223307	3.6588	2.42853	1.96662	0	1.64247	0.0766325	0.197812	2.74472	2.41548	1.46648	1.09705
Locus_16440_Transcript_1/4	Receptor-like protein kinase HERK 1	hercules receptor kinase 1	1.09554	0.129762	0.694903	0.86969	1.73494	1.05131	1.19139	1.56023	2.41911	2.79337	2.29608	1.57949	2.52625	3.46424	2.01948	4.12366	3.91188	3.7944	2.76654	2.45534	3.37791	2.31981	1.86808
Locus_9290_Transcript_1/1	Phosphoenolpyruvate carboxylase	transmembrane protein	0.87112	0.765224	1.56401	1.26197	0.643188	0	0.186049	0.0575039	0.56391	0.0555431	1.06752	0.775055	2.21008	3.07139	2.67405	0.900208	0.351544	0.118213	0.410239	0	0.0728703	0.124666	0.159048
Locus_2784_Transcript_10/10	Protein TOC75-3, chloroplastic	translocon at the outer envelope membrane of chloroplasts 75-III	0.897301	0.814318	0.697533	0.211429	1.35238	1.23324	1.72657	1.46742	1.50047	0.648654	0.395238	0.141457	2.9531	2.79117	2.20385	5.34489	3.8797	2.82682	3.70551	1.55049	1.34806	1.3886	0.590584
Locus_16047_Transcript_3/8	Cytochrome P450 71B10	cytochrome P450%2C family 71%2C subfamily B%2C polypeptide 10	0.637628	0	0.548893	0	0	0.0185701	1.44477	2.60684	0	0	0	0	3.03209	2.52767	2.27807	0.929267	0.185775	2.46785	2.01623	0.350846	0.637746	0	0
Locus_16002_Transcript_9/10		Myosin heavy chain-related protein	0.482918	0	0.641962	1.2597	0.561302	1.60535	1.92666	0.538856	4.50352	0.939012	0.697139	0.712904	2.07541	3.03791	2.53305	3.01273	3.37867	3.05571	2.17876	2.82123	3.2541	2.69456	1.39997
Locus_6887_Transcript_2/8	Pentatricopeptide repeat-containing protein At1g52620	Pentatricopeptide repeat (PPR) superfamily protein	1.27503	0.724725	1.17837	0.927553	0.314903	0.474572	0.860317	1.32318	0.232222	1.03358	0.993147	0.268908	1.79458	3.52396	2.26499	2.22249	1.04377	2.05521	2.27407	0.273187	2.27804	2.0387	1.62139
Locus_9548_Transcript_2/11	Ankyrin repeat-containing protein At5g02620	Ankyrin repeat family protein	0.612266	0	0	0	0.65956	0.743055	0	0.610032	0.159184	0.890546	1.19718	1.24191	3.34938	1.72838	2.4787	2.29739	1.10688	0.935823	0.562781	0.740004	2.1973	0.482966	1.49558
Locus_9509_Transcript_8/10	Protein WVD2-like 7	transcriptional regulator ATRX-like protein	1.28243	0.677065	0.077369	0.491053	11.6668	2.30914	10.5083	11.6566	1.37051	0.642736	1.23406	1.46897	2.39153	3.33349	1.81333	5.65545	6.26511	22.0402	12.6168	7.90557	25.3646	9.2161	5.36491
Locus_11649_Transcript_5/7	Vacuolar-processing enzyme	beta vacuolar processing enzyme	1.30913	0.154364	0.334939	0.378247	10.115	14.3077	8.98604	15.499	2.27021	1.59211	1.61577	2.95547	2.9084	2.45103	2.11683	6.86155	3.83089	4.41787	4.94897	1.64832	1.51325	0.78863	0.911078
Locus_19025_Transcript_1/3	Nicastrin	tRNA-processing ribonuclease BN	1.27619	0.737623	1.16079	0.554539	0	0.585623	0.594262	0.63003	2.33108	0	0.216389	0	2.51721	2.79201	2.1299	2.17075	1.11542	2.01663	2.04985	0.840769	1.31272	1.24603	0.646994
Locus_2909_Transcript_1/1	Protein PLASTID REDOX INSENSITIVE 2, chloroplastic	Serine/Threonine-kinase	1.0804	0.204059	0.834701	1.13203	3.13165	1.56498	1.22388	1.57891	0.53076	1.05064	1.24217	1.28134	2.20821	2.55997	2.65025	4.05483	1.21315	1.57363	1.08602	1.31097	2.14662	1.99533	1.92724
Locus_17538_Transcript_2/5	Protein tas	NAD(P)-linked oxidoreductase superfamily protein	0.605897	0.334441	0.294007	0	1.02299	0.632891	1.03758	1.16186	0.263502	0.0476816	0	0	2.76675	2.89963	1.73444	4.10199	4.91141	3.75085	2.96025	2.64319	1.98735	2.05803	0.237688
Locus_13141_Transcript_3/3	Putative pentatricopeptide repeat-containing protein At1g09680	Pentatricopeptide repeat (PPR) superfamily protein	1.50103	0.853741	0.992101	1.00546	1.50351	1.60779	2.53437	2.19284	2.50289	1.87951	1.47658	1.50571	1.84605	3.3662	2.17844	4.40272	4.31311	4.60991	4.96462	2.15171	3.72534	2.67829	1.77455
Locus_22926_Transcript_1/1	G-type lectin S-receptor-like serine/threonine-protein kinase At2g19130	S-locus lectin protein kinase family protein	0.195122	0	0	0	0	0	0	0	3.06158	5.54401	4.04674	2.254	2.26116	1.61651	3.50486	0.939952	1.39081	2.26354	1.08191	1.46363	1.73239	1.95978	4.81456
Locus_23324_Transcript_1/1	Ribosomal RNA large subunit methyltransferase H	reverse transcriptase family protein	0.931554	0.62381	0.800612	0.161619	0.732753	0.247207	1.1318	0.12284	0.878383	0.000737309	0.067405	0.283322	3.00007	1.81699	2.55057	2.48273	2.35906	1.26899	2.17884	0.107641	0	0.386153	0.428528
Locus_6724_Transcript_5/8	Arogenate dehydrogenase 2, chloroplastic	prephenate dehydrogenase family protein	1.63716	0.773595	1.264	0.686129	1.79861	1.89479	2.82531	2.44478	0.97374	1.08362	0.859834	0.827216	2.89243	2.50759	1.95072	4.70598	3.24821	6.1767	5.53565	3.23435	2.23218	1.83878	1.73053
Locus_11723_Transcript_1/1	Uncharacterized protein ycf36	YCF36%2C putative (DUF1230)	0.727021	0.768651	1.09262	1.2752	2.95915	0.1935	0.457146	0.474789	0.794969	1.79313	2.29672	0.730006	3.02115	1.87539	2.44693	1.73705	2.13296	1.07746	1.27223	0	0.955887	0.473848	1.46822
Locus_12640_Transcript_1/1	RNA pseudouridine synthase 6, chloroplastic	Pseudouridine synthase family protein	1.17602	0.545481	0.391147	0.0961496	0.0886987	0.0522991	0	0.0100615	0	0	0.340173	0	2.60507	2.80282	1.82204	2.03428	1.05101	1.32653	1.25384	0	0	0.827392	0
Locus_13047_Transcript_2/3	Auxin-responsive protein SAUR77	hypothetical protein	0	0.388576	0	0.20752	2.64508	2.71686	3.48453	4.09461	10.4458	4.50418	5.16602	9.63787	2.82486	2.35472	1.96479	3.45954	19.1243	5.58145	2.23429	7.93194	8.25352	3.63718	1.44164
Locus_1635_Transcript_6/16	Lon protease homolog 2, peroxisomal	lon protease 2	1.09608	0.937356	1.66214	0.764714	0.0674659	0.44673	0.16385	0.478862	0.821612	1.00783	0.261474	0.454828	2.49879	2.53107	1.99836	0	2.10527	0.354524	0.700646	1.075	0.898617	0	1.66542
Locus_10450_Transcript_4/4	Pentatricopeptide repeat-containing protein At4g30700	Pentatricopeptide repeat (PPR) superfamily protein	1.46487	0.769948	0.607464	0.693057	0.732078	1.02465	1.06477	0.91737	1.36131	0.17063	0.805578	0.645617	2.52803	2.43241	2.04652	2.52813	1.94875	2.71947	2.99973	1.96156	2.14655	2.19883	1.319
Locus_23886_Transcript_1/1	F-box/LRR-repeat protein At4g14103	F-box/RNI-like superfamily protein	0.800894	0.543508	0	0	0	0	0	0	0	0	0	0	1.75982	2.49578	2.64144	0.0870861	2.8681	1.90882	2.09581	0.325318	0	0	0.00724614
Locus_8289_Transcript_19/42	Protein WVD2-like 7	TPX2 (targeting protein for Xklp2) protein family	1.11056	0	0.652296	0.592641	0.0733746	0.576708	0.633337	0.442257	1.45935	0.198033	0.207259	0.0183673	2.45482	1.87055	2.31175	1.90042	1.34788	2.93565	1.96769	0.414415	1.17536	0	2.28351
Locus_11110_Transcript_2/3	Dual-specificity RNA methyltransferase RlmN	Radical SAM superfamily protein	0.811924	0.880548	0.254097	0.571335	2.212	1.63504	1.76938	1.53197	2.66663	0.811875	0.870997	0.352675	2.27908	2.58322	1.74595	5.00261	3.91608	3.28999	1.99062	1.35223	1.29945	2.15755	1.13913
Locus_2228_Transcript_1/1	E3 ubiquitin-protein ligase EL5	RING/U-box superfamily protein	0	0	0.120537	0	0.973074	0.0454618	0.227313	0.298958	1.28439	0.250225	0.114334	0.241233	2.23579	2.25135	2.08574	5.73701	7.24573	5.19763	4.06402	2.86863	2.55836	1.71862	4.58428
Locus_8078_Transcript_11/14	Ornithine carbamoyltransferase	zinc ion binding / nucleic acid binding protein	0.725383	1.13583	0.89461	0.201466	0	0.0259916	1.08772	1.02244	0	0	0	0	1.82525	2.27003	2.43349	2.04493	0	1.27557	1.07541	0	0	0	0
Locus_18926_Transcript_1/1	Protein TRIGALACTOSYLDIACYLGLYCEROL 4, chloroplastic	pigment defective 320	1.08441	0.64868	0.743159	0.849134	1.18215	0.94695	0.436125	1.04065	1.9539	1.31889	1.44651	0.490571	1.93293	2.6279	1.84494	3.72757	3.06307	2.81257	3.32639	1.8818	1.02882	1.25401	0.684116
Locus_7539_Transcript_1/1	Putative movement protein	ATP-dependent protease La (LON) domain protein	0.542487	0	0.150029	0.40745	0.876106	0	0.352975	2.17442	1.2663	1.07139	0.272769	1.37864	2.28981	1.36644	2.61615	1.69087	0.190039	4.60016	2.08557	3.02615	1.2611	0.49289	2.82228

## Sheet: Hot_Florets
Gene ID	Description (SWISS PROT)	Description (Araport11)	Pre_F1	Pre_F2	Pre_F3	Pre_F4	Hot_F1	Hot_F2	Hot_F3	Hot_F4	Post_F1	Post_F2	Post_F3	Post_F4	Pre_P1	Pre_P2	Pre_P3	Hot_P1	Hot_P2	Hot_P3	Hot_P4	Post_P1	Post_P2	Post_P3	Post_P4
Locus_36_Transcript_77/113	Selenium-binding protein 1	selenium-binding protein 1	2423.29	729.242	2166.51	3053.45	23222.7	62923.7	76960.9	77976.6	17425.7	16782.6	14114.5	18995.1	799.978	385.192	1374.61	3654.14	5628.53	8760.07	13489.8	1310.12	1779.93	3473.4	2188.54
Locus_892_Transcript_6/18	Trans-resveratrol di-O-methyltransferase	O-methyltransferase family protein	1667.4	872.221	4220	4604.27	6758.77	32022.4	21751.2	20897.7	31503.7	6890.38	8601.42	26859	364.757	173.69	2113.91	1013.85	1540.67	844.874	936.529	201.843	177.735	1080.61	823.636
Locus_360_Transcript_58/67	ATP-dependent 6-phosphofructokinase 3	phosphofructokinase 3	27182	38933.2	27071.8	29801.4	18555.4	16829.8	15040	15453	4795.16	3270.24	4025.14	8189.78	7405.3	8664.29	15533.8	2618.65	2257.39	2691.43	3380.6	904.782	895.527	1390.1	2223
Locus_27_Transcript_25/28	Enolase	Enolase	11679.8	9854.81	11366.7	11302.9	8285.01	12211.9	8578.7	7741.7	8668.6	6978.11	8230.3	9657.96	5060.35	4512.73	8352.62	3859.03	3767.58	4246.76	4469.58	3996.03	3495.28	4697.83	5927.69
Locus_1416_Transcript_12/34	Mitochondrial uncoupling protein 4	dicarboxylate carrier 2	8667.51	16111	10682.8	10694.6	7141.85	6140.64	8321.53	8253.61	1693.44	2086.88	2658.34	2224.92	2347.49	3182.45	4398.8	1293.38	1215.5	1566.12	1435.62	620.401	524.887	755.512	1410.38
Locus_76_Transcript_24/71	Asparagine synthetase [glutamine-hydrolyzing]	glutamine-dependent asparagine synthase 1	9688.7	5811.1	15461.5	7409.43	9531.64	8163.83	4868.07	6188.39	3310.81	6280.63	6484.58	4877.92	1910.68	958.7	5875.65	1454.76	1242.23	973.808	1117.54	1675.53	2056.43	1617.07	1787.5
Locus_4631_Transcript_6/17	Fructose-bisphosphate aldolase 1, cytoplasmic	Aldolase superfamily protein	4180.3	4871.48	4009.44	4073.53	4385.98	8611.61	5846.73	5381.85	4632.5	4681.12	5476.73	4831.22	1440.6	1591.71	2513.75	1863.49	2107.15	2105.96	2297.36	1541.41	1407.04	1834.62	2190.76
Locus_24_Transcript_1188/1190	Aconitate hydratase 3, mitochondrial	aconitase 3	8588.49	9976.21	9648.03	5859.21	6249.94	7112.76	5028.73	4748.08	1863.34	2004.17	2215.1	2393.58	2064.69	1820.9	4165.92	998.191	949.428	940.185	1123.95	604.543	568.564	646.31	746.436
Locus_2126_Transcript_7/15	Ubiquinol oxidase 1, mitochondrial	alternative oxidase 1A	4519.12	5359.61	5058.49	5943.9	5166.05	5268.33	5176.9	5254.59	1128.93	1845.09	1321.5	1093.27	1015.21	948.095	2172.11	926.555	864.592	864.548	1004.45	270.479	268.382	374.568	450.263
Locus_110_Transcript_12/119	Phosphoenolpyruvate carboxylase, housekeeping isozyme	phosphoenolpyruvate carboxylase 3	11302.9	14245.8	13098.7	11860.4	4989.94	4895.54	5094.72	5300.82	2682.25	1617.81	1977.07	4877.88	3026.22	3971.01	7747.99	1774.32	1201.23	1374.05	1713.48	1269.99	1050.98	1151.92	2297.2
Locus_270_Transcript_88/405	Agamous-like MADS-box protein TM6	K-box region and MADS-box transcription factor family protein	5047.28	5770.15	3351.88	3727.33	4883.77	3100.24	4137.33	4318.33	215.692	138.745	235.036	403.114	1433.75	1110.76	1525.49	453.789	378.258	380.463	500.995	45.0913	49.4555	129.063	146.824
Locus_3688_Transcript_16/18	Heavy metal-associated isoprenylated plant protein 9	Heavy metal transport/detoxification superfamily protein	5432.85	7358.9	5560.79	3064.75	5410.44	2456.43	3134.76	3698.79	495.343	846.438	1427.57	468.905	3664.87	3861.62	3840.71	661.557	592.61	503.616	518.345	275.636	451.959	586.486	295.489
Locus_24_Transcript_762/1190	Internal alternative NAD(P)H-ubiquinone oxidoreductase A1, mitochondrial	alternative NAD(P)H dehydrogenase 1	5512.26	12382.2	8991.3	15610.4	2626.44	2949	4020.95	4088.78	1132.45	2684.16	3259.63	2992.51	1260.79	1754.79	3784.85	396.559	387.877	445.5	547.196	114.612	137.524	416.286	777.157
Locus_175_Transcript_384/384	Cysteine proteinase RD21A	Granulin repeat cysteine protease family protein	925.086	701.506	330.179	843.504	3193.12	3391.94	3210.12	3669.98	4861.54	6859.09	2986.31	4471.68	236.877	90.6244	145.605	396.142	1276.12	819.513	808.447	12767.4	20576.8	8889.45	7735.17
Locus_415_Transcript_10/27	Aspartic proteinase oryzasin-1	aspartic proteinase A1	756.594	569.284	751.319	849.947	1731.01	4228.46	3586.09	3416.43	721.567	1011.92	549.819	678.02	1241.92	1304.78	1369.08	1839.22	1618.15	1229.63	1309.86	914.451	1139.13	803.323	740.558
Locus_1757_Transcript_18/60	RNA demethylase ALKBH10B	oxidoreductase%2C 2OG-Fe(II) oxygenase family protein	4129.56	3703.52	4148.81	3636.19	3032.17	1997.04	2945.36	3041.45	533.161	749.126	362.772	961.741	1615.37	1480.35	2496.3	1012.64	724.991	1081.3	1341.88	201.862	219.38	284.466	609.534
Locus_293_Transcript_4/21	Fructose-1,6-bisphosphatase, cytosolic	Inositol monophosphatase family protein	2002.66	1824.46	1867.24	1762.4	2219.43	3388.49	2164.89	2245.74	1271.9	1485.7	1877.83	1818.22	403.63	294.673	875.864	390.449	342.107	279.091	340.39	151.17	132.685	281.53	422.909
Locus_24_Transcript_1179/1190	Aconitate hydratase 3, mitochondrial	aconitase 3	3837.21	4278.24	4163.91	2937.05	2239.49	2894.33	2145.67	2057.54	843.597	880.248	976.833	1104.52	916.175	797.159	1908.33	411.391	392.969	400.581	449.334	243.12	240.065	285.048	313.13
Locus_467_Transcript_4/27	Probable galactinol--sucrose galactosyltransferase 6	Raffinose synthase family protein	3703.9	4601.04	3268.8	4193.17	2698.73	2325.34	2174.22	2118.61	664.872	551.939	683.352	622.215	2043.06	1623.61	1985.12	847.959	709.491	683.154	523.185	285.085	181.735	256.241	449.548
Locus_24_Transcript_1173/1190	Putative aconitate hydratase, cytoplasmic	aconitase 3	3748.81	3869.35	4093.01	2931.63	1944.55	2927.22	2006.94	1970.03	814.2	800.602	892.378	1101.52	899.307	757.584	1849.84	434.346	396.171	425.219	470.447	238.571	233.126	268.474	337.725
Locus_1166_Transcript_14/14	3-ketoacyl-CoA thiolase 2, peroxisomal	peroxisomal 3-ketoacyl-CoA thiolase 3	950.93	834.688	937.809	1331.45	1546.47	2168.95	1810.97	1735.28	1689.2	1934.12	1883.42	1889.2	660.049	577.906	731.322	783.358	833.58	713.369	733.113	971.96	1202.82	1047.8	1186.98
Locus_631_Transcript_8/23	Superoxide dismutase [Mn], mitochondrial	manganese superoxide dismutase 1	1603.88	1816.08	1238.5	1317.98	1799.01	1717.58	1564.54	1533.23	1288.68	1354.14	1335.44	1262.07	783.416	704.821	851.206	781.911	796.944	801.534	902.561	729.142	785.892	855.287	909.84
Locus_5399_Transcript_4/4	Pentafunctional AROM polypeptide	plant/protein (Protein of unknown function%2C DUF538)	157.314	105.492	27.8241	103.757	119.724	981.046	2327.75	2595.74	121.711	166.412	847.884	666.848	23.2475	7.64283	16.0455	38.1535	57.2978	56.199	76.2046	2.6216	6.4078	52.4519	19.2146
Locus_988_Transcript_12/14	Acyl-CoA-binding domain-containing protein 3	acyl-CoA-binding protein 6	532.617	608.018	681.566	689.998	1315.85	1549.2	1456.31	1518.77	1151.79	1681.92	1155.39	1534.3	480.287	530.477	544.73	606.685	686.602	676.748	672.928	435.244	558.166	415.106	616.173
Locus_552_Transcript_17/18	Bidirectional sugar transporter SWEET6b	Nodulin MtN3 family protein	72.3334	28.7638	55.0111	138.266	915.798	1091.72	1931.49	1833.08	272.944	323.972	585.333	552.713	40.6006	16.4156	11.5964	164.567	90.508	93.4233	52.5173	72.9993	150.339	71.0819	35.5478
Locus_250_Transcript_9/20	MYB-like transcription factor EOBII	myb domain protein 24	1276.81	1710.11	2040.32	1766.96	1249.41	1339.33	1488.23	1465.55	980.125	1456.29	1362.49	1121.39	353.319	367.891	996.862	127.537	140.925	137.87	173.159	100.965	65.9344	193.033	331.484
Locus_375_Transcript_41/123	Aldehyde dehydrogenase family 3 member F1	aldehyde dehydrogenase 3F1	435.457	316.186	179.401	326.07	2248.73	961.46	767.026	1394.01	416.2	377.002	665.449	251.951	268.537	106.429	144.795	199.987	174.933	137.034	146.895	118.635	124.365	153.941	120.557
Locus_5830_Transcript_12/12	Gibberellin-regulated protein 2	GAST1 protein homolog 2	7.97109	20.9387	28.7472	89.5548	828.764	2264.65	961.091	1144.56	81.8379	42.4487	39.712	88.7348	1.17768	2.33173	11.0951	59.302	62.9646	55.3644	20.936	13.6481	19.7147	29.7828	13.5698
Locus_555_Transcript_6/24	Uncharacterized protein C24B11.05	Haloacid dehalogenase-like hydrolase (HAD) superfamily protein	1164.02	891.244	666.829	270.255	1385.92	951.79	1250.99	1486.9	375.14	433.944	343.639	315.436	284.505	201.527	355.127	189.112	129.316	170.084	207.289	117.883	135.862	55.4078	136.431
Locus_539_Transcript_8/24	Kunitz trypsin inhibitor 5	Kunitz family trypsin and protease inhibitor protein	817.947	1156.31	636.318	783.439	1002.7	1744.82	1011.53	1205.01	1717.74	1336.62	1941.8	1838.3	237.586	294.138	362.66	164.915	165.139	143.203	147.508	311.316	268.118	425.779	609.076
Locus_330_Transcript_18/23	Pyruvate dehydrogenase E1 component subunit beta-1, mitochondrial	Transketolase family protein	1080.27	1171.44	912.024	891.424	1499.62	1006.01	970.472	1036	353.073	394.017	446.41	496.756	423.148	397.866	564.004	498.386	402.52	420.39	510.95	253.984	270.307	324.451	340.885
Locus_481_Transcript_5/11	Acireductone dioxygenase 2	acireductone dioxygenase 1	374.24	360.792	308.311	351.112	1072.96	1215.83	1106.32	1116.79	962.656	1169.62	733.262	637.878	205.844	169.816	208.4	615.273	571.848	457.205	501.476	375.2	517.637	500.083	325.37
Locus_1437_Transcript_12/15	Gibberellin-regulated protein 9	Gibberellin-regulated family protein	582.061	368.562	581.602	218.533	1538.37	700.607	928.288	1196.62	175.197	400.112	202.064	67.2846	201.901	219.79	492.78	594.668	199.907	149.527	183.7	107.618	102.365	97.389	105.93
Locus_15629_Transcript_9/16	1-aminocyclopropane-1-carboxylate oxidase	2-oxoglutarate (2OG) and Fe(II)-dependent oxygenase superfamily protein	403.204	183.892	242.695	223.718	1225.92	440.328	1263.83	1326.83	219.135	625.743	542.134	322.523	137.056	69.39	158.767	144.496	123.783	142.364	185.944	100.048	166.717	181.08	134.082
Locus_1621_Transcript_12/12	Formate dehydrogenase, mitochondrial	formate dehydrogenase	450.566	369.285	453.383	497.423	1327.7	924.811	946.252	1057.35	1212.92	1573.54	1199.82	1488.94	324.134	233.873	329.392	433.14	510.897	396.256	476.568	434.534	606.509	562.804	677.282
Locus_527_Transcript_17/34	Acyl-coenzyme A thioesterase 2, chloroplastic	Thioesterase/thiol ester dehydrase-isomerase superfamily protein	602.539	633.832	521.831	467.806	1160.59	1350.77	779.305	784.086	419.976	316.317	611.919	660.371	203.867	150.963	256.501	281.647	257.857	192.682	248.954	92.572	62.6614	126.872	114.113
Locus_1225_Transcript_8/10	3-ketoacyl-CoA synthase 10	3-ketoacyl-CoA synthase 10	2.74095	16.8954	6.6652	32.979	1213.63	533.697	706.334	1605.46	56.5162	62.0567	90.5703	39.1997	1.82063	10.6096	5.31163	86.7711	28.8838	37.131	28.985	5.27543	6.9227	21.3524	10.4935
Locus_6176_Transcript_2/19	Suppressor of disruption of TFIIS	Haloacid dehalogenase-like hydrolase (HAD) superfamily protein	2417.77	2171.16	2832.78	3393.49	1314.85	1516.06	553.623	598.22	641.286	468.951	308.399	943.558	737.155	459.716	1451.86	410.651	176.881	111.077	154.144	74.3576	171.356	121.561	244.404
Locus_391_Transcript_23/79	Agamous-like MADS-box protein MADS4	K-box region and MADS-box transcription factor family protein	1256.35	1227.01	1304.38	1315.98	1038.81	925.581	945.717	919.811	1106.29	1199.98	1145.45	1142.31	624.132	548.393	958.259	242.127	308.915	252.729	325.064	56.9649	58.7939	323.629	592.844
Locus_1575_Transcript_4/5	Methionine gamma-lyase	methionine gamma-lyase	715.85	440.598	683.4	819.237	1460.61	895.347	626.158	704.345	1257.83	2204.46	2446.91	1770.91	105.079	32.0661	244.465	101.32	81.8157	64.7308	60.4005	108.638	198.206	247.341	211.676
Locus_445_Transcript_42/50	Glutamate synthase [NADH], amyloplastic	NADH-dependent glutamate synthase 1	859.766	877.757	432.934	418.615	781.354	955.702	1008.79	907.236	441.399	482.46	547.676	564.932	292.674	216.45	296.459	221.429	287.705	246.268	256.275	226.178	184.889	225.472	216.296
Locus_663_Transcript_28/48	Cycloartenol synthase 2	cycloartenol synthase 1	80.5761	63.6255	109.302	69.453	470.726	793.109	839.483	1545.13	29.6376	5.65569	23.8886	42.8103	17.1604	5.70756	35.0531	38.7648	31.6433	31.8041	41.6459	3.54644	6.83662	30.7036	5.20847
Locus_472_Transcript_12/21	Polygalacturonase 1 beta-like protein 3	polygalacturonase 2	644.348	773.102	747.303	842.121	1067.23	739.782	874.882	862.302	1278.7	1216.16	916.666	305.627	320.568	283.965	373.531	223.538	192.05	207.857	216.505	186.32	86.7397	131.947	113.138
Locus_253_Transcript_8/10	WAT1-related protein At4g08300	nodulin MtN21 /EamA-like transporter family protein	49.9657	29.7938	47.4014	56.8331	1030.14	531.548	601.56	1171.2	30.0281	12.6034	20.8403	41.6087	34.7145	27.9581	27.9542	98.9482	37.8756	45.7603	45.2363	21.6286	15.0312	25.0424	18.1817
Locus_2604_Transcript_3/19	Glyoxylase I 4	Lactoylglutathione lyase / glyoxalase I family protein	710.432	792.349	841.318	698.828	593.845	1098.88	674.19	720.128	375.418	475.018	497.14	370.669	131.161	100.054	401.466	58.5938	80.8885	36.9377	47.1577	7.39308	29.297	43.6499	30.5961
Locus_21357_Transcript_1/6	Protein trichome birefringence-like 36	TRICHOME BIREFRINGENCE-LIKE 36	113.877	501.147	255.213	172.562	712.34	513.928	911.945	850.996	64.0247	45.504	36.6983	65.9325	73.1843	100.323	119.172	79.3919	104.36	74.0549	97.0074	40.4236	32.1339	49.5331	40.174
Locus_1443_Transcript_2/15	2-oxoglutarate dehydrogenase, mitochondrial	2-oxoglutarate dehydrogenase%2C E1 component	644.389	451.123	607.036	554.549	739.362	862.592	656.397	615.314	381.104	408.992	426.697	473.311	262.255	191.845	397.844	306.215	285.238	286.019	329.326	186.571	184.452	231.472	264.697
Locus_268_Transcript_1/4	Stem-specific protein TSJT1	aluminum induced protein with YGL and LRDR motifs	451.235	344.344	312.346	358.368	716.82	825.854	652.926	652.823	475.02	432.394	471.882	400.02	270.398	234.974	253.858	308.233	277.643	299.49	335.872	265.775	249.497	314.461	270.316
Locus_642_Transcript_2/7	Short-chain dehydrogenase reductase 3b	NAD(P)-binding Rossmann-fold superfamily protein	78.4046	66.3866	112.94	147.109	484.871	1260.46	530.3	522.101	504.235	300.795	981.291	293.222	33.8457	24.7285	76.1413	96.5015	153.851	85.6656	95.2341	43.1934	22.6462	121.933	73.8431
Locus_4823_Transcript_2/5	Cytochrome c oxidase subunit 6a, mitochondrial	cytochrome c oxidase-like protein	272.805	306.803	265.391	234.368	616.786	802.639	688.554	631.699	466.671	712.435	673.86	526.819	171.576	192.646	200.602	288.399	291.249	288.988	296.882	202.847	251.798	262.334	277.005
Locus_175_Transcript_149/384	Triacylglycerol lipase 2	Myzus persicae-induced lipase 1	0	0	0	28.8474	45.5206	1065.21	912.106	552.538	26.7046	7.09752	21.3668	40.3204	0	0	0	19.8193	33.7954	23.397	5.51593	0	0	12.7254	0
Locus_1938_Transcript_8/10	Putative defensin-like protein 83	low-molecular-weight cysteine-rich 46	98.0935	50.5221	61.4487	79.8094	902.616	284.002	468.159	910.876	15.5849	5.15597	9.71235	17.0686	26.7768	6.38345	11.2211	69.3057	29.5139	24.7911	21.7051	3.04865	3.53481	9.13333	5.78166
Locus_48_Transcript_4/10	Cytochrome c oxidase subunit 6B-like protein new16	Cox19-like CHCH family protein	390.594	330.999	400.496	301.67	606.07	853.056	528.753	517.114	521.848	524.335	604.206	531.763	241.816	201.744	326.81	220.564	259.161	203.197	193.615	199.088	189.649	266.15	243.729
Locus_954_Transcript_7/12	Probable fructokinase-3	pfkB-like carbohydrate kinase family protein	1442.27	1665.16	1574.66	1610.27	585.467	581.737	644.193	615.56	130.627	164.092	144.131	228.295	325.883	274.183	717.672	200.908	155.329	162.339	189.847	106.525	96.3488	98.8832	155.368
Locus_803_Transcript_2/33	Probable 3-hydroxyisobutyrate dehydrogenase, mitochondrial	6-phosphogluconate dehydrogenase family protein	519.193	489.324	453.879	397.859	609.776	593.562	531.276	564.36	71.6148	64.226	90.5668	98.6413	310.296	240.613	330.805	247.861	204.935	234.668	294.706	59.6795	78.5774	91.3037	90.2555
Locus_178_Transcript_40/141	Protein RKD5	RWP-RK domain-containing protein	112.73	111.082	148.509	164.034	601.707	399.432	576.819	703.843	60.8231	68.3117	38.2979	73.0312	51.6328	51.4861	66.8479	117.653	90.7396	90.6196	72.5317	29.86	47.4652	45.5446	49.3721
Locus_175_Transcript_141/384	Triacylglycerol lipase 2	Myzus persicae-induced lipase 1	0	0	0	22.8592	75.4278	790.999	775.227	614.614	20.856	8.47331	17.2105	34.5336	0	0	0	18.4719	22.4081	14.7972	3.79408	0	0	15.1558	0.257601
Locus_7039_Transcript_1/14	Protein ELF4-LIKE 3	ELF4-like 3	444.784	320.002	432.868	433.77	502.108	434.948	558.802	655.071	100.72	172.663	271.81	222.15	319.362	286.066	380.205	114.139	100.753	101.446	119.016	197.195	196.777	227.159	289.728
Locus_1488_Transcript_18/29	Probable beta-1,3-galactosyltransferase 8	Galactosyltransferase family protein	393.318	163.132	333.37	311.933	380.266	433.974	563.28	768.533	18.2831	4.03705	13.421	22.7166	107.968	22.1577	61.188	36.1242	21.556	18.0135	14.6403	0.732317	2.64329	9.25173	0.970636
Locus_681_Transcript_58/70	Isocitrate dehydrogenase [NAD] catalytic subunit 5, mitochondrial	isocitrate dehydrogenase V	288.757	400.408	369.495	394.551	474.709	706.469	473.674	451.496	318.166	240.43	322.644	327.738	125.307	122.002	225.353	138.787	158.611	150.497	168.672	123.488	91.6574	122.807	144.207
Locus_4808_Transcript_6/10	Protein LOW PSII ACCUMULATION 1, chloroplastic	LOW PSII ACCUMULATION-like protein	65.1896	58.2185	54.3135	49.4685	569.172	216.046	411.175	783.047	64.3538	64.0588	55.748	48.0287	77.0349	99.1704	87.1875	109.29	89.349	110.182	113.02	45.6366	62.3701	74.1897	73.9898
Locus_1425_Transcript_10/18	Nucleoside diphosphate kinase IV, chloroplastic/mitochondrial	Nucleoside diphosphate kinase family protein	90.685	99.8453	106.79	82.2459	338.29	608.224	443.066	459.329	141.167	194.353	251.993	305.285	62.0516	58.6773	87.6563	149.668	141.417	122.803	142.921	43.8724	53.6999	72.3784	78.2302
Locus_2140_Transcript_31/31	Probable methyltransferase PMT2	S-adenosyl-L-methionine-dependent methyltransferases superfamily protein	591.958	555.688	577.592	741.879	416.698	396.122	510.83	516.379	293.602	405.648	434.191	445.165	276.305	222.289	345.09	200.152	153.046	216.346	185.039	185.748	163.231	193.236	201.33
Locus_4775_Transcript_1/13	Protein ECERIFERUM 26-like	HXXXD-type acyl-transferase family protein	0.539978	0.851944	1.11022	12.2493	513.904	128.901	372.07	798.059	11.952	2.17872	8.97412	11.1574	1.21196	1.40938	1.66973	32.5727	9.68825	14.8643	14.2163	2.77204	3.22711	7.85566	5.42155
Locus_159_Transcript_5/5	Peroxisomal membrane protein 11C	peroxin 11c	380.739	435.478	437.826	443.102	474.715	435.19	429.327	457.437	424.791	451.791	390.286	519.554	237.796	223.146	285.719	232.83	229.248	203.852	228.905	183.885	229.114	225.889	355.03
Locus_11_Transcript_5/170		hypothetical protein	135.019	112.087	238.102	122.058	541.215	263.89	488.219	476.477	98.0667	324.884	95.3214	73.6733	99.9262	132.074	179.791	278.253	114.456	215.543	222.035	36.3035	57.171	40.0588	77.1976
Locus_804_Transcript_9/298	Homeobox protein ATH1	homeobox protein ATH1	762.384	443.513	527.769	442.502	299.434	498.408	475.596	438.233	143.136	187.051	121.346	245.606	202.422	105.138	269.961	57.2504	85.85	57.8562	73.6629	25.5435	21.6496	43.0417	56.9078
Locus_6469_Transcript_8/11	Probable serine acetyltransferase 5	serine acetyltransferase 1%3B1	241.439	440.191	246.014	371.609	527.711	423.096	387.65	366.931	337.362	334.979	678.989	452.215	247.724	337.481	268.624	234.266	181.673	167.675	172.188	218.094	296.94	582.793	284.2
Locus_432_Transcript_1/18		Pollen Ole e 1 allergen and extensin family protein	1221.49	1019.23	1395.43	1682.94	959.361	353.256	162.894	229.685	724.753	76.3985	218.69	405.958	286.668	162.76	635.687	54.3546	42.5654	25.8964	30.2102	170.78	352.439	247.407	102.693
Locus_2103_Transcript_12/18	Catalase isozyme 1	catalase 2	40.0199	23.1147	21.2548	43.4923	343.364	483.316	412.89	458.103	232.224	229.003	257.661	99.9253	19.8057	14.1677	15.9279	98.1335	90.4172	80.0492	67.9506	54.0858	67.565	127.092	36.2588
Locus_2664_Transcript_3/9	Nitrate reductase [NADH] 1	nitrate reductase 1	11.5169	5.64662	4.08124	27.8524	547.183	315.954	413.368	393.886	364.281	467.031	441.754	552.763	14.6802	11.6947	16.429	112.533	135.075	119.091	119.821	152.621	97.2068	138.193	191.157
Locus_3965_Transcript_68/82	Myb-related protein 308	myb domain protein 4	335.157	399.893	454.433	353.082	572.855	324.724	351.358	420.573	210.374	281.863	227.02	177.557	109.552	76.5054	194.066	60.1215	54.3447	56.3054	69.2678	39.6325	48.1626	82.1373	52.9101
Locus_483_Transcript_8/8	Galactokinase	Mevalonate/galactokinase family protein	193.197	168.102	122.944	158.413	444.829	486.959	364.907	344.799	264.724	189.212	244.773	245.75	119.407	98.8357	109.291	200.238	186.681	195.068	205.694	143.615	130.709	124.434	139.097
Locus_349_Transcript_6/10	Dihydrolipoyl dehydrogenase 1, mitochondrial	mitochondrial lipoamide dehydrogenase 1	475.927	682.241	572.108	462.431	384.821	504.013	354.432	374.109	288.708	272.408	419.255	423.37	163.411	172.794	269.674	123.443	137.457	148.909	173.827	90.1098	104.658	139.29	189.455
Locus_678_Transcript_3/9	Peroxisomal 2,4-dienoyl-CoA reductase [(3E)-enoyl-CoA-producing]	short-chain dehydrogenase-reductase B	480.69	815.888	554.312	641.736	529.983	333.89	356.014	375.515	354.699	332.497	417.273	532.358	212.327	235.687	361.852	146.203	119.654	115.611	122.163	146.678	185.944	231.775	258.667
Locus_15376_Transcript_2/8	Cytochrome c	cytochrome c-2	200.297	192.122	163.463	163.627	402.909	458.812	357.918	342.97	303.925	214.558	239.285	259.905	74.7018	73.2259	96.4037	145.597	126.478	132.492	112.335	97.1689	91.2221	97.4181	100.027
Locus_4783_Transcript_4/16	Anthocyanidin-3-O-glucoside rhamnosyltransferase	UDP-Glycosyltransferase superfamily protein	139.143	313.523	172.912	542.856	504.322	202.042	333.533	465.256	64.6822	105.819	140.831	176.65	34.419	49.927	90.484	43.5354	51.7675	64.8776	62.9829	39.7163	21.6658	34.7648	51.3353
Locus_4033_Transcript_1/6	Very-long-chain aldehyde decarbonylase GL1-4	Fatty acid hydroxylase superfamily	2.74472	4.44894	12.1669	15.5812	400.819	145.744	305.257	635.636	12.0245	14.1209	43.8687	68.5797	0.0200868	0	2.97614	22.6134	7.39336	8.46101	10.0921	1.3539	1.5087	6.28342	2.10224
Locus_437_Transcript_19/78	3-oxoacyl-[acyl-carrier-protein] synthase II, chloroplastic	fatty acid biosynthesis 1	174.265	140.651	137.045	136.022	285.455	332.588	358.273	469.236	233.852	332.144	306.006	211.89	186.192	214.414	170.7	165.221	137.09	136.219	129.842	132.131	173.798	174.054	170.837
Locus_16524_Transcript_19/21	3-ketoacyl-CoA synthase 10	3-ketoacyl-CoA synthase 10	173.677	190.5	190.557	266.044	312.512	431.426	368.809	331.043	462.848	628.03	783.611	557.025	67.6488	42.3856	87.835	47.5887	45.0331	34.6277	37.4134	9.29307	16.2863	41.5534	44.8905
Locus_161_Transcript_1/8	NAD-dependent malic enzyme 1, mitochondrial	NAD-dependent malic enzyme 1	251.874	213.12	166.427	208.83	368.175	388.442	322.323	332.76	156.191	228.654	232.932	323.853	118.453	93.1419	119.139	148.757	161.156	142.044	165.997	71.1871	76.695	102.369	123.972
Locus_110_Transcript_87/119	Beta-amylase 3, chloroplastic	chloroplast beta-amylase	657.623	1146.68	1341.47	836.194	440.71	405.902	268.724	274.299	102.005	277.221	315.594	226.93	165.987	177.377	526.279	47.097	54.3	42.8088	49.8787	8.77025	19.3942	29.0507	30.011
Locus_1160_Transcript_1/16	Isocitrate dehydrogenase [NAD] regulatory subunit 1, mitochondrial	isocitrate dehydrogenase 1	195.066	199.61	192.611	212.192	321.189	385.36	343.716	335.746	239.889	213.197	302.541	274.691	94.4809	98.0351	139.379	125.961	112.151	118.341	138.098	109.179	90.8576	119.828	129.632
Locus_818_Transcript_2/17	Zinc finger protein CONSTANS-LIKE 10	B-box type zinc finger protein with CCT domain-containing protein	244.527	196.013	221.022	254.943	388.487	318.11	317.983	348.481	57.0509	44.2119	164.358	108.709	142.778	68.6525	162.681	93.4793	66.8824	70.1472	71.9203	20.6144	14.2483	67.9202	51.1228
Locus_4962_Transcript_4/8	Early nodulin-like protein 1	early nodulin-like protein 6	5.2597	6.42474	3.69419	14.7273	99.2563	147.319	503.321	601.208	16.6166	9.42958	9.7082	16.8865	2.84791	0.968246	0	26.0845	17.0719	20.1613	12.9431	4.70371	15.2557	9.24146	4.3548
Locus_110_Transcript_20/119	Phosphoenolpyruvate carboxylase, housekeeping isozyme	phosphoenolpyruvate carboxylase 3	480.463	576.081	532.907	469.299	340.512	304.382	350.768	350.922	175.488	249.706	164.816	364.715	249.116	244.617	384.255	163.272	138.042	162.218	174.615	133.14	120.641	127.038	191.785
Locus_226_Transcript_8/10	Probable cinnamyl alcohol dehydrogenase 1	cinnamyl alcohol dehydrogenase 5	36.0899	25.9237	23.4578	32.6126	432.654	318.981	301.526	292.556	75.2381	81.8056	76.0964	118.781	25.0738	23.1608	21.8324	30.056	10.0836	9.33684	10.4486	8.06792	16.9299	8.5228	13.7702
Locus_2255_Transcript_17/17	Dihydrolipoyllysine-residue succinyltransferase component of 2-oxoglutarate dehydrogenase complex 1, mitochondrial	Dihydrolipoamide succinyltransferase	364.343	439.198	331.655	282.056	299.108	340.852	360.426	341.617	156.505	191.314	216.474	252.978	174.292	139.697	188.815	149.418	170.74	162.267	168.772	100.37	118.504	131.327	196.081
Locus_21126_Transcript_1/2	UPF0219 protein TGAM_0461	MuDR family transposase	445.647	77.9876	281.467	174.154	584.528	208.246	235.636	308.943	79.606	174.713	280.339	126.637	139.529	82.4137	176.889	20.8942	12.591	12.8956	14.0666	31.7586	25.6643	88.721	151.992
Locus_3012_Transcript_3/4	Bifunctional protein GlmU	plant/protein (Protein of unknown function%2C DUF538)	244.764	256.027	217.444	276.904	247.702	405.41	343.717	325.574	316.205	339.21	382.704	241.163	190.444	150.658	158.84	116.194	125.792	105.956	106.447	59.4992	111.853	106.68	85.5231
Locus_15506_Transcript_1/14	Stem-specific protein TSJT1	aluminum induced protein with YGL and LRDR motifs	991.245	1215.55	433.369	690.358	492.002	317.409	204.034	296.122	127.75	85.7043	334.426	256.388	187.579	183.093	193.547	28.2622	18.7928	8.25505	14.821	5.37436	19.1726	62.5226	48.8204
Locus_15651_Transcript_2/3	2-methylpropanoate--CoA ligase CCL4	acyl activating enzyme 5	414.577	317.914	302.005	222.292	337.325	296.331	297.529	344.406	356.907	327.401	321.117	121.615	114.353	91.9458	136.688	87.9491	62.4161	65.3225	80.7355	105.991	83.1734	100.729	80.383
Locus_3967_Transcript_2/20	ATP synthase subunit O, mitochondrial	delta subunit of Mt ATP synthase	169.359	172.163	162.069	148.378	326.12	331.467	305.709	298.493	239.899	228.352	291.516	339.407	103.492	102.759	129.742	136.724	145.205	159.124	178.66	104.218	105.405	144.031	157.654
Locus_1191_Transcript_15/15	Cysteine proteinase inhibitor 5	PHYTOCYSTATIN 2	24.4711	16.7251	3.69084	20.9303	262.164	383.664	273.856	320.945	36.9758	3.68937	18.2038	13.4561	29.0865	36.6851	3.60187	11.9556	23.7599	9.73757	7.52692	1.73198	1.58667	20.8947	15.328
Locus_3996_Transcript_12/14	Inorganic pyrophosphatase 2	Pyridoxal phosphate phosphatase-related protein	452.726	158.967	505.542	330.398	253.777	304.663	334.747	319.129	57.7532	751.469	215.892	380.675	129.365	50.4919	292.352	64.2779	68.2975	68.2322	74.8166	40.2378	59.9922	52.5883	119.867
Locus_14116_Transcript_1/1	Protein PYRICULARIA ORYZAE RESISTANCE 21	Heavy metal transport/detoxification superfamily protein	429.507	690.285	483.98	267.704	434.808	192.153	233.356	348.109	98.7944	163.577	288.522	130.038	343.199	388.72	344.334	68.0833	42.8832	36.7703	42.5954	125.919	314.801	304.817	389.592
Locus_380_Transcript_5/8	Calcium uniporter protein 2, mitochondrial	calcium uniporter (DUF607)	92.7397	96.0939	153.595	140.542	287.847	204.342	269.655	437.813	138.258	300.018	271.733	199.39	93.8174	186.714	116.656	175.519	124.598	117.731	125.371	87.9619	88.9814	70.5842	94.8878
Locus_15441_Transcript_3/13	Alpha-terpineol synthase, chloroplastic	terpene synthase-like sequence-1%2C8-cineole	62.7578	2.25445	31.1967	34.9471	504.895	173.061	234.223	242.662	173.956	206.806	1384.39	244.003	24.5251	22.6827	40.0761	42.2161	17.8792	12.1656	10.8817	21.5309	6.75944	56.1177	60.5354
Locus_360_Transcript_59/67	ATP-dependent 6-phosphofructokinase 3	phosphofructokinase 3	630.249	1095.64	670.99	616.126	308.052	299.43	266.872	266.204	181.982	127.144	138.559	277.146	170.064	220.444	324.215	41.5853	35.9045	34.2666	32.0942	19.2911	17.4368	27.4927	70.0484
Locus_141_Transcript_188/266	D-lactate dehydrogenase [cytochrome], mitochondrial	FAD-linked oxidases family protein	263.897	154.798	305.04	296.617	303.485	269.772	265.398	295.455	283.745	275.92	358.734	257.315	234.36	151.082	263.617	138.085	141.285	123.383	151.3	136.839	167.294	236.993	177.102
Locus_1256_Transcript_19/22	Probable potassium transporter 9	potassium transporter 2	234.653	260.238	301.291	241.627	268.001	259.594	286.033	280.302	458.328	776.191	622.502	283.969	134.295	121.109	226.276	121.624	95.9542	98.7255	107.848	129.453	101.767	122.647	156.372
Locus_3603_Transcript_24/32	Probable CoA ligase CCL7	AMP-dependent synthetase and ligase family protein	460.4	565.196	1072.56	986.238	364.899	117.84	291.149	317.301	86.5095	128.547	99.203	110.009	167.206	167.354	416.936	102.675	87.0394	89.5697	97.3313	47.351	147.445	78.06	60.8757
Locus_17098_Transcript_4/4	Peroxidase 40	peroxidase superfamily protein	770.423	554.818	578.48	777.999	168.317	137.452	416.847	362.765	15.017	0.850105	10.2663	12.1099	261.76	22.4146	106.894	8.25675	17.0127	1.82137	0.98068	11.4139	14.7717	19.5125	7.43353
Locus_2612_Transcript_1/17	Protein TIFY 9	jasmonate-zim-domain protein 10	13.072	13.1127	22.2972	23.3892	50.0437	320.181	422.983	273.489	34.9928	103.218	81.3958	140.896	13.1063	22.4517	18.0112	25.2304	32.8387	29.5345	12.7494	7.29934	18.0212	22.9597	22.407
Locus_65_Transcript_63/270	Protein PHOSPHATE STARVATION RESPONSE 3	myb-like HTH transcriptional regulator family protein	387.405	641.971	448.62	317.859	294.136	310.656	224.574	236.161	172.812	88.0096	194.122	201.24	297.247	203.728	272.036	69.2751	106.354	108.332	132.317	41.4023	107.002	67.8071	77.4609
Locus_76_Transcript_49/71	Asparagine synthetase [glutamine-hydrolyzing]	glutamine-dependent asparagine synthase 1	441.121	324.894	768.087	208.554	425.254	291.891	154.714	192.125	162.019	181.639	253.438	208.922	76.7337	39.9329	243.531	48.1836	34.5143	27.6988	31.2451	51.3812	56.2118	52.2673	62.2689
Locus_4627_Transcript_5/7	Non-specific lipid-transfer protein	lipid transfer protein 3	194.511	230.765	252.45	404.482	216.943	295.95	282.078	260.88	177.926	280.952	260.244	485.423	119.793	66.7256	302.324	38.867	23.9201	49.0131	30.2872	25.006	17.9735	40.0319	29.8002
Locus_2604_Transcript_5/19	Glyoxylase I 4	Lactoylglutathione lyase / glyoxalase I family protein	248.729	323.773	364.759	228.624	178.504	348.175	234.082	279.373	130.087	149.098	243.516	162.259	69.509	50.5309	204.261	31.985	24.7074	26.0356	22.4268	10.9746	10.8634	18.6292	17.5325
Locus_839_Transcript_28/45	Protein CC2D2B	inositol-1%2C4%2C5-trisphosphate 5-phosphatase	130.999	98.2279	139.058	111.207	245.347	191.186	218.397	343.737	100.411	146.694	153.725	126.012	71.5693	57.5985	86.8272	68.2367	53.2774	55.2463	55.0175	30.6652	39.6207	67.6123	61.6192
Locus_818_Transcript_11/17	Zinc finger protein CONSTANS-LIKE 10	B-box type zinc finger protein with CCT domain-containing protein	208.732	167.206	191.57	192.294	298.912	248.828	213.794	232.9	40.7772	29.8853	123.271	75.9897	120.791	57.5875	138.357	72.5414	59.0179	46.9746	43.8384	12.7178	11.8954	42.679	43.4385
Locus_1443_Transcript_14/15	2-oxoglutarate dehydrogenase, mitochondrial	2-oxoglutarate dehydrogenase%2C E1 component	247.749	180.837	244.985	230.812	260.937	296.076	220.774	215.455	137.315	145.391	148.452	170.247	112.684	72.666	167.211	104.03	100.407	96.4057	111.825	64.2195	61.7298	77.7629	95.0546
Locus_5900_Transcript_7/12	NAC transcription factor 25	NAC domain containing protein 25	87.0695	139.006	131.836	185.103	281.297	171.271	193.781	339.794	44.445	106.162	81.4627	200.649	29.3615	39.0901	74.9458	42.1457	24.415	25.8685	24.1576	42.8978	71.1091	54.1988	146.068
Locus_877_Transcript_3/6	Citrate synthase, mitochondrial	Citrate synthase family protein	369.186	230.159	310.731	242.468	188.214	258.103	260.69	232.52	216.15	115.979	257.583	205.242	85.0446	49.5519	152.619	57.6513	70.97	80.5691	80.144	59.7981	42.2962	78.5166	89.7389
Locus_1853_Transcript_9/15	E3 ubiquitin-protein ligase KEG	Protein kinase superfamily protein	261.766	240.315	206.066	198.684	255.06	171.147	230.796	276.63	146.637	275.405	312.513	237.286	135.086	99.9866	131.238	117.115	94.0792	88.0765	120.959	66.5071	130.984	146.677	213.525
Locus_4418_Transcript_3/28	Probable jasmonic acid carboxyl methyltransferase 1	jasmonic acid carboxyl methyltransferase	322.875	346.744	230.338	298.117	163.798	255.139	241.973	260.614	180.005	185.427	342.026	277.6	122.099	108.976	133.728	86.275	57.2267	67.3701	54.103	31.5277	67.0537	107.208	98.6243
Locus_178_Transcript_46/141	Protein RKD5	RWP-RK domain-containing protein	58.1388	50.1435	62.6061	78.1012	186.321	171.273	254.378	309.279	27.1085	16.0691	29.2649	17.5062	15.2393	26.2563	30.8521	32.8106	17.9335	41.4148	34.6883	8.16002	10.9054	17.4845	16.7206
Locus_5781_Transcript_11/16	Ammonium transporter 1 member 1	ammonium transporter 1%3B2	91.746	118.73	40.514	62.3686	171.06	231.929	258.968	250.442	70.2755	89.5756	75.9467	64.3565	17.9012	16.1614	22.807	81.161	57.2112	35.2687	39.6968	22.9602	22.2229	19.9629	8.88577
Locus_998_Transcript_4/10	Xylose isomerase	xylose isomerase family protein	80.4214	68.8401	84.9623	88.6566	126.507	291.036	259.862	227.67	69.9334	81.9569	86.6506	121.846	80.3057	64.611	69.0895	64.0434	65.1421	59.9106	60.5267	61.4788	73.9264	83.6791	44.8608
Locus_742_Transcript_8/28	Transcription factor ABORTED MICROSPORES	basic helix-loop-helix (bHLH) DNA-binding superfamily protein	335.998	209.729	291.544	222.808	232.587	186.42	220.852	239.918	15.6169	6.79746	13.3102	23.6642	108.361	31.6032	95.3234	33.4719	38.3698	20.8909	35.5864	6.33137	6.08887	11.6178	6.80589
Locus_20723_Transcript_2/3	Mutanase Pc12g07500	transmembrane protein%2C putative (DUF1985)	61.1965	185.194	63.6738	253.252	213.088	245.252	196.938	215.734	4295	3685.94	2902.92	785.771	11.7663	17.0845	20.291	39.5969	42.9715	47.0201	48.6553	157.133	337.557	143.485	148.66
Locus_2018_Transcript_13/15	3-phosphoshikimate 1-carboxyvinyltransferase, chloroplastic	RNA 3'-terminal phosphate cyclase/enolpyruvate transferase%2C alpha/beta	242.347	700.454	219.011	114.22	210.679	220.252	222.634	203.638	131.499	99.1447	186.606	83.4428	58.7294	134.805	84.5166	49.3303	50.0759	80.6411	53.8597	35.235	41.3816	77.9957	55.6972
Locus_20780_Transcript_2/4	Probable steroid-binding protein 3	membrane-associated progesterone binding protein 2	93.0688	85.0383	111.807	126.891	236.378	238.106	188.731	192.134	195.837	205.905	196.603	191.158	47.3536	48.3048	77.3018	95.4756	87.0091	76.6259	79.9755	71.7628	88.6551	90.9953	94.8818
Locus_601_Transcript_9/21	GDSL esterase/lipase At2g40250	SGNH hydrolase-type esterase superfamily protein	0	1.0566	1.23761	4.1145	200.364	37.0861	223.516	392.194	6.49931	0.532295	4.94873	10.0342	0	2.41298	1.39304	38.4392	7.65982	13.8139	11.7183	2.00315	0	6.05277	7.19521
Locus_4518_Transcript_7/15	Uncharacterized protein At4g22758	hypothetical protein	208.447	242.366	324.335	304.347	196.858	196.073	214.485	215.057	83.2961	219.068	203.591	121.59	90.9864	90.0502	164.069	59.3331	49.3529	43.5023	38.6183	44.8459	59.8763	57.0328	57.0348
Locus_4381_Transcript_5/12	Heavy metal-associated isoprenylated plant protein 39	Heavy metal transport/detoxification superfamily protein	99.2296	150.175	205.017	503.412	157.093	291.098	189.997	182.453	121.978	116.975	209.595	239.531	55.7946	77.4252	103.679	37.0071	73.5801	58.6425	51.3269	46.6787	82.524	81.1043	84.9016
Locus_15484_Transcript_5/5	Fumarate hydratase 1, mitochondrial	fumarase 1	565.294	560.848	395.102	327.527	229.644	224.851	176.928	180.312	160.321	99.4794	154.423	163.874	131.839	107.236	207.874	104.851	87.9339	101.929	103.041	84.0223	62.083	65.0108	89.6644
Locus_5020_Transcript_1/1	Pyruvate dehydrogenase E1 component subunit alpha, mitochondrial	pyruvate dehydrogenase complex E1 alpha subunit	214.243	154.061	202.99	147.457	240.968	260.297	158.103	140.111	120.185	136.261	172.044	212.229	95.9245	67.1103	126.512	77.3857	76.0234	75.265	80.382	75.6511	61.2397	79.6612	106.748
Locus_2469_Transcript_11/28	LOB domain-containing protein 27	LOB domain-containing protein 27	11.4534	10.042	13.7787	21.9033	97.7527	358.936	218.53	116.513	14.405	54.888	30.4846	74.9336	10.61	6.04609	6.47148	28.5612	33.6338	12.0093	7.61556	5.83247	6.18878	7.58179	12.6535
Locus_16724_Transcript_1/10	Chalcone synthase	Chalcone and stilbene synthase family protein	15.2154	17.3661	46.7506	80.7545	195.201	116.717	211.585	255.71	14.4205	19.2345	49.2931	62.9947	2.99311	1.41753	21.176	5.85567	6.60606	3.45603	3.24653	122.276	45.7492	20.4072	4.70143
Locus_522_Transcript_52/198	3-hydroxyisobutyryl-CoA hydrolase-like protein 5	ATP-dependent caseinolytic (Clp) protease/crotonase family protein	139.51	123.936	84.3794	118.703	252.06	193.278	169.831	159.68	139.397	143.372	208.996	110.859	88.8525	73.9459	65.0331	104.61	83.679	83.0647	95.1109	68.8254	74.666	81.6763	83.2395
Locus_887_Transcript_12/16	BTB/POZ domain-containing protein At2g30600	BTB/POZ domain-containing protein	403.889	289.39	374.872	367.493	237.107	124.843	173.183	226.07	138.919	196.097	487.093	199.157	247.523	201.292	298.709	74.6615	69.9864	62.0085	84.1755	45.7465	85.2886	243.94	221.751
Locus_4437_Transcript_3/3	(S)-coclaurine N-methyltransferase	S-adenosyl-L-methionine-dependent methyltransferases superfamily protein	148.504	150.345	120.262	152.562	283.165	148.052	163.251	164.098	260.703	288.537	251.979	166.889	86.7453	79.7823	89.0268	96.6218	55.2991	55.1735	61.5924	74.7457	92.0312	91.917	69.4342
Locus_208_Transcript_9/12	Probable cytochrome c oxidase subunit 5C-3	Cytochrome c oxidase subunit Vc family protein	58.7126	76.2559	59.8258	68.3887	225.262	222.669	149.621	158.747	204.155	221.864	208.169	178.319	32.8682	38.7963	50.7494	79.7043	83.1292	62.6971	74.4431	47.7379	68.206	74.4423	69.7699
Locus_210_Transcript_22/43	Annexin D3	annexin 3	56.518	57.242	78.4479	53.7288	167.36	127.569	234.226	224.412	217.286	250.248	442.692	113.345	55.9961	99.3488	93.2128	73.5437	97.7591	89.521	75.6382	56.186	79.4474	126.417	95.6039
Locus_935_Transcript_1/14	Glutelin type-A 2	RmlC-like cupins superfamily protein	5.179	2.39397	6.11862	9.99216	157.921	252.21	226.873	111.93	17.2385	14.5185	20.676	23.2418	4.15699	0	2.0146	31.2304	20.6935	11.5666	4.91375	4.2646	0.486007	6.45343	1.1667
Locus_3760_Transcript_10/23	Urea-proton symporter DUR3	urea-proton symporter DEGRADATION OF UREA 3 (DUR3)	231.263	117.662	163.652	197.024	226.085	221.735	133.191	158.537	46.2205	33.8917	166.326	57.4592	80.4809	47.3455	83.2014	41.9812	41.7909	31.2778	37.9998	8.29742	16.8096	39.4	35.0244
Locus_1023_Transcript_4/11	Probable inositol oxygenase	myo-inositol oxygenase 1	331.154	313.644	388.873	225.424	81.8851	302.831	205.814	144.401	33.3017	183.827	60.663	63.1572	35.2003	33.3179	140.857	5.6721	23.0671	10.9443	8.28556	0.807615	16.6204	7.36517	3.51687
Locus_3220_Transcript_7/19	Vesicle-associated protein 2-2	vamp/synaptobrevin-associated protein 27-2	134.752	160.217	225.243	146.969	108.718	213.871	196.539	214.354	92.3038	69.5638	82.9442	68.4757	67.3623	77.2079	166.718	77.0135	87.9658	73.3955	69.0828	77.521	90.0348	75.9911	51.9004
Locus_16826_Transcript_1/2	Uncharacterized protein At1g32220, chloroplastic	NAD(P)-binding Rossmann-fold superfamily protein	84.0252	72.9042	111.637	76.7456	165.394	213.329	174.293	164.422	128.258	95.1265	98.533	106.773	51.1621	57.0819	81.7489	80.4073	88.4514	90.8297	86.0764	47.5648	52.8184	59.3649	63.7769
Locus_1856_Transcript_34/60	Acetate kinase	hydroxyproline-rich glycoprotein family protein	16.1855	12.5618	10.577	19.2641	160.489	60.5451	135.115	345.341	16.1205	19.8452	26.1013	15.5171	18.9857	31.1146	20.6772	39.6409	32.5145	20.5233	27.0951	10.4121	12.0126	12.2452	13.7219
Locus_90_Transcript_7/17	ABC transporter G family member 45	pleiotropic drug resistance 11	74.4707	29.2075	77.2693	150.258	127.032	190.903	174.093	179.221	638.964	472.37	739.99	632.393	15.9032	10.4914	22.6704	39.8633	24.6487	19.6632	17.6254	10.3284	26.8823	27.1271	18.4241
Locus_11595_Transcript_1/5	S-type anion channel SLAH1	SLAC1 homologue 1	173.122	153.116	290.615	640.155	249.663	122.352	151.073	146.401	72.0111	56.1812	57.8866	202.641	89.1806	100.69	189.49	73.3269	33.0172	43.7047	55.8115	32.2852	65.7494	41.9798	84.1999
Locus_830_Transcript_12/29	Protein YABBY 5	Plant-specific transcription factor YABBY family protein	243.13	185.847	202.148	174.054	214.688	167.533	121.144	158.051	62.3347	20.6737	40.4203	74.9692	37.6865	16.9493	69.5544	7.88831	6.53858	3.26094	4.29879	0.158347	0.10081	4.14377	0.734879
Locus_4314_Transcript_2/8	Homoserine O-acetyltransferase	cytochrome-c oxidase/ electron carrier	72.1479	81.5622	59.0823	68.3119	135.841	191.089	172.113	160.014	131.569	128.87	160.697	168.858	40.1223	35.4678	44.5531	74.336	68.1846	75.9136	76.4274	60.9138	61.2242	71.9003	100.815
Locus_3529_Transcript_7/12	Probable phytol kinase 2, chloroplastic	Phosphatidate cytidylyltransferase family protein	381.966	243.515	368.628	414.494	129.436	171.085	175.084	183.189	60.1671	114.108	79.2958	93.301	132.948	87.3046	199.544	71.2519	81.338	68.4754	60.2681	46.3114	63.9682	46.4337	75.1849
Locus_4397_Transcript_4/4	Trans-cinnamate 4-monooxygenase	cinnamate-4-hydroxylase	214.446	117.381	207.811	232.858	160.421	146.291	163.664	181.671	42.9508	54.7281	48.6486	59.0998	125.938	193.211	98.2736	50.4674	104.871	33.6554	27.0493	64.9879	59.6877	51.3442	27.3645
Locus_7999_Transcript_1/1	Acetate--CoA ligase CCL3	acyl-activating enzyme 7	133.188	112.9	376.375	459.76	117.559	215.39	158.802	156.727	169.56	96.7289	51.6281	79.3744	76.6146	51.8622	186.377	51.9398	58.252	39.2492	47.6142	50.3623	46.5858	35.2994	55.3611
Locus_4599_Transcript_10/24	Glutathione S-transferase F9	glutathione S-transferase PHI 9	57.4921	85.3767	118.293	86.5546	230.557	91.8945	130.841	177.049	124.452	31.3535	51.3508	288.074	76.7164	29.0893	45.0546	49.8801	37.3401	39.8797	48.9721	57.3259	47.5264	51.7207	80.582
Locus_6637_Transcript_14/33	Long chain base biosynthesis protein 2d	long chain base2	19.3375	16.9003	20.0848	25.0128	242.998	182.828	126.037	77.907	29.5283	21.1437	30.0562	24.931	18.1251	12.5305	12.2567	42.4273	23.9154	22.0752	20.1991	14.4739	15.1463	17.8502	13.0137
Locus_106_Transcript_25/25	Anthocyanidin 3-O-glucosyltransferase UFGT	UDP-glucosyl transferase 78D2	31.6271	58.5557	80.5415	70.0657	169.707	96.146	155.543	173.356	43.0527	45.6982	81.5353	64.2012	15.6555	15.1363	34.9681	14.392	16.0664	13.2266	6.44322	8.03912	9.29767	10.5691	7.13237
Locus_15703_Transcript_6/7	Fructose-bisphosphate aldolase, chloroplastic	fructose-bisphosphate aldolase 2	173.648	155.857	147.27	80.922	142.246	145.396	152.081	152.611	48.7052	204.16	119.931	59.7642	80.5454	110.489	102.954	42.507	41.7117	33.45	35.7618	73.7815	43.6523	46.291	44.0852
Locus_21735_Transcript_1/4	NADH dehydrogenase [ubiquinone] 1 beta subcomplex subunit 10-B	NADH dehydrogenase ubiquinone 1 beta subcomplex subunit 10-B-like protein (Complex I subunit NDUFS6)	89.8626	97.8708	79.1964	86.245	135.197	144.4	160.001	148.356	73.5523	133.89	134.208	152.692	49.1339	59.226	75.5094	64.2895	66.206	66.9269	78.2689	33.7157	65.9909	77.7465	85.768
Locus_1478_Transcript_5/11	Phenylalanine N-monooxygenase	phenylalanine N-monooxygenase-like protein	0	0	28.0963	15.2449	131.65	205.682	113.895	129.21	554.602	703.518	616.091	349.308	0	0	12.0207	11.0538	9.4386	9.67328	10.0186	5.53328	13.76	17.7976	8.72699
Locus_2677_Transcript_6/16	Protein reprimo B	plant/protein (Protein of unknown function%2C DUF599)	7.19174	12.3575	8.50018	31.4353	178.006	133.327	116.086	151.309	10.6172	9.85673	8.27394	10.796	6.40999	32.7006	22.5388	11.4371	10.0599	7.34861	7.77395	1.31295	18.568	7.04288	1.54023
Locus_275_Transcript_15/27	Serine carboxypeptidase 1	serine carboxypeptidase-like 20	39.309	23.6286	43.7746	44.3839	138.871	60.8807	141.837	227.796	55.1182	42.9483	46.0715	32.7923	34.9983	14.799	28.4985	24.8971	14.2967	11.4599	11.2222	12.5776	12.4669	13.0121	11.9043
Locus_6428_Transcript_5/6	Glycerol-3-phosphate dehydrogenase SDP6, mitochondrial	FAD-dependent oxidoreductase family protein	56.576	62.1338	63.14	70.9174	110.164	189.099	137.831	130.277	74.7952	82.5842	100.815	120.17	29.2863	32.4411	45.1088	58.566	73.4547	52.226	56.0976	29.8947	41.6567	46.9483	46.1413
Locus_10724_Transcript_3/3	Cytochrome P450 703A2	cytochrome P450%2C family 703%2C subfamily A%2C polypeptide 2	327.56	227.212	222.115	282.775	165.391	56.5603	102.671	242.496	7.36951	3.04729	3.63761	6.89116	100.47	35.4339	48.0856	33.2665	17.0917	19.2325	17.4537	11.526	17.8161	7.64931	9.29546
Locus_534_Transcript_3/4	Probable inactive purple acid phosphatase 29	purple acid phosphatase 29	121.913	81.3058	62.8179	59.703	230.481	48.6448	137.088	150.768	62.2865	69.7366	41.734	41.8074	71.2113	73.2629	49.0136	46.7925	41.037	45.8965	43.9725	44.3004	47.7282	30.0234	32.9138
Locus_86_Transcript_5/30	Gamma-glutamylcyclotransferase 2-2	ChaC-like family protein	3.15843	1.98051	11.8807	8.25555	23.6467	358.771	152.044	30.2023	22.028	19.1444	24.0641	80.3211	1.60265	1.01122	4.24454	9.75792	9.00691	4.53922	1.34769	0.845882	2.54957	4.07597	2.4561
Locus_1238_Transcript_18/20	4-alpha-glucanotransferase DPE2	disproportionating enzyme 2	61.6421	57.488	54.2875	29.037	145.661	135.969	137.68	137.088	88.1183	142.83	97.0592	52.5638	39.0907	32.3375	40.0019	46.7697	67.6046	71.0698	72.6681	67.1588	76.4942	75.3091	63.9683
Locus_4180_Transcript_2/15	Homeobox protein knotted-1-like 3	homeobox knotted-like protein	298.799	274.265	369.641	187.131	190.38	96.2371	113.75	151.472	161.148	225.593	204.4	219.678	125.903	45.1523	132.018	43.306	34.8019	40.7405	53.6011	21.3705	44.7242	52.8415	100.132
Locus_18051_Transcript_2/5	CBL-interacting protein kinase 1	CBL-interacting protein kinase 1	105.223	65.6175	86.1812	145.755	79.676	137.755	147.954	179.298	329.951	376.07	590.092	302.263	47.0622	25.0304	46.167	28.412	28.8371	19.6332	13.1868	21.492	38.3785	58.5498	34.6256
Locus_62_Transcript_1/18	Malate dehydrogenase, glyoxysomal	peroxisomal NAD-malate dehydrogenase 1	119.774	105.369	99.6817	115.377	189.57	150.105	97.1644	107.643	89.0218	117.758	102.881	116.128	65.6755	55.1625	67.4852	70.7797	54.2646	36.4493	39.3179	56.0695	69.1713	57.9392	48.495
Locus_1637_Transcript_1/21	Cytochrome P450 90D2	cytochrome P450%2C family 90%2C subfamily D%2C polypeptide 1	130.602	107.518	103.137	163.326	106.607	100.342	165.77	168.545	21.5407	48.282	25.1907	19.0054	67.6487	42.0951	63.1428	37.1096	29.416	39.618	51.7528	11.9656	17.0874	21.2564	27.3039
Locus_16561_Transcript_12/15	Growth-regulating factor 12	WRC protein	27.9704	73.9489	48.9271	56.7799	141.335	67.0599	116.111	211.874	20.4573	22.5411	19.1247	24.3184	24.5041	58.3473	54.2559	44.0466	47.5333	36.766	40.9812	28.4115	23.9062	25.8841	24.7075
Locus_4200_Transcript_4/4	Probable adenylate kinase 1, chloroplastic	adenosine kinase	133.974	133.823	149.364	115.271	129.777	123.92	142.095	133.172	237.621	145.771	132.307	152.439	68.4169	79.9341	116.892	66.3572	60.4804	72.433	64.7762	99.7251	85.1314	87.6204	142.682
Locus_906_Transcript_1/4	3-ketoacyl-CoA synthase 7	3-ketoacyl-CoA synthase 7	3.80837	11.9497	9.14829	9.51556	96.5248	70.4118	135.117	226.182	3.73844	0.033498	1.78689	3.75055	1.36709	1.86336	2.02749	7.83311	3.97209	4.01001	2.76526	0	0	2.09442	0
Locus_175_Transcript_52/384	Guanosine nucleotide diphosphate dissociation inhibitor At5g09550	GDP dissociation inhibitor family protein / Rab GTPase activator family protein	9.46655	10.5201	9.02218	17.1092	43.9135	218.163	136.095	127.935	49.7423	103.758	170.087	241.768	14.8454	15.6825	11.9425	32.613	37.7601	25.8206	16.3365	42.8741	56.0896	27.2357	23.2505
Locus_246_Transcript_37/47	Outer envelope pore protein 16-2, chloroplastic	Mitochondrial import inner membrane translocase subunit Tim17/Tim22/Tim23 family protein	43.9948	53.4443	37.8999	32.3995	84.7519	162.382	145.54	129.466	65.2492	118.694	72.5494	45.2115	46.315	51.7091	31.8691	46.7919	65.0842	66.2369	54.3679	24.6669	45.0014	19.705	30.1634
Locus_104_Transcript_8/18	Peroxidase 51	Peroxidase superfamily protein	94.4462	7.34654	5.41723	8.92359	115.946	64.1817	173.578	167.94	722.891	314.001	88.4941	149.279	16.8521	1.46892	3.39237	18.455	14.8467	19.2585	17.9858	46.7839	35.1154	8.27254	78.8539
Locus_245_Transcript_11/19	Protein FAM214B	meiosis chromosome segregation family protein	78.4997	65.4436	70.6218	63.1094	138.789	94.1638	120.082	167.631	58.3285	80.8615	101.328	52.591	66.9645	59.2089	58.4495	77.9563	61.818	53.864	58.7716	51.7376	61.7572	64.8496	48.9933
Locus_3886_Transcript_18/28	Fructokinase-2	pfkB-like carbohydrate kinase family protein	46.1114	53.5134	48.1069	42.461	74.0844	204.666	132.168	108.004	51.1778	35.7857	101.262	105.281	49.1281	31.571	37.2612	23.191	37.0133	52.6128	50.4754	23.5165	30.7362	68.2032	37.4399
Locus_171_Transcript_1/1	Aspartate aminotransferase 3, chloroplastic	aspartate aminotransferase 3	92.4542	83.1999	81.3008	75.7735	139.983	147.235	112.095	115.02	104.669	101.79	111.523	124.474	77.5393	65.0327	78.1797	69.5523	62.3501	56.7746	62.2621	48.9775	66.8455	64.9925	68.3487
Locus_4418_Transcript_12/28	Probable jasmonic acid carboxyl methyltransferase 2	S-adenosyl-L-methionine-dependent methyltransferases superfamily protein	53.6031	82.5052	34.8917	62.2349	107.812	138.025	123.597	141.028	34.5463	54.232	79.312	21.7405	40.127	33.512	24.8472	48.9664	55.2312	19.1161	21.8693	9.8465	31.8718	20.8113	22.0127
Locus_15724_Transcript_9/11	Alpha-xylosidase 1	alpha-xylosidase 1	28.0045	69.4285	72.9621	90.1841	107.388	105.306	129.214	167.475	143.473	142.121	173.393	55.3044	18.7578	57.5477	59.8283	15.5937	64.1763	52.0937	47.8109	135.699	70.581	90.3029	72.4109
Locus_1043_Transcript_3/10	Protein IQ-DOMAIN 11	IQ-domain 11	172.147	189.99	175.353	121.851	159.541	98.9474	115.154	134.934	60.2024	64.7839	36.0437	40.8152	99.2033	94.0414	125.751	51.0163	44.0523	47.4706	58.1154	33.319	38.2447	35.8406	39.5027
Locus_18741_Transcript_7/14	Short-chain dehydrogenase TIC 32 B, chloroplastic	NAD(P)-binding Rossmann-fold superfamily protein	95.2418	73.1282	109.287	109.004	121.573	107.028	128.807	145.577	202.129	168.439	323.402	310.633	53.9842	36.6701	77.4704	62.2662	43.255	30.8551	42.2712	38.0319	34.2484	26.7801	36.7923
Locus_699_Transcript_18/24	Pleiotropic drug resistance protein 3	pleiotropic drug resistance 9	82.706	145.306	35.9252	55.9983	61.917	185.179	123.808	125.949	152.316	38.9739	81.6267	16.5254	22.3741	15.9505	31.421	9.83358	20.2105	19.4948	19.2648	5.06577	5.55442	13.7113	5.96564
Locus_2695_Transcript_22/33	Adenine phosphoribosyltransferase 2	adenine phosphoribosyl transferase 2	173.936	153.562	147.039	195.048	138.136	96.2766	116.039	143.97	37.8684	42.8351	52.8681	100.963	118.888	101.214	112.588	27.1254	23.8474	31.7443	36.2221	37.1313	38.4457	36.0199	71.1249
Locus_15369_Transcript_1/6	Quinone oxidoreductase-like protein 2	GroES-like zinc-binding alcohol dehydrogenase family protein	80.2246	92.2313	79.6955	85.0657	121.121	146.407	107.574	112.582	81.4297	72.8093	89.0852	94.617	60.1213	67.7269	71.2352	46.4642	55.9767	46.8832	56.7022	33.1624	33.9404	61.7144	45.8977
Locus_2227_Transcript_7/11	Phosphoenolpyruvate carboxylase kinase 1	phosphoenolpyruvate carboxylase kinase 1	102.201	26.7418	70.8163	52.2651	135.207	106.511	119.85	124.918	11.4476	56.6813	29.7606	34.5065	29.1549	11.0102	30.0011	20.4034	24.3843	18.3157	17.1296	4.75999	8.83104	9.53429	11.1713
Locus_4576_Transcript_16/32	Thioredoxin-like protein AAED1, chloroplastic	Thioredoxin superfamily protein	129.723	160.405	129.311	177.578	132.885	93.4252	135.672	122.397	96.255	100.56	113.497	59.5763	89.9616	101.749	104.7	72.461	46.2286	54.7386	51.3035	61.3424	59.6709	57.7581	38.9348
Locus_523_Transcript_16/23	Alkaline/neutral invertase CINV2	cytosolic invertase 2	279.509	402.15	356.635	503.1	137.367	123.86	112.529	109.61	94.9636	133.867	157.588	121.767	93.5907	112.396	186.076	46.6401	40.0736	41.9939	46.3957	46.2554	38.3565	40.2075	80.6411
Locus_1685_Transcript_135/158	Carbonic anhydrase, chloroplastic	carbonic anhydrase 1	34.0197	12.9006	27.863	31.7394	51.7621	251.088	95.3868	79.4699	63.9475	88.0855	279.539	160.036	16.3973	11.2575	19.3289	20.5716	27.0098	18.0961	13.8357	17.9199	25.6736	24.9014	13.4369
Locus_1134_Transcript_17/17	Sugar transport protein MST3	sugar transporter 1	50.8189	35.7981	27.4631	56.9418	42.7412	167.801	150.582	111.845	162.008	230.261	459.496	384.412	27.7573	9.00475	9.01223	17.2646	21.5981	14.1668	11.6113	45.3456	81.927	48.4321	36.8466
Locus_5693_Transcript_6/17	Flavonol synthase/flavanone 3-hydroxylase	flavonol synthase 1	45.2713	65.1994	70.878	175.299	101.427	67.0952	121.737	180.583	41.2529	61.6001	90.4571	197.815	23.6175	23.2091	30.9475	26.954	20.2711	38.5237	37.5245	5.4971	9.92627	29.3951	10.709
Locus_2884_Transcript_3/6	Heptahelical transmembrane protein ADIPOR1	heptahelical transmembrane protein1	140.487	119.072	120.902	179.069	108.476	118.01	111.65	132.566	40.999	71.8909	70.6151	87.0231	49.9653	18.5097	33.2859	7.70804	7.59594	7.50937	5.42969	5.92526	9.72182	6.58875	14.0294
Locus_16799_Transcript_3/6	3-ketoacyl-CoA synthase 4	3-ketoacyl-CoA synthase 4	62.3416	50.624	69.8742	69.4393	132.379	46.5759	90.9505	198.01	122.844	85.365	114.563	108.642	56.4069	68.1239	76.2316	35.0489	27.4374	19.7881	21.2075	51.8465	36.0483	68.4615	98.9306
Locus_2024_Transcript_43/49	V-type proton ATPase subunit G	vacuolar membrane ATPase 10	50.8588	51.3491	49.1856	46.372	87.4414	144.267	122.36	111.915	68.818	95.0338	124.81	95.893	42.3754	34.773	35.5967	30.6767	44.5868	45.4063	42.1759	33.9033	49.9413	40.2074	31.4451
Locus_16237_Transcript_9/17	Probable protein phosphatase 2C 73	Protein phosphatase 2C family protein	78.731	49.9942	86.3001	42.6371	134.595	116.783	113.748	97.7451	48.0283	83.0341	35.9704	30.5729	37.4351	50.7192	80.341	73.3157	55.9385	41.6873	50.2704	26.6454	48.3571	34.3396	29.1107
Locus_143_Transcript_4/10	Protein STRICTOSIDINE SYNTHASE-LIKE 10	Calcium-dependent phosphotriesterase superfamily protein	3.33929	6.66012	8.89224	9.60306	41.313	98.3273	116.261	205.097	3.16887	0	2.75461	3.16246	0.0640788	0.256549	1.51568	3.97124	3.37413	1.39532	2.31731	0	0.0274522	1.72056	0
Locus_1976_Transcript_5/9	Allene oxide synthase 2	allene oxide synthase	245.98	64.8345	47.6778	66.5796	107.394	75.8426	142.604	133.448	9.3455	6.40683	15.8267	56.345	44.8795	15.6638	20.9765	17.0811	14.0196	22.5896	32.2138	1.33952	1.97313	4.56278	9.23362
Locus_4505_Transcript_1/8			158.75	165.858	109.534	185.104	273.28	102.777	35.3964	47.5746	6.70944	4.8933	5.62045	8.57381	12.9574	9.64631	33.9378	5.18962	2.79705	3.86883	1.8131	0.215042	1.88136	1.4409	1.84542
Locus_4001_Transcript_1/1	Photosystem II 10 kDa polypeptide, chloroplastic	photosystem II subunit R	30.0925	20.7635	34.3572	25.5044	155.72	96.3884	89.681	114.861	114.435	89.5451	114.216	43.2236	41.6045	73.8793	52.0186	31.3808	55.2125	20.7282	12.1212	138.724	76.0149	103.944	23.8782
Locus_2103_Transcript_5/18	Catalase isozyme 1	catalase 2	133.467	124.264	105.749	154.515	103.492	133.887	104.381	109.192	128.52	61.7429	95.7577	103.894	77.3539	92.0566	91.0736	58.3224	57.3507	43.8442	46.935	46.5273	47.534	95.4737	93.5486
Locus_1263_Transcript_17/48	50S ribosomal protein L9	Ribonuclease P protein subunit P38-like protein	229.979	159.47	223.394	148.441	112.923	85.7135	116.015	132.07	669.548	61.4055	91.9911	81.2297	178.522	170.721	206.343	56.8593	49.4831	48.7096	49.4705	86.7472	57.1712	58.8479	98.0944
Locus_11898_Transcript_2/9	Probable lysophospholipase BODYGUARD 1	alpha/beta-Hydrolases superfamily protein	169.004	205.395	185.753	241.604	72.3654	109.688	127.043	137.002	143.701	259.846	134.078	109.965	82.5324	70.8116	117.904	38.1944	50.2186	43.1764	37.2428	74.873	75.0691	63.6413	82.7036
Locus_2115_Transcript_3/15	Guanosine deaminase	Cytidine/deoxycytidylate deaminase family protein	227.114	250.268	242.035	238.264	93.8139	109.663	120.902	121.676	142.294	279.631	189.128	169.675	87.1172	113.604	164.22	34.7419	29.4387	38.0168	33.3961	62.0477	92.1681	70.1543	121.934
Locus_2582_Transcript_18/18	Ethylene-responsive transcription factor RAP2-3	ethylene-responsive element binding protein	132.875	77.7897	83.9964	224.039	186.965	104.049	71.2748	83.2269	52.3991	95.4626	77.5247	141.897	61.6442	64.3527	67.6792	63.997	44.5067	33.9403	37.6581	50.016	77.2864	111.669	26.0246
Locus_91_Transcript_13/60	Stearoyl-[acyl-carrier-protein] 9-desaturase 1, chloroplastic	Plant stearoyl-acyl-carrier-protein desaturase family protein	115.089	95.3888	74.6081	138.298	84.6807	58.3124	139.446	161.35	26.6337	20.4224	27.3221	22.0078	31.7042	11.9426	35.0688	16.7081	7.87592	13.6501	8.4685	15.4422	11.3646	13.9933	15.3567
Locus_7304_Transcript_1/7	WAT1-related protein At5g07050	nodulin MtN21 /EamA-like transporter family protein	169.013	192.779	182.323	261.254	126.624	85.1669	108.205	119.244	247.532	218.022	212.831	269.057	129.264	269.48	214.81	41.3495	45.2476	28.8695	47.7127	86.2839	33.9122	104.821	291.737
Locus_3004_Transcript_4/30	Probable tocopherol O-methyltransferase, chloroplastic	gamma-tocopherol methyltransferase	35.9484	32.0513	16.3955	50.2041	71.0716	126.458	125.934	107.032	39.0466	36.5177	47.2531	84.5627	14.9949	11.6893	13.4961	33.9077	89.832	50.479	45.2724	28.9606	21.4938	32.6061	68.5689
Locus_15598_Transcript_2/3	Glycerol kinase	Actin-like ATPase superfamily protein	60.1915	75.0786	61.1979	67.7835	59.884	117.687	134.849	117.853	86.0269	136.866	149.771	211.307	34.6804	34.8854	46.432	30.8077	28.742	23.8762	26.5026	35.6352	60.0775	31.5015	32.6679
Locus_5900_Transcript_4/12	NAC domain-containing protein 10	NAC domain containing protein 25	33.7015	52.8478	52.562	91.8931	86.0516	80.1689	96.1756	161.827	26.9339	54.9969	45.3884	82.5396	22.747	22.9546	37.1815	16.2171	15.2323	17.4878	15.1467	18.8076	32.8275	34.8565	53.9523
Locus_3964_Transcript_3/34	Transcription factor TCP2	TEOSINTE BRANCHED 1%2C cycloidea and PCF transcription factor 2	126.73	228.443	230.08	179.316	152.193	90.1369	81.1142	98.9001	86.6061	67.0631	121.002	111.553	34.9397	35.4145	57.1749	36.1623	28.3986	23.2574	26.3988	27.093	22.9436	30.2896	27.4089
Locus_4455_Transcript_2/4	ABC transporter G family member 26	ABC-2 type transporter family protein	33.419	15.9426	27.3625	20.4017	193.032	26.5346	54.4409	146.105	3.67742	0.707862	0.95777	2.78494	8.03319	3.89496	7.43048	16.2782	2.00296	4.29753	5.60511	0.576022	1.74843	2.39014	1.17101
Locus_957_Transcript_2/13	Putative carbamate hydrolase RutD	alpha/beta-Hydrolases superfamily protein	49.6177	59.7284	98.8391	67.0929	101.696	81.0842	103.01	126.57	54.3116	79.7151	107.022	89.5008	37.4954	47.4984	102.515	60.1554	43.7352	48.5924	49.4893	29.2445	47.7837	46.5257	36.2767
Locus_973_Transcript_3/11	Protein REVEILLE 8	Homeodomain-like superfamily protein	75.5304	65.7687	67.544	118.681	89.4702	94.0467	113.715	113.801	45.4362	74.554	135.543	67.3256	28.9643	16.9251	39.1083	27.1771	29.7374	36.6741	38.3697	15.4589	17.0748	23.8031	23.5912
Locus_1637_Transcript_7/21	Cytochrome P450 90D2	cytochrome P450%2C family 90%2C subfamily D%2C polypeptide 1	108.6	104.919	111.371	179.183	82.9006	80.4454	113.097	133.482	31.2484	53.8551	30.6317	24.841	82.1095	60.1581	78.7507	35.1998	32.6655	37.7424	47.7207	15.0003	19.8146	28.5897	50.9775
Locus_2005_Transcript_25/45	Nudix hydrolase 16, mitochondrial	nudix hydrolase homolog 16	201.456	221.643	227.659	230.332	102.821	107.85	102.059	95.1703	200.352	250.823	292.215	328.41	78.9138	68.0574	133.56	48.7658	44.162	40.0108	46.8007	33.757	57.1426	30.1189	61.6079
Locus_854_Transcript_4/7	Proline-rich protein 4	proline-rich protein 4	69.1657	47.9679	73.2346	113.143	74.7495	93.9564	118.808	119.243	56.1823	65.2784	169.605	41.2337	16.4805	3.52044	20.3166	3.60289	5.45721	2.07432	2.05919	2.32781	0.356925	4.02198	0.136087
Locus_1015_Transcript_3/9		transmembrane protein	146.22	208.942	42.6284	52.3287	158.873	126.797	54.904	65.074	22.7002	9.96661	29.5034	37.3348	19.3234	21.1357	17.5628	15.7608	7.71605	7.69797	6.04155	1.99462	8.19616	2.89916	4.49508
Locus_175_Transcript_121/384	Protein STRICTOSIDINE SYNTHASE-LIKE 13	Calcium-dependent phosphotriesterase superfamily protein	152.777	144.816	120.087	108.217	124.303	87.0577	96.4813	97.1227	54.5413	42.2081	31.3896	40.8107	63.293	39.0762	38.4733	29.7107	24.1312	45.3676	34.5477	14.5502	26.6655	14.4727	29.9945
Locus_6050_Transcript_4/19	Cinnamoyl-CoA reductase-like SNL6	NAD(P)-binding Rossmann-fold superfamily protein	87.9734	35.0797	53.6949	63.3206	101.069	116.554	86.0126	96.3926	40.3034	27.8732	57.8133	49.0192	17.6402	3.09281	21.3193	10.0278	7.85636	7.31581	10.1197	12.6581	3.12988	10.3281	15.359
Locus_2629_Transcript_1/7	Thioredoxin-like 4, chloroplastic	Thioredoxin superfamily protein	67.2826	54.0368	46.2075	33.822	52.0891	89.45	123.992	131.777	27.5577	60.744	67.5748	23.883	53.9661	31.937	52.1197	28.3003	35.769	48.2863	45.9947	23.1769	50.267	48.0294	31.7552
Locus_2568_Transcript_5/6	FAS1 domain-containing protein SELMODRAFT_448915	Fasciclin-like arabinogalactan family protein	22.3471	9.67057	25.7282	16.927	78.4083	75.3482	95.4977	144.436	3.03665	0.262528	2.57483	3.35801	6.49487	1.85509	6.18344	8.16968	4.59716	3.82783	2.17853	0	0.0366242	1.51577	0.38487
Locus_86_Transcript_22/30	Gamma-glutamylcyclotransferase 2-2	ChaC-like family protein	5.11132	2.66277	3.37855	7.18731	25.6137	242.021	100.087	23.7679	7.38204	9.35304	12.3123	50.1772	2.96646	4.14078	11.0414	9.99706	14.0527	8.66962	5.09267	3.90544	3.39868	10.5199	2.44366
[truncated: 551 more rows]

## Sheet: Hot_Pith
Gene ID	Description (SWISS PROT)	Description (Araport11)	Pre_F1	Pre_F2	Pre_F3	Pre_F4	Hot_F1	Hot_F2	Hot_F3	Hot_F4	Post_F1	Post_F2	Post_F3	Post_F4	Pre_P1	Pre_P2	Pre_P3	Hot_P1	Hot_P2	Hot_P3	Hot_P4	Post_P1	Post_P2	Post_P3	Post_P4
[truncated: 1,775 more rows]

[truncated: 2 more sheets: Post_Florets, Post_Pith]
