# Supplementary material for: Gene expression and metabolite levels converge in the thermogenic spadix of skunk cabbage
Source: Plant Physiol. 2024 Feb 6;195(2):1561–85. doi: 10.1093/plphys/kiae059 (PMC11142342; doi:10.1093/plphys/kiae059)
Supplement: kiae059_Supplementary_Data [file kiae059_supplementary_data.zip › ds3.xlsx]

## Sheet: Caption
Supplemental Data S3. Catalogue of genes constituting the Venn diagram of differentially expressed genes (DEGs). This data file contains gene lists that comprise the sets shown in the Venn diagram of DEGs (Supplementary Fig. S2). The spreadsheet is organized such that each sheet title reflects the number of genes within that subset, while the inclusion relationship between the different stages of…

## Sheet: Pre_F (65)
Gene ID	SWISS_PROT	Araport	Pre_F1	Pre_F2	Pre_F3	Pre_F4	Hot_F1	Hot_F2	Hot_F3	Hot_F4	Post_F1	Post_F2	Post_F3	Post_F4	Pre_P1	Pre_P2	Pre_P3	Hot_P1	Hot_P2	Hot_P3	Hot_P4	Post_P1	Post_P2	Post_P3	Post_P4
Locus_99_Transcript_22/25	2,3-bisphosphoglycerate-independent phosphoglycerate mutase	Phosphoglycerate mutase%2C 2%2C3-bisphosphoglycerate-independent	8379.41	9175.78	13562.8	10166.9	1985.95	2188.52	2033.24	1993.1	3067.16	2453.58	4603.21	4758.56	2587.93	3230.25	6575.95	1191.87	1190.48	1158.01	1212.78	1278.19	1194.73	1837.78	2365.34
Locus_192_Transcript_10/25	Agamous-like MADS-box protein MADS9	K-box region and MADS-box transcription factor family protein	1888.07	2139.28	1754.45	1712.08	1698.74	1469.21	1581.11	1513.95	130.745	143.679	213.484	360.999	946.221	802.816	1017.23	1251.49	1072.93	875.289	1257.82	176.819	102.801	337.931	487.955
Locus_1533_Transcript_4/13	Heat shock protein 83	heat shock-like protein	763.15	989.465	553.675	732.516	467.139	494.705	383.553	333.795	265.593	404.582	748.671	609.406	288.716	265.144	245.014	350.987	327.175	314.886	236.412	166.33	197.993	182.329	268.669
Locus_1_Transcript_5/5	Dihydrolipoyllysine-residue succinyltransferase component of 2-oxoglutarate dehydrogenase complex 2, mitochondrial	Dihydrolipoamide succinyltransferase	449.46	376.657	413.276	461.223	285.147	471.399	363.797	331.292	171.293	134.718	187.606	242.563	158.551	147.474	231.445	174.301	199.685	221.413	227.379	109.03	91.4079	143.595	193.681
Locus_1034_Transcript_12/13	Dihydrolipoyllysine-residue acetyltransferase component 3 of pyruvate dehydrogenase complex, mitochondrial	Dihydrolipoamide acetyltransferase%2C long form protein	749.903	937.572	852.054	589.38	458.99	416.699	374.31	363.922	339.942	300.263	391.994	424.043	279.575	313.51	507.495	249.44	225.017	232.704	259.641	170.279	167.38	221.326	264.756
Locus_754_Transcript_7/16	Early light-induced protein 1, chloroplastic	Chlorophyll A-B binding family protein	2266.77	3117.16	2110.14	3904.02	327.154	333.676	147.076	164.561	920.112	552.813	2003.98	4909.42	411.319	1218.4	857.734	217.598	180.565	175.875	104.908	238.143	411.603	927.938	3602.62
Locus_4600_Transcript_4/20	Polyadenylate-binding protein-interacting protein 9	CTC-interacting domain 9	354.011	445.55	452.558	462.087	240.134	246.764	310.007	300.628	84.7534	62.6248	94.1346	79.7964	156.682	160.251	266.309	160.333	130.603	124.916	155.66	62.3352	46.0257	55.2801	64.8934
Locus_730_Transcript_1/1	Thiamine thiazole synthase 2, chloroplastic	thiazole biosynthetic enzyme%2C chloroplast (ARA6) (THI1) (THI4)	602.396	827.391	649.797	727.292	678.992	190.3	377.194	365.507	137.405	81.7049	120.438	145.657	178.125	227.787	389.708	178.313	227.577	211.479	214.867	181.925	128.58	170.432	132.631
Locus_3517_Transcript_80/102	Putative RNA polymerase II subunit B1 CTD phosphatase RPAP2 homolog	RNA polymerase II subunit B1 CTD phosphatase RPAP2-like protein	268.473	224.806	180.507	196.818	89.2627	123.661	168.431	172.495	82.8622	77.6923	129.025	73.5341	120.658	85.8239	111.659	87.6692	90.5282	91.6106	102.196	40.3142	40.3155	65.9933	39.2354
Locus_16210_Transcript_1/2	Glutathione S-transferase F12	glutathione S-transferase phi 12	56.8561	60.385	103.364	59.9885	58.1339	56.5756	15.1836	27.3356	6.12647	12.1404	15.4368	16.0014	15.4859	8.5443	28.7224	10.622	2.82925	9.99086	18.2863	11.0075	13.5659	6.36311	0.219532
Locus_6250_Transcript_2/4	Cyclin-dependent kinases regulatory subunit 1	cyclin-dependent kinase-subunit 1	49.47	86.3782	41.1711	51.7286	64.1981	50.1408	55.1223	42.3211	13.4606	24.8231	55.2492	30.6429	23.0641	23.6317	25.7024	63.4368	59.2402	73.5919	54.3965	23.726	32.674	23.169	27.7223
Locus_1714_Transcript_3/8	ABC transporter C family member 5	multidrug resistance-associated protein 5	193.417	310.73	198.857	183.605	35.7949	43.5676	53.9787	54.4204	75.5698	43.0668	84.3597	84.6933	79.4267	92.2478	95.9175	31.0716	31.0229	29.8179	33.9984	26.3649	31.571	33.5516	47.4166
Locus_9561_Transcript_1/5	Probable xylan O-acetyltransferase 10	TRICHOME BIREFRINGENCE-LIKE 33	27.4004	35.4144	26.7308	22.6311	78.6045	39.546	49.6454	68.3639	46.5824	47.708	32.7051	22.7682	14.4474	7.79228	12.4273	24.3936	43.6177	41.7494	38.3261	24.7886	40.1595	24.3973	20.6109
Locus_1588_Transcript_8/13	Dr1-associated corepressor	Histone superfamily protein	141.613	177.457	139.566	104.566	56.6178	37.5317	55.9787	60.8914	41.4762	42.7422	59.8453	53.0633	60.1169	57.6284	76.2947	31.8682	22.7937	23.442	29.2913	15.9236	17.4672	32.58	47.3034
Locus_1546_Transcript_2/7	Putative [ribosomal protein S18]-alanine N-acetyltransferase	Acyl-CoA N-acyltransferases (NAT) superfamily protein	36.8744	45.0611	56.0012	74.546	37.4902	32.3107	39.245	40.167	19.8269	47.6739	46.2503	36.0599	15.0551	16.8928	29.6654	22.6138	16.5147	21.7212	21.6006	8.34696	17.7085	17.1599	18.2123
Locus_15396_Transcript_2/5	Pyridoxal 5'-phosphate synthase subunit PdxT	centrosomal protein	73.5669	85.0703	80.738	92.0059	26.154	31.6233	32.4179	29.7113	18.6848	16.5432	19.1334	23.9257	35.8016	37.2594	50.0481	22.8836	28.3151	25.9895	24.5661	18.236	19.6061	21.1767	23.3415
Locus_4991_Transcript_6/8	18.2 kDa class I heat shock protein	HSP20-like chaperones superfamily protein	6.97045	4.78973	5.63838	3.59192	17.5774	27.4238	24.3834	19.1404	2.42667	1.03893	4.40264	5.03633	1.87249	2.43597	2.15691	27.6278	21.2786	16.5899	12.7001	2.75285	2.40273	3.5665	2.3902
Locus_23189_Transcript_1/4	E3 ubiquitin-protein ligase ORTHRUS 2	Zinc finger (C3HC4-type RING finger) family protein	65.382	52.179	46.7681	38.826	11.607	19.7114	24.0638	21.1733	5.36075	0.429114	7.265	5.99169	21.757	13.1106	25.2314	6.48413	11.5331	19.3745	14.8209	9.45914	16.4999	14.8913	9.44108
Locus_9023_Transcript_1/4	Uncharacterized protein At5g01610	transmembrane protein%2C putative (Protein of unknown function%2C DUF538)	26.9682	18.3205	23.4927	34.9985	9.2873	18.5912	14.1536	17.6236	10.6223	12.9744	16.5554	17.2222	13.5464	8.56446	13.5092	5.50041	9.92429	7.54753	6.87091	6.8349	10.0025	12.355	11.6309
Locus_18275_Transcript_2/2	F-box protein At5g07670	RNI-like superfamily protein	26.3243	24.6202	33.3279	27.3295	20.1521	15.4968	20.9543	23.1865	24.6858	15.7588	13.9811	19.224	10.3829	11.3522	16.9459	26.6925	12.2587	17.6569	14.383	12.74	9.27266	10.3978	9.67031
Locus_7169_Transcript_1/1	Brassinosteroid LRR receptor kinase BRL1	BRI1 like	9.19583	8.74847	13.463	11.3234	13.6511	12.8736	11.5655	12.2353	27.1821	39.0275	32.7158	18.229	4.92128	4.33367	6.79438	9.32134	7.59163	8.5071	9.49498	18.5739	27.7972	15.0206	28.9497
Locus_8099_Transcript_6/6	Ferrochelatase-2, chloroplastic	ferrochelatase 1	22.0226	14.3364	18.6531	19.3577	25.8168	11.9959	22.953	25.1074	19.7487	15.0868	14.6848	20.274	8.26935	5.83286	8.76365	21.5156	6.79839	15.871	15.6396	8.00861	7.95365	10.5888	17.299
Locus_7094_Transcript_1/6	Transcription factor RAX3	myb domain protein 84	29.5373	23.1114	27.8072	27.4638	12.1123	11.3485	16.5158	19.2534	23.2271	17.5178	26.5567	29.0235	12.5627	8.27887	8.69492	11.3237	5.72218	6.77513	7.33677	7.63611	12.2233	18.6166	10.4432
Locus_5037_Transcript_6/6	Esterase CG5412	dihydrofolate reductase	5.10425	4.04825	5.64393	6.30244	3.92928	10.7285	10.0619	10.0094	5.50652	10.0666	14.4723	18.5383	2.33861	1.79971	2.23364	4.53387	6.69545	7.25848	5.38131	2.7024	7.4122	2.29483	6.04312
Locus_11659_Transcript_1/1	Copper chaperone for superoxide dismutase, chloroplastic	copper chaperone for SOD1	15.3856	18.9507	11.3665	12.8896	7.81959	9.01224	5.69262	5.21692	6.3487	4.12145	4.56975	5.93557	5.91857	4.83818	6.84868	5.68571	5.36295	2.09483	3.51048	1.55641	0.829836	2.43876	4.16053
Locus_1434_Transcript_1/3	Tetraketide alpha-pyrone reductase 2	NAD(P)-binding Rossmann-fold superfamily protein	148.782	93.6599	138.855	139.858	24.6866	8.3972	31.1539	32.0969	2.08932	0.204924	3.02558	1.51151	43.4611	17.4994	33.2883	6.941	29.4129	22.6027	19.3615	29.8812	32.9822	39.0926	19.3151
Locus_23303_Transcript_4/4	PsbP domain-containing protein 2, chloroplastic	Photosystem II reaction center PsbP family protein	35.7	25.4644	30.021	36.351	11.2989	7.92919	8.40986	8.82245	20.3472	12.4808	12.2792	18.6996	15.8448	13.9029	15.5458	6.83589	6.34267	6.01394	6.34121	7.06912	7.96062	9.79448	12.771
Locus_9885_Transcript_2/5	DNA replication licensing factor MCM7	Minichromosome maintenance (MCM2/3/5) family protein	34.9564	22.824	34.627	42.2204	4.58332	6.40151	14.765	8.77799	14.8299	24.2272	32.6899	13.2267	14.0221	9.05933	12.1866	27.7868	32.4054	47.418	42.9346	11.4256	11.4411	24.4691	8.14044
Locus_21177_Transcript_1/6	TOG array regulator of axonemal microtubules protein 1	ARM repeat superfamily protein	13.1312	6.44308	11.8043	14.3386	32.2706	6.00076	26.6723	37.8361	3.08503	2.80176	1.39597	3.32095	5.13483	3.03604	3.27674	20.6951	17.897	71.7893	28.3426	31.1746	89.9275	36.1123	19.5448
Locus_2566_Transcript_2/5	High mobility group B protein 13	HMG (high mobility group) box protein	3.08427	3.59743	4.88511	3.45454	53.6189	5.23959	29.2931	54.7271	3.71165	3.24138	4.40364	4.15019	1.33092	0.651518	1.76541	28.8284	18.3247	77.7434	40.1273	22.7745	73.1891	41.0478	38.1778
Locus_9836_Transcript_1/2	Deoxyuridine 5'-triphosphate nucleotidohydrolase	DUTP-PYROPHOSPHATASE-LIKE 1	31.1085	13.6246	26.2318	24.889	2.83053	3.70798	8.0488	5.71449	1.22163	1.19737	10.6642	1.80929	11.7211	6.76991	7.34669	15.4121	20.2322	31.0482	28.9914	3.82971	4.52995	9.74989	4.0721
Locus_6217_Transcript_1/4	Galactinol synthase 1	galactinol synthase 1	337.221	626.231	384.817	643.774	2.27424	2.56428	3.85375	5.59921	104.654	5.23887	30.0065	312.055	66.0067	108.293	175.234	8.53688	3.96173	0.932831	1.60732	5.08736	18.9906	72.2375	147.675
Locus_5083_Transcript_1/1		serine/arginine repetitive matrix protein%2C putative (DUF936)	44.2262	41.4359	59.6229	45.5327	9.66907	2.45821	4.92518	6.6026	1.42659	2.00216	6.41396	13.6734	16.9121	10.2765	28.2194	4.78631	4.30025	13.1497	5.71286	8.2481	26.5618	12.6863	9.17287
Locus_18558_Transcript_2/3	Protein SPEAR3	mediator of RNA polymerase II transcription subunit	6.82068	6.37547	4.71337	4.72561	0	2.32281	1.45868	0.937438	0	0	0	0	2.28811	0	0.966393	0	0	0	0	0	0	0	0
Locus_14520_Transcript_1/1	DNA replication licensing factor MCM4	Minichromosome maintenance (MCM2/3/5) family protein	22.2776	19.1599	23.5979	31.0192	1.99055	2.25916	7.20692	5.54435	6.28771	0.770636	10.2901	1.76966	7.03761	3.99952	6.61981	21.9172	24.9869	38.6484	34.0336	7.3919	8.05656	14.4071	4.10369
Locus_17240_Transcript_1/1	bZIP transcription factor TGA10	bZIP transcription factor family protein	4.68939	6.20186	6.34321	4.9244	1.99914	2.09604	1.27708	1.82485	0	0	0.39858	1.22066	1.30569	0	1.21616	0	0	0	0	0	0	0	0
Locus_6162_Transcript_2/3	Aspartate aminotransferase, chloroplastic	aspartate aminotransferase 5	2.29695	2.76836	3.10369	2.19726	1.3517	1.86674	1.45543	1.15956	2.11814	0.627097	2.36004	1.73987	0.373635	0.535912	1.81481	0.618838	0.386045	0.656464	0.304165	0.381521	0.368062	0.698025	0.813569
Locus_14171_Transcript_2/2	Uncharacterized protein At4g19900	alpha 1%2C4-glycosyltransferase family protein	31.1319	21.3499	32.9054	29.2021	1.45019	1.81232	3.47268	2.42942	0.255713	0	0.146137	0.618221	16.4785	8.54474	8.58788	7.8955	6.06379	8.94843	7.19512	2.28634	3.55605	2.70141	0.854301
Locus_14580_Transcript_1/2		Plant protein 1589 of unknown function	6.71024	6.53044	4.42044	1.79123	10.0494	1.74655	2.1897	2.97332	0	1.01566	0.856457	1.36328	1.10943	0.966953	0.768869	3.06657	6.97645	6.41378	7.95307	1.47887	1.92112	0.302912	2.06913
Locus_1874_Transcript_34/36	Protein NSP-INTERACTING KINASE 3	NSP-interacting kinase 3	9.54933	9.15935	9.2961	12.7575	2.88072	1.66185	4.15024	3.10546	1.06077	1.46128	0.665445	2.39602	4.18979	3.54632	6.61023	2.06554	0.542817	1.96448	1.67576	0.320827	0.989807	0.404062	0.851076
Locus_8152_Transcript_1/1	Probable E3 ubiquitin-protein ligase RHY1A	RING/U-box superfamily protein	16.5644	11.7059	21.8618	16.4523	0	1.65884	2.64206	0.253522	5.04555	12.3338	8.80514	1.77635	6.1094	1.37285	4.61874	2.14936	3.16727	0.573044	1.58348	0.247847	0.746601	3.83499	1.92469
Locus_21506_Transcript_1/1		spindle assembly checkpoint component	7.61202	8.0715	7.78966	6.27348	0.61325	1.43033	0	0	11.4854	9.73388	22.8058	0.974244	1.98359	2.65949	1.25171	0	0	0	0.260241	0	0	0.8955	4.1278
Locus_6217_Transcript_3/4	Galactinol synthase 2	galactinol synthase 1	187.953	333.137	212.196	378.637	0.938067	1.26673	1.15742	2.85938	59.4057	2.28799	15.5188	175.157	38.2418	64.4772	97.8006	3.2612	2.00581	0.416462	0.884544	2.89627	11.0505	41.2923	79.0341
Locus_6402_Transcript_1/1	F-box protein At1g67340	HCP-like superfamily protein with MYND-type zinc finger	2.36498	3.22172	4.1658	4.67493	3.5922	1.24067	5.47434	4.97261	3.75578	1.24735	2.40915	6.13624	0.306606	0.180867	1.28034	2.80855	0.341051	1.00043	0.0558056	1.10049	1.87372	1.35194	1.56643
Locus_20912_Transcript_3/4	MLO-like protein 11	Seven transmembrane MLO family protein	1.85394	2.73537	2.0838	1.74022	1.8551	1.22805	4.2079	4.35332	1.30374	0.449005	0.295829	0.908744	0.210634	0.618475	0.769633	1.79082	2.63258	4.70261	5.4783	2.64002	2.34339	2.12804	1.29824
Locus_7801_Transcript_3/3	DNA primase small subunit	DNA primase POLA3	17.9872	10.4126	9.91427	14.426	1.09142	1.07681	2.30914	1.60978	0.154228	0	1.63957	0.293551	6.98474	5.87712	4.12661	6.0515	5.95225	10.8026	10.0073	0.484906	1.59584	5.24316	1.41906
Locus_10439_Transcript_2/3	Serine/threonine-protein kinase Aurora-3	ataurora3	8.29086	5.7093	6.50487	6.27227	5.02662	0.879336	2.54602	5.0017	0.324552	0.45654	0.253302	0.0673329	3.3836	1.09664	1.6551	3.35597	2.47124	6.09412	3.013	2.45608	6.26741	2.58666	1.64993
Locus_19727_Transcript_2/3	High mobility group B protein 7	high-mobility group box 6	4.59392	9.28519	7.91581	5.85378	2.7464	0.810573	2.92983	2.51575	0	0.614192	0	0.330716	1.34623	2.54417	1.82204	1.93095	4.13301	4.48983	2.44704	0	0.677076	0.58374	0.728166
Locus_8721_Transcript_1/6	Beta-carotene isomerase D27, chloroplastic	beta-carotene isomerase D27-like protein	6.29323	14.5074	32.1925	19.0402	11.3563	0.678436	0.927229	3.44432	0	0	0	0	1.86634	2.46604	4.29263	0	0	0	0	0	0	0	0
Locus_10747_Transcript_1/1	Transcription factor EAT1	basic helix-loop-helix (bHLH) DNA-binding superfamily protein	13.6069	9.25521	10.5631	15.0794	4.53405	0.677141	2.38096	3.59581	0	0	0	0	4.41308	0.00427389	1.54255	0	0	0	0	0	0	0	0
Locus_19280_Transcript_2/2	Synaptonemal complex protein ZEP1	Myosin heavy chain-related protein	36.2201	21.1081	21.6992	19.0245	4.42181	0.649651	1.66266	0.998961	1.20678	0.598478	2.41848	1.26049	13.674	5.6941	7.30584	2.05517	2.67274	5.81049	3.86272	3.67658	6.70982	5.47398	3.24333
Locus_9648_Transcript_2/5	Condensin-2 complex subunit CAP-D3	binding protein	10.532	4.64965	4.4404	6.37955	2.68944	0.47805	3.94581	1.63814	1.42121	1.58057	4.82287	2.16844	2.57528	1.17613	1.0779	4.7158	10.6397	16.8987	10.2676	4.02373	10.6898	6.07279	3.78097
Locus_12371_Transcript_1/1	Origin of replication complex subunit 3	origin recognition complex subunit 3	3.91206	4.39701	3.14444	5.62553	0	0.465151	0	0	0.634018	0	1.00032	0.0364598	1.60585	2.73945	1.59933	0.423069	1.59608	2.36888	1.99688	2.09034	1.39584	1.95143	1.51724
Locus_8167_Transcript_5/5	Salicylic acid-binding protein 2	methyl esterase 1	3.12353	7.42647	4.23877	6.10776	1.01788	0.462808	1.2246	0.902703	0	0	0	0	1.21483	0.379544	1.16	0.620202	0.491497	0	0	0	0	0	0
Locus_5512_Transcript_8/8	Protein NPGR1	no pollen germination related 1	3.90605	2.15246	2.61929	3.5346	3.47588	0.353739	1.57099	6.11601	0.433775	0	0	0	1.22204	0.477841	0	0.582697	0.350364	0.114846	0.363823	0	0	0.114484	0
Locus_17096_Transcript_1/1	Protein PIN-LIKES 1	Auxin efflux carrier family protein	3.77757	3.8032	3.22396	5.10512	2.75618	0.299589	1.93093	3.40662	1.30551	3.4897	0.32409	1.22207	1.12614	0.141505	0.489412	0	0.10872	0.459435	0.167518	0.442703	0.666756	0.471118	1.66177
Locus_4804_Transcript_7/7	F-box/LRR-repeat protein At3g48880	RNI-like superfamily protein	4.07672	5.27819	4.68106	4.20385	8.63187	0.225282	7.16337	13.9689	6.76047	5.29663	2.50352	2.34438	1.56606	1.15773	2.34955	0	2.43633	2.16523	10.2664	2.97436	5.63644	0	7.19224
Locus_21634_Transcript_4/5	Protein ENHANCER OF LHP1 1	transducin family protein / WD-40 repeat family protein	5.5886	2.25135	7.47415	7.3838	0.318842	0.115405	1.19983	0.86296	0	0	1.68082	1.23865	1.66842	0.847481	1.05319	2.68067	4.27032	6.89858	5.66469	0.227652	0.540575	1.51642	1.66159
Locus_23891_Transcript_1/1	Defensin-B3	polyamine-modulated factor 1-binding protein	14.3254	8.40473	13.3219	14.5472	0	0.105093	0	0.346038	0	0	0	0	3.63979	0.847042	4.47131	0.34169	0.253184	0.619526	0.230794	0.472146	1.12596	0.330557	0
Locus_12164_Transcript_1/1	Disease resistance protein RGA5	Heavy metal transport/detoxification superfamily protein	1.39502	2.03674	2.70473	2.72618	0.37716	0	0.496859	1.27247	3.25393	0.906003	35.3251	22.6086	0.286884	0	0.264595	4.50751	0.795836	0	0.15541	0	0.179308	3.59882	0.492037
Locus_14599_Transcript_1/2	2-methylcitrate dehydratase	hypothetical protein	3.32943	1.39745	2.41776	2.34746	0.529599	0	0.657097	0.235409	0.55252	0.361316	0.0371466	0.948348	0.533471	0	0.609965	0.441879	0	0	0	0	0	0	0
Locus_16932_Transcript_3/4	Meiosis-specific protein ASY3	asynaptic protein	2.81189	1.512	2.07753	2.60075	0.391866	0	0.724642	0.19693	1.5015	0.227897	0	1.28407	0	0.205316	0.321044	0	0	0	0	0	0	0	0
Locus_16956_Transcript_1/3	CASP-like protein 2B1	Uncharacterized protein family (UPF0497)	27.9976	24.2234	25.9521	26.0697	2.21169	0	0.287882	0.508307	0	0	0	0	7.42719	3.24093	6.57279	0	0.096536	0	0	0	0	0	0
Locus_4122_Transcript_5/5	Protein PAIR1	putative recombination initiation defects 3	13.8406	12.1114	7.20968	9.99088	0.350545	0	0.549483	0.299402	0	0.0183284	0.448224	0	6.10467	3.0131	3.04934	1.05446	0	2.63434	1.02963	0	1.17025	0.0187079	0
Locus_4310_Transcript_7/12	Bidirectional sugar transporter SWEET1a	Nodulin MtN3 family protein	3.91187	3.50917	3.79658	1.80265	0	0	0	0	0	0	0.936834	0.0902183	0.142122	0	0.960795	0	0	0	0	0	0	0	0

## Sheet: Hot_F (381)
Gene ID	SWISS_PROT	Araport	Pre_F1	Pre_F2	Pre_F3	Pre_F4	Hot_F1	Hot_F2	Hot_F3	Hot_F4	Post_F1	Post_F2	Post_F3	Post_F4	Pre_P1	Pre_P2	Pre_P3	Hot_P1	Hot_P2	Hot_P3	Hot_P4	Post_P1	Post_P2	Post_P3	Post_P4
Locus_27_Transcript_25/28	Enolase	Enolase	11679.8	9854.81	11366.7	11302.9	8285.01	12211.9	8578.7	7741.7	8668.6	6978.11	8230.3	9657.96	5060.35	4512.73	8352.62	3859.03	3767.58	4246.76	4469.58	3996.03	3495.28	4697.83	5927.69
Locus_415_Transcript_10/27	Aspartic proteinase oryzasin-1	aspartic proteinase A1	756.594	569.284	751.319	849.947	1731.01	4228.46	3586.09	3416.43	721.567	1011.92	549.819	678.02	1241.92	1304.78	1369.08	1839.22	1618.15	1229.63	1309.86	914.451	1139.13	803.323	740.558
Locus_3688_Transcript_16/18	Heavy metal-associated isoprenylated plant protein 9	Heavy metal transport/detoxification superfamily protein	5432.85	7358.9	5560.79	3064.75	5410.44	2456.43	3134.76	3698.79	495.343	846.438	1427.57	468.905	3664.87	3861.62	3840.71	661.557	592.61	503.616	518.345	275.636	451.959	586.486	295.489
Locus_1166_Transcript_14/14	3-ketoacyl-CoA thiolase 2, peroxisomal	peroxisomal 3-ketoacyl-CoA thiolase 3	950.93	834.688	937.809	1331.45	1546.47	2168.95	1810.97	1735.28	1689.2	1934.12	1883.42	1889.2	660.049	577.906	731.322	783.358	833.58	713.369	733.113	971.96	1202.82	1047.8	1186.98
Locus_631_Transcript_8/23	Superoxide dismutase [Mn], mitochondrial	manganese superoxide dismutase 1	1603.88	1816.08	1238.5	1317.98	1799.01	1717.58	1564.54	1533.23	1288.68	1354.14	1335.44	1262.07	783.416	704.821	851.206	781.911	796.944	801.534	902.561	729.142	785.892	855.287	909.84
Locus_175_Transcript_149/384	Triacylglycerol lipase 2	Myzus persicae-induced lipase 1	0	0	0	28.8474	45.5206	1065.21	912.106	552.538	26.7046	7.09752	21.3668	40.3204	0	0	0	19.8193	33.7954	23.397	5.51593	0	0	12.7254	0
Locus_391_Transcript_23/79	Agamous-like MADS-box protein MADS4	K-box region and MADS-box transcription factor family protein	1256.35	1227.01	1304.38	1315.98	1038.81	925.581	945.717	919.811	1106.29	1199.98	1145.45	1142.31	624.132	548.393	958.259	242.127	308.915	252.729	325.064	56.9649	58.7939	323.629	592.844
Locus_1443_Transcript_2/15	2-oxoglutarate dehydrogenase, mitochondrial	2-oxoglutarate dehydrogenase%2C E1 component	644.389	451.123	607.036	554.549	739.362	862.592	656.397	615.314	381.104	408.992	426.697	473.311	262.255	191.845	397.844	306.215	285.238	286.019	329.326	186.571	184.452	231.472	264.697
Locus_268_Transcript_1/4	Stem-specific protein TSJT1	aluminum induced protein with YGL and LRDR motifs	451.235	344.344	312.346	358.368	716.82	825.854	652.926	652.823	475.02	432.394	471.882	400.02	270.398	234.974	253.858	308.233	277.643	299.49	335.872	265.775	249.497	314.461	270.316
Locus_663_Transcript_28/48	Cycloartenol synthase 2	cycloartenol synthase 1	80.5761	63.6255	109.302	69.453	470.726	793.109	839.483	1545.13	29.6376	5.65569	23.8886	42.8103	17.1604	5.70756	35.0531	38.7648	31.6433	31.8041	41.6459	3.54644	6.83662	30.7036	5.20847
Locus_175_Transcript_141/384	Triacylglycerol lipase 2	Myzus persicae-induced lipase 1	0	0	0	22.8592	75.4278	790.999	775.227	614.614	20.856	8.47331	17.2105	34.5336	0	0	0	18.4719	22.4081	14.7972	3.79408	0	0	15.1558	0.257601
Locus_1437_Transcript_12/15	Gibberellin-regulated protein 9	Gibberellin-regulated family protein	582.061	368.562	581.602	218.533	1538.37	700.607	928.288	1196.62	175.197	400.112	202.064	67.2846	201.901	219.79	492.78	594.668	199.907	149.527	183.7	107.618	102.365	97.389	105.93
Locus_803_Transcript_2/33	Probable 3-hydroxyisobutyrate dehydrogenase, mitochondrial	6-phosphogluconate dehydrogenase family protein	519.193	489.324	453.879	397.859	609.776	593.562	531.276	564.36	71.6148	64.226	90.5668	98.6413	310.296	240.613	330.805	247.861	204.935	234.668	294.706	59.6795	78.5774	91.3037	90.2555
Locus_253_Transcript_8/10	WAT1-related protein At4g08300	nodulin MtN21 /EamA-like transporter family protein	49.9657	29.7938	47.4014	56.8331	1030.14	531.548	601.56	1171.2	30.0281	12.6034	20.8403	41.6087	34.7145	27.9581	27.9542	98.9482	37.8756	45.7603	45.2363	21.6286	15.0312	25.0424	18.1817
Locus_21357_Transcript_1/6	Protein trichome birefringence-like 36	TRICHOME BIREFRINGENCE-LIKE 36	113.877	501.147	255.213	172.562	712.34	513.928	911.945	850.996	64.0247	45.504	36.6983	65.9325	73.1843	100.323	119.172	79.3919	104.36	74.0549	97.0074	40.4236	32.1339	49.5331	40.174
Locus_483_Transcript_8/8	Galactokinase	Mevalonate/galactokinase family protein	193.197	168.102	122.944	158.413	444.829	486.959	364.907	344.799	264.724	189.212	244.773	245.75	119.407	98.8357	109.291	200.238	186.681	195.068	205.694	143.615	130.709	124.434	139.097
Locus_2103_Transcript_12/18	Catalase isozyme 1	catalase 2	40.0199	23.1147	21.2548	43.4923	343.364	483.316	412.89	458.103	232.224	229.003	257.661	99.9253	19.8057	14.1677	15.9279	98.1335	90.4172	80.0492	67.9506	54.0858	67.565	127.092	36.2588
Locus_159_Transcript_5/5	Peroxisomal membrane protein 11C	peroxin 11c	380.739	435.478	437.826	443.102	474.715	435.19	429.327	457.437	424.791	451.791	390.286	519.554	237.796	223.146	285.719	232.83	229.248	203.852	228.905	183.885	229.114	225.889	355.03
Locus_7039_Transcript_1/14	Protein ELF4-LIKE 3	ELF4-like 3	444.784	320.002	432.868	433.77	502.108	434.948	558.802	655.071	100.72	172.663	271.81	222.15	319.362	286.066	380.205	114.139	100.753	101.446	119.016	197.195	196.777	227.159	289.728
Locus_6469_Transcript_8/11	Probable serine acetyltransferase 5	serine acetyltransferase 1%3B1	241.439	440.191	246.014	371.609	527.711	423.096	387.65	366.931	337.362	334.979	678.989	452.215	247.724	337.481	268.624	234.266	181.673	167.675	172.188	218.094	296.94	582.793	284.2
Locus_1191_Transcript_15/15	Cysteine proteinase inhibitor 5	PHYTOCYSTATIN 2	24.4711	16.7251	3.69084	20.9303	262.164	383.664	273.856	320.945	36.9758	3.68937	18.2038	13.4561	29.0865	36.6851	3.60187	11.9556	23.7599	9.73757	7.52692	1.73198	1.58667	20.8947	15.328
Locus_437_Transcript_19/78	3-oxoacyl-[acyl-carrier-protein] synthase II, chloroplastic	fatty acid biosynthesis 1	174.265	140.651	137.045	136.022	285.455	332.588	358.273	469.236	233.852	332.144	306.006	211.89	186.192	214.414	170.7	165.221	137.09	136.219	129.842	132.131	173.798	174.054	170.837
Locus_818_Transcript_2/17	Zinc finger protein CONSTANS-LIKE 10	B-box type zinc finger protein with CCT domain-containing protein	244.527	196.013	221.022	254.943	388.487	318.11	317.983	348.481	57.0509	44.2119	164.358	108.709	142.778	68.6525	162.681	93.4793	66.8824	70.1472	71.9203	20.6144	14.2483	67.9202	51.1228
Locus_65_Transcript_63/270	Protein PHOSPHATE STARVATION RESPONSE 3	myb-like HTH transcriptional regulator family protein	387.405	641.971	448.62	317.859	294.136	310.656	224.574	236.161	172.812	88.0096	194.122	201.24	297.247	203.728	272.036	69.2751	106.354	108.332	132.317	41.4023	107.002	67.8071	77.4609
Locus_3996_Transcript_12/14	Inorganic pyrophosphatase 2	Pyridoxal phosphate phosphatase-related protein	452.726	158.967	505.542	330.398	253.777	304.663	334.747	319.129	57.7532	751.469	215.892	380.675	129.365	50.4919	292.352	64.2779	68.2975	68.2322	74.8166	40.2378	59.9922	52.5883	119.867
Locus_110_Transcript_20/119	Phosphoenolpyruvate carboxylase, housekeeping isozyme	phosphoenolpyruvate carboxylase 3	480.463	576.081	532.907	469.299	340.512	304.382	350.768	350.922	175.488	249.706	164.816	364.715	249.116	244.617	384.255	163.272	138.042	162.218	174.615	133.14	120.641	127.038	191.785
Locus_4381_Transcript_5/12	Heavy metal-associated isoprenylated plant protein 39	Heavy metal transport/detoxification superfamily protein	99.2296	150.175	205.017	503.412	157.093	291.098	189.997	182.453	121.978	116.975	209.595	239.531	55.7946	77.4252	103.679	37.0071	73.5801	58.6425	51.3269	46.6787	82.524	81.1043	84.9016
Locus_998_Transcript_4/10	Xylose isomerase	xylose isomerase family protein	80.4214	68.8401	84.9623	88.6566	126.507	291.036	259.862	227.67	69.9334	81.9569	86.6506	121.846	80.3057	64.611	69.0895	64.0434	65.1421	59.9106	60.5267	61.4788	73.9264	83.6791	44.8608
Locus_141_Transcript_188/266	D-lactate dehydrogenase [cytochrome], mitochondrial	FAD-linked oxidases family protein	263.897	154.798	305.04	296.617	303.485	269.772	265.398	295.455	283.745	275.92	358.734	257.315	234.36	151.082	263.617	138.085	141.285	123.383	151.3	136.839	167.294	236.993	177.102
Locus_11_Transcript_5/170		hypothetical protein	135.019	112.087	238.102	122.058	541.215	263.89	488.219	476.477	98.0667	324.884	95.3214	73.6733	99.9262	132.074	179.791	278.253	114.456	215.543	222.035	36.3035	57.171	40.0588	77.1976
Locus_5020_Transcript_1/1	Pyruvate dehydrogenase E1 component subunit alpha, mitochondrial	pyruvate dehydrogenase complex E1 alpha subunit	214.243	154.061	202.99	147.457	240.968	260.297	158.103	140.111	120.185	136.261	172.044	212.229	95.9245	67.1103	126.512	77.3857	76.0234	75.265	80.382	75.6511	61.2397	79.6612	106.748
Locus_818_Transcript_11/17	Zinc finger protein CONSTANS-LIKE 10	B-box type zinc finger protein with CCT domain-containing protein	208.732	167.206	191.57	192.294	298.912	248.828	213.794	232.9	40.7772	29.8853	123.271	75.9897	120.791	57.5875	138.357	72.5414	59.0179	46.9746	43.8384	12.7178	11.8954	42.679	43.4385
Locus_86_Transcript_22/30	Gamma-glutamylcyclotransferase 2-2	ChaC-like family protein	5.11132	2.66277	3.37855	7.18731	25.6137	242.021	100.087	23.7679	7.38204	9.35304	12.3123	50.1772	2.96646	4.14078	11.0414	9.99706	14.0527	8.66962	5.09267	3.90544	3.39868	10.5199	2.44366
Locus_2018_Transcript_13/15	3-phosphoshikimate 1-carboxyvinyltransferase, chloroplastic	RNA 3'-terminal phosphate cyclase/enolpyruvate transferase%2C alpha/beta	242.347	700.454	219.011	114.22	210.679	220.252	222.634	203.638	131.499	99.1447	186.606	83.4428	58.7294	134.805	84.5166	49.3303	50.0759	80.6411	53.8597	35.235	41.3816	77.9957	55.6972
Locus_175_Transcript_52/384	Guanosine nucleotide diphosphate dissociation inhibitor At5g09550	GDP dissociation inhibitor family protein / Rab GTPase activator family protein	9.46655	10.5201	9.02218	17.1092	43.9135	218.163	136.095	127.935	49.7423	103.758	170.087	241.768	14.8454	15.6825	11.9425	32.613	37.7601	25.8206	16.3365	42.8741	56.0896	27.2357	23.2505
Locus_4808_Transcript_6/10	Protein LOW PSII ACCUMULATION 1, chloroplastic	LOW PSII ACCUMULATION-like protein	65.1896	58.2185	54.3135	49.4685	569.172	216.046	411.175	783.047	64.3538	64.0588	55.748	48.0287	77.0349	99.1704	87.1875	109.29	89.349	110.182	113.02	45.6366	62.3701	74.1897	73.9898
Locus_7999_Transcript_1/1	Acetate--CoA ligase CCL3	acyl-activating enzyme 7	133.188	112.9	376.375	459.76	117.559	215.39	158.802	156.727	169.56	96.7289	51.6281	79.3744	76.6146	51.8622	186.377	51.9398	58.252	39.2492	47.6142	50.3623	46.5858	35.2994	55.3611
Locus_3220_Transcript_7/19	Vesicle-associated protein 2-2	vamp/synaptobrevin-associated protein 27-2	134.752	160.217	225.243	146.969	108.718	213.871	196.539	214.354	92.3038	69.5638	82.9442	68.4757	67.3623	77.2079	166.718	77.0135	87.9658	73.3955	69.0828	77.521	90.0348	75.9911	51.9004
Locus_16826_Transcript_1/2	Uncharacterized protein At1g32220, chloroplastic	NAD(P)-binding Rossmann-fold superfamily protein	84.0252	72.9042	111.637	76.7456	165.394	213.329	174.293	164.422	128.258	95.1265	98.533	106.773	51.1621	57.0819	81.7489	80.4073	88.4514	90.8297	86.0764	47.5648	52.8184	59.3649	63.7769
Locus_21126_Transcript_1/2	UPF0219 protein TGAM_0461	MuDR family transposase	445.647	77.9876	281.467	174.154	584.528	208.246	235.636	308.943	79.606	174.713	280.339	126.637	139.529	82.4137	176.889	20.8942	12.591	12.8956	14.0666	31.7586	25.6643	88.721	151.992
Locus_3886_Transcript_18/28	Fructokinase-2	pfkB-like carbohydrate kinase family protein	46.1114	53.5134	48.1069	42.461	74.0844	204.666	132.168	108.004	51.1778	35.7857	101.262	105.281	49.1281	31.571	37.2612	23.191	37.0133	52.6128	50.4754	23.5165	30.7362	68.2032	37.4399
Locus_522_Transcript_52/198	3-hydroxyisobutyryl-CoA hydrolase-like protein 5	ATP-dependent caseinolytic (Clp) protease/crotonase family protein	139.51	123.936	84.3794	118.703	252.06	193.278	169.831	159.68	139.397	143.372	208.996	110.859	88.8525	73.9459	65.0331	104.61	83.679	83.0647	95.1109	68.8254	74.666	81.6763	83.2395
Locus_14116_Transcript_1/1	Protein PYRICULARIA ORYZAE RESISTANCE 21	Heavy metal transport/detoxification superfamily protein	429.507	690.285	483.98	267.704	434.808	192.153	233.356	348.109	98.7944	163.577	288.522	130.038	343.199	388.72	344.334	68.0833	42.8832	36.7703	42.5954	125.919	314.801	304.817	389.592
Locus_14558_Transcript_3/3	Palmitoyltransferase AKR1	hypothetical protein	133.394	74.4765	48.3976	130.123	70.4459	186.316	26.3821	49.4817	6.14758	39.6951	55.855	69.9801	51.1658	11.1973	34.3346	8.41597	21.5359	15.4066	8.46365	15.4327	7.25914	10.14	11.9641
Locus_6637_Transcript_14/33	Long chain base biosynthesis protein 2d	long chain base2	19.3375	16.9003	20.0848	25.0128	242.998	182.828	126.037	77.907	29.5283	21.1437	30.0562	24.931	18.1251	12.5305	12.2567	42.4273	23.9154	22.0752	20.1991	14.4739	15.1463	17.8502	13.0137
Locus_15441_Transcript_3/13	Alpha-terpineol synthase, chloroplastic	terpene synthase-like sequence-1%2C8-cineole	62.7578	2.25445	31.1967	34.9471	504.895	173.061	234.223	242.662	173.956	206.806	1384.39	244.003	24.5251	22.6827	40.0761	42.2161	17.8792	12.1656	10.8817	21.5309	6.75944	56.1177	60.5354
Locus_1853_Transcript_9/15	E3 ubiquitin-protein ligase KEG	Protein kinase superfamily protein	261.766	240.315	206.066	198.684	255.06	171.147	230.796	276.63	146.637	275.405	312.513	237.286	135.086	99.9866	131.238	117.115	94.0792	88.0765	120.959	66.5071	130.984	146.677	213.525
Locus_246_Transcript_37/47	Outer envelope pore protein 16-2, chloroplastic	Mitochondrial import inner membrane translocase subunit Tim17/Tim22/Tim23 family protein	43.9948	53.4443	37.8999	32.3995	84.7519	162.382	145.54	129.466	65.2492	118.694	72.5494	45.2115	46.315	51.7091	31.8691	46.7919	65.0842	66.2369	54.3679	24.6669	45.0014	19.705	30.1634
Locus_62_Transcript_1/18	Malate dehydrogenase, glyoxysomal	peroxisomal NAD-malate dehydrogenase 1	119.774	105.369	99.6817	115.377	189.57	150.105	97.1644	107.643	89.0218	117.758	102.881	116.128	65.6755	55.1625	67.4852	70.7797	54.2646	36.4493	39.3179	56.0695	69.1713	57.9392	48.495
Locus_15786_Transcript_2/21	MYB-like transcription factor ODO1	myb domain protein 42	10.6339	2.12375	8.82004	10.5808	21.7889	149.897	89.0601	39.9137	3.9389	4.14656	8.53794	7.30612	14.8368	17.877	14.5218	11.1558	3.67168	5.61552	5.34219	3.52002	5.88596	11.4027	9.51817
Locus_4962_Transcript_4/8	Early nodulin-like protein 1	early nodulin-like protein 6	5.2597	6.42474	3.69419	14.7273	99.2563	147.319	503.321	601.208	16.6166	9.42958	9.7082	16.8865	2.84791	0.968246	0	26.0845	17.0719	20.1613	12.9431	4.70371	15.2557	9.24146	4.3548
Locus_171_Transcript_1/1	Aspartate aminotransferase 3, chloroplastic	aspartate aminotransferase 3	92.4542	83.1999	81.3008	75.7735	139.983	147.235	112.095	115.02	104.669	101.79	111.523	124.474	77.5393	65.0327	78.1797	69.5523	62.3501	56.7746	62.2621	48.9775	66.8455	64.9925	68.3487
Locus_15369_Transcript_1/6	Quinone oxidoreductase-like protein 2	GroES-like zinc-binding alcohol dehydrogenase family protein	80.2246	92.2313	79.6955	85.0657	121.121	146.407	107.574	112.582	81.4297	72.8093	89.0852	94.617	60.1213	67.7269	71.2352	46.4642	55.9767	46.8832	56.7022	33.1624	33.9404	61.7144	45.8977
Locus_4397_Transcript_4/4	Trans-cinnamate 4-monooxygenase	cinnamate-4-hydroxylase	214.446	117.381	207.811	232.858	160.421	146.291	163.664	181.671	42.9508	54.7281	48.6486	59.0998	125.938	193.211	98.2736	50.4674	104.871	33.6554	27.0493	64.9879	59.6877	51.3442	27.3645
Locus_15703_Transcript_6/7	Fructose-bisphosphate aldolase, chloroplastic	fructose-bisphosphate aldolase 2	173.648	155.857	147.27	80.922	142.246	145.396	152.081	152.611	48.7052	204.16	119.931	59.7642	80.5454	110.489	102.954	42.507	41.7117	33.45	35.7618	73.7815	43.6523	46.291	44.0852
Locus_21735_Transcript_1/4	NADH dehydrogenase [ubiquinone] 1 beta subcomplex subunit 10-B	NADH dehydrogenase ubiquinone 1 beta subcomplex subunit 10-B-like protein (Complex I subunit NDUFS6)	89.8626	97.8708	79.1964	86.245	135.197	144.4	160.001	148.356	73.5523	133.89	134.208	152.692	49.1339	59.226	75.5094	64.2895	66.206	66.9269	78.2689	33.7157	65.9909	77.7465	85.768
Locus_4418_Transcript_12/28	Probable jasmonic acid carboxyl methyltransferase 2	S-adenosyl-L-methionine-dependent methyltransferases superfamily protein	53.6031	82.5052	34.8917	62.2349	107.812	138.025	123.597	141.028	34.5463	54.232	79.312	21.7405	40.127	33.512	24.8472	48.9664	55.2312	19.1161	21.8693	9.8465	31.8718	20.8113	22.0127
Locus_17098_Transcript_4/4	Peroxidase 40	peroxidase superfamily protein	770.423	554.818	578.48	777.999	168.317	137.452	416.847	362.765	15.017	0.850105	10.2663	12.1099	261.76	22.4146	106.894	8.25675	17.0127	1.82137	0.98068	11.4139	14.7717	19.5125	7.43353
Locus_1238_Transcript_18/20	4-alpha-glucanotransferase DPE2	disproportionating enzyme 2	61.6421	57.488	54.2875	29.037	145.661	135.969	137.68	137.088	88.1183	142.83	97.0592	52.5638	39.0907	32.3375	40.0019	46.7697	67.6046	71.0698	72.6681	67.1588	76.4942	75.3091	63.9683
Locus_2103_Transcript_5/18	Catalase isozyme 1	catalase 2	133.467	124.264	105.749	154.515	103.492	133.887	104.381	109.192	128.52	61.7429	95.7577	103.894	77.3539	92.0566	91.0736	58.3224	57.3507	43.8442	46.935	46.5273	47.534	95.4737	93.5486
Locus_2677_Transcript_6/16	Protein reprimo B	plant/protein (Protein of unknown function%2C DUF599)	7.19174	12.3575	8.50018	31.4353	178.006	133.327	116.086	151.309	10.6172	9.85673	8.27394	10.796	6.40999	32.7006	22.5388	11.4371	10.0599	7.34861	7.77395	1.31295	18.568	7.04288	1.54023
Locus_4775_Transcript_1/13	Protein ECERIFERUM 26-like	HXXXD-type acyl-transferase family protein	0.539978	0.851944	1.11022	12.2493	513.904	128.901	372.07	798.059	11.952	2.17872	8.97412	11.1574	1.21196	1.40938	1.66973	32.5727	9.68825	14.8643	14.2163	2.77204	3.22711	7.85566	5.42155
Locus_210_Transcript_22/43	Annexin D3	annexin 3	56.518	57.242	78.4479	53.7288	167.36	127.569	234.226	224.412	217.286	250.248	442.692	113.345	55.9961	99.3488	93.2128	73.5437	97.7591	89.521	75.6382	56.186	79.4474	126.417	95.6039
Locus_3004_Transcript_4/30	Probable tocopherol O-methyltransferase, chloroplastic	gamma-tocopherol methyltransferase	35.9484	32.0513	16.3955	50.2041	71.0716	126.458	125.934	107.032	39.0466	36.5177	47.2531	84.5627	14.9949	11.6893	13.4961	33.9077	89.832	50.479	45.2724	28.9606	21.4938	32.6061	68.5689
Locus_887_Transcript_12/16	BTB/POZ domain-containing protein At2g30600	BTB/POZ domain-containing protein	403.889	289.39	374.872	367.493	237.107	124.843	173.183	226.07	138.919	196.097	487.093	199.157	247.523	201.292	298.709	74.6615	69.9864	62.0085	84.1755	45.7465	85.2886	243.94	221.751
Locus_4200_Transcript_4/4	Probable adenylate kinase 1, chloroplastic	adenosine kinase	133.974	133.823	149.364	115.271	129.777	123.92	142.095	133.172	237.621	145.771	132.307	152.439	68.4169	79.9341	116.892	66.3572	60.4804	72.433	64.7762	99.7251	85.1314	87.6204	142.682
Locus_11595_Transcript_1/5	S-type anion channel SLAH1	SLAC1 homologue 1	173.122	153.116	290.615	640.155	249.663	122.352	151.073	146.401	72.0111	56.1812	57.8866	202.641	89.1806	100.69	189.49	73.3269	33.0172	43.7047	55.8115	32.2852	65.7494	41.9798	84.1999
Locus_3603_Transcript_24/32	Probable CoA ligase CCL7	AMP-dependent synthetase and ligase family protein	460.4	565.196	1072.56	986.238	364.899	117.84	291.149	317.301	86.5095	128.547	99.203	110.009	167.206	167.354	416.936	102.675	87.0394	89.5697	97.3313	47.351	147.445	78.06	60.8757
Locus_16237_Transcript_9/17	Probable protein phosphatase 2C 73	Protein phosphatase 2C family protein	78.731	49.9942	86.3001	42.6371	134.595	116.783	113.748	97.7451	48.0283	83.0341	35.9704	30.5729	37.4351	50.7192	80.341	73.3157	55.9385	41.6873	50.2704	26.6454	48.3571	34.3396	29.1107
Locus_16724_Transcript_1/10	Chalcone synthase	Chalcone and stilbene synthase family protein	15.2154	17.3661	46.7506	80.7545	195.201	116.717	211.585	255.71	14.4205	19.2345	49.2931	62.9947	2.99311	1.41753	21.176	5.85567	6.60606	3.45603	3.24653	122.276	45.7492	20.4072	4.70143
Locus_2227_Transcript_7/11	Phosphoenolpyruvate carboxylase kinase 1	phosphoenolpyruvate carboxylase kinase 1	102.201	26.7418	70.8163	52.2651	135.207	106.511	119.85	124.918	11.4476	56.6813	29.7606	34.5065	29.1549	11.0102	30.0011	20.4034	24.3843	18.3157	17.1296	4.75999	8.83104	9.53429	11.1713
Locus_1597_Transcript_8/8	Methionine S-methyltransferase	methionine S-methyltransferase	153.198	121.089	123.544	108.477	75.7386	106.266	102.826	78.602	64.0355	89.0542	81.1378	80.285	69.1894	58.6423	90.1795	34.5062	26.144	35.1063	36.7647	44.1187	41.7334	34.3007	38.4464
Locus_15724_Transcript_9/11	Alpha-xylosidase 1	alpha-xylosidase 1	28.0045	69.4285	72.9621	90.1841	107.388	105.306	129.214	167.475	143.473	142.121	173.393	55.3044	18.7578	57.5477	59.8283	15.5937	64.1763	52.0937	47.8109	135.699	70.581	90.3029	72.4109
Locus_2582_Transcript_18/18	Ethylene-responsive transcription factor RAP2-3	ethylene-responsive element binding protein	132.875	77.7897	83.9964	224.039	186.965	104.049	71.2748	83.2269	52.3991	95.4626	77.5247	141.897	61.6442	64.3527	67.6792	63.997	44.5067	33.9403	37.6581	50.016	77.2864	111.669	26.0246
Locus_1043_Transcript_3/10	Protein IQ-DOMAIN 11	IQ-domain 11	172.147	189.99	175.353	121.851	159.541	98.9474	115.154	134.934	60.2024	64.7839	36.0437	40.8152	99.2033	94.0414	125.751	51.0163	44.0523	47.4706	58.1154	33.319	38.2447	35.8406	39.5027
Locus_4001_Transcript_1/1	Photosystem II 10 kDa polypeptide, chloroplastic	photosystem II subunit R	30.0925	20.7635	34.3572	25.5044	155.72	96.3884	89.681	114.861	114.435	89.5451	114.216	43.2236	41.6045	73.8793	52.0186	31.3808	55.2125	20.7282	12.1212	138.724	76.0149	103.944	23.8782
Locus_2695_Transcript_22/33	Adenine phosphoribosyltransferase 2	adenine phosphoribosyl transferase 2	173.936	153.562	147.039	195.048	138.136	96.2766	116.039	143.97	37.8684	42.8351	52.8681	100.963	118.888	101.214	112.588	27.1254	23.8474	31.7443	36.2221	37.1313	38.4457	36.0199	71.1249
Locus_245_Transcript_11/19	Protein FAM214B	meiosis chromosome segregation family protein	78.4997	65.4436	70.6218	63.1094	138.789	94.1638	120.082	167.631	58.3285	80.8615	101.328	52.591	66.9645	59.2089	58.4495	77.9563	61.818	53.864	58.7716	51.7376	61.7572	64.8496	48.9933
Locus_4576_Transcript_16/32	Thioredoxin-like protein AAED1, chloroplastic	Thioredoxin superfamily protein	129.723	160.405	129.311	177.578	132.885	93.4252	135.672	122.397	96.255	100.56	113.497	59.5763	89.9616	101.749	104.7	72.461	46.2286	54.7386	51.3035	61.3424	59.6709	57.7581	38.9348
Locus_16244_Transcript_8/8	Probable galactinol--sucrose galactosyltransferase 2	seed imbibition 2	1561.12	1415.16	2299.81	1703.53	157.634	92.9461	66.2346	68.4602	249.696	319.929	243.432	165.88	519.839	346.33	1366.18	57.8938	28.634	14.6553	17.7975	137.619	229.464	114.006	129.038
Locus_8140_Transcript_5/5	Triose phosphate/phosphate translocator TPT, chloroplastic	Glucose-6-phosphate/phosphate translocator-like protein	55.3642	74.9325	105.803	131.524	68.106	92.718	68.385	71.8518	28.2254	42.811	58.7242	59.5245	23.7669	28.5507	50.3489	18.7355	22.8692	6.70908	9.48941	33.9494	9.82482	33.376	16.8726
Locus_4599_Transcript_10/24	Glutathione S-transferase F9	glutathione S-transferase PHI 9	57.4921	85.3767	118.293	86.5546	230.557	91.8945	130.841	177.049	124.452	31.3535	51.3508	288.074	76.7164	29.0893	45.0546	49.8801	37.3401	39.8797	48.9721	57.3259	47.5264	51.7207	80.582
Locus_2629_Transcript_1/7	Thioredoxin-like 4, chloroplastic	Thioredoxin superfamily protein	67.2826	54.0368	46.2075	33.822	52.0891	89.45	123.992	131.777	27.5577	60.744	67.5748	23.883	53.9661	31.937	52.1197	28.3003	35.769	48.2863	45.9947	23.1769	50.267	48.0294	31.7552
Locus_1263_Transcript_17/48	50S ribosomal protein L9	Ribonuclease P protein subunit P38-like protein	229.979	159.47	223.394	148.441	112.923	85.7135	116.015	132.07	669.548	61.4055	91.9911	81.2297	178.522	170.721	206.343	56.8593	49.4831	48.7096	49.4705	86.7472	57.1712	58.8479	98.0944
Locus_136_Transcript_5/6	ATP synthase subunit beta, mitochondrial	ATP synthase alpha/beta family protein	17.2216	15.5032	15.0753	13.8405	44.8048	85.177	81.5658	70.2413	15.7826	17.9305	15.0961	21.7572	12.6212	14.7707	13.6456	33.8539	29.6264	35.1228	34.5766	11.9022	15.6075	11.9939	17.7974
Locus_7304_Transcript_1/7	WAT1-related protein At5g07050	nodulin MtN21 /EamA-like transporter family protein	169.013	192.779	182.323	261.254	126.624	85.1669	108.205	119.244	247.532	218.022	212.831	269.057	129.264	269.48	214.81	41.3495	45.2476	28.8695	47.7127	86.2839	33.9122	104.821	291.737
Locus_306_Transcript_26/33	Plasma membrane ATPase	H[+]-ATPase 2	21.4864	12.5619	15.7629	21.8171	45.3173	84.6499	139.454	116.241	35.5478	54.1258	60.2939	54.9902	21.9965	11.023	19.1253	26.142	35.7577	37.138	32.0589	37.4734	55.3348	64.4131	46.5194
Locus_1543_Transcript_7/15	Beta-galactosidase 6	Glycosyl hydrolase family 35 protein	8.64511	6.39782	6.7131	12.3202	19.7313	83.7519	47.3733	38.1224	9.84313	18.3674	22.3787	33.5581	5.89719	5.44737	6.17071	6.75914	4.47582	5.32652	4.63273	4.3191	4.21513	12.7588	7.5581
Locus_2926_Transcript_1/14	Peroxidase 17	Peroxidase superfamily protein	88.0616	165.43	94.9798	150.621	73.3485	81.4912	65.3732	76.1938	73.2607	42.6126	58.5424	103.447	71.8758	187.468	141.309	40.1823	40.9415	29.6636	31.5338	43.2338	66.7971	56.2613	34.3116
Locus_1637_Transcript_7/21	Cytochrome P450 90D2	cytochrome P450%2C family 90%2C subfamily D%2C polypeptide 1	108.6	104.919	111.371	179.183	82.9006	80.4454	113.097	133.482	31.2484	53.8551	30.6317	24.841	82.1095	60.1581	78.7507	35.1998	32.6655	37.7424	47.7207	15.0003	19.8146	28.5897	50.9775
Locus_5900_Transcript_4/12	NAC domain-containing protein 10	NAC domain containing protein 25	33.7015	52.8478	52.562	91.8931	86.0516	80.1689	96.1756	161.827	26.9339	54.9969	45.3884	82.5396	22.747	22.9546	37.1815	16.2171	15.2323	17.4878	15.1467	18.8076	32.8275	34.8565	53.9523
Locus_3116_Transcript_2/19	Probable transcription factor KAN2	Homeodomain-like superfamily protein	105.581	78.166	83.1996	88.0425	95.4093	78.848	99.4649	82.2143	35.5331	62.4404	38.2581	42.3494	58.1052	62.6214	79.8099	42.339	40.2674	42.2126	50.0868	32.7556	35.6531	25.8882	58.1773
Locus_7962_Transcript_1/1	Probable cytochrome c oxidase subunit 5C-3	Cytochrome c oxidase subunit Vc family protein	35.8332	31.589	32.7279	28.5882	74.548	78.8276	65.8721	66.8221	30.076	30.2287	44.1522	29.8989	24.8124	22.6163	26.9442	34.0107	29.3984	32.9123	36.3893	19.2602	20.7714	25.9665	22.2582
Locus_1288_Transcript_7/7	50S ribosomal protein L1	hypothetical protein	14.3491	13.5072	15.6313	14.4811	41.0729	76.3524	44.3183	46.1501	17.6724	12.2342	18.8878	26.2335	13.3796	10.1197	11.6015	20.8501	24.3882	20.0097	17.013	14.8166	17.3099	20.5566	17.6437
Locus_1976_Transcript_5/9	Allene oxide synthase 2	allene oxide synthase	245.98	64.8345	47.6778	66.5796	107.394	75.8426	142.604	133.448	9.3455	6.40683	15.8267	56.345	44.8795	15.6638	20.9765	17.0811	14.0196	22.5896	32.2138	1.33952	1.97313	4.56278	9.23362
Locus_23394_Transcript_4/11	Inactive beta-amylase 9	beta-amylase 3	243.249	223.365	359.721	122.561	47.5247	75.7796	38.2268	43.0937	39.9149	36.2437	138.592	54.7252	249.719	101.136	182.209	25.342	35.3747	15.3136	16.9549	23.3733	27.4252	193.616	51.7874
Locus_2568_Transcript_5/6	FAS1 domain-containing protein SELMODRAFT_448915	Fasciclin-like arabinogalactan family protein	22.3471	9.67057	25.7282	16.927	78.4083	75.3482	95.4977	144.436	3.03665	0.262528	2.57483	3.35801	6.49487	1.85509	6.18344	8.16968	4.59716	3.82783	2.17853	0	0.0366242	1.51577	0.38487
Locus_7871_Transcript_8/12	Actin-depolymerizing factor	actin depolymerizing factor 7	18.2265	42.1057	40.9385	20.9104	73.6585	74.9919	86.0465	54.0411	37.6102	98.4634	108.408	108.846	17.7492	29.5543	28.9492	9.77215	32.3951	25.7273	13.0308	45.5753	34.8522	24.3141	6.66519
Locus_6943_Transcript_4/5	Aminopeptidase P1	aminopeptidase P1	45.4758	41.7599	37.2528	41.1117	78.5447	73.6242	60.1927	59.895	47.6787	54.5727	61.6037	54.5729	29.6428	28.9553	30.8177	34.3223	33.6208	31.063	31.0743	34.4441	46.5645	44.7079	28.8207
Locus_693_Transcript_6/9	Probable vacuolar amino acid transporter YPQ1	PQ-loop repeat family protein / transmembrane family protein	59.1113	72.5311	121.081	86.9021	30.6668	72.3308	70.8062	62.7082	15.2345	32.486	43.8851	52.6487	50.8803	56.8747	105.313	23.543	25.8718	26.8428	21.8729	8.84478	18.3369	19.4875	16.3333
Locus_5232_Transcript_2/7	5'-nucleotidase SurE	non-structural protein	81.7042	62.5788	61.6905	58.0298	85.163	71.4483	50.4161	61.8104	10.5478	18.4742	12.8329	6.67347	38.8257	40.1314	42.3106	17.7529	16.9711	20.6305	20.991	4.35728	8.74965	11.8593	9.34662
Locus_8639_Transcript_6/13	Ethylene-responsive transcription factor CRF3	cytokinin response factor 3	1.84041	0	8.36691	4.26706	81.205	70.4864	97.9095	107.863	2.47417	0.939314	3.85051	5.69501	4.42143	5.09145	7.02298	14.6177	5.51078	4.62731	3.53057	0	1.91027	7.70581	0.337545
Locus_4178_Transcript_3/5	Glutamine synthetase nodule isozyme	hypothetical protein	23.0345	16.2692	18.5498	25.5141	55.4718	68.4317	92.5772	89.5546	22.8595	53.6756	41.7656	43.5746	19.0784	36.8951	22.8211	35.1075	46.6457	28.0921	30.7302	41.5838	82.2865	43.8668	41.2368
Locus_16561_Transcript_12/15	Growth-regulating factor 12	WRC protein	27.9704	73.9489	48.9271	56.7799	141.335	67.0599	116.111	211.874	20.4573	22.5411	19.1247	24.3184	24.5041	58.3473	54.2559	44.0466	47.5333	36.766	40.9812	28.4115	23.9062	25.8841	24.7075
Locus_4830_Transcript_14/14	Strigolactone esterase D14	alpha/beta-Hydrolases superfamily protein	57.0875	44.8789	89.5257	73.7408	106.306	66.8614	74.815	83.0712	209.572	119.066	251.419	183.378	52.4604	36.5878	54.7053	35.97	50.1289	20.6603	29.1583	129.226	114.313	214.371	159.92
Locus_8722_Transcript_6/7	Chalcone--flavanone isomerase	Chalcone-flavanone isomerase family protein	5.25599	4.1788	23.116	15.7227	44.383	65.8269	100.306	98.7435	8.31515	15.5169	20.0556	22.4224	6.46687	2.39574	12.1419	4.33677	4.9901	1.17306	1.06033	7.53363	6.6393	2.86464	0.550549
Locus_104_Transcript_8/18	Peroxidase 51	Peroxidase superfamily protein	94.4462	7.34654	5.41723	8.92359	115.946	64.1817	173.578	167.94	722.891	314.001	88.4941	149.279	16.8521	1.46892	3.39237	18.455	14.8467	19.2585	17.9858	46.7839	35.1154	8.27254	78.8539
Locus_684_Transcript_10/21	Probable E3 ubiquitin-protein ligase XBOS34	hypothetical protein	50.594	57.2961	46.3332	51.7065	49.9646	60.6831	73.3421	79.1722	53.1193	54.2206	43.6494	38.6192	57.0531	64.7813	42.7105	19.1666	20.2874	39.212	44.9797	27.2329	23.6628	25.2921	31.0188
Locus_9464_Transcript_9/15	tRNA pseudouridine synthase A 1	Pseudouridine synthase family protein	21.5124	13.0388	13.7064	20.4488	43.0507	60.6229	52.9305	49.2624	32.2416	14.4749	28.913	13.7403	24.1313	19.5488	16.9189	21.0644	20.082	19.0829	19.4551	8.00317	16.5761	12.6715	9.80605
Locus_1856_Transcript_34/60	Acetate kinase	hydroxyproline-rich glycoprotein family protein	16.1855	12.5618	10.577	19.2641	160.489	60.5451	135.115	345.341	16.1205	19.8452	26.1013	15.5171	18.9857	31.1146	20.6772	39.6409	32.5145	20.5233	27.0951	10.4121	12.0126	12.2452	13.7219
Locus_110_Transcript_37/119	Retrovirus-related Pol polyprotein from transposon TNT 1-94	alternative NAD(P)H dehydrogenase 2	277.565	337.768	536.744	313.702	134.868	59.8303	53.9496	76.7989	22.4886	76.1637	85.7251	44.5871	77.7358	95.4137	268.893	29.0539	34.2885	21.4601	30.5703	12.2196	21.0069	13.1988	36.1528
Locus_4732_Transcript_7/7	Pectinesterase inhibitor 7	Plant invertase/pectin methylesterase inhibitor superfamily protein	63.4413	72.9501	60.4275	41.9189	65.1286	57.2108	79.1137	58.4235	66.7391	340.779	159.618	79.3041	34.0151	38.1057	42.4982	18.1308	14.2959	22.5232	17.4306	20.4066	44.9393	18.0919	48.4177
Locus_265_Transcript_24/28	7-deoxyloganetin glucosyltransferase	UDP-glucosyl transferase 85A3	12.6526	26.1532	47.2047	30.4838	13.7005	56.3554	12.4294	15.6893	3.47562	14.2794	12.6903	24.9072	4.62685	2.1071	10.1064	0.493375	1.20452	0.723672	0.0265473	5.17867	3.03905	0.571335	0.366345
Locus_635_Transcript_2/3	Aldehyde dehydrogenase family 3 member H1	aldehyde dehydrogenase 3H1	67.8784	81.1072	81.5655	81.8952	68.6283	54.4729	47.0275	51.1724	35.3899	58.6852	49.8894	66.8732	44.3539	41.2436	40.6447	39.3537	33.148	17.2429	21.3947	40.4147	46.718	36.2146	51.6685
Locus_2162_Transcript_16/24	F-box protein At2g02240	F-box family protein	66.9943	49.1422	70.1496	23.2889	68.9819	53.8195	34.2201	42.3681	26.8545	16.5812	28.3524	32.1176	31.582	18.549	51.5538	14.8809	18.1792	20.1339	18.2316	17.1107	10.7405	10.7325	14.9821
Locus_1610_Transcript_18/24	OVARIAN TUMOR DOMAIN-containing deubiquitinating enzyme 9	Cysteine proteinases superfamily protein	49.1572	45.1121	43.2995	40.2747	43.9376	53.708	58.9711	96.5155	48.1815	47.6145	58.5931	71.1391	52.7783	55.8042	39.9598	28.4103	27.6096	26.9863	27.9632	27.1559	28.5272	35.685	39.2995
Locus_7496_Transcript_4/5	Anthranilate synthase beta subunit 1, chloroplastic	anthranilate synthase beta subunit 1	29.8718	26.5463	32.7168	25.5178	44.9885	52.8713	48.897	46.6052	34.9516	15.1967	18.6258	21.6402	19.5933	18.2013	26.7366	23.8679	25.1522	20.951	20.2612	15.1568	14.07	17.3758	10.8589
Locus_4310_Transcript_5/12	Bidirectional sugar transporter SWEET1a	Nodulin MtN3 family protein	242.179	193.501	217.646	201.415	67.1597	52.6853	27.6437	31.421	53.6446	48.1154	116.281	73.2147	70.3403	47.7903	169.135	17.9894	9.38764	8.13372	6.97952	12.132	19.9205	55.9855	19.8075
Locus_23205_Transcript_3/3	Thioredoxin-like protein Clot	Thioredoxin superfamily protein	22.6864	24.0241	22.3953	30.1477	31.732	51.9449	45.3064	41.1785	27.4211	30.2141	38.1507	36.3915	11.4396	13.1693	13.1864	17.4875	20.9497	21.7308	22.1156	18.4749	17.2245	21.6495	18.2898
Locus_15445_Transcript_14/18	Short transmembrane mitochondrial protein 1	transmembrane protein	24.0528	69.2364	36.9598	60.0235	50.8123	51.7292	37.8983	48.5662	18.4771	13.812	11.6292	26.6156	5.71997	20.5007	15.2614	18.6347	10.485	11.6504	14.7012	6.88362	4.96157	10.1664	8.42808
Locus_16200_Transcript_1/5	Protein INVOLVED IN DE NOVO 2	XH/XS domain-containing protein	70.3366	78.5934	83.3621	64.1731	82.4283	50.5966	83.3893	82.7599	29.5205	20.5668	27.9962	25.8387	38.7879	44.2514	66.1364	18.852	26.4001	21.8259	34.4511	21.6955	28.4879	23.6302	35.6605
Locus_12_Transcript_20/37	Monocopper oxidase-like protein SKU5	SKU5 similar 3	0.814366	4.21378	1.38718	3.41632	2.54777	50.569	95.7774	48.3206	2.88666	2.22261	8.42359	8.83786	0.185239	1.07719	0.642109	0.820282	1.85924	1.34915	0	0.218267	0.283569	1.82014	0.396932
Locus_2425_Transcript_3/11	Beta-glucuronosyltransferase GlcAT14B	Core-2/I-branching beta-1%2C6-N-acetylglucosaminyltransferase family protein	21.4201	32.9397	17.2974	22.6202	89.2308	49.8124	43.8243	74.9562	43.3133	41.6794	116.715	62.5805	12.238	15.9261	15.3875	24.352	27.0416	23.6236	15.9113	17.1355	48.9865	23.0156	27.6671
Locus_534_Transcript_3/4	Probable inactive purple acid phosphatase 29	purple acid phosphatase 29	121.913	81.3058	62.8179	59.703	230.481	48.6448	137.088	150.768	62.2865	69.7366	41.734	41.8074	71.2113	73.2629	49.0136	46.7925	41.037	45.8965	43.9725	44.3004	47.7282	30.0234	32.9138
Locus_15975_Transcript_1/4	Phenylalanine--tRNA ligase beta subunit	golgin family A protein (DUF1664)	54.275	54.851	33.1088	46.9823	54.7025	47.9963	35.3124	44.1625	45.7744	45.9115	39.327	26.2525	27.1771	24.4819	23.2004	21.9262	22.7176	16.9834	20.8569	14.2016	22.3234	23.6787	18.2622
Locus_8649_Transcript_1/6	EC protein I/II	Plant EC metallothionein-like protein%2C family 15	1.17928	0	0	0.589554	3.98806	47.6506	40.7167	21.0742	0.452447	0	5.2441	4.6458	0	0	0.194993	3.51026	2.62962	2.54783	0.294645	0	0	2.79054	0
Locus_560_Transcript_7/7	Phragmoplastin DRP1C	DYNAMIN-like 1C	18.6997	11.1139	12.9305	13.1793	23.971	47.6191	24.3942	22.6467	10.0832	20.8082	32.1533	35.0135	12.0777	10.4854	10.1148	14.6135	10.6791	13.8039	14.5094	4.65381	15.1153	12.5635	9.40972
Locus_16799_Transcript_3/6	3-ketoacyl-CoA synthase 4	3-ketoacyl-CoA synthase 4	62.3416	50.624	69.8742	69.4393	132.379	46.5759	90.9505	198.01	122.844	85.365	114.563	108.642	56.4069	68.1239	76.2316	35.0489	27.4374	19.7881	21.2075	51.8465	36.0483	68.4615	98.9306
Locus_7304_Transcript_2/7	WAT1-related protein At5g07050	nodulin MtN21 /EamA-like transporter family protein	88.7468	108.867	95.6324	109.92	63.9357	46.0244	51.0152	59.9037	127.688	103.866	106.887	124.363	59.8467	133.09	96.9131	18.3701	23.5299	13.9337	23.0702	38.9542	16.5221	50.4624	127.717
Locus_21341_Transcript_4/7	Transcription factor MYB26	myb domain protein 26	2.17029	0.0798696	4.13788	4.94706	19.702	44.1272	59.3417	35.529	0.48058	0	0.367166	0.486102	0.0986952	0	0.232399	0.673792	1.0845	0.0218111	0	0	0	0.298129	0.447471
Locus_366_Transcript_14/16	Neutral ceramidase	Neutral/alkaline non-lysosomal ceramidase	18.3966	12.3336	26.1825	30.912	49.3117	43.9613	40.5282	47.8352	30.8938	30.7284	21.2708	23.3425	13.8969	11.038	19.2745	19.8948	14.8422	11.0839	13.1618	17.4762	17.9705	9.52984	14.2568
Locus_7298_Transcript_11/11	Protein GL2-INTERACTING REPRESSOR 2	E3 ubiquitin-protein ligase	46.6493	106.747	56.9862	77.1127	31.9619	43.569	55.6078	44.7037	33.5856	31.777	31.7359	23.7972	37.2041	41.9889	41.4284	9.61473	12.6831	24.4923	24.5515	17.7017	29.7151	18.6053	15.2424
Locus_4438_Transcript_6/13	B-cell antigen receptor complex-associated protein beta chain	kinase-like protein	2.87473	3.61059	3.93473	2.26696	5.15633	42.6767	24.2821	14.126	6.50983	17.0837	24.2693	34.1843	5.66226	5.74689	5.23589	2.75673	4.3421	4.50295	4.73521	5.34155	5.79218	5.9992	3.08936
Locus_742_Transcript_25/28	Transcription factor ABORTED MICROSPORES	basic helix-loop-helix (bHLH) DNA-binding superfamily protein	74.5497	44.4056	57.8858	43.4307	42.0756	41.8648	37.7109	45.7752	2.24984	0.510033	2.11695	4.71339	23.5821	7.49215	26.3602	5.77535	7.49858	5.05619	5.66636	0	1.46126	2.0026	0.714848
Locus_658_Transcript_54/68	Protein WUSCHEL	Homeodomain-like superfamily protein	7.37892	4.85151	3.11469	5.05074	1.60621	41.0118	33.4999	13.5445	1.53807	1.25497	0.401344	7.18105	4.34698	0.812159	2.49214	0.926791	1.99948	1.02727	0.510712	0	0	0	0
Locus_1493_Transcript_8/12	Thioredoxin-like protein CXXS1	C-terminal cysteine residue is changed to a serine 1	107.622	17.6734	58.2464	75.675	17.0564	40.1347	11.7003	20.457	17.8353	1.76318	235.594	19.8766	33.18	6.38116	31.4927	4.07488	4.25183	0	0.871936	3.35904	5.70114	148.619	10.0171
Locus_3715_Transcript_20/39	F-box protein At3g26010	Galactose oxidase/kelch repeat superfamily protein	0.940424	0.237174	0.57112	2.71138	30.7187	39.8283	34.9284	49.9053	2.30585	3.61195	5.99418	8.65711	1.60311	0.332927	0.937712	9.23347	4.29482	2.85674	1.04146	0	1.67178	1.80019	2.12552
Locus_615_Transcript_4/22	Transcription factor IIIB 90 kDa subunit	Cyclin/Brf1-like TBP-binding protein	23.2479	18.4915	21.0535	19.4584	55.8571	39.5747	65.2644	86.5418	23.3093	14.4706	14.7125	19.295	21.6	18.1976	20.5026	27.5816	21.2768	19.7651	21.5162	10.2333	7.55058	12.3435	13.3594
Locus_995_Transcript_16/38	Uricase-2 isozyme 1	uricase / urate oxidase / nodulin 35	48.6717	56.6433	53.7833	39.3848	42.7937	39.3337	43.1434	38.7824	16.1085	40.5245	27.8273	34.5199	28.6637	23.2215	40.0184	19.8499	15.7989	17.8345	22.6298	6.38527	20.4297	18.8314	21.0289
Locus_1302_Transcript_1/1	Amino acid transporter AVT1I	Transmembrane amino acid transporter family protein	0	0	0	0.830702	28.8022	38.4052	42.8449	53.9828	0.748804	0	1.2917	1.58306	0	0	0	2.06876	0.462687	0.384964	0	0	0	0	0
Locus_13017_Transcript_3/6	Abscisic acid receptor PYL4	PYR1-like 4	7.66518	25.5551	11.7545	11.6381	30.5756	37.7141	40.9159	28.8441	5.80053	5.71887	6.93999	8.86751	3.10167	18.8587	11.5756	4.01543	11.1071	27.9724	3.68697	24.0366	4.4413	13.4768	4.51484
Locus_3274_Transcript_3/4	Glutaredoxin-C4, chloroplastic	Glutaredoxin family protein	35.3345	32.636	19.0914	35.8908	67.6483	37.7059	32.5953	40.5662	30.9492	33.9141	25.144	37.9556	29.3519	23.1488	19.5858	17.7166	28.5282	17.9736	22.2194	28.0749	23.0234	33.6968	28.5474
Locus_3460_Transcript_4/8	Beta-glucuronosyltransferase GlcAT14B	Core-2/I-branching beta-1%2C6-N-acetylglucosaminyltransferase family protein	29.3158	25.2667	38.5181	29.6315	29.9653	37.241	54.7461	85.6434	10.9809	8.68447	11.0995	11.7306	18.1984	15.5606	16.8649	16.7345	14.7019	16.5923	16.8608	9.67518	10.9431	8.14724	9.8083
Locus_1191_Transcript_5/15	Cysteine proteinase inhibitor 5	PHYTOCYSTATIN 2	1.80261	1.28886	1.21126	3.45359	35.4278	37.1944	26.1815	36.3115	0.43857	0.289655	0.702472	13.0692	0	3.95488	0	15.7545	2.64534	2.73706	0.0472987	0.179467	0	0	0
Locus_601_Transcript_9/21	GDSL esterase/lipase At2g40250	SGNH hydrolase-type esterase superfamily protein	0	1.0566	1.23761	4.1145	200.364	37.0861	223.516	392.194	6.49931	0.532295	4.94873	10.0342	0	2.41298	1.39304	38.4392	7.65982	13.8139	11.7183	2.00315	0	6.05277	7.19521
Locus_7368_Transcript_2/5	Protein LURP-one-related 8	LURP-one-like protein (DUF567)	67.0443	130.693	139.544	151.113	36.8576	36.7135	39.256	42.7278	32.2862	67.4251	86.3309	40.3695	32.3129	42.1906	69.6091	28.8411	16.9291	14.1467	16.6385	7.23846	14.555	27.8692	41.7976
Locus_1942_Transcript_12/12	Dirigent protein	Disease resistance-responsive (dirigent-like protein) family protein	9.06522	7.90213	13.8447	15.605	40.587	36.0539	38.3499	32.1975	5.18566	8.97989	9.43757	8.07782	8.78824	34.6327	8.03167	5.30291	5.74567	13.3199	20.4414	8.60521	11.8724	12.563	14.0513
Locus_10133_Transcript_3/4	Dihydroflavonol 4-reductase	dihydroflavonol 4-reductase	21.6485	39.238	48.375	29.9088	69.8853	35.8764	34.4214	54.1022	13.2847	18.0297	43.5046	26.7911	0.039835	1.02184	20.6888	0.645375	1.32547	0.333677	0.283276	12.2235	5.26634	1.08094	0.838192
Locus_5831_Transcript_2/5	Probable E3 ubiquitin-protein ligase ZFP1	RING/U-box superfamily protein	47.7343	30.5223	47.5876	31.6168	54.0333	34.641	45.9221	66.0617	42.837	44.6473	60.7538	53.3509	38.5393	30.4246	40.5619	26.5608	25.8281	17.6474	20.2202	36.4948	41.3672	44.5582	37.9014
Locus_3970_Transcript_10/17	ELMO domain-containing protein A	ELMO/CED-12 family protein	95.1357	124.136	117.988	142.477	102.546	34.2881	49.8222	68.9097	46.7626	53.4057	67.6811	73.1406	73.1291	93.3696	105.099	27.0941	27.6668	21.0174	21.603	34.131	48.5465	51.2198	55.1931
Locus_6050_Transcript_6/19	Cinnamoyl-CoA reductase-like SNL6	NAD(P)-binding Rossmann-fold superfamily protein	45.5527	19.1154	25.7817	29.5846	53.3066	33.7229	31.7342	33.2098	15.5309	8.42359	16.3808	19.7064	8.05205	1.18979	10.1462	1.3145	2.31994	2.16537	2.94308	7.50546	0.257402	2.60689	6.60328
Locus_4470_Transcript_4/7	Probable aquaporin NIP7-1	NOD26-like intrinsic protein 7%3B1	8.88217	3.91173	4.36571	3.94067	86.4553	33.5582	39.8249	79.0429	0.607502	4.45751	0.267175	2.42788	1.73508	2.16027	6.82757	9.81317	0.705723	1.69649	5.02639	2.39322	0	3.27083	0
Locus_15441_Transcript_12/13	Alpha-terpineol synthase, chloroplastic	terpene synthase-like sequence-1%2C8-cineole	10.9428	0.0713302	3.61349	3.86664	44.199	33.4577	31.9519	40.2885	47.6334	25.2772	102.741	37.4078	5.7627	10.3665	7.64165	10.3068	1.93912	2.01023	2.9291	8.18107	0	12.6541	29.3653
Locus_4543_Transcript_12/50	Probable GABA transporter 2	Transmembrane amino acid transporter family protein	7.78301	8.44786	8.76525	7.88578	9.34731	31.4213	20.87	10.081	8.91547	16.9578	22.4836	7.098	4.72664	33.9678	5.08471	3.279	2.58929	6.33608	2.37126	3.98881	25.8357	2.7079	10.1698
Locus_23318_Transcript_5/6	SNF1-related protein kinase regulatory subunit gamma-1	SNF1-related protein kinase regulatory subunit gamma 1	37.1588	22.5753	18.2254	22.0579	11.5915	31.3427	16.3206	16.0307	21.05	15.5467	24.8302	20.0291	15.824	11.0035	10.6154	5.18012	7.02307	5.63989	4.8173	9.17291	6.8247	28.155	7.73499
Locus_2283_Transcript_1/11	Probable pectinesterase 15	Pectin lyase-like superfamily protein	0	0	0	0.0227969	2.56502	30.9395	10.7993	7.76079	0	0	0	0	0	0.0719951	0.721706	0.725923	0.267555	0	0	0	0	0	0
Locus_20849_Transcript_1/2	GDSL esterase/lipase At5g03610	GDSL-like Lipase/Acylhydrolase superfamily protein	0	0	0	0.873407	12.751	30.7979	72.5264	64.8168	1.7241	3.63377	1.7409	7.86416	0	0	0.119804	3.36132	2.28153	2.91472	1.70997	1.12683	1.80267	1.52299	2.03824
Locus_257_Transcript_1/5	Beta-galactosidase 15	beta-galactosidase 15	0	0	1.1506	1.72251	7.16967	30.4934	39.4805	33.7926	0.537348	1.94166	1.77451	7.96234	0	0	0	0.720554	1.35694	0.939915	0	0	0	0	0
Locus_6988_Transcript_3/12	CASP-like protein 1C2	Uncharacterized protein family (UPF0497)	2.81343	0.768175	1.23105	1.89345	7.13915	30.4829	7.68479	6.07546	2.84721	11.3176	6.10033	10.3112	1.81813	5.38908	5.98774	0.105457	1.40759	2.98963	1.17143	0.205168	7.69085	0	4.97908
Locus_1155_Transcript_1/9	Serine carboxypeptidase II-3	serine carboxypeptidase-like 40	0	0	0	0.770532	16.6875	30.0094	62.8859	62.3892	0.815034	0	3.63362	8.19007	0	0	0	2.13725	1.8706	1.88734	0.847284	0	0	0.154075	0
Locus_6889_Transcript_3/5	Tenascin-N	pectinesterase (Protein of unknown function%2C DUF538)	17.8712	11.0898	11.732	17.8695	40.8523	29.8833	44.9674	44.5775	24.7633	29.6933	41.3905	40.5248	14.7374	12.071	22.9263	22.9405	12.6247	16.2304	10.7154	7.2627	20.4783	9.4705	34.0071
Locus_7743_Transcript_7/16	Glucan endo-1,3-beta-glucosidase 6	O-Glycosyl hydrolases family 17 protein	44.317	30.2201	29.5478	48.7428	30.2917	29.3912	26.4055	26.2078	15.8066	13.471	18.1521	23.5512	24.8728	22.8288	24.3466	15.2621	16.1878	11.1379	11.4846	10.5419	13.7962	18.1781	26.1509
Locus_8596_Transcript_3/6	KH domain-containing protein At2g38610	RNA-binding KH domain-containing protein	40.0893	28.1724	30.3963	27.9609	42.8918	28.9326	48.5381	63.98	31.2682	27.6702	21.6505	23.5769	31.7561	25.7839	26.1159	22.0078	17.0889	23.5046	21.7897	15.318	11.1931	12.7582	15.0574
Locus_7466_Transcript_1/9	Ultraviolet-B receptor UVR8	Regulator of chromosome condensation (RCC1) family protein	55.26	41.6459	31.2927	22.1972	35.7404	28.8557	29.374	35.7572	37.2913	28.4195	39.549	15.5473	27.9468	14.0669	20.3584	10.1981	13.3307	10.3209	13.1025	6.12127	11.3941	17.2855	13.2286
Locus_2189_Transcript_4/28	B3 domain-containing protein Os07g0679700	B3 domain-containing transcription repressor VAL1	13.4916	0.803331	4.04168	6.57508	31.056	28.3227	21.4667	17.7385	1.91478	0	0	0	3.26678	0.479983	0.26162	3.64067	0.0320339	0.848822	0	3.20283	0	0.213757	0
Locus_18265_Transcript_3/7	GDSL esterase/lipase At5g45960	GDSL-like Lipase/Acylhydrolase superfamily protein	16.8219	50.2992	36.1132	32.577	62.0051	28.2686	71.4673	42.035	20.5425	41.4202	30.6978	37.9739	13.1074	25.8859	17.2275	15.2074	10.6262	6.73061	10.8996	57.9025	49.507	46.1542	62.2406
Locus_4420_Transcript_10/10	Transcription factor GAMYB	myb domain protein 33	33.2077	18.8915	23.2195	25.8446	27.7523	28.0719	27.6871	29.6106	15.0688	13.7891	21.382	16.199	21.2256	16.8287	31.5553	9.54673	8.83292	14.4087	13.55	4.78469	5.90801	8.95814	18.4983
Locus_15864_Transcript_7/14	Tobamovirus multiplication protein 2B	tobamovirus multiplication 2B	17.1663	15.2237	11.0864	7.95414	15.5161	27.5499	24.6144	21.3561	15.8597	8.18779	12.5229	8.12638	12.1898	13.5942	10.7517	6.03124	13.9213	10.7894	9.39907	5.92778	5.16625	7.75407	3.3544
Locus_840_Transcript_135/162	Caffeoylshikimate esterase	alpha/beta-Hydrolases superfamily protein	11.7929	20.0465	17.3045	20.4847	14.9576	27.0992	15.3608	9.37205	24.0813	23.3537	19.7871	14.91	16.1425	22.472	21.966	3.44981	3.69024	5.52115	8.86159	8.15464	8.30328	14.8765	15.289
Locus_20935_Transcript_2/2	Heat shock 22 kDa protein, mitochondrial	mitochondrion-localized small heat shock protein 23.6	14.6759	10.5408	12.1282	4.52752	15.6659	27.028	16.8278	12.8979	17.342	3.55642	1.67794	22.238	8.79221	15.4538	7.43442	9.44006	10.7676	6.85061	7.87866	2.66229	1.9652	1.02861	4.92344
Locus_11096_Transcript_1/3	Triacylglycerol lipase OBL1	alpha/beta-Hydrolases superfamily protein	5.7674	19.3206	47.0557	18.0292	20.5871	26.7699	7.93396	15.1208	0.799581	1.53206	12.5689	5.97814	0.493475	1.70226	24.8131	1.39872	4.16903	0	0.0579133	0	0	0.507942	0
Locus_9401_Transcript_1/6	Protein IQ-DOMAIN 9	IQ-domain 9	68.2378	61.9377	15.9268	45.1816	34.5012	26.6214	61.099	59.9307	19.1545	11.4013	10.9542	19.8548	27.3177	21.7095	17.3716	22.7416	14.4574	15.9127	16.6346	11.7838	14.3874	15.9793	19.0065
Locus_18341_Transcript_3/3		plant/protein	27.6733	19.2297	25.2282	28.4912	18.3019	26.5924	19.125	24.9142	11.6004	3.91194	19.2183	7.53029	18.4566	11.734	22.064	10.1183	11.7553	8.61778	9.36985	14.6175	9.05977	26.4728	9.432
Locus_8938_Transcript_2/6	Scarecrow-like protein 8	SCARECROW-like 8	23.0771	37.7017	38.6481	50.5956	30.1981	26.5216	28.7454	36.0321	41.595	68.5938	63.8609	64.2933	19.2795	32.3317	25.8782	12.8658	13.9006	13.7309	14.7731	24.861	26.5267	25.0228	46.6875
Locus_1808_Transcript_8/10	Sugar transport protein 14	sugar transporter 14	4.49898	2.6039	3.6171	5.21432	37.0015	25.8756	40.7157	63.8082	8.5429	5.38168	9.86433	15.2809	3.60444	4.80297	3.38355	7.76571	4.86449	2.27031	2.26861	6.29125	3.9086	7.57668	4.26069
Locus_1312_Transcript_3/5	Non-specific lipid transfer protein GPI-anchored 3	Bifunctional inhibitor/lipid-transfer protein/seed storage 2S albumin superfamily protein	1.34262	10.2626	2.91054	6.16903	9.17338	25.8194	15.5724	11.487	0.811426	2.24987	3.63967	7.60061	0	0	0.0839387	0.0632262	0.448255	0	0	0	0	0	0
Locus_16820_Transcript_6/6	Vacuolar protein sorting-associated protein 51 homolog	Vps51/Vps67 family (components of vesicular transport) protein	26.349	43.6851	48.1576	43.0495	56.7661	25.6127	26.7379	20.1263	31.1849	14.2497	19.9536	36.095	15.8319	21.1692	23.0228	13.7904	19.4296	12.218	10.7379	11.4103	13.0438	9.39045	3.70328
Locus_642_Transcript_7/7	Short-chain dehydrogenase reductase 3b	NAD(P)-binding Rossmann-fold superfamily protein	8.10589	4.89375	10.8216	7.60989	14.2172	25.553	10.2724	12.5691	6.16087	11.0157	30.2287	8.36092	4.47809	5.80704	8.6377	8.95466	7.27656	4.9623	6.24328	5.94061	5.96261	8.46338	8.64946
Locus_11251_Transcript_1/1	Glutaredoxin-C9	Thioredoxin superfamily protein	7.78293	12.194	78.0201	5.52753	17.2381	25.0855	16.0205	23.568	20.1526	38.0881	27.2961	25.1033	11.2055	8.408	54.8744	14.93	7.11858	5.13726	6.54419	2.12123	3.30712	6.45043	17.1146
Locus_306_Transcript_31/33	Plasma membrane ATPase	H[+]-ATPase 2	6.24868	2.94589	3.72936	6.34583	17.4807	24.7686	32.8521	33.4543	8.0356	14.5647	16.2696	16.4099	6.42053	2.1347	3.20328	8.44698	7.87035	9.28528	8.96802	13.8257	17.3556	21.4283	10.233
Locus_1982_Transcript_2/6	Anthocyanin synthase	leucoanthocyanidin dioxygenase	36.9924	51.0021	93.0491	72.0531	73.5426	24.5518	26.4517	29.872	4.12126	13.3202	31.8092	22.9696	1.36822	3.21376	26.1061	2.23578	1.8984	1.71506	0.907305	81.5609	31.2283	5.60201	1.18046
Locus_1637_Transcript_20/21	AAA-ATPase ASD, mitochondrial	AAA-ATPase 1	50.482	156.241	6.11441	51.1252	22.2608	24.446	20.8344	21.1634	122.038	165.664	50.9695	101.886	3.69422	8.4526	2.81194	4.73823	8.92697	6.20772	6.20145	13.3977	44.433	11.4991	40.8161
Locus_884_Transcript_11/65	60S ribosomal protein L18a-like protein	Ribosomal protein L18ae family	62.0671	40.3807	26.1746	36.717	43.692	24.4267	34.8672	43.8849	19.8624	23.1742	33.3616	18.3205	45.5665	32.3412	17.9414	16.2575	12.0571	10.154	12.3785	15.6616	21.7594	36.4912	19.1613
Locus_23365_Transcript_4/4	Protein SMALL AUXIN UP-REGULATED RNA 12	SAUR-like auxin-responsive protein family	34.7637	50.2718	44.1162	47.3545	23.9956	24.0776	20.5679	28.3906	8.89141	23.5328	16.5203	22.6179	19.0984	11.3048	29.9379	7.69905	10.499	20.3193	9.76882	4.75984	15.7943	11.5284	4.74823
Locus_8151_Transcript_4/4	CSC1-like protein At1g32090	early-responsive to dehydration stress protein (ERD4)	22.9436	20.7911	17.7672	28.8047	22.897	23.9392	44.904	51.2663	19.0347	13.8488	17.6175	12.8052	21.4686	24.1444	24.4513	20.9606	13.741	15.8919	15.7532	18.2027	12.5907	23.4428	19.2007
Locus_2039_Transcript_9/45	Non-specific lipid transfer protein GPI-anchored 7	Bifunctional inhibitor/lipid-transfer protein/seed storage 2S albumin superfamily protein	16.1883	16.3926	19.9426	23.9444	36.6224	23.7967	32.3087	48.785	39.3038	25.6288	17.9029	15.7983	11.1818	13.1652	17.4958	14.9597	15.907	20.2668	14.977	19.4645	16.9977	16.197	16.0729
Locus_1064_Transcript_41/41	Zinc transporter 5	zinc transporter 10 precursor	31.6018	12.3793	42.9974	25.064	76.0303	23.782	23.0119	54.367	6.67692	20.0636	13.5605	1.55259	23.8126	6.00485	12.7943	17.5414	10.6772	5.90821	6.80163	4.04723	9.45832	2.58414	0.880389
Locus_9593_Transcript_2/5	ATP synthase epsilon chain, chloroplastic	hypothetical protein	77.3724	56.3117	88.738	92.8152	35.1586	23.5297	26.1056	25.1243	60.4635	136.585	155.907	139.642	13.9671	25.7112	58.2711	5.04834	7.6736	8.60491	15.063	21.442	95.8469	9.58202	32.4143
Locus_183_Transcript_12/12	Cysteine--tRNA ligase	GATA zinc finger protein	13.9581	25.3805	11.4963	11.18	35.8959	22.956	31.5117	48.5304	1.96628	2.09366	2.51973	2.09822	13.1494	29.3283	15.4307	17.2249	14.3515	4.35165	10.2308	12.24	6.12063	15.3787	3.71053
Locus_3316_Transcript_4/7	Probable flavin-containing monooxygenase 1	flavin-dependent monooxygenase 1	17.6713	19.7683	14.7052	19.634	51.9785	22.9074	19.6164	20.6526	4.10314	8.20886	6.31861	10.1642	10.6135	4.06244	9.67502	12.4833	7.24595	5.98539	7.21671	17.7114	10.2235	3.92399	21.9199
Locus_16807_Transcript_2/8	Probable sarcosine oxidase	FAD-dependent oxidoreductase family protein	2.55589	6.83493	9.05234	6.08755	7.28793	22.7738	17.277	15.5392	15.3799	6.62356	3.73611	6.05208	3.50691	6.99174	6.6702	7.00558	4.24557	5.65227	2.45454	4.06928	6.31897	1.15782	1.71203
Locus_1859_Transcript_1/5	Probable beta-D-xylosidase 5	Glycosyl hydrolase family protein	0	0	0	1.97303	51.1226	22.5754	150.962	116.297	2.2411	0.0856848	1.45226	2.59179	0	0	0	4.48877	4.17483	5.12984	2.69927	0.0838532	0.490362	1.44739	0
Locus_19262_Transcript_3/4	Hydroquinone glucosyltransferase	UDP-Glycosyltransferase superfamily protein	8.79613	8.81108	7.14781	13.0728	28.6564	22.4572	31.3591	31.3314	10.1601	5.86513	25.7753	10.2194	6.62899	6.34761	4.30134	13.3524	10.4127	11.086	10.3914	8.22799	6.4616	14.1512	8.68445
Locus_1299_Transcript_4/6	Probable pectinesterase 53	Pectin lyase-like superfamily protein	42.5048	90.0154	74.4903	46.2761	66.6286	22.0491	32.0981	32.4791	9.90011	27.2516	47.109	36.7896	19.0451	18.2255	35.0219	17.5742	11.9091	14.6974	15.8368	2.48081	16.0818	4.55431	24.4548
Locus_23386_Transcript_2/4	Phosphatidylinositol transfer protein 3	Sec14p-like phosphatidylinositol transfer family protein	27.198	11.5978	26.3283	16.5191	23.7342	21.9708	40.9633	47.1916	59.6351	57.0269	47.55	14.5423	11.132	5.19245	14.3331	4.95146	9.90765	7.36775	6.34938	15.3675	16.691	11.4588	7.28319
Locus_3715_Transcript_36/39	Putative F-box/kelch-repeat protein At4g22430	LOW protein: F-box/kelch-repeat protein	2.42099	0	1.34687	3.34042	16.8469	21.8283	29.2246	35.1735	4.26745	1.6396	6.4667	6.73457	0	3.52047	1.63262	2.82444	4.03448	4.54091	1.39598	3.85683	0.6488	1.16005	0.590059
Locus_4454_Transcript_3/3	Polyadenylate-binding protein 7	poly(A) binding protein 7	1.82337	1.93693	0.883291	2.62092	4.10842	21.8121	12.8423	11.475	15.2017	28.9819	35.1197	38.6809	1.69212	0.089658	0	1.84457	1.65038	1.86184	0.819402	10.668	10.3387	1.6617	1.19776
Locus_2871_Transcript_11/12	Fasciclin-like arabinogalactan protein 6	FASCICLIN-like arabinogalactan 6	0	0.302238	0	2.82904	18.7273	21.7501	16.8217	12.2631	16.5626	31.2682	24.7059	1.64624	0	0	0.329393	2.08216	10.3954	2.49097	1.55136	45.8617	34.5954	27.4237	12.5251
Locus_8988_Transcript_7/9	UNC93-like protein 2	Major facilitator superfamily protein	8.92125	11.5099	15.3395	13.2205	46.3688	21.3659	19.3036	25.0565	7.60119	11.6787	8.81015	14.2352	9.36324	7.1398	9.06204	4.67804	5.65535	8.21724	7.93261	3.09234	6.90333	3.87929	6.32605
Locus_18083_Transcript_1/1	Probable calcium-binding protein CML10	EF hand calcium-binding protein family	0	0	0.417228	3.20106	14.2629	21.2141	41.712	32.9263	2.01567	0	0.529133	3.52823	1.98359	3.92106	1.83223	1.38124	2.50546	3.82648	2.95119	0.211719	0.640508	0.0859635	3.05951
Locus_6297_Transcript_6/7	CASP-like protein 2A1	Uncharacterized protein family (UPF0497)	3.4916	1.00576	8.38408	2.58006	8.63889	21.0152	7.17755	8.28247	8.95691	0.187844	3.75686	6.73963	0	1.52039	16.5743	1.9077	0	0.436382	0	10.745	0	1.02313	0
Locus_15378_Transcript_6/10	Putative pumilio homolog 7, chloroplastic	pumilio 7	3.09917	7.75133	4.23999	7.31087	26.4351	20.8231	24.5786	28.0451	14.3968	7.98218	10.1671	10.1514	2.00008	6.87222	5.85099	10.071	8.9205	8.24189	7.94796	3.78235	2.66732	5.86589	11.572
Locus_7296_Transcript_2/4	Non-specific lipid transfer protein GPI-anchored 2	Bifunctional inhibitor/lipid-transfer protein/seed storage 2S albumin superfamily protein	1.95583	2.43904	2.74397	7.93049	4.61583	20.7516	17.7129	12.512	5.19391	1.85362	8.76236	7.22947	0.284461	2.50329	1.61278	0.559999	0.908097	0.820429	0	0.630173	2.3547	2.95264	0.773933
Locus_511_Transcript_8/11	Protein PLANT CADMIUM RESISTANCE 10	PLAC8 family protein	6.65598	6.25566	5.03415	9.50144	14.9008	20.533	15.491	15.0929	9.5665	10.4147	14.9348	17.3446	9.99946	10.1111	6.64146	8.84249	7.30926	4.80168	5.57939	7.39038	11.4127	6.0405	6.61584
Locus_1160_Transcript_6/16	Phosphoserine aminotransferase 1, chloroplastic	phosphoserine aminotransferase	20.1597	25.2054	18.9175	12.9795	18.7736	20.2936	23.5148	9.13582	11.9442	18.7498	9.74823	20.5247	11.5596	20.4782	23.5228	5.10875	7.81472	7.17937	10.901	13.9364	9.00941	8.58861	6.31088
Locus_10598_Transcript_3/3	Protein CURLY FLAG LEAF 1	E3 ubiquitin-protein ligase	16.0392	6.46135	25.4593	24.616	16.2972	19.8454	26.735	24.5473	14.6285	21.7845	44.2415	36.6829	9.12463	4.76493	18.9533	3.29169	9.3899	12.4863	11.2028	0.0772182	10.1673	24.5052	16.3599
Locus_5887_Transcript_1/6	Cytokinin riboside 5'-monophosphate phosphoribohydrolase LOG1	Putative lysine decarboxylase family protein	55.5798	76.4553	79.2806	95.2751	32.194	19.6609	25.0658	24.1156	4.19772	0.771694	1.46821	8.63562	32.103	39.3865	52.7108	5.85513	9.26166	12.5613	11.2397	13.5204	0.345137	4.85753	4.28391
Locus_2406_Transcript_3/8	Probable trehalose-phosphate phosphatase 6	Haloacid dehalogenase-like hydrolase (HAD) superfamily protein	5.77827	2.07068	3.42539	3.04576	12.0297	19.4485	27.0988	31.52	30.2137	20.4978	24.7203	11.2715	22.8483	5.19058	6.3186	7.44999	8.07997	5.04354	4.27677	17.841	36.8113	78.3205	24.72
Locus_18103_Transcript_3/8	Cytokinin dehydrogenase 3	cytokinin oxidase/dehydrogenase 6	55.7034	68.2694	26.5285	28.6343	16.5648	18.8921	18.0652	18.2685	4.96599	5.88824	9.9033	13.6766	10.4718	9.29849	18.7827	4.98636	7.21967	5.78225	4.67093	2.61189	1.87957	3.17637	11.8854
Locus_6223_Transcript_6/7	Pro-Pol polyprotein	hypothetical protein (DUF1666)	9.82686	14.9429	13.0426	20.2695	7.48641	18.7132	15.8435	16.6828	9.53168	13.9027	9.78821	14.8827	4.55272	9.45962	9.30735	5.47325	2.80839	2.58651	3.09044	4.63515	8.754	7.44763	10.0164
Locus_10884_Transcript_1/10	Probable inactive poly [ADP-ribose] polymerase SRO2	similar to RCD one 2	24.4145	46.3708	26.612	28.8376	19.2855	18.454	28.6689	23.8786	22.009	22.394	24.174	8.02264	16.606	24.3486	17.5676	12.1178	4.74223	9.01816	10.2006	9.06913	10.7506	5.85886	7.3871
Locus_10134_Transcript_1/1	UPF0605 protein CG18335	6%2C7-dimethyl-8-ribityllumazine synthase	24.0645	31.8594	64.2821	19.4262	11.1364	18.1934	14.4184	12.4347	4.15452	0.952959	8.70395	0.165326	12.7552	7.16757	43.0244	0.621056	0	0.405706	0.406042	1.88211	0	0.185093	0
Locus_1856_Transcript_31/60	ABC transporter C family member 12	hydroxyproline-rich glycoprotein family protein	0	0	0	1.04461	31.1535	18.1261	29.4201	68.6809	2.29574	0	0.028854	2.13613	1.59225	2.12371	1.98889	5.66312	3.97887	3.97829	2.52638	0.705899	0.900439	1.13484	0.76794
Locus_24_Transcript_902/1190	ISWI chromatin-remodeling complex ATPase ISW2	transmembrane protein	3.28313	4.36272	4.75014	4.04239	19.587	18.0948	21.7708	21.6604	4.13	1.89835	2.66272	2.8824	3.62243	5.25143	5.36601	9.10685	7.31775	7.82226	11.39	0.844337	1.38011	2.62173	1.37232
Locus_8713_Transcript_1/1	Nuclear protein localization protein 4	peptidoglycan-binding LysM domain-containing protein	4.8898	2.95619	3.52738	2.95167	17.1968	18.0053	10.3035	12.7647	3.49873	0.862086	5.39147	2.47412	4.98288	2.96155	7.74834	2.32174	3.59391	2.37014	2.26484	0.663267	5.07802	12.2129	2.84723
Locus_16540_Transcript_2/6	Auxin response factor 17	auxin response factor 17	6.30574	11.3159	10.4317	12.1972	13.063	17.9043	22.9822	22.4732	3.72923	3.35672	3.83113	7.54786	5.86668	10.157	8.96666	5.87026	3.67038	4.63714	4.70874	1.59149	1.67497	2.48941	6.41782
Locus_4247_Transcript_1/1	Annexin-like protein RJ4	annexin 7	17.9142	11.6304	14.8163	18.0688	28.5438	17.6731	21.1754	40.9859	5.64757	0.826598	3.78968	5.53191	13.3014	16.2323	31.7804	12.6792	12.0109	4.68149	5.48024	7.98545	3.14198	11.954	10.0555
Locus_4016_Transcript_25/32	Adenine/guanine permease AZG1	AZA-guanine resistant1	19.9618	21.0047	12.0611	11.315	23.8753	17.6184	23.3872	23.8457	42.7452	51.6207	84.6262	40.0519	14.6384	12.9246	6.57989	16.6645	7.24379	11.0102	9.66915	26.7864	24.4204	40.3395	27.4218
Locus_7545_Transcript_18/18	Serine/threonine-protein kinase STY46	ACT-like protein tyrosine kinase family protein	42.8008	25.9722	26.0939	30.6193	34.9014	17.065	23.1323	30.1988	20.4247	21.6456	39.0878	14.8985	26.311	14.6242	15.3383	16.6783	15.1606	6.79957	8.16656	14.5433	16.5984	29.2906	12.4922
Locus_2039_Transcript_6/45	Non-specific lipid transfer protein GPI-anchored 7	Bifunctional inhibitor/lipid-transfer protein/seed storage 2S albumin superfamily protein	11.5877	9.78423	12.978	17.0666	28.6743	17.0235	28.3065	40.1057	26.4592	18.1875	13.8817	11.5328	11.1152	7.62747	11.2103	9.95002	11.8566	12.7651	10.3217	12.6984	13.3894	12.6588	12.0974
Locus_4042_Transcript_9/12	Peroxisomal membrane protein PMP34	Pollen Ole e 1 allergen and extensin family protein	4.19876	0	0	4.68682	80.4755	16.8209	20.0085	48.9885	1.91473	1.75901	1.60368	2.26247	25.3245	0.295251	2.91876	5.43077	0.780905	9.27189	5.16135	0.881279	0	0.227727	0
Locus_21003_Transcript_1/1	Flowering-promoting factor 1-like protein 3	flowering promoting factor 1	4.4137	9.21957	3.20346	1.6544	10.2159	16.781	7.86172	14.0501	1.85535	1.92739	21.1308	11.8004	0	0.156538	0.330964	0	0	0	0	0	0	3.7662	0
Locus_6364_Transcript_1/1	Auxin-responsive protein SAUR40	SAUR-like auxin-responsive protein family	7.92501	21.868	6.82805	11.8127	40.9488	16.7582	29.1677	27.6542	28.5755	70.5439	13.9822	26.7983	17.6231	11.6198	5.27599	4.76915	5.82049	12.5758	11.2318	7.45284	23.9677	10.0113	6.80192
Locus_9915_Transcript_1/3	U-box domain-containing protein 16	ARM repeat superfamily protein	14.4567	10.4925	15.5574	14.8592	11.8052	16.73	14.0075	17.0045	10.0637	23.7034	25.7239	18.7144	10.1916	9.90587	22.2084	5.54654	6.18995	9.17217	6.36978	3.86988	16.4939	9.58054	36.7954
Locus_21448_Transcript_2/2	Sedoheptulose-1,7-bisphosphatase, chloroplastic	sedoheptulose-bisphosphatase	22.3705	15.5815	24.71	14.6205	45.8639	16.422	26.1106	25.0641	29.5644	39.5251	32.9018	38.6712	12.0751	27.0953	27.8693	12.4208	9.84882	9.12993	6.94802	34.744	26.2616	33.2444	25.6675
Locus_5854_Transcript_1/14	Filament-like plant protein 7	filament-like protein (DUF869)	46.2473	50.5027	85.0847	71.6299	16.5351	16.3443	10.7705	10.7176	5.08545	1.96101	9.86594	9.69072	17.6678	17.3578	49.5547	6.98995	6.04731	5.11005	6.19035	0.866251	0.853704	4.96695	1.24547
Locus_375_Transcript_93/123	tRNA ligase 1	RNAligase	27.115	29.478	27.9559	15.5697	23.8337	15.677	15.1727	15.7473	12.5102	10.3191	13.7151	16.0338	16.9884	13.617	14.4288	9.72906	6.32218	8.19413	8.3213	4.27139	8.63015	9.86286	12.6664
Locus_6687_Transcript_2/11	Transketolase	GPI-anchored adhesin-like protein%2C putative (DUF936)	15.7893	16.6492	14.9177	13.9819	17.4416	15.6587	14.7011	16.7388	11.8839	12.1829	12.6472	10.17	11.1423	13.8429	11.7045	8.96136	8.46279	7.18847	7.6584	5.93193	7.00363	7.42919	7.48618
Locus_4033_Transcript_2/6	Very-long-chain aldehyde decarbonylase GL1-5	Fatty acid hydroxylase superfamily	0	0	0.736523	0.660207	53.3094	15.6059	31.5348	70.5347	0.769331	1.31726	4.72435	6.63162	0	0	0	0.848768	0	0	0.186497	0	0	0	0
Locus_16724_Transcript_2/10	Chalcone synthase	Chalcone and stilbene synthase family protein	3.65705	3.80713	11.3748	16.7864	29.4649	15.6006	31.8626	35.3584	0.529639	0	0	11.0412	0	0	5.20498	1.97522	0	0	0	2.1007	1.28114	2.49598	0
Locus_882_Transcript_1/5	Chalcone isomerase-like protein 2	Chalcone-flavanone isomerase family protein	17.021	15.2744	38.7935	28.2348	57.0299	15.5079	46.1753	61.8668	4.28117	11.3468	5.48029	11.6036	4.67823	4.70854	16.795	4.30527	2.59413	11.4469	9.33406	43.7362	19.1339	14.6638	3.46048
Locus_13776_Transcript_2/7	Soluble starch synthase 3, chloroplastic/amyloplastic	Heavy metal transport/detoxification superfamily protein	37.3459	39.7064	81.3466	82.1034	15.9788	15.4252	10.2476	9.83397	5.35016	1.76213	9.4217	8.32508	12.8031	14.9205	49.4807	3.93569	2.81077	3.24135	4.15409	0.213171	0.639845	3.09919	0.26735
Locus_6264_Transcript_8/8	Protein DETOXIFICATION 54	MATE efflux family protein	1.77315	9.494	5.80214	11.7051	29.801	14.7923	13.4784	22.2341	13.9362	16.5152	21.0366	13.5619	22.8176	33.7274	24.1817	6.15658	13.2769	6.37666	11.0253	29.2968	38.1241	35.12	64.5937
Locus_8226_Transcript_6/6	Tryptamine hydroxycinnamoyltransferase 2	hydroxycinnamoyl-CoA shikimate/quinate hydroxycinnamoyl transferase	7.59569	13.4114	18.9301	6.26303	26.3958	14.7897	19.4901	17.2489	29.329	50.9127	60.692	67.5094	10.1416	45.4811	19.5953	7.52815	14.5627	5.48549	5.11502	16.7123	16.8096	25.7033	82.8742
Locus_7808_Transcript_4/4	Pathogenesis-related protein PR-1 type	pathogenesis-related protein 1	0	0	0.555163	0	2.11001	14.5832	14.8748	29.7323	1.25806	3.54618	0.564099	0.957491	0	3.08013	0.747253	0.205062	0	0	0	0	4.00706	0	0
Locus_312_Transcript_32/34	Kinesin-like protein KIN-7F	ATP binding microtubule motor family protein	31.5288	5.44024	6.32303	10.5048	0	14.5742	20.8731	14.698	0.251032	0.603143	0.276626	0.803466	9.8429	0.643622	2.34041	0.0726888	0.146145	0	0	0	0	0	0
Locus_21002_Transcript_2/2	Uncharacterized protein At5g01610	DUF538 family protein (Protein of unknown function%2C DUF538)	6.81793	5.20443	7.013	5.53591	5.24581	14.4971	21.3004	17.672	8.40309	10.2026	14.4067	11.2318	0.966948	3.11114	5.14437	5.64511	2.63865	4.19415	3.21204	5.59414	9.28459	3.89238	4.01157
Locus_5769_Transcript_1/2	Cystinosin homolog	PQ-loop repeat family protein / transmembrane family protein	12.3126	12.8958	19.617	24.4885	30.4279	14.4477	16.3165	27.5163	15.6376	24.005	13.9436	24.7881	9.54681	10.4668	20.0483	12.0818	8.03946	7.37601	7.76021	5.22486	8.39489	4.98257	27.0201
Locus_6712_Transcript_1/3	Protein STRICTOSIDINE SYNTHASE-LIKE 6	Calcium-dependent phosphotriesterase superfamily protein	28.05	5.76471	2.43633	2.77742	14.4436	14.4415	10.9509	18.8529	1.47303	9.80249	11.5861	6.55511	7.53602	1.52672	3.71374	3.84041	2.51454	1.69134	3.18033	3.05155	1.21318	2.69249	0.576107
Locus_11649_Transcript_5/7	Vacuolar-processing enzyme	beta vacuolar processing enzyme	1.30913	0.154364	0.334939	0.378247	10.115	14.3077	8.98604	15.499	2.27021	1.59211	1.61577	2.95547	2.9084	2.45103	2.11683	6.86155	3.83089	4.41787	4.94897	1.64832	1.51325	0.78863	0.911078
Locus_15956_Transcript_2/10	Proline dehydrogenase 2, mitochondrial	Methylenetetrahydrofolate reductase family protein	11.8292	23.5848	19.4544	6.49101	7.62419	14.0857	3.8238	2.83025	4.57763	3.19203	6.5919	1.43289	1.98944	3.11532	6.67908	0.268605	0.94401	0	0	0	0	1.36646	0.916758
Locus_21526_Transcript_2/2	Ribulokinase	tubulin-tyrosine ligase	0	5.3126	0	0.523583	10.4036	13.7921	24.86	20.6665	1.91651	1.36782	9.58555	2.94747	0	12.6988	0.471248	5.24022	7.39445	8.92794	9.46637	7.57704	0	1.04888	6.80002
Locus_403_Transcript_27/39	LOB domain-containing protein 6	Lateral organ boundaries (LOB) domain family protein	0	0.808659	1.2593	0	48.2232	13.5096	16.1603	22.2223	0.371884	0.351373	1.49593	2.77727	0	0.169322	1.55207	1.41656	0.331139	0.911124	0.686664	0	1.31712	0	1.75621
Locus_7772_Transcript_1/1	Peroxidase 25	peroxidase superfamily protein	5.98562	9.23069	8.34979	7.62085	10.0149	13.495	18.0619	20.7364	38.0686	20.9632	54.616	37.9333	6.16561	20.8435	15.0279	3.42613	8.9771	3.09483	3.45591	22.2032	5.58324	30.1941	23.0196
Locus_106_Transcript_6/25	Late embryogenesis abundant protein D-29	Late embryogenesis abundant protein (LEA) family protein	2.22907	2.07977	11.4793	6.19103	9.50836	13.3101	5.07683	2.83967	16.6556	13.852	18.502	10.2282	5.06768	2.75674	10.4295	0	0	2.27514	0	0.353562	4.13531	1.36542	11.8682
Locus_16896_Transcript_1/3	D-alanine--D-alanine ligase	transmembrane protein	7.95359	4.46201	6.52535	1.73247	10.1418	13.1257	12.4815	19.082	12.5983	9.32971	5.42573	11.0409	3.86028	8.5685	10.1414	0	6.82626	2.7559	5.09456	4.57908	16.5209	12.8655	5.86599
Locus_6569_Transcript_5/15	Putative methylesterase 14, chloroplastic	methyl esterase 14	29.0507	24.6088	42.8824	21.1846	9.19366	13.1148	12.941	11.5082	5.99063	11.7777	9.329	11.1872	16.8609	20.1561	26.4101	7.08555	6.41459	5.01563	4.46688	1.99316	4.46364	5.01821	8.34189
Locus_7735_Transcript_2/3	Vacuolar iron transporter homolog 4	Vacuolar iron transporter (VIT) family protein	1.02313	4.66989	3.22921	6.35372	14.8257	13.1047	12.7531	15.2776	5.17578	3.18405	3.02045	0.358236	0.473826	8.64315	3.70931	1.07869	4.12359	0.696114	1.11294	0	0	1.64288	0
Locus_5394_Transcript_11/15	ACT domain-containing protein ACR4	ACT domain repeat 4	16.6949	23.7564	10.2799	5.60229	10.8884	12.9751	9.0083	13.4839	5.40848	4.66313	8.18148	14.5034	4.6006	5.88914	8.41116	3.98765	5.18669	3.6687	3.54808	1.01301	2.04337	6.54014	4.9757
Locus_8168_Transcript_2/5	Serine carboxypeptidase-like 42	serine carboxypeptidase-like 42	3.68691	3.85548	1.95742	4.67774	7.36489	12.4565	8.51498	13.0252	0.134534	4.51459	0.39928	0.685184	3.92288	1.45842	1.1918	6.62229	2.27769	2.10197	3.74701	2.09066	0.178825	7.51902	4.33061
Locus_23329_Transcript_3/4	Transport inhibitor response 1-like protein	auxin F-box protein 5	14.7191	10.4825	6.79262	11.0377	25.0904	12.2925	14.8321	18.628	15.1112	9.92838	4.27941	5.87712	12.7112	7.57137	4.62577	5.1157	5.67973	6.26752	6.99787	6.97595	10.3558	1.40295	10.5453
Locus_1281_Transcript_1/10	Lipid droplet phospholipase 1	Hydrolase-like protein family	33.1264	37.0432	30.3332	33.7178	20.6393	12.1041	19.2535	21.6881	16.9496	24.2105	14.9287	19.8731	26.8821	26.1494	26.3343	5.00836	5.68564	6.2077	5.75905	10.813	14.6665	8.97394	15.3165
Locus_3397_Transcript_6/6	ABC transporter G family member 2	ABC-2 type transporter family protein	0	0	0	0	4.13587	12.0474	12.2383	17.7938	1.27959	2.1142	2.52516	3.5956	0	0	0	0	0	0	0	1.26859	0.282207	0	0.103481
Locus_18864_Transcript_2/2		Tetratricopeptide repeat (TPR)-like superfamily protein	0	0.394993	0	1.28802	196.745	12.0417	34.0297	112.535	0.884344	0.376895	0.417336	0.866594	0	0	0	13.556	0.686503	2.8156	3.93971	0	0.173772	0.525744	1.09652
Locus_14842_Transcript_2/2	Brefeldin A-inhibited guanine nucleotide-exchange protein 2		4.58715	5.01341	6.04368	3.73242	8.2746	11.8102	7.95335	8.97941	21.1919	14.0829	25.0278	4.35571	2.89742	2.69009	2.21713	2.15566	3.82476	2.75283	2.02207	2.16021	1.02392	4.24444	3.51874
Locus_8977_Transcript_1/5	Uncharacterized metal-dependent hydrolase YabD	TatD related DNase	4.45941	5.37847	2.85622	2.72773	11.4176	11.7573	11.9181	13.4007	2.78933	3.77357	2.41977	0.416548	3.70969	2.90307	1.67229	5.01714	7.2519	4.36687	5.07133	1.5617	3.17025	1.8901	0
Locus_17088_Transcript_2/3		TRP-like ion channel protein (Protein of unknown function%2C DUF599)	4.7272	11.6305	11.1402	14.2357	17.1389	11.6822	15.8145	15.9524	9.482	12.7333	8.79524	12.3171	2.72094	15.6342	11.0884	8.03829	4.5778	7.65271	8.09986	3.05342	6.48472	6.51045	15.4444
Locus_3715_Transcript_31/39	Putative F-box/kelch-repeat protein At4g22430	LOW protein: F-box/kelch-repeat protein	0	0	0	0	3.62919	11.6809	6.17915	6.90032	0	1.23381	1.60239	1.31988	0	0	0	0	0	0	0	0	0	0	0
Locus_3965_Transcript_70/82	Myb-related protein Hv1	myb domain protein 4	2.94739	4.55235	6.91405	3.85712	8.21174	11.3795	9.93151	14.3658	4.08727	6.27494	2.53018	3.73102	0	2.74047	2.94471	1.21334	2.45409	3.11652	0.494192	0	2.52449	2.92771	0.492403
Locus_7002_Transcript_1/2	Probable sulfate transporter 3.3	sulfate transporter 91	59.4841	19.8695	23.9041	6.66946	18.2335	11.2463	28.9296	25.0915	2.67231	0.136485	3.08505	2.69956	14.2227	7.23892	12.5396	4.55573	6.84564	7.99667	6.59812	0.902962	1.96238	1.38145	0.965484
Locus_22647_Transcript_1/1		hypothetical protein	0	0.560575	0	1.3003	2.34925	11.1495	2.91668	6.04863	9.74825	9.47424	5.48137	7.17704	0.990104	0.755938	0.295413	0	0	0.776387	0	0.111326	10.7741	2.63495	3.10439
Locus_15506_Transcript_9/14	Stem-specific protein TSJT1	aluminum induced protein with YGL and LRDR motifs	194.051	155.847	400.661	26.6829	15.7276	11.0659	8.43253	12.8351	19.0232	54.4778	123.471	136.527	32.0647	18.7524	165.889	2.27492	2.07791	0.83311	1.22472	0.406352	2.62473	29.5609	51.7936
Locus_16789_Transcript_3/4	Retrovirus-related Pol polyprotein from transposon RE1	Reverse transcriptase (RNA-dependent DNA polymerase)	13.0216	3.01948	2.09162	4.58081	14.6536	10.9598	13.6688	13.5423	3.28767	22.014	5.9906	9.29725	4.85058	4.3884	0.563877	1.99081	7.64572	5.42533	2.9121	0	2.66831	4.51067	1.06894
Locus_980_Transcript_12/13	Probable aldehyde dehydrogenase	aldehyde dehydrogenase 12A1	14.2876	14.1809	11.6351	13.8619	14.9346	10.5272	21.2822	21.7941	14.1182	17.9201	11.4437	13.2573	9.01421	13.034	16.9869	7.4124	7.57178	7.58347	9.29784	5.08487	6.52591	10.9597	8.25582
Locus_24049_Transcript_1/1	Putative F-box/kelch-repeat protein At5g24040	F-box SKIP23-like protein (DUF295)	0	0	0	0.131137	18.3715	10.4452	20.9745	24.2711	0.900404	0	2.68639	1.03514	0	0	0	1.01711	1.09339	1.93856	2.04444	0	0	0	0
Locus_3164_Transcript_15/22	Serine/threonine-protein kinase fray2	Protein kinase superfamily protein	7.48525	4.70566	4.54883	7.10754	4.55566	10.2142	12.9055	17.8316	4.74722	7.69644	8.83493	10.8059	6.42342	5.04493	3.52855	2.40757	2.26804	2.74849	1.69439	4.37838	3.88521	1.57625	4.13062
Locus_16807_Transcript_8/8	Probable sarcosine oxidase	FAD-dependent oxidoreductase family protein	2.692	4.80385	5.15681	2.63901	5.02065	9.94737	5.63981	7.52824	4.51316	2.46364	1.20203	3.77694	2.02749	12.2704	2.06283	1.89497	2.15244	2.57934	1.98375	0.564754	4.75471	2.77498	0
Locus_935_Transcript_3/14	Glutelin type-A 2	RmlC-like cupins superfamily protein	0	0	0	0	4.36738	9.94317	6.5042	4.16279	0	0	0	0	0	0	0	0	0	0	0	0	0	0	0
Locus_23707_Transcript_2/2	NAC domain-containing protein 104	xylem NAC domain 1	0	0	2.24393	2.75461	2.78828	9.91335	5.66206	9.39245	0	0.807572	0	0.526929	0	0	0	0	0	0	0	0	0	0	0
Locus_762_Transcript_7/38	BTB/POZ domain-containing protein At5g03250	Phototropic-responsive NPH3 family protein	0	0	0	0.191186	1.53088	9.88851	9.97085	6.57343	0.600717	2.19435	2.07634	3.87535	0	0.116385	0	0.757606	0.319194	0.740105	0.350992	0.224446	0.299666	0.350363	0.228793
Locus_7466_Transcript_6/9	Ultraviolet-B receptor UVR8	Regulator of chromosome condensation (RCC1) family protein	16.3537	12.4934	8.65829	5.66316	14.5654	9.84469	9.31805	9.70379	10.5822	8.14319	11.9579	4.28291	8.7529	4.48617	5.69321	3.87914	3.07698	2.21056	3.98091	1.93046	3.50987	5.80094	4.11914
Locus_15649_Transcript_6/8	Putative protein phosphatase 2C-like protein 44	Protein phosphatase 2C family protein	0.5918	1.44708	8.6476	3.57784	36.3731	9.80814	33.2583	50.168	4.36598	0.965016	3.60437	3.5998	0	1.24204	0.859145	5.89804	2.30173	1.19465	1.71355	1.46492	0	1.66132	0.496007
Locus_2903_Transcript_2/7	Probable WRKY transcription factor 47	WRKY family transcription factor	0	0	0	0	2.0433	9.74558	9.5778	11.1482	1.47487	1.9342	3.56647	5.56584	0	0	0	0	0.134194	0	0	0	0	0	0
Locus_6367_Transcript_2/9	Putative pumilio homolog 7, chloroplastic	pumilio 7	3.44946	3.8405	8.6946	2.14916	15.0632	9.68408	16.4016	15.4255	2.22206	1.90992	0.426377	2.00391	3.64581	2.4949	4.60509	8.28134	0.479663	3.47993	2.95527	0	2.83909	0.62078	0.780219
Locus_16152_Transcript_7/9	Beta-glucosidase 46	beta glucosidase 46	8.73622	2.53463	6.98482	6.01015	6.74084	9.55041	12.781	17.6942	33.5847	4.91474	28.4635	29.0756	2.53555	2.68369	2.31506	3.22872	2.15215	1.2351	1.25774	1.52316	0.134491	5.60536	8.32704
Locus_18326_Transcript_4/7	Protein YABBY 2	Plant-specific transcription factor YABBY family protein	8.48903	7.8914	9.23687	7.47341	10.1241	9.46937	11.1841	10.0887	10.825	10.4217	10.6773	8.1196	1.28492	1.99614	5.87075	0.26365	2.06644	2.02693	0.940748	0	1.82678	0.134085	7.57574
Locus_11592_Transcript_1/6	Two-component response regulator ARR17	response regulator 17	0.397462	1.25316	0.811463	3.58136	13.5541	9.44662	10.9624	9.71077	0.839813	0	0.0974014	1.86028	3.61896	6.25386	6.96334	3.34309	4.01502	2.70985	9.18347	0.309167	0.0839455	0.474517	0.125625
Locus_6569_Transcript_7/15	Putative methylesterase 14, chloroplastic	methyl esterase 14	18.7714	15.8523	23.9224	14.6368	7.00888	9.39671	10.5384	8.6336	3.88226	8.137	5.75805	9.37917	11.846	14.8262	20.0953	3.33903	5.36636	5.29542	1.9172	3.73829	7.36646	2.51357	4.79631
Locus_2219_Transcript_8/11	Telomere length regulation protein TEL2 homolog	embryo defective 2423	23.3641	16.8654	21.4843	13.1442	10.3956	9.32169	8.81322	9.67541	6.67643	7.23506	7.42477	7.06331	11.2899	9.93846	13.0205	4.0477	3.31371	3.65715	4.31198	4.73799	4.79432	7.29509	6.12868
Locus_275_Transcript_17/27	Serine carboxypeptidase 1	serine carboxypeptidase-like 20	0.179284	0	0	0.926943	20.5047	9.19761	26.9252	42.2689	2.62386	1.38852	0.736146	0.646129	0.492634	0	0.39931	2.84024	1.93726	1.75107	0.736742	0.332829	0	0.0668187	0
Locus_9538_Transcript_2/2	Zinc finger CCCH domain-containing protein 18	CCCH-type zinc fingerfamily protein with RNA-binding domain-containing protein	3.401	1.57928	2.14442	3.6452	6.46483	9.11612	12.8233	12.4779	1.46349	0.407145	1.31716	3.28736	3.7221	2.48567	2.7066	2.55609	2.32616	1.99765	2.14197	1.36807	1.57274	3.14892	2.68255
Locus_12327_Transcript_3/5	Putative S-adenosyl-L-methionine-dependent methyltransferase SCO7813	Leucine carboxyl methyltransferase	14.2203	16.5007	9.83543	10.5455	8.18193	8.97655	10.5742	9.70643	0	0	1.09932	2.15877	7.75813	8.33576	6.25928	3.59635	1.93247	3.36733	2.00415	0.90615	1.08941	1.29922	1.48799
Locus_22114_Transcript_2/2	Probable long-chain-alcohol O-fatty-acyltransferase 4	MBOAT (membrane bound O-acyl transferase) family protein	0.572406	0	0	2.08574	2.92158	8.94998	4.37154	4.6636	2.69054	5.72097	1.53784	1.03966	0.184112	0	0	0	0.215327	0.0603708	0	0	0	0.316484	0.647458
Locus_823_Transcript_4/51	Wax ester synthase/diacylglycerol acyltransferase 6	O-acyltransferase (WSD1-like) family protein	13.4816	57.1763	63.3727	23.4471	4.97621	8.91312	12.073	17.3059	45.2813	87.6877	108.196	94.5481	4.30313	6.03462	27.7555	2.94754	1.96865	2.3912	3.3302	1.73198	6.08591	12.789	53.4955
Locus_20907_Transcript_2/2	BTB/POZ domain-containing protein At3g22104	Phototropic-responsive NPH3 family protein	8.06428	6.66312	5.87574	6.82798	10.9708	8.90263	10.7697	8.03331	6.1017	0.65828	10.633	6.28445	8.81468	6.51805	8.32072	1.46403	4.95212	5.3084	4.28118	1.48781	0.952178	7.60439	9.29107
Locus_93_Transcript_558/850	Ribosomal RNA small subunit methyltransferase A	ABC family ABC transporter%2C putative (DUF3511)	21.2077	13.1707	10.5631	10.5538	12.8818	8.83072	11.1204	12.122	4.57022	8.73877	5.51537	7.77102	10.5028	6.53845	6.5601	4.2829	3.3633	5.58049	4.78512	2.14876	3.2785	3.545	5.41447
Locus_437_Transcript_22/78	3-oxoacyl-[acyl-carrier-protein] synthase II, chloroplastic	fatty acid biosynthesis 1	4.69992	2.73879	4.53506	2.1824	5.21039	8.7998	11.9545	11.013	3.0882	2.77131	6.03947	4.44725	3.67764	4.05848	2.66508	3.96459	2.37011	3.86423	2.43028	1.48712	2.77507	1.94381	2.7516
Locus_2242_Transcript_3/7	Inactive TPR repeat-containing thioredoxin TTL3	tetratricopetide-repeat thioredoxin-like 3	6.26504	7.357	7.92925	8.53414	9.44167	8.69386	22.9797	23.2715	11.4015	7.265	14.5278	7.80837	9.9305	10.6442	7.23084	8.04581	5.96013	5.91921	5.80006	2.206	5.48014	5.71582	4.1238
Locus_4079_Transcript_2/6	BEL1-like homeodomain protein 6	BEL1-like homeodomain 6	11.8536	14.9247	17.107	7.608	7.1944	8.56934	8.85647	8.20375	3.61409	1.45718	1.38551	2.44408	3.92821	5.57323	8.99926	2.07421	3.30401	2.17405	2.83152	0	0	1.22333	2.22508
Locus_5232_Transcript_5/7	MAD2L1-binding protein	non-structural protein	4.67923	3.25643	2.74538	2.15625	7.13833	8.42224	6.4325	5.86609	0.217034	0.914265	0.510947	0	0.356012	1.73512	1.8511	0.278456	0.326801	0.79042	0.729107	0.996989	0	0.127653	0.0993086
Locus_1170_Transcript_17/20	Sulfate transporter 3.1	sulfate transporter 3%3B1	3.31243	7.10452	14.4316	9.64965	9.79822	8.37813	6.19147	5.69921	5.68779	6.18715	8.9331	23.2021	1.0304	0.256145	6.31686	2.00099	2.82384	3.35088	1.75396	12.9926	3.77805	13.7979	14.9138
Locus_1377_Transcript_6/12	Tetraspanin-8	tetraspanin8	8.27085	3.40847	2.34474	4.51441	12.4777	8.33125	17.2398	20.6657	6.82634	1.68658	7.06445	1.51341	4.253	0.330827	7.62364	1.48685	2.35859	3.91953	6.21778	0.153066	0.503546	2.64383	0
Locus_367_Transcript_208/236	Glucose-1-phosphate adenylyltransferase large subunit, chloroplastic/amyloplastic	ADPGLC-PPase large subunit	27.9872	42.4814	39.2788	19.7125	7.12715	8.32811	10.8113	7.89011	16.4655	13.6992	9.13757	9.00398	12.9671	15.4746	20.1305	4.39297	2.936	2.4808	4.21904	4.59286	8.04109	1.77295	12.8385
Locus_8586_Transcript_2/2	Homeobox-leucine zipper protein HOX27	homeobox leucine zipper protein	0.539751	6.39837	3.59879	5.09589	4.19181	7.99489	5.92118	5.89797	4.62231	1.07055	3.44702	10.0363	0.0318435	2.44894	6.62507	0.0144883	1.09022	1.29348	0.996728	0.164057	0	1.13961	2.02603
Locus_21234_Transcript_2/2	Putative invertase inhibitor	Plant invertase/pectin methylesterase inhibitor superfamily protein	23.1528	10.5173	20.4558	13.2097	8.81912	7.7379	0.56635	4.72917	0.804628	0	0	0	8.66498	1.58444	3.17735	0	0.277927	0	0	0	0.511998	0	0
Locus_8199_Transcript_9/29	Non-specific lipid transfer protein GPI-anchored 31	Bifunctional inhibitor/lipid-transfer protein/seed storage 2S albumin superfamily protein	0	0	0	0.119826	26.7612	7.50317	32.2364	46.6186	0.330722	0.14562	0.206853	0.935501	0	0	0	6.0879	1.63854	0.603383	0.250395	0	0	0	0
Locus_12151_Transcript_1/1	Abscisic acid receptor PYR1	Polyketide cyclase/dehydrase and lipid transport superfamily protein	5.22196	3.07801	5.99684	6.79359	7.09226	7.45887	7.12112	5.41402	1.63882	1.00532	1.16242	2.16855	2.18379	6.32956	2.33135	2.7345	1.76145	1.60366	4.64933	0.422784	2.30392	1.59958	1.75245
Locus_23658_Transcript_1/1	RING-H2 finger protein ATL72	RING/U-box superfamily protein	0	0	0	0.238721	8.15925	7.42326	6.3457	12.1752	0.422305	0	0	0.0170666	0	0.413292	0	5.57428	1.81444	0	0.237106	0	0	0.114484	0
Locus_12191_Transcript_6/8	Phosphoenolpyruvate carboxylase	DUF1677 family protein (DUF1677)	3.41647	3.56382	2.55467	1.85419	7.43925	7.39415	4.42041	6.79455	12.1449	5.38006	9.13238	9.64568	1.54648	0.882781	1.83068	1.5331	2.01253	1.43239	0.640329	1.01094	1.5203	4.23088	5.59956
Locus_24002_Transcript_1/1	GDSL esterase/lipase At3g48460	GDSL-like Lipase/Acylhydrolase superfamily protein	2.2082	3.29492	3.75493	1.40217	3.80918	7.37971	15.812	15.2716	1.44767	0	1.71608	0.746802	1.17177	0.770919	1.18357	0.784873	1.31546	0.436322	0.70032	0.0154772	0	0	0
Locus_1351_Transcript_31/32	Haloacid dehalogenase-like hydrolase domain-containing protein Sgpp	Haloacid dehalogenase-like hydrolase (HAD) superfamily protein	7.05748	20.4084	21.448	11.756	17.9035	7.20867	3.95123	8.32085	4.70826	6.92068	8.44851	11.4663	10.3802	3.6816	9.94301	0.103574	4.36312	2.91032	0.799082	2.96726	3.75277	0.500236	2.03658
Locus_13680_Transcript_4/4	Chemocyanin	plantacyanin	24.4433	11.9626	26.7903	21.3436	35.595	7.18194	28.0236	16.7574	0.728094	0	2.16472	2.42768	23.2027	108.594	107.588	9.23709	5.76197	1.69885	2.87063	3.66809	0	2.96805	4.92105
Locus_8069_Transcript_3/3	Thymidylate kinase	chaperone	3.9843	3.78525	3.79035	3.34833	5.76062	7.17587	7.41614	6.64077	6.53864	2.00139	3.13778	3.90932	2.67698	4.31057	3.32125	1.98438	3.03987	1.86246	1.99866	1.76834	1.60431	2.11799	2.44283
Locus_8782_Transcript_1/3	Chaperone protein dnaJ 20, chloroplastic	DNAJ-like 20	6.32785	6.7229	6.09107	5.84669	13.3557	7.13184	8.51451	9.44714	4.89964	3.41787	5.44401	6.8582	3.25896	5.12229	4.12579	2.83944	3.41156	3.09039	3.21716	2.84498	9.33273	2.69601	4.49789
Locus_18175_Transcript_5/5	Phosphonates import ATP-binding protein PhnC 1	P-loop containing nucleoside triphosphate hydrolases superfamily protein	18.2224	11.8702	8.91205	11.9425	5.62375	7.04634	7.36067	6.11203	3.48224	3.86508	3.82192	8.24121	16.9549	13.0149	14.8847	3.48037	2.79294	2.82589	3.53865	1.98451	0.902912	1.71313	4.82817
Locus_172_Transcript_4/12	Myb-related protein P	myb domain protein 12	6.21662	3.10966	15.4491	13.3789	16.8757	6.84612	34.2097	39.2474	11.2166	7.69569	1.84709	11.7922	3.52017	3.12602	7.25098	0	1.07806	0.719836	0.330736	0.801732	3.48654	2.93176	5.1459
Locus_823_Transcript_8/51	Wax ester synthase/diacylglycerol acyltransferase 11	O-acyltransferase (WSD1-like) family protein	7.36971	22.6834	47.7046	11.606	2.61111	6.8194	8.02441	11.0957	30.6719	30.7045	47.7405	39.989	1.2868	2.5376	19.0139	0.962185	0.70697	0.825629	1.22964	0.319224	1.75862	3.91979	22.3603
Locus_16150_Transcript_1/3	Sterol 24-C-methyltransferase erg6	methyltransferase	3.60168	2.96661	2.33064	5.90208	6.76582	6.78297	5.95197	7.8109	5.10052	3.228	10.2995	3.13059	0.941613	1.89606	0.837356	3.46098	3.00642	2.14403	1.63259	2.32132	3.63724	10.3105	4.30008
Locus_1691_Transcript_1/5	Protein MJ0810	hypothetical protein	1.53418	1.93889	0.817095	1.86151	9.46028	6.77753	10.8116	19.7128	0.315055	0	0.461841	0.758601	0.810108	1.1968	0	0.00498581	0.0185446	1.66237	2.32792	0	0	0	0
Locus_7137_Transcript_3/4	CLAVATA3/ESR (CLE)-related protein 12	CLAVATA3/ESR-RELATED 12	0	0	0	0	19.361	6.7387	31.7954	33.7166	1.09715	0	0	0.245654	0	0	0	4.90132	0.269219	1.10081	0.0684646	0	0	0	0
Locus_12552_Transcript_2/5	MLO-like protein 12	Seven transmembrane MLO family protein	5.09605	13.1846	5.13663	7.53079	4.13194	6.71424	3.4854	4.14854	3.92339	2.51767	6.17047	6.82799	4.10079	3.22985	4.03191	2.41862	2.51116	0.726067	1.13043	1.21954	1.87409	3.72968	2.68554
Locus_17899_Transcript_3/5	Probable ADP,ATP carrier protein At5g56450	Mitochondrial substrate carrier family protein	5.7435	8.71967	7.0426	7.06443	7.36948	6.66354	6.47954	8.9031	4.05661	3.97082	3.71286	4.64933	4.59275	5.19812	6.27035	2.34286	2.51263	3.16264	3.01994	2.26035	3.26694	3.12265	2.94207
Locus_17162_Transcript_1/2	GDSL esterase/lipase At3g48460	GDSL-like Lipase/Acylhydrolase superfamily protein	2.25499	1.49482	3.78099	1.20643	5.04778	6.36543	10.5903	11.5252	1.05944	0	1.00114	0	0	0	1.49861	0.391032	2.01616	0.902412	0.6126	0	0	0	0
Locus_10008_Transcript_6/8	Scarecrow-like protein 3	scarecrow-like 3	4.05191	6.51341	7.10461	7.84801	5.14545	5.91549	4.94736	3.12296	4.72128	2.92609	10.876	3.57121	2.90583	2.98839	3.66563	2.27394	2.45255	1.4617	1.45931	2.79828	4.57817	9.23177	2.17582
Locus_10165_Transcript_2/4		LOW protein: cytochrome C biogenesis ccmF-like protein	0.317552	0	0.289023	0.176249	1.97905	5.86268	2.33974	2.5835	0	0	0.0170267	0	0.0634271	0	1.33642	0	0	0.40662	0	0	0	0	0
Locus_3319_Transcript_1/3	GEM-like protein 4	GRAM domain-containing protein / ABA-responsive protein-like protein	67.2599	74.9407	157.504	46.5087	1.8591	5.75111	3.20048	3.02215	1.97011	1.18111	1.46035	3.49669	29.5101	11.7998	69.7062	0.576252	1.02437	0	0.195704	0.104967	0.956482	4.38092	2.76407
Locus_2873_Transcript_6/10	Cellulose synthase-like protein E6	cellulose synthase like E1	48.3119	39.9002	58.1383	43.6216	12.426	5.73931	10.8063	13.5914	11.4177	20.6693	59.7306	37.7443	15.4873	6.35595	29.5599	6.4591	3.30997	2.64331	3.70628	4.33561	2.45733	13.0367	12.6879
Locus_16158_Transcript_4/15	Serine carboxypeptidase-like 27	serine carboxypeptidase-like 27	0	0	0.828479	0.191058	5.45028	5.71206	8.64959	12.2347	0	0	0	0	0	0	5.36051	0	0	0	0	0	0	0	0
Locus_2064_Transcript_2/8	LOB domain-containing protein 6	Lateral organ boundaries (LOB) domain family protein	3.96185	0	0.0368807	0.717655	11.8155	5.49097	5.2938	4.86406	0.890942	0.387555	1.24953	2.20389	0.148971	1.13362	1.0871	0	0	3.76422	1.1385	0	0.290392	2.24854	0.590563
Locus_14329_Transcript_1/2	Probable transcription factor RL9	Homeodomain-like superfamily protein	2.61993	1.1631	1.11889	4.40156	4.48793	5.47791	6.66429	4.14585	5.88778	5.69815	14.8619	6.61198	2.15439	1.42848	1.75534	1.10809	2.94437	3.42105	1.41731	3.94246	1.61234	6.51503	1.82063
Locus_19007_Transcript_1/1	Zinc finger CCCH domain-containing protein 24	hypothetical protein	0	0	0	1.6168	7.92372	5.35068	5.18037	20.9582	5.28164	9.52369	25.8569	23.1834	0	0	0.518947	5.03419	0.565593	0.116282	0.182785	2.13335	5.84645	4.37036	1.50372
Locus_7175_Transcript_3/5	DNA-directed RNA polymerase subunit beta	ATP binding / aminoacyl-tRNA ligase/ nucleotide binding protein	0	0	0	0	1.08353	5.26755	12.6593	14.7893	0	0	0	0.391982	0	0	0	0	0	0	0	0	0	0	0
Locus_3411_Transcript_4/19	Putative disease resistance protein RGA3	NB-ARC domain-containing disease resistance protein	12.1487	6.18362	23.2846	22.3138	16.3822	5.24286	27.6846	29.1458	0.254138	0.548532	0.203719	1.54084	4.4019	1.7291	4.87148	3.23797	2.48898	0.967524	1.83237	0	0.119206	1.05166	0.537734
Locus_12521_Transcript_1/2	RING-H2 finger protein ATL72	RING/U-box superfamily protein	0.0683851	0	0.0568655	0.157282	4.31703	5.23938	3.32354	3.7331	0	0.183939	1.15337	0	0	0	0.252343	0.637884	0.434224	0	0	0	0	0	0
Locus_13293_Transcript_1/1	Pathogen-associated molecular patterns-induced protein A70	cotton fiber protein	0.717737	0	0	0	5.57178	5.23586	3.46872	5.46118	0	0	0	0	1.26612	0	0	0.865304	0	0.415794	0	0	0	0	0
Locus_16799_Transcript_6/6	3-ketoacyl-CoA synthase 4	3-ketoacyl-CoA synthase 4	12.5087	10.2572	16.9865	14.0885	26.1274	5.2304	14.6822	39.3351	26.1347	9.69652	14.8255	24.5791	9.71885	15.0418	19.1045	4.68451	4.9697	3.58195	3.49677	11.7513	8.13443	12.7148	24.4307
Locus_8117_Transcript_1/4	Flavonoid 3'-monooxygenase CYP75B137	Cytochrome P450 superfamily protein	1.87761	1.8861	2.43649	0.977789	5.77921	5.20066	16.2149	5.60121	0.0687528	0.789063	4.81561	0.919681	0.436413	2.11756	0.138962	0.082823	0	0.277006	0.00969648	37.074	11.31	0.927401	0.368131
Locus_7018_Transcript_1/3	Nucleotide-sugar uncharacterized transporter 2	Nucleotide/sugar transporter family protein	0	0	0	0	7.06453	5.18078	6.34381	10.4415	1.08104	1.33489	0.773187	1.93033	3.41041	0	0.0457574	0.555118	1.32162	1.10473	0.515416	0.0382406	0.19948	1.42724	0
Locus_1976_Transcript_9/9	Allene oxide synthase 2	allene oxide synthase	30.2478	7.56501	4.22037	6.05069	10.8445	5.17385	11.5246	12.6385	0	0	0	3.96084	6.62205	0.718106	0.90075	2.83726	0.24027	1.28074	2.90675	0	0	0	0
Locus_2568_Transcript_6/6	FAS1 domain-containing protein SELMODRAFT_448915	Fasciclin-like arabinogalactan family protein	1.40245	0	1.58195	1.36442	5.40259	5.03684	4.1852	8.26965	0	0	0	0	0	0	0	0	0	0	0	0	0	0	0
Locus_6590_Transcript_3/4		glycosyltransferase-like protein	2.95194	4.11711	3.42095	3.17817	5.5055	4.85636	3.5997	4.59043	3.36631	2.44197	0.702619	1.00134	3.39386	8.14964	6.20253	4.25339	1.00927	0.65883	0.629826	0.380313	2.10962	3.35301	1.51007
Locus_9438_Transcript_5/10	Protein BASIC PENTACYSTEINE2	basic pentacysteine 2	6.98389	6.28108	8.1274	9.6578	16.4058	4.81778	16.9662	9.26613	6.3438	9.08273	11.8893	7.55178	5.95968	13.1547	4.99491	2.79136	2.81008	5.46369	4.23164	4.79361	6.09112	5.91361	5.7677
Locus_2903_Transcript_4/7	WRKY transcription factor 6	WRKY family transcription factor	0	0.753572	0	0	2.34745	4.73664	5.52385	5.75742	0	1.68866	1.19225	2.23443	0.344338	1.46223	0	0	0	0	0	0	0	0	0
Locus_21690_Transcript_1/5	ATP synthase protein YMF19	Plant mitochondrial ATPase%2C F0 complex%2C subunit 8 protein	1.89962	1.60682	7.89944	17.0943	2.50319	4.66547	4.18773	4.38832	1.67815	3.92856	3.02882	3.68444	1.6632	2.59078	7.68205	0.403761	0.44774	1.57089	1.64976	2.20886	2.52184	2.21257	2.89017
Locus_1229_Transcript_1/2	E3 ubiquitin-protein ligase AIRP2	RING/U-box superfamily protein	14.6687	14.529	17.85	13.3626	5.53908	4.35199	4.2274	4.74641	3.12527	5.90464	7.92991	8.47908	7.73856	7.0588	8.81973	2.6184	1.26107	0.845507	1.62076	2.13766	4.16824	1.68254	4.13845
Locus_134_Transcript_219/223	ATP synthase subunit alpha, mitochondrial	ATP synthase subunit 1	0.743259	1.32466	3.96182	12.4951	2.00068	4.34589	1.47808	1.60007	1.73731	7.40841	6.07809	5.10389	0.967593	1.3641	4.47971	0.992757	0.57058	0.993408	0.672572	3.19381	1.37885	1.71554	1.86875
Locus_22419_Transcript_3/4	Mitogen-activated protein kinase kinase kinase 17	mitogen-activated protein kinase kinase kinase 13	5.24165	3.39747	4.2438	6.8557	6.68681	4.34185	13	24.0124	2.07605	4.71914	4.69474	4.11198	7.84259	4.23655	3.89912	2.46148	0.776452	0.187462	0.194457	1.43465	2.57621	2.98989	2.81282
Locus_21387_Transcript_1/2	Pathogenesis-related protein 1B	CAP (Cysteine-rich secretory proteins%2C Antigen 5%2C and Pathogenesis-related 1 protein) superfamily protein	0.207023	0.891682	2.84227	0.315994	2.82302	4.29085	1.2489	2.50759	2.60128	2.93082	7.16176	1.21795	0	0	0.77867	0	0	0	0	0	0	0.814901	0.234454
Locus_2581_Transcript_1/2	Glycerol-3-phosphate dehydrogenase [NAD(+)]	NAD-dependent glycerol-3-phosphate dehydrogenase family protein	0	0	0	0	3.39998	4.18427	2.89849	6.04695	1.39331	4.11447	5.35326	10.1141	0	0	0	0	0	0	0	0.00636983	1.30456	0	0
Locus_22188_Transcript_1/1	Auxin-responsive protein SAUR77	SAUR-like auxin-responsive protein family	0.00459838	0	0.0221597	0	2.8528	4.0899	9.16352	8.54762	0	0	1.559	0	0.886258	0	0	0.386086	0	0	0	0	0	0	0
Locus_16992_Transcript_1/1	GATA transcription factor 21	GATA type zinc finger transcription factor family protein	3.6664	4.56511	2.55334	1.98446	4.78587	4.06407	5.0438	4.90605	0.648816	0.769145	0.623228	0	1.6544	3.8836	1.7232	0.519799	0	0	0.21869	0	0	0.528268	0
Locus_10578_Transcript_1/2	Peroxidase 45	Peroxidase family protein	10.7102	1.83888	1.13534	0.33823	7.31804	3.97996	21.1958	17.4292	73.8302	26.8926	4.17166	14.9083	1.30918	8.13385	2.83699	2.78795	1.97675	4.36676	1.73722	4.32854	1.27005	0.52817	7.33259
Locus_7075_Transcript_1/3	Respiratory burst oxidase homolog protein F	respiratory burst oxidase protein F	44.7953	27.615	60.9479	64.4985	35.106	3.82436	2.70084	13.5379	0.985957	7.94238	4.88098	4.22764	20.4271	2.47144	14.2073	0.866025	0	0	0	0	0.642663	0	0
Locus_523_Transcript_19/23	Alkaline/neutral invertase CINV2	cytosolic invertase 2	18.8224	25.2317	41.5025	53.754	6.30895	3.81078	2.01512	2.52756	4.03633	6.46869	9.84018	8.24093	6.6893	7.36853	22.4193	0.595433	0.80564	0.404477	1.15135	0.643246	1.23745	1.56005	5.68228
Locus_265_Transcript_8/28	7-deoxyloganetin glucosyltransferase	UDP-glucosyl transferase 85A2	4.89641	5.9437	0.30356	0.603278	4.45858	3.72178	2.74024	2.80023	0.362103	6.76066	3.09966	2.48786	0.396156	0	0	1.34129	0	0.21463	0.353744	0.26606	0.482036	0	0.417339
Locus_11117_Transcript_1/1	Uncharacterized protein C6C3.02c	Cox19-like CHCH family protein	1.37624	2.0073	2.20325	1.41309	4.5988	3.64139	5.12459	1.90489	1.32383	1.11601	1.17816	1.67045	1.24178	0.715434	2.75254	0	1.79118	1.77198	0.0643927	0.387882	0.322822	0.2158	0.00684977
Locus_1044_Transcript_14/69	Protein RGF1 INDUCIBLE TRANSCRIPTION FACTOR 1	PLATZ transcription factor family protein	10.4142	11.6831	4.02359	6.21478	5.71549	3.51925	7.50002	5.50072	0.00127077	0	0.194668	0.234345	5.33901	11.2212	8.77637	1.96584	0.731373	1.77759	3.08105	0	0	0	0.13668
Locus_6164_Transcript_6/7	Ethylene-responsive transcription factor CRF1	cytokinin response factor 1	0	0	0.900589	0	2.46201	3.51126	1.189	2.00931	3.08517	4.11204	0	0	0	4.09464	0	0	0	0	0.511284	0	0	2.49522	0
Locus_5681_Transcript_2/2	Probable indole-3-acetic acid-amido synthetase GH3.1	Auxin-responsive GH3 family protein	1.97818	3.24937	4.42343	4.03648	1.79346	3.28557	1.86209	5.49827	28.403	24.4961	25.437	19.5811	0	13.6599	2.35495	0	0	0	0.0826416	0	1.16096	8.80419	7.91522
Locus_1397_Transcript_18/18	Putative E3 ubiquitin-protein ligase LIN-1	Transducin/WD40 repeat-like superfamily protein	6.69417	5.78865	9.07711	11.4553	6.72307	3.25028	7.07778	6.00765	6.30382	3.19514	4.33769	4.99613	2.3999	1.60322	6.06318	0.456772	1.28376	1.62186	2.15993	0.363282	1.3625	3.64866	4.05693
Locus_2020_Transcript_2/5	D-alanine--D-alanine ligase	D-alanine-D-alanine ligase family	1.38664	1.38625	2.43257	0.431218	5.296	3.21677	3.54637	3.18994	2.69007	0.699414	4.11846	3.49577	0.373207	0.589161	0.98793	1.33606	0.745928	1.01	1.29224	0.820736	0.28297	0.790923	1.97409
Locus_2633_Transcript_24/43	Putative disease resistance protein RGA4	LRR and NB-ARC domains-containing disease resistance protein	3.48534	2.81987	1.64641	1.63869	5.52707	3.14704	6.5444	9.85003	3.11007	3.54503	1.32807	6.25654	1.04993	3.52825	2.28602	3.06794	0.972467	2.70565	2.39995	1.27645	3.1211	0.627919	4.07238
Locus_19262_Transcript_4/4	Hydroquinone glucosyltransferase	UDP-Glycosyltransferase superfamily protein	0.214051	0.347067	0.0290906	0	5.05226	3.13171	6.45436	7.87563	2.19902	0	6.08014	2.3408	0.0509553	0.489803	0.254478	0.071732	0.483013	1.54024	0.685847	0.125127	0	2.06588	1.03034
Locus_7521_Transcript_3/3	F-box/kelch-repeat protein At3g24760	Galactose oxidase/kelch repeat superfamily protein	3.56897	4.04393	2.33816	3.04059	21.5513	3.0913	10.3858	20.0931	4.89568	2.8621	4.78677	7.18075	3.37391	4.70753	3.03382	3.96724	1.6723	1.73644	1.47421	4.16523	3.78421	10.442	9.33699
Locus_16815_Transcript_1/3	Callose synthase 5	zinc finger protein-like protein	2.18737	0.886466	1.73592	2.20848	3.73978	2.96922	3.7016	4.62393	6.05083	1.06961	2.93156	3.0571	2.75544	3.45282	2.45963	2.12757	1.19839	0.892926	0.683379	1.80137	2.28699	3.92185	3.96778
Locus_21382_Transcript_1/1	Uncharacterized oxidoreductase At1g06690, chloroplastic	NAD(P)-linked oxidoreductase superfamily protein	14.3385	7.71474	12.7543	8.63396	3.16081	2.91736	4.51228	4.6259	11.2444	18.2234	14.7303	16.6164	8.83426	7.69792	10.7063	1.6333	2.03265	1.81846	1.81572	5.02764	9.89977	6.27679	13.4809
Locus_16978_Transcript_3/6	Probable linoleate 9S-lipoxygenase 5	lipoxygenase 1	14.7948	14.7975	14.2963	11.101	4.03972	2.83922	3.01769	4.372	22.965	9.97044	10.0355	15.5406	12.0306	7.09095	8.29278	3.08409	1.40392	0.953344	1.41653	8.16186	8.8277	6.88076	7.17403
Locus_10395_Transcript_2/5	Protein EFFECTOR OF TRANSCRIPTION 2	effector of transcription2	1.81685	0.769576	0.669541	1.65689	2.54395	2.77268	2.58802	2.69965	1.64815	1.22853	0.657701	1.47757	1.77516	2.80462	1.29076	0.851911	1.58021	1.22256	1.33917	0.106299	0.252024	0.0548354	0.717978
Locus_192_Transcript_25/25	Floral homeotic protein PMADS 2	K-box region and MADS-box transcription factor family protein	4.97643	4.1361	7.39413	5.59466	4.8685	2.75509	5.9367	6.07257	0	0.102592	0.14444	0	4.12837	3.18907	4.84688	1.53721	0.388578	0.881131	2.50617	0.353289	0	1.81253	1.29076
Locus_9921_Transcript_1/4	Nicotinamidase 1	nicotinamidase 1	4.24964	1.25984	2.46678	2.87157	3.84617	2.72451	3.12096	3.25304	2.02405	3.71954	5.7221	1.05305	1.44337	0.044029	0.961999	0.695721	1.48264	1.34432	0.552713	0.599722	0.727319	1.21756	0.975878
Locus_4775_Transcript_2/13	Protein ECERIFERUM 26-like	HXXXD-type acyl-transferase family protein	0	0.401266	0	0	10.7683	2.66991	9.14882	19.4279	0.237433	0	0	0.47429	0	0	0	2.30682	0.550193	0.407696	0	0.400555	0	0	0
Locus_18966_Transcript_1/1	Probable anion transporter 2, chloroplastic	phosphate transporter 4%3B2	0	0	0	1.08332	3.41349	2.66278	3.1988	3.24964	0	0.598478	0	0.0274938	0	0	0	0	0	0	0	0	0	0	0
Locus_4321_Transcript_6/9	NEDD8 ultimate buster 1	ubiquitin-associated (UBA)/TS-N domain-containing protein	3.0786	2.63564	3.59324	3.73919	3.13819	2.64539	3.65374	3.24275	6.86394	2.31565	3.29313	4.10637	2.7342	1.83637	3.5178	0.716493	1.56732	1.7738	0.864366	1.33885	1.43543	1.70871	3.52464
Locus_2986_Transcript_34/41	Nudix hydrolase 1	nudix hydrolase 1	0.927854	0.58117	1.02703	2.55446	4.88743	2.64109	4.47128	4.10902	0	0.186099	1.99315	0	0	0	0.643489	1.11586	0.823359	1.70499	2.65266	0	1.47459	0.902308	0.33668
Locus_4221_Transcript_15/15	Protein PMR5	Pmr5/Cas1p GDSL/SGNH-like acyl-esterase family protein (DUF828)	1.04645	0.565206	0.730653	0.378247	6.61333	2.60997	2.77173	7.96139	12.0099	7.077	10.1614	2.03589	0.0120616	0.583681	0.360521	0.685713	1.62419	0	0.367953	1.77443	0.736204	4.99571	1.48485
Locus_22527_Transcript_3/3	Dihydroorotase	Cupredoxin superfamily protein	15.6935	4.75151	6.9305	6.68861	9.15583	2.54773	6.18105	7.75126	0	0	0	0	6.73075	2.7113	4.3927	0	0.146951	0.27386	0.839661	0	0	0	0
Locus_14010_Transcript_1/5		DUF1499 family protein	2.93014	1.73617	2.15175	2.45847	1.95594	2.49798	2.40208	3.20728	1.40372	1.16054	2.12498	0.510591	1.83495	4.11535	2.48979	0.199687	1.07301	0.767701	0.684653	1.10614	1.71203	1.41607	1.63141
Locus_16706_Transcript_1/1		Cysteine/Histidine-rich C1 domain family protein	1.92655	0.774991	2.23732	0	1.14796	2.49352	4.2036	2.9962	0	0	0	0.0527282	0	0	11.3958	1.37522	0.122476	0.63598	0.855658	0.241035	0	1.87968	3.05143
Locus_2156_Transcript_5/11	MLO-like protein 1	Seven transmembrane MLO family protein	1.66396	0.834907	1.93092	1.63558	4.33374	2.34114	2.66804	1.69869	2.54131	4.09331	4.24435	0.941061	0.5814	0.0769167	1.06226	0.958297	0.901141	0	0.0250158	0.115019	0	0	0.218107
Locus_5206_Transcript_11/15	Solute carrier family 12 member 5	E3 ubiquitin-protein ligase RLIM-like protein	0.69775	0.393376	0.863196	0.700188	2.16632	2.26403	2.23006	4.67264	0.107153	0.00315964	0.104504	0.209361	0	0	0.211349	0	0	0	0	0	0	0	0
Locus_15694_Transcript_3/3	Glutathione hydrolase 1	gamma-glutamyl transpeptidase 1	0.38364	0.891086	1.06348	0.560285	2.32125	2.25631	3.74568	3.15582	2.12632	3.54593	2.00087	0.989015	0	1.99493	1.96538	1.5288	0.746537	1.02361	0.891263	0.454644	1.14458	0	1.47808
Locus_17296_Transcript_1/1	Usherin	hypothetical protein	0	0	0	0	1.4488	2.10659	5.16336	5.78638	0	0	0	0	0	0	0	0	0	0	0	0	0	0	0
Locus_12612_Transcript_2/5	Long chain acyl-CoA synthetase 1	AMP-dependent synthetase and ligase family protein	2.22551	1.08548	2.67416	1.11312	27.1489	2.08117	6.47063	17.8721	6.44317	3.35986	4.32938	0.347577	0	0	0.0265404	0	0	0.27197	0.137066	0	0	0	0
Locus_5426_Transcript_1/1	Serine/threonine-protein kinase OXI1	AGC (cAMP-dependent%2C cGMP-dependent and protein kinase C) kinase family protein	0	0	0	0.458185	5.30362	2.01332	1.73564	3.00993	0.296228	0.201167	1.26717	2.03811	0	0	0	0.219486	0	0	0	0	0	0	0
Locus_23634_Transcript_1/3	Protein RALF-like 31	ralf-like 31	0	0	0	0	5.43367	1.99663	16.9078	19.7139	0	0	0	0	0	0	0	0.148904	0	0.11583	0	0	0	0	0
Locus_6305_Transcript_1/1	GDSL esterase/lipase At1g28570	SGNH hydrolase-type esterase superfamily protein	0	0	0	0	8.97225	1.91517	17.5836	23.9721	0.022419	0	0	1.80496	0.254402	0.67875	0	0.945267	0	0.270758	0	0	0	0	0
Locus_2154_Transcript_11/16			2.89519	0.183933	2.05989	0	4.84277	1.73706	3.76869	7.39142	0.0661628	0	0	0.750692	0	0	1.23411	0	0	0	0	0	0	0	0
Locus_6984_Transcript_3/6	Nonribosomal peptide synthetase lcsA	inactive purple acid phosphatase-like protein	61.1888	19.9647	36.1948	23.1678	5.41656	1.50649	2.37774	2.00539	3.10222	4.28879	12.8384	4.16161	70.1226	25.0737	45.614	0.435433	0.787657	0.625135	0.337046	5.37001	15.619	28.4121	6.00794
Locus_10624_Transcript_1/1	UPF0114 protein in repA1-repA2 intergenic region	Uncharacterized protein family (UPF0114)	4.72257	4.00069	6.73239	4.29563	2.39988	1.17673	3.03558	2.68596	4.37932	6.54692	3.68743	10.7518	1.03718	2.87246	5.05374	0.566082	0.218978	0	0	1.38661	3.61839	1.14047	4.19415
Locus_14634_Transcript_2/2	Putative F-box/LRR-repeat protein 21	RNI-like superfamily protein	0	0	0	0	2.6909	0	3.20001	4.06055	0	0	0	0	0	0	0	0	0	0	0	0	0	0	0
Locus_17372_Transcript_1/1	F-box protein At5g49610	F-box family protein	0	0	0	0	4.07171	0	5.12829	6.153	0	0	0	0	0	0	0	0	0	0	0	0	0	0	0

## Sheet: Post_F (456)
Gene ID	SWISS_PROT	Araport	Pre_F1	Pre_F2	Pre_F3	Pre_F4	Hot_F1	Hot_F2	Hot_F3	Hot_F4	Post_F1	Post_F2	Post_F3	Post_F4	Pre_P1	Pre_P2	Pre_P3	Hot_P1	Hot_P2	Hot_P3	Hot_P4	Post_P1	Post_P2	Post_P3	Post_P4
Locus_71_Transcript_2/9	Probable non-specific lipid-transfer protein AKCS9	Bifunctional inhibitor/lipid-transfer protein/seed storage 2S albumin superfamily protein	10.1343	3.76668	20.5969	79.6197	36.0903	1475.49	622.988	154.48	884.293	2011.05	3367.93	4206.44	6.96017	0	18.9512	53.2455	49.2673	19.9242	22.4935	10.5565	136.443	47.0291	40.0715
Locus_150_Transcript_8/29	Ubiquitin-conjugating enzyme E2-17 kDa	ubiquitin-conjugating enzyme 28	683.433	730.94	820.172	613.18	1488.78	1065.14	880.594	907.467	750.675	927.398	813.466	855.834	442.708	516.769	638.313	678.362	565.741	496.485	540.488	299.509	453.143	450.913	443.126
Locus_4631_Transcript_3/17	Fructose-bisphosphate aldolase 1, cytoplasmic	Aldolase superfamily protein	475.307	476.808	358.623	391.193	319.642	766.345	495.67	442.465	451.221	455.609	508.118	462.017	204.886	239.162	239.887	224.179	277.631	251.118	239.998	168.957	193.708	207.421	240.492
Locus_668_Transcript_11/27	Acyl-coenzyme A oxidase 4, peroxisomal	acyl-CoA oxidase 4	395.364	756.216	354.47	477.063	1379.35	731.299	274.269	270.928	938.48	817.935	1374.27	580.863	233.274	293.866	284.105	302.239	197.485	181.367	175.937	244.09	294.589	310.806	291.213
Locus_2424_Transcript_1/13	GTP-binding protein YPTM2	RAS 5	591.344	550.897	565.301	479.471	404.829	579.368	556.721	517.145	787.379	1063.38	955.296	883.007	455.337	436.055	436.664	421.704	387.406	439.319	360.641	388.693	490.11	373.765	435.052
Locus_999_Transcript_3/9	Pistil-specific extensin-like protein	Pollen Ole e 1 allergen and extensin family protein	3.75104	0.493003	1.56701	13.2614	28.3417	558.571	357.668	95.2784	171.215	173.548	136.544	233.549	103.879	114.235	47.7472	22.9295	70.3553	40.6415	25.0568	96.881	83.0365	40.8237	31.1242
Locus_15908_Transcript_13/15	Plasma membrane ATPase 4	H[+]-ATPase 8	3.25053	1.35904	0.361451	30.5175	11.3708	551.997	133.385	41.3232	475.396	764.695	1317.35	1088.87	20.6891	2.56402	0.812245	20.1076	47.8094	17.9886	17.821	124.768	335.625	86.818	64.5705
Locus_8736_Transcript_8/9	Ferritin-like catalase Nec2	desiccation-like protein	4.24916	6.55462	7.6333	14.0561	10.2308	464.479	246.935	122.685	33.8844	129.405	97.1129	200.481	4.52154	11.725	5.82851	10.1368	32.9187	17.0785	10.5345	9.88378	28.9045	17.3433	13.8276
Locus_241_Transcript_2/17	Pollen-specific protein C13	Pollen Ole e 1 allergen and extensin family protein	13.1685	6.12088	5.69866	64.9644	87.4112	398.168	238.348	176.633	1216.86	1757.69	3355.95	2922.28	76.7965	6.74212	16.483	97.8394	83.3557	63.9278	64.6232	432.304	919.703	211.424	199.363
Locus_840_Transcript_152/162	Desumoylating isopeptidase 1	PPPDE putative thiol peptidase family protein	335.651	471.301	455.267	411.747	401.709	338.35	285.964	298.124	320.48	332.146	407.289	528.521	208.876	223.876	223.802	238.818	200.156	190.265	181.051	137.003	164.903	196.243	257.326
Locus_2841_Transcript_8/15	Mitochondrial phosphate carrier protein 3, mitochondrial	phosphate transporter 3%3B1	240.49	239.071	245.55	263.516	245.604	322.282	243.612	213.915	301.38	248.699	336.506	342.601	126.144	143.732	180.618	144.722	151.43	174.396	163.042	166.32	125.791	132.646	180.788
Locus_20927_Transcript_13/17	Peroxidase 5	Peroxidase superfamily protein	176.647	198.364	116.866	311.192	164.2	307.317	347.603	267.823	1183.74	445.733	1500.92	1185.87	177.338	103.459	273.058	149.315	160.759	121.476	118.478	77.1774	128.166	83.5502	44.5958
Locus_23434_Transcript_2/3	ATP synthase subunit f, mitochondrial	ATP-dependent RNA helicase	124.956	126.962	104.375	108.71	232.594	290.108	224.364	213.852	165.457	138.703	205.085	223.94	70.8316	68.0843	82.2241	125.001	144.269	117.484	118.272	78.5548	62.2772	101.739	102.798
Locus_2298_Transcript_3/11	Cyanate hydratase	cyanase	250.125	123.346	281.914	246.068	478.309	272.264	241.752	268.486	456.394	576.012	463.6	425.828	245.02	114.27	250.634	215.32	218.328	129.386	133.031	247.776	266.069	163.114	183.396
Locus_4298_Transcript_5/9	Hydrophobic protein LTI6B	Low temperature and salt responsive protein family	115.287	87.7274	142.03	191.958	158.336	233.016	154.574	139.141	1054.69	852.228	622.731	331.629	170.034	117.92	178.894	176.614	383.999	197.048	167.848	195.419	245.038	221.343	175.933
Locus_2420_Transcript_2/15	VQ motif-containing protein 20	VQ motif-containing protein	108.767	58.7326	45.2178	130.595	491.215	209.026	669.363	840.115	96.5607	146.179	94.8713	162.843	430.799	65.2061	114.023	135.987	47.2249	683.14	494.672	55.7421	76.2846	37.8072	41.9967
Locus_6179_Transcript_10/11	Benzyl alcohol O-benzoyltransferase	HXXXD-type acyl-transferase family protein	13.7323	2.75686	7.41072	6.19434	13.0548	208.458	19.2437	12.5036	63.3398	201.576	132.596	24.8387	3.46859	8.04882	0.553097	2.80855	16.1302	2.70269	2.68572	6.66125	3.59795	4.8937	2.36843
Locus_857_Transcript_2/3	GDT1-like protein 5	Uncharacterized protein family (UPF0016)	259.991	228.401	282.268	290.059	243.051	206.913	233.285	247.771	275.044	228.096	299.548	301.882	223.454	164.602	183.956	152.18	149.841	123.077	152.263	117.111	114.865	158.505	163.241
Locus_344_Transcript_2/4	Multifunctional CCA protein	hypothetical protein	1.63995	2.11629	3.91288	6.38765	1.85941	205.837	104.692	39.7596	5.52131	37.2461	45.3075	99.9446	0	0	0	2.65947	13.5069	3.79984	0.171046	0	4.57383	2.9602	1.2079
Locus_999_Transcript_6/9	Pistil-specific extensin-like protein	Pollen Ole e 1 allergen and extensin family protein	0.946755	0	0.846978	3.42544	9.46296	195.44	106.849	26.6543	63.2706	78.1475	52.3149	80.255	48.2149	48.0937	22.8845	5.24182	20.2034	13.8271	7.79018	29.6154	21.3611	15.7943	14.2462
Locus_325_Transcript_1/41	Delta(12)-acyl-lipid-desaturase	fatty acid desaturase 2	254.244	227.391	299.411	281.961	158.962	191.949	175.954	151.439	557.599	744.547	996.044	749.499	275.564	236.348	258.34	264.051	252.255	226.922	239.876	206.66	234.906	210.12	354.332
Locus_23623_Transcript_2/2	Expansin-A8	expansin A8	316.033	170.193	252.93	395.987	182.637	183.208	281.216	198.43	810.917	1359.99	867.944	856.42	195.324	75.4457	237.702	73.79	170.918	90.8766	127.589	419.281	223.375	69.2953	162.49
Locus_4623_Transcript_4/12	tRNA-specific 2-thiouridylase MnmA	hypothetical protein	165.64	165.571	171.913	142.433	178.809	173.734	188.273	173.421	387.655	567.418	809.593	842.216	168.783	172.94	161.794	173.342	125.117	113.286	113.989	234.585	394.112	202.856	186.772
Locus_5_Transcript_35/44	Auxin response factor 15	Transcriptional factor B3 family protein / auxin-responsive factor AUX/IAA-like protein	379.623	282.125	317.845	274.013	232.345	170.136	206.161	197.572	180.052	128.298	210.304	131.909	245.492	223.615	295.436	119.054	117.134	96.0663	100.74	47.4182	59.2561	86.1937	52.71
Locus_12806_Transcript_4/4	Ethanolamine-phosphate cytidylyltransferase	phosphorylethanolamine cytidylyltransferase 1	171.016	153.406	197.991	155.78	183.574	162.844	196.533	210.765	224.782	394.034	359.462	297.144	123.027	118.426	135.885	98.2046	98.3357	92.6851	98.1867	95.4915	131.831	103.37	109.295
Locus_9245_Transcript_3/4	Dof zinc finger protein DOF5.3	TARGET OF MONOPTEROS 6	116.366	132.661	120.639	57.4419	194.409	158.599	104.969	93.1552	114.634	73.6428	103.893	137.482	48.6429	58.0672	92.3209	82.6463	93.4026	46.6322	76.4671	25.8347	27.7579	25.6256	35.7367
Locus_175_Transcript_112/384	Mannan endo-1,4-beta-mannosidase 1	Glycosyl hydrolase superfamily protein	334.601	215.637	197.431	498.875	136.25	155.725	200.953	194.54	1240.18	1069.51	983.14	1093.33	275.659	167.963	200.292	205.552	131.018	247.161	239.492	454.568	459.892	439.165	580.065
Locus_15570_Transcript_3/10	Succinate--CoA ligase [ADP-forming] subunit alpha-1, mitochondrial	Succinyl-CoA ligase%2C alpha subunit	51.7798	56.5587	45.0875	27.3241	133.809	145.918	136.447	139.45	114.737	89.8433	75.834	88.9697	31.0688	41.5318	39.4423	67.3366	64.6698	79.2953	73.0769	46.2318	44.1399	35.9037	44.2323
Locus_1513_Transcript_5/25	Xyloglucan endotransglucosylase/hydrolase protein 2	xyloglucan endotransglucosylase/hydrolase 2	0	0	0	3.68542	2.08003	145.026	43.0575	4.34425	26.0957	93.0565	113.899	63.2048	0	0	0	1.55667	3.76827	1.9783	0.622529	0	4.68212	1.45693	0
Locus_2031_Transcript_14/28	Oxysterol-binding protein-related protein 2A	OSBP(oxysterol binding protein)-related protein 2A	144.017	93.2205	143.728	75.6474	172.291	136.039	151.692	152.237	115.187	164.967	191.532	152.732	105.544	119.725	150.878	141.011	144.971	123.893	116.427	66.3374	71.6271	65.7984	71.8685
Locus_4632_Transcript_8/9	Alpha-aminoadipic semialdehyde synthase	lysine-ketoglutarate reductase/saccharopine dehydrogenase bifunctional enzyme	138.239	147.026	134	130.342	106.374	134.29	147.186	133.865	266.467	258.812	213.593	223.655	81.9394	91.021	100.94	92.975	101.284	89.7555	87.2589	72.6784	106.281	100.245	139.749
Locus_466_Transcript_15/22	Retrovirus-related Pol polyprotein from transposon TNT 1-94	zinc knuckle (CCHC-type) family protein	38.5131	49.6776	88.7277	45.9252	47.2822	126.856	56.3144	54.9064	100.082	214.054	329.66	314.389	67.4543	70.0052	81.4608	100.532	55.3873	24.7452	24.2974	45.3828	101.154	51.0139	59.1239
Locus_4006_Transcript_8/11	BAG family molecular chaperone regulator 4	BCL-2-associated athanogene 4	200.838	195.63	274.128	251.67	239.173	126.003	187.102	244.756	230.56	216.498	200.795	199.371	128.842	109.43	161.183	103.852	95.5165	98.3023	111.987	88.5105	96.5464	97.6731	140.049
Locus_2299_Transcript_34/34	Probable potassium transporter 11	K+ uptake permease 11	231.523	272.197	238.748	268.468	123.832	121.854	129.02	135.548	165.602	124.312	163.438	140.259	131.464	131.765	174.19	97.3509	78.8122	81.4846	83.3098	60.5419	53.1987	72.9842	84.9652
Locus_4897_Transcript_1/8		transmembrane protein	30.7329	34.8448	26.3513	18.8483	20.7421	119.835	31.5649	20.8191	40.5874	64.9794	109.76	113.673	35.7604	34.5748	34.3671	10.1712	28.1443	10.9536	21.3392	20.8033	31.8681	15.7893	14.4089
Locus_4838_Transcript_2/4	NADH dehydrogenase [ubiquinone] 1 alpha subcomplex subunit 1	NADH dehydrogenase ubiquinone 1 alpha subcomplex subunit	63.3933	65.0362	47.0381	68.6592	73.1044	117.019	109.429	109.02	89.9352	66.2289	91.3522	90.0526	45.1991	40.5525	41.3284	54.7466	61.423	57.4234	60.487	28.8098	30.6132	42.5229	40.6007
Locus_4551_Transcript_5/15	Glutamate--glyoxylate aminotransferase 2	alanine-2-oxoglutarate aminotransferase 2	57.6377	52.6757	93.0105	83.8223	133.824	112.996	89.5667	92.5915	181.532	215.195	253.757	141.043	44.5408	54.711	72.8476	73.6646	66.193	47.791	44.2589	90.6256	75.1859	94.0325	66.0325
Locus_15646_Transcript_4/12	30S ribosomal protein S8	Late embryogenesis abundant (LEA) protein-like protein	47.4209	95.261	233.913	81.3673	129.988	110.114	82.2971	76.6257	754.773	1005.28	610.66	967.629	34.1111	38.3741	39.4025	70.5832	84.7895	88.9416	92.6086	135.387	67.4723	61.6172	132.461
Locus_4392_Transcript_3/12	Rho GTPase-activating protein 1	Rho GTPase activating protein with PAK-box/P21-Rho-binding domain-containing protein	63.4178	94.2545	102.181	158.434	97.8978	109.788	136.557	123.642	166.975	318.376	306.061	252.442	78.2529	126.121	95.2253	94.4828	93.783	77.0638	76.0839	101.545	128.265	104.725	126.615
Locus_4185_Transcript_13/14	Alpha-L-arabinofuranosidase 1	alpha-L-arabinofuranosidase 1	20.2773	14.152	16.4369	25.0465	47.4389	105.966	44.7003	43.8186	42.5689	76.8427	106.168	65.9047	35.3567	35.2133	29.6743	36.5345	46.8713	26.9273	33.6333	14.9855	34.877	33.4888	18.3234
Locus_24_Transcript_730/1190		hypothetical protein	67.4827	62.3937	52.6452	54.9156	73.1867	102.111	97.7168	94.5923	103.064	83.4593	106.308	105.656	43.5854	36.8595	42.0569	58.8926	59.4418	69.2445	63.7719	44.2266	46.8183	47.5595	50.5015
Locus_1243_Transcript_5/6	Uncharacterized protein At5g01610	DUF538 family protein%2C putative (Protein of unknown function%2C DUF538)	24.3792	30.4893	25.7786	27.2816	99.0915	101.694	92.7156	97.5454	135.193	184.896	159.362	96.6594	28.9587	20.5624	23.2973	63.1281	63.9701	35.5163	40.7496	55.2007	65.6897	74.9139	57.8528
Locus_15626_Transcript_4/12	Expansin-A1	expansin A1	359.588	171.919	465.519	315.978	123.002	100.037	146.759	152.766	169.301	93.85	142.96	222.24	497.867	305.601	641.146	147.133	64.9018	89.4272	108.101	52.0279	19.4996	27.8014	48.9637
Locus_325_Transcript_10/41	Delta(12)-acyl-lipid-desaturase	fatty acid desaturase 2	198.149	140.141	129.342	123.404	79.2325	95.9094	75.7176	68.4988	222.331	283.407	371.715	305.913	157.168	136.39	112.858	118.722	130.546	104.259	115.012	90.853	94.9422	101.544	161.347
Locus_3131_Transcript_8/11	Very-long-chain aldehyde decarbonylase GL1-1	Fatty acid hydroxylase superfamily	61.76	136.174	102.855	71.3746	251.759	95.8091	157.139	206.592	428.632	401.592	397.613	286.17	29.9858	44.4791	48.8432	112.791	126.511	99.1214	69.3338	121.83	124.017	147.465	100.88
Locus_2801_Transcript_6/9	NADH--cytochrome b5 reductase 1	NADH:cytochrome B5 reductase 1	52.1771	55.3086	49.067	73.116	75.9128	93.0104	82.0215	78.0078	184.386	263.554	238.99	155.45	36.6764	33.7174	40.5746	45.1366	45.8499	42.954	41.0585	51.2882	59.2114	57.7513	59.5803
Locus_5865_Transcript_2/8	Peroxisomal acyl-coenzyme A oxidase 1	acyl-CoA oxidase 1	36.9486	31.4721	29.3366	44.3869	60.9121	90.6857	94.3219	80.491	67.8242	103.098	100.822	89.69	22.0701	20.7431	27.6363	44.1997	47.6517	38.9438	42.0441	34.0187	51.2825	44.2314	38.0368
Locus_823_Transcript_32/51	Expansin-A1	expansin A1	91.7217	78.6553	83.4538	103.01	51.6173	89.5927	227.577	232.941	1491.59	851.742	1169.98	1790.98	86.2809	77.9907	160.203	223.204	244.423	272.085	212.481	189.871	129.005	165.448	217.156
Locus_6195_Transcript_20/20	Palmitoyl-acyl carrier protein thioesterase, chloroplastic	fatty acyl-ACP thioesterases B	45.3462	50.7392	47.1599	53.2617	72.307	86.7225	76.647	78.2987	211.667	225.877	381.678	306.67	46.5837	52.1709	51.6723	44.205	47.6427	41.782	38.0739	44.966	65.4253	63.2325	47.1482
Locus_336_Transcript_12/12	[Pyruvate dehydrogenase (acetyl-transferring)] kinase, mitochondrial	pyruvate dehydrogenase kinase	100.561	97.4515	161.441	155.996	73.5369	86.4427	98.059	100.023	160.492	150.925	269.646	215.802	123.01	87.5344	162.641	63.4163	63.9364	67.6181	67.5995	64.0834	140.266	87.4129	77.2176
Locus_437_Transcript_50/78	F-box/kelch-repeat protein SKIP11	Galactose oxidase/kelch repeat superfamily protein	34.6725	26.7995	40.607	29.706	51.4592	86.1284	82.7109	79.1059	154.156	237.227	259.7	246.163	17.0498	15.5775	26.6661	57.1685	59.2025	48.4448	46.3146	39.5907	82.107	76.1957	99.8418
Locus_2398_Transcript_4/20	Polyamine oxidase 3	polyamine oxidase 3	145.178	177.977	169.642	167.719	65.2863	83.7826	108.548	106.346	504.845	413.288	651.908	448.297	138.088	178.098	172.629	67.1368	95.635	80.1752	71.9251	137.233	171.317	234.356	366.596
Locus_7950_Transcript_4/10	Heterogeneous nuclear ribonucleoprotein 1	RNA-binding (RRM/RBD/RNP motifs) family protein	86.3082	95.7641	93.9927	117.97	81.1117	83.2666	94.7666	85.0146	95.6651	70.6011	93.5447	88.7513	58.7964	71.9405	62.7082	57.9013	51.9869	56.2053	48.3899	40.2823	43.3702	41.7163	47.4969
Locus_15459_Transcript_1/7	Magnesium transporter MRS2-F	magnesium transporter 4	141.07	160.418	149.69	186.828	98.3069	77.5136	86.4182	89.0079	132.45	140.474	141.904	134.191	81.7044	87.2177	95.6641	75.5877	54.4136	51.0739	61.4958	45.9867	47.7884	59.5802	61.3453
Locus_1079_Transcript_2/10	Auxin-induced protein 22D	AUX/IAA transcriptional regulator family protein	117.788	158.947	199.864	191.35	140.372	75.5999	83.0023	117.582	332.866	646.295	440.468	245.924	187.837	223.017	306.702	174.454	127.893	167.021	145.671	147.107	136.131	66.7598	87.4282
Locus_3312_Transcript_11/11	Lipase	alpha/beta-Hydrolases superfamily protein	220.941	183.539	381.215	327.393	84.8465	74.7307	97.3431	109.354	430.407	292.879	414.795	298.239	154.736	102.575	248.296	63.4457	73.4739	48.7831	58.0877	62.6371	90.5428	111.434	107.712
Locus_8466_Transcript_2/10	E3 ubiquitin-protein ligase ICP0	RING/U-box superfamily protein	31.6448	21.7736	29.8029	25.0868	35.9032	74.3241	52.8324	53.5932	122.834	75.0307	96.9221	78.2788	44.6606	25.6188	34.5549	48.0704	41.727	39.3884	36.68	53.2737	44.9894	32.2773	23.7298
Locus_1669_Transcript_1/7	Transmembrane protein 135 homolog	transmembrane protein	65.2642	48.6732	61.9392	47.8086	90.4418	74.1622	63.265	76.29	30.1395	26.6787	34.7424	29.4639	37.1804	25.5743	35.2663	72.648	55.8099	44.4867	52.527	14.0282	16.2901	15.1739	9.63638
Locus_3116_Transcript_18/19	Probable transcription factor KAN2	Homeodomain-like superfamily protein	159.927	122.906	144.852	84.5641	103.138	73.3395	84.2804	106.077	142.572	88.6807	141.728	91.0203	114.951	112.593	144.623	48.4579	67.3633	78.9192	68.1857	37.5809	40.5714	65.367	73.0018
Locus_2061_Transcript_6/6	Phytosulfokines	phytosulfokine 2 precursor	73.8411	30.6327	198.724	83.8748	30.5719	71.5063	60.4835	45.4632	169.68	110.775	164.459	172.314	52.9409	35.7365	122.143	37.6479	37.3262	44.0497	31.1073	51.4355	79.6631	37.9164	94.7307
Locus_1545_Transcript_3/3	1-Cys peroxiredoxin	1-cysteine peroxiredoxin 1	0.87584	2.38472	3.08235	3.35412	0.190274	71.2433	25.7498	8.74233	9.29558	26.1224	12.3857	25.8239	7.42547	9.80675	3.69083	3.40948	9.14729	2.83035	1.19838	2.79812	6.34142	4.41127	3.18252
Locus_2004_Transcript_13/16	Serine/threonine-protein kinase STY13	Protein kinase superfamily protein	63.7316	76.2202	95.1911	99.9127	60.3695	71.054	79.0871	75.1067	78.3249	81.3858	109.525	112.657	32.546	44.6632	58.522	51.4157	52.8606	49.5595	46.8847	34.1291	39.7989	33.4725	47.7083
Locus_708_Transcript_6/15	Ras-related protein RABA1f	RAB GTPase homolog A1F	80.9957	93.3436	94.0688	125.951	35.714	70.8014	63.2025	72.3244	92.689	151.249	135.962	105.679	46.1076	55.0191	73.5644	28.6102	36.9826	46.5466	36.0523	34.8467	55.5519	47.7894	71.7557
Locus_6348_Transcript_3/6	Fatty acid amide hydrolase	fatty acid amide hydrolase	63.0582	127.077	81.4639	162.849	43.482	69.344	62.581	58.6815	169.419	104.927	252.248	161.32	37.5012	52.1572	55.9558	28.3588	46.7184	41.5898	39.1378	59.7336	51.2537	78.9286	95.6959
Locus_117_Transcript_2/29	Cold-responsive protein kinase 1	Protein kinase superfamily protein	75.7566	36.1014	60.2522	49.0568	48.2065	68.4332	77.0165	98.159	108.76	123.701	170.334	98.4603	119.924	68.8991	87.598	89.043	136.733	145.197	154.288	52.307	59.9966	60.2571	66.4504
Locus_33_Transcript_107/256	Glutamate--cysteine ligase, chloroplastic	glutamate-cysteine ligase	176.469	158.906	111.831	78.9482	219.953	67.818	73.1596	73.9057	206.297	233.574	296.726	137.94	93.5857	96.5057	109.291	76.4374	72.2897	67.9257	70.2578	81.2486	109.513	98.2749	113.445
Locus_823_Transcript_37/51	Expansin-A1	expansin A1	81.8591	73.829	142.338	59.9841	33.7169	67.7707	180.051	176.05	75.7301	145.42	124.875	124.084	55.6731	55.5374	92.9589	72.4762	72.3966	70.0249	109.012	6.3664	16.5226	34.3961	29.8877
Locus_4534_Transcript_3/3	Beta-galactosidase 11	glycosyl hydrolase family 35 protein	4.23175	1.54313	11.1982	12.5494	9.97756	67.1133	19.7332	20.4866	213.796	351.361	562.183	560.175	20.1455	3.4774	4.89344	12.9548	11.9534	11.4693	11.3918	68.5576	172.399	34.4517	36.3049
Locus_1042_Transcript_10/26	Protein BREAKING OF ASYMMETRY IN THE STOMATAL LINEAGE	18S pre-ribosomal assembly protein gar2-like protein	86.0831	48.4551	67.7129	48.7186	97.7981	64.7817	91.9787	113.107	80.7235	66.0931	52.7512	44.4129	67.6812	42.8977	52.7693	79.5294	49.9649	45.0035	69.1495	23.3689	21.5648	27.8077	20.7442
Locus_4500_Transcript_2/24	Probable ATP-dependent RNA helicase ddx5	P-loop containing nucleoside triphosphate hydrolases superfamily protein	81.4354	144.75	108.405	93.7158	82.7998	62.4324	81.2718	78.6828	105.593	134.691	72.9409	51.6492	51.1546	82.7104	83.0758	47.3008	38.3361	59.4375	58.7198	37.7847	41.0783	29.5005	42.4576
Locus_1760_Transcript_19/25	PGR5-like protein 1B, chloroplastic	PGR5-like A protein	98.7383	76.6606	93.0314	75.0082	55.8167	61.4729	66.1313	57.8092	159.933	194.424	211.785	183.094	89.1775	75.4353	78.1192	49.6939	42.4759	44.7285	48.9071	34.1753	63.1717	41.3449	63.8232
Locus_16228_Transcript_1/5	Subtilisin-like protease SBT4.14	xylem serine peptidase 1	0	0.133024	0.934969	2.25512	0	59.4676	30.0169	7.93723	1.67998	7.8263	6.40528	17.3282	0	0.107087	0.382834	0.213126	4.3811	1.39699	0.0986981	0.0189818	0.634667	1.27168	0
Locus_19110_Transcript_2/3	UMP-CMP kinase 4	P-loop containing nucleoside triphosphate hydrolases superfamily protein	28.7484	28.6417	35.9241	35.1508	36.0561	59.2618	34.9356	33.396	48.2288	53.4596	49.8596	36.7811	24.7109	27.4818	30.4123	39.7786	43.0217	32.2946	35.1091	24.9116	26.7602	19.9401	15.9923
Locus_599_Transcript_7/7	MA3 DOMAIN-CONTAINING TRANSLATION REGULATORY FACTOR 2	MA3 domain-containing protein	6.51904	7.20579	9.11833	9.16509	6.99279	58.7124	19.7506	13.1678	33.9183	58.9572	56.1867	72.4695	12.9995	17.7577	10.2571	11.4443	10.009	13.6916	10.971	15.679	26.4782	15.1623	6.79163
Locus_4781_Transcript_22/30		Late embryogenesis abundant protein%2C group 6	0.886093	0	3.19243	7.97934	0	57.8806	0.549483	4.07812	12.275	59.1804	123.636	126.966	0.0854361	1.52252	0	3.15002	9.99392	5.60594	5.44044	5.44958	11.6689	2.87893	5.90479
Locus_1042_Transcript_14/26	Protein BREAKING OF ASYMMETRY IN THE STOMATAL LINEAGE	18S pre-ribosomal assembly protein gar2-like protein	69.4029	32.5835	50.3678	40.8031	59.0108	57.6721	106.569	108.699	69.6936	57.3007	53.9547	38.2869	56.6841	29.4052	40.0504	75.247	55.2603	50.4726	63.0474	12.5449	14.0342	15.5305	23.0595
Locus_23305_Transcript_2/2	Adagio-like protein 1	Galactose oxidase/kelch repeat superfamily protein	70.4007	122.462	83.8036	53.9464	49.5254	57.0537	45.1319	45.3819	65.5143	104.733	69.9087	75.0369	37.9412	64.2341	53.9803	32.5708	32.7721	24.7913	25.5778	23.3636	35.3327	32.7513	42.4166
Locus_15202_Transcript_1/1	FAD:protein FMN transferase	NagB/RpiA/CoA transferase-like superfamily protein	36.8959	5.92931	22.1358	15.1015	27.6073	55.9151	75.6328	31.2274	116.232	166.405	145.167	85.6632	40.2507	29.7531	64.5405	110.511	18.6086	19.6747	70.4724	17.7586	15.3425	51.0298	8.9301
Locus_1602_Transcript_23/23	Beta-galactosidase 2	beta galactosidase 1	330.618	92.3625	171.594	37.0078	29.1222	52.1132	52.1997	58.6197	145.193	189.965	225.104	179.549	104.318	34.8269	84.5063	24.7089	26.0259	26.0661	31.3335	11.6488	32.7174	19.153	13.0392
Locus_6739_Transcript_4/8	Very-long-chain enoyl-CoA reductase	3-oxo-5-alpha-steroid 4-dehydrogenase family protein	25.7381	22.0499	29.2031	33.9881	31.2914	51.2513	48.8321	48.9503	58.4477	80.3135	62.4767	54.5744	31.7493	23.4048	28.2028	26.1399	34.3918	29.9098	27.5858	26.9608	28.419	28.8943	24.403
Locus_9833_Transcript_2/5	Peroxidase 12	Peroxidase superfamily protein	24.5075	9.91379	13.6847	52.7404	53.5068	50.566	46.9984	57.3894	1101.54	2539.45	2527.53	1047.11	58.8657	25.2173	40.4308	157.638	84.1546	114.873	156.697	95.8175	130.081	165.733	328.258
Locus_4212_Transcript_7/10	Auxin-responsive protein SAUR32	SAUR-like auxin-responsive protein family	13.2415	12.836	9.30094	8.0533	17.2162	50.4107	27.0474	14.1699	19.6655	27.7117	45.9576	43.6276	25.9901	22.2917	19.7757	24.8548	23.3629	32.5801	27.9059	12.6125	14.0578	12.3176	10.2064
Locus_4663_Transcript_1/10	Probable NAD(P)H dehydrogenase (quinone) FQR1-like 1	Quinone reductase family protein	34.5745	20.7392	29.5991	25.3589	52.521	49.353	42.5198	45.3573	129.766	108.427	86.8055	88.8509	32.4796	22.9064	28.4303	44.979	49.203	40.8952	38.2479	42.868	46.1953	51.2565	44.8792
Locus_1352_Transcript_4/13	Probable inactive receptor kinase At4g23740	Leucine-rich repeat protein kinase family protein	151.75	168.253	222.348	141.526	64.0064	49.3309	57.0901	57.2807	43.7807	26.1047	42.6974	36.1303	102.083	92.3674	127.801	36.6186	26.2524	36.6843	31.7614	17.0532	19.8943	14.6776	8.3534
Locus_7893_Transcript_9/10	SNAP25 homologous protein SNAP33	soluble N-ethylmaleimide-sensitive factor adaptor protein 33	66.8149	59.5438	69.7407	113.948	29.0467	49.3173	47.4782	49.9136	114.715	114.005	185.363	179.618	58.5791	51.4525	54.4995	35.156	36.954	34.5097	33.1102	49.464	70.2398	58.9202	52.4051
Locus_16321_Transcript_2/5	Putative glucan endo-1,3-beta-glucosidase GVI (Fragment)	Glycosyl hydrolase superfamily protein	6.05464	2.53172	0.509533	17.4145	2.11969	49.1307	7.43605	5.29086	7.7247	19.2212	13.7743	19.5136	3.93998	1.52269	0.874511	1.18345	1.8847	0.829609	1.16921	2.95789	4.52348	2.85727	2.48958
Locus_583_Transcript_1/12	3-hydroxy-3-methylglutaryl-coenzyme A reductase 1	hydroxy methylglutaryl CoA reductase 1	27.9851	29.6274	29.1829	34.2748	39.5223	47.7264	57.1127	58.4056	97.9676	127.828	146.218	112.798	31.5435	38.7301	27.2896	43.6716	40.6319	40.0707	39.9695	53.9349	62.9086	52.1308	60.6095
Locus_2985_Transcript_11/12	Protein ACTIVITY OF BC1 COMPLEX KINASE 8, chloroplastic	ABC1 family protein	66.2807	60.9803	61.2241	74.9657	47.6277	47.2184	46.3115	48.4719	104.827	99.1469	83.7608	79.2034	53.3505	44.307	49.8084	39.0694	31.2859	27.2457	30.9731	29.5336	40.1796	41.8295	39.2012
Locus_6222_Transcript_2/6	UDP-glycosyltransferase 71K1	UDP-glucosyl transferase 71B8	36.6709	21.8471	21.3704	18.6382	7.29159	46.575	40.1768	38.6948	76.4596	100.586	42.5693	46.9334	26.427	20.92	18.2004	8.17092	27.8558	15.9823	21.3284	20.0537	32.5107	27.2432	27.5787
Locus_16851_Transcript_8/8	Magnesium/proton exchanger	magnesium/proton exchanger	36.9504	21.1755	26.7864	29.5277	33.309	46.5707	48.916	51.5422	96.115	128.009	81.2511	48.0546	23.5631	12.3845	24.3586	29.8169	29.4924	27.1507	27.4413	27.3336	36.429	28.1966	27.4346
Locus_5717_Transcript_4/5	Nicotinate phosphoribosyltransferase 1	nicotinate phosphoribosyltransferase 1	27.3669	33.514	22.1445	28.0896	43.86	45.922	47.0997	45.2726	52.8734	45.3042	61.2367	29.1237	17.8977	14.5697	14.5916	28.2758	24.4604	24.138	24.479	17.6588	21.9654	23.7876	17.815
Locus_1685_Transcript_151/158	Transcription factor CPC	Homeodomain-like superfamily protein	25.9701	33.9208	34.8727	33.5219	19.3103	45.0646	15.482	22.8653	78.2473	131.071	114.814	164.934	29.8941	34.1983	37.5226	44.0183	29.5235	21.0583	18.6468	19.3817	35.9941	41.2331	34.392
Locus_9952_Transcript_1/2	Uncharacterized protein At4g00950	hypothetical protein	10.7593	5.93487	0.678704	5.23534	7.50153	44.976	29.4205	20.1624	199.44	232.985	214.992	193.101	3.02151	5.52481	3.48931	0.581549	15.148	16.2899	30.0188	3.30996	22.9301	34.4847	20.0641
Locus_4112_Transcript_4/9	StAR-related lipid transfer protein 7, mitochondrial	Polyketide cyclase/dehydrase and lipid transport superfamily protein	41.9443	49.9303	36.8471	33.0327	39.7174	44.3835	54.4348	59.2037	46.3365	64.1943	63.6524	53.2085	28.4795	28.3145	23.6148	32.3751	25.4203	24.4505	26.1787	26.3361	31.1454	19.1592	23.6747
Locus_21880_Transcript_5/6	Uncharacterized protein YraH	dessication-induced 1VOC superfamily protein	0	0	0	0.263239	0	43.0047	11.2266	4.04429	3.44228	19.841	20.7757	30.1553	0	0	0	0	3.26431	0	0	0	4.27137	1.3666	1.75549
Locus_1693_Transcript_8/12	Acyl-coenzyme A oxidase 2, peroxisomal	acyl-CoA oxidase 2	28.9672	26.3893	33.5459	26.4893	23.1181	42.876	31.5393	27.201	75.3434	127.943	114.161	100.696	17.6586	18.312	29.5158	20.9314	20.8103	21.1012	19.7896	20.2369	30.9677	24.5028	27.5826
Locus_14332_Transcript_2/3	Protein RALF-like 22	ralf-like 22	0.42279	0	0	9.79924	4.52634	42.2017	14.1141	2.58567	91.6919	105.78	238.901	213.62	1.18039	8.54086	9.31933	2.19001	1.29198	1.11936	4.82238	52.662	67.9513	28.5763	28.0457
Locus_187_Transcript_9/15	Zinc finger protein CONSTANS-LIKE 4	zinc finger CONSTANS-like protein	66.837	63.7637	65.3189	64.5834	40.6257	41.4638	49.5432	48.7016	149.736	136.897	117.927	78.3535	66.1057	71.0813	74.1897	35.1042	33.1796	37.1245	36.5685	51.7496	53.356	43.9592	70.857
Locus_980_Transcript_5/13	Phosphatidylinositol/phosphatidylcholine transfer protein SFH8	Sec14p-like phosphatidylinositol transfer family protein	26.6289	16.5412	19.8356	25.5983	25.934	41.0871	52.6161	56.9213	71.8009	87.4392	145.214	115.809	24.4226	12.613	14.5074	39.7572	24.9981	32.8801	34.5648	25.1564	45.9796	26.7438	20.3151
Locus_571_Transcript_340/372	Protein ENHANCED DISEASE RESISTANCE 2-like	Pleckstrin homology (PH) and lipid-binding START domains-containing protein	151.629	88.4757	129.176	180.919	71.422	40.9548	62.7472	80.4702	126.096	122.245	173.696	154.283	110.371	66.8981	92.2716	47.4155	51.5663	52.9571	52.5624	38.7979	61.6931	57.2988	49.5966
Locus_8466_Transcript_4/10	Postreplication repair E3 ubiquitin-protein ligase RAD18	RING/U-box superfamily protein	42.3535	33.2753	37.5695	45.7956	42.0756	38.8039	42.7415	47.2116	96.0209	120.746	203.074	191.53	43.8608	36.7826	30.7875	25.6876	19.9065	23.5944	21.23	63.3385	71.0868	37.3231	44.5025
Locus_6911_Transcript_3/10	COBRA-like protein 1	COBRA-like protein 2 precursor	0	0	0	0.597362	0	38.2798	10.1122	0.674682	11.6388	25.2109	40.803	40.5699	0	0	0	0	1.74567	0.0221094	0	1.82743	10.6936	1.49768	1.18333
Locus_11728_Transcript_2/7	Structure-specific endonuclease subunit slx1	Excinuclease ABC%2C C subunit%2C N-terminal	15.9156	22.9389	18.0862	14.4645	52.6509	38.127	34.7151	46.8206	24.6348	31.5043	33.3128	32.4396	12.7614	19.4509	19.4874	41.6292	38.9178	26.5369	32.8546	13.2512	15.2367	13.723	17.3016
Locus_836_Transcript_49/54	Lysine-specific demethylase JMJ706	Transcription factor jumonji (jmj) family protein / zinc finger (C5HC2 type) family protein	41.5786	30.8047	41.944	38.6967	47.1363	37.0771	48.7506	57.3437	49.5217	53.2956	74.1641	59.7445	46.8375	34.0491	38.641	61.4926	41.5137	44.469	43.3759	20.621	29.4453	30.049	24.9223
Locus_21099_Transcript_2/2	Probable inactive receptor kinase At3g08680	Leucine-rich repeat protein kinase family protein	8.99653	7.76992	13.1811	13.4188	32.0281	36.4379	27.2676	24.6491	10.9147	8.11144	17.2051	10.3161	10.2586	12.6994	12.3296	15.7789	16.3148	14.9239	13.9391	2.15096	6.65049	4.77782	3.40065
Locus_3792_Transcript_4/10	Xyloglucan 6-xylosyltransferase 2	UDP-xylosyltransferase 2	6.43969	7.20681	6.71643	10.1304	12.2053	35.551	10.6446	7.74958	32.7263	34.8266	27.5883	23.7269	12.6711	14.4826	13.0902	21.6365	36.8264	11.5472	18.3342	14.438	14.8626	12.2503	14.3293
Locus_3120_Transcript_5/16	3-dehydroquinate synthase	spastin%2C putative (Protein of unknown function%2C DUF599)	1.26932	0.689577	0.564765	2.00719	5.33803	35.376	12.1435	6.15203	24.0368	28.0322	27.6226	16.4532	3.91445	4.17915	2.71056	9.19586	14.6705	8.72929	9.6071	9.24393	9.17215	3.20613	7.12226
Locus_6124_Transcript_2/7	NAC domain-containing protein 21/22	NAC domain containing protein 1	4.50456	1.90078	7.62548	8.47463	3.89036	35.3669	14.4931	8.52294	13.3399	25.9323	28.1637	18.1691	3.02531	7.33089	15.6451	3.88881	1.9681	4.91765	5.90615	4.12575	8.3696	5.89409	5.98406
Locus_6158_Transcript_1/10	Probable serine incorporator	Serinc-domain containing serine and sphingolipid biosynthesis protein	7.00114	5.47417	3.64276	4.31771	0.181685	35.0513	13.2206	1.23253	15.7457	45.0366	43.5955	68.1261	6.0358	1.96321	3.3033	3.8535	1.23232	0.928364	0.478922	0.264113	4.01052	0.127573	1.10729
Locus_20975_Transcript_3/10	CASP-like protein 5C1	Uncharacterized protein family (UPF0497)	38.5463	44.0951	36.4146	35.6887	41.5315	34.805	35.3935	33.656	54.0164	77.0977	61.3077	56.7852	44.2547	31.7551	34.7062	39.3907	24.8265	27.2555	28.5884	31.0032	30.4643	27.9697	31.0291
Locus_16260_Transcript_6/11	Vesicle-associated protein 2-1	Plant VAMP (vesicle-associated membrane protein) family protein	14.3033	16.0075	20.9656	19.3659	24.367	34.5297	23.7047	24.0039	29.5228	60.7217	66.3918	76.1799	17.6873	27.5281	24.6858	23.7593	16.147	16.0908	16.6749	12.4521	22.718	17.3597	21.8502
Locus_264_Transcript_17/22	ETO1-like protein 1	ETO1-like 1	80.4986	72.3138	105.846	99.1675	36.5475	34.5109	45.6762	48.7834	69.7192	100.699	112.918	103.424	39.5004	44.2695	63.6729	30.7211	32.5818	39.988	37.574	22.7107	28.4169	37.8487	44.2992
Locus_2395_Transcript_7/8	Sugar transporter ERD6-like 6	Major facilitator superfamily protein	38.1712	46.5335	38.2525	38.7425	49.4873	34.4851	48.6181	43.7103	111.578	170.839	155.205	97.6994	37.4483	34.7512	40.5952	28.9628	26.0576	30.652	26.5619	56.3292	60.7228	43.5894	62.7209
Locus_187_Transcript_10/15	Zinc finger protein CONSTANS-LIKE 4	zinc finger CONSTANS-like protein	63.0976	68.9381	84.2765	74.1535	54.484	34.441	54.4165	54.9259	130.437	149.487	111.893	77.7525	43.8653	59.4275	79.1953	30.1577	28.4176	31.0203	38.0809	41.1263	43.8286	40.6188	50.5502
Locus_7476_Transcript_1/10	Acid phosphatase 1	HAD superfamily%2C subfamily IIIB acid phosphatase	38.0163	30.9401	34.2628	32.4123	25.1439	34.1746	35.9397	34.9889	59.8637	63.992	78.0041	76.0511	35.0496	26.6407	25.9584	24.4206	26.4621	25.4637	27.7337	32.2623	39.4535	29.2582	33.532
Locus_15043_Transcript_7/7	Integral membrane protein 2C	Protein kinase superfamily protein	83.7471	99.6992	114.671	131.136	53.195	33.9523	54.6692	58.4423	98.0874	41.5457	71.3879	80.0951	54.4014	48.4838	67.3345	20.6035	35.3331	29.7298	18.43	24.0445	13.6707	22.7638	38.9769
Locus_20778_Transcript_1/4	Endonuclease 1	bifunctional nuclease i	0.383992	0.248621	0	2.52135	0.86266	33.6826	15.7714	4.39269	76.4503	100.349	92.0253	86.4852	2.55693	2.894	1.51663	2.61101	2.52525	1.91689	2.47666	0.193858	4.07527	0.820871	1.67046
Locus_16197_Transcript_11/12	Flavin-containing monooxygenase FMO GS-OX-like 9	Flavin-binding monooxygenase family protein	19.3998	10.2823	4.78847	25.0859	37.0437	33.5597	72.1916	100.709	522.825	1753.76	944.209	217.464	6.08939	20.7307	24.9446	91.1884	111.388	119.902	94.11	64.7748	89.1594	41.4915	34.8627
Locus_15694_Transcript_1/3	Glutathione hydrolase 1	gamma-glutamyl transpeptidase 1	12.5182	10.5919	14.7993	14.9741	22.2813	33.1824	38.2827	37.7033	33.7133	42.9595	23.6626	22.956	7.31553	11.8089	17.7073	17.8772	18.2301	18.386	16.5652	12.5246	12.7455	9.93905	13.7978
Locus_23208_Transcript_1/1	Peroxisomal nicotinamide adenine dinucleotide carrier	Mitochondrial substrate carrier family protein	35.1168	23.2015	24.1977	30.4221	22.6727	31.6322	28.7501	27.7897	36.8969	54.6567	46.0207	48.4467	18.7767	19.3465	15.3149	13.8786	18.6831	13.8024	13.5431	11.0928	17.4586	23.46	19.98
Locus_5559_Transcript_5/5	Dof zinc finger protein DOF5.3	TARGET OF MONOPTEROS 6	18.2267	29.5511	20.8243	30.1161	22.9998	31.197	30.4613	32.0346	14.0148	31.0445	19.0128	24.4893	26.9756	26.4816	22.3816	15.6476	21.0458	14.9863	22.0872	5.39868	4.01009	4.16115	10.9434
Locus_10639_Transcript_6/7	F-box protein FBW2	F-BOX WITH WD-40 2	31.5668	27.5567	46.4422	31.7317	15.3041	30.9682	15.2116	14.5658	21.6212	19.2058	13.9591	22.0963	22.546	17.4561	24.0699	15.992	19.4139	11.8164	13.2758	4.93487	13.1033	6.64856	8.70778
Locus_21786_Transcript_4/4	Dihydroceramide fatty acyl 2-hydroxylase FAH1	fatty acid hydroxylase 1	12.08	15.672	11.3857	18.5756	20.1677	30.7965	34.5455	31.2889	116.995	120.036	215.473	187.805	24.097	25.739	17.6771	38.0066	48.6717	50.4187	37.0083	57.0828	78.9363	53.2086	48.3212
Locus_15573_Transcript_3/4	Beta carbonic anhydrase 5, chloroplastic	beta carbonic anhydrase 5	21.242	10.5635	12.3829	9.74231	26.6772	30.1814	26.0213	27.5687	30.3936	45.9771	33.6485	23.8325	12.7834	6.59435	8.42828	18.2198	11.4048	17.6666	14.7575	11.3614	17.7929	10.9758	12.3618
Locus_7001_Transcript_2/7	F-box protein At2g32560	F-box family protein	47.8157	32.1909	48.5304	52.9185	62.9642	30.1535	37.1578	46.7227	114.174	113.395	194.6	172.98	44.1986	35.8023	55.0635	63.3844	51.7792	31.3021	39.8315	40.0494	82.2547	72.3902	33.7045
Locus_11322_Transcript_4/6	Palmitoyl-protein thioesterase 1	alpha/beta-Hydrolases superfamily protein	17.4059	18.8238	18.9012	19.2686	20.6753	30.0034	23.9659	25.0632	45.0307	60.1223	48.2434	48.7662	17.5431	19.6583	15.0683	18.978	19.445	20.3503	18.249	18.2005	20.2003	17.0769	17.7442
Locus_15955_Transcript_9/11	Autophagy-related protein 18f	yeast autophagy 18 F-like protein	24.7035	22.2294	24.6299	28.6957	15.4824	29.8448	24.6344	23.025	47.0652	57.1849	74.8502	63.154	23.8538	20.6479	25.9996	16.6049	22.2079	16.1175	18.5634	20.5405	29.8654	34.5154	36.9812
Locus_11932_Transcript_1/2	Non-specific lipid-transfer protein	lipid transfer protein 4	0.94225	2.91396	6.45405	19.3504	5.31112	29.3238	5.42224	6.25105	46.467	29.8796	103.771	94.0325	1.70654	2.26144	1.04262	5.88734	1.97283	1.00672	0.038285	0	0.918092	2.34345	3.94699
Locus_3011_Transcript_7/7	LIM domain-containing protein WLIM2b	GATA type zinc finger transcription factor family protein	0.44486	0	0	11.0267	5.73494	28.6894	8.32421	11.6811	212.602	320.397	627.113	622.858	9.44709	0	0.417932	6.72687	8.7582	6.30075	6.93335	59.2421	149.453	34.1897	37.2929
Locus_1856_Transcript_55/60	TBC1 domain family member 5	Ypt/Rab-GAP domain of gyp1p superfamily protein	39.5579	54.9364	54.8209	53.6811	34.6945	28.5318	36.9911	40.442	85.0508	121.466	104.217	75.6283	19.6706	36.4234	39.6339	47.9264	31.6261	44.6605	45.9523	20.6633	26.8754	42.6171	35.8778
Locus_13072_Transcript_1/2	Peroxidase 4	Peroxidase superfamily protein	38.685	44.1261	71.7635	45.0166	55.2582	28.2168	12.6441	16.7672	297.994	110	303.277	261.239	96.293	45.0737	39.2932	16.8808	14.1868	16.4855	16.3092	16.8642	13.2288	25.6653	7.59579
Locus_5911_Transcript_1/10	Lysine-specific demethylase JMJ703	Transcription factor jumonji (jmj) family protein / zinc finger (C5HC2 type) family protein	24.5076	21.9694	27.94	23.9703	20.6913	27.6923	31.495	33.9759	25.4755	30.2072	34.0396	24.5085	23.1875	26.0436	29.8819	15.203	15.8675	15.8755	15.9058	11.4159	14.9742	15.6322	12.83
Locus_4551_Transcript_13/15	Glutamate--glyoxylate aminotransferase 2	alanine-2-oxoglutarate aminotransferase 2	20.2593	22.1827	27.0318	21.0992	40.3412	27.4941	32.4859	30.7253	53.8977	75.6077	48.5071	33.2219	19.2087	16.3235	12.6458	31.548	15.5849	20.1874	18.9792	18.5922	21.633	26.4128	18.6741
Locus_4361_Transcript_7/24	Protein MEI2-like 4	MEI2-like protein 1	30.8832	23.6606	24.8473	37.9729	22.5278	26.3876	30.9919	29.6413	44.7494	59.2608	78.1338	61.9352	22.9273	18.5137	19.3203	17.078	20.7414	21.5795	19.2159	22.9288	36.6115	28.4318	22.0421
Locus_6077_Transcript_9/9	Heme oxygenase 1, chloroplastic	Plant heme oxygenase (decyclizing) family protein	27.6455	28.1316	25.1437	27.477	29.6801	26.1035	29.1179	26.0006	32.8156	104.925	48.716	45.2395	24.1559	33.0526	22.887	26.6508	22.5212	19.197	23.6847	16.8745	25.2126	14.353	18.508
Locus_4847_Transcript_6/13	WAT1-related protein At5g64700	nodulin MtN21 /EamA-like transporter family protein	8.63478	13.74	11.4687	12.4671	2.76425	25.9611	5.45496	4.72024	8.65664	13.1265	18.6239	19.7766	5.11636	4.23243	9.24997	1.31221	2.51889	4.20714	2.72593	0	0.36709	1.56682	2.09296
Locus_4538_Transcript_4/12	NADP-dependent malic enzyme	NADP-malic enzyme 4	15.318	15.4757	16.1055	24.9531	11.739	25.6959	25.5824	31.2183	57.3982	71.807	73.1842	63.1837	11.8613	12.225	15.9665	13.6828	17.7102	16.9269	14.4283	24.9709	27.9311	22.6864	20.3393
Locus_8577_Transcript_5/5	UDP-glucuronate 4-epimerase 1	UDP-D-glucuronate 4-epimerase 1	16.1272	17.6101	8.30101	13.2044	26.5396	25.4383	34.5731	34.1192	172.388	163.935	250.698	175.916	11.7421	12.525	13.0705	42.8498	40.8919	39.0303	31.3191	46.128	104.265	83.3931	37.661
Locus_22261_Transcript_2/2	Uncharacterized protein C24B11.05	Haloacid dehalogenase-like hydrolase (HAD) superfamily protein	25.734	27.4717	37.2963	77.1419	38.652	25.2986	13.9133	21.2421	272.863	178.114	279.366	210.862	52.4223	60.9814	77.8404	35.737	24.9592	21.1405	19.924	33.757	51.0772	98.1326	128.487
Locus_3215_Transcript_1/9	Transcription factor bHLH153	basic helix-loop-helix (bHLH) DNA-binding superfamily protein	29.4935	32.2301	36.8994	28.9624	27.9703	25.1472	36.373	36.0001	133.37	33.3717	78.5721	38.4626	24.0579	18.6091	29.318	64.7543	36.1506	65.2814	73.7911	9.83073	6.62722	12.3186	10.9932
Locus_3561_Transcript_4/4	Scopoletin glucosyltransferase	UDP-glucosyl transferase 73B5	1.09154	3.8135	4.69433	7.94765	48.4588	24.8735	4.45796	3.30511	11.1256	13.0721	16.8377	27.1149	2.49719	20.0641	5.07241	15.3661	8.03412	4.25508	5.32825	3.56062	6.05654	4.57997	6.34574
Locus_7952_Transcript_2/8	Auxin-responsive protein IAA30	indole-3-acetic acid inducible 14	19.6233	16.1934	25.6567	27.2109	18.7661	23.9487	27.8609	23.092	89.8214	96.6888	155.551	70.7275	31.4051	23.6227	32.2355	33.4401	43.2674	39.4293	36.9117	51.2237	44.8267	26.7249	26.7358
Locus_3724_Transcript_9/15	Inorganic phosphate transporter 1-4	phosphate transporter 1%3B4	16.0865	9.65455	11.1538	16.5983	11.7511	23.9142	24.8574	21.8201	40.6463	53.7113	59.3425	58.3327	17.359	5.00179	8.38596	29.1605	27.796	31.3893	30.995	19.9955	20.4838	13.2647	18.1277
Locus_6343_Transcript_2/4	Protein DMP4	transmembrane protein%2C putative (DUF679)	0	0	0.806739	3.44273	0.6744	23.8022	12.5845	11.9248	1.76142	4.64075	4.83721	3.9215	0	1.24808	2.17172	1.55439	1.40883	1.29002	0.294108	0.437313	0.228099	0.124199	0
Locus_23377_Transcript_2/2	Calcium-dependent protein kinase 16	calcium-dependent protein kinase 16	39.6473	34.1487	37.9038	42.7389	21.9111	23.7569	22.2548	22.3882	35.3521	39.7031	58.9261	52.2926	32.4348	33.7314	33.1548	15.9209	15.3853	14.2751	15.2349	15.7916	23.1787	23.7335	22.2296
Locus_1676_Transcript_22/25	ABC transporter G family member 31	pleiotropic drug resistance 4	17.1497	18.5991	10.929	30.0875	25.9006	22.8687	24.5264	25.3788	65.2934	42.0888	60.0051	31.1385	16.0448	13.226	8.99394	37.4604	24.3183	40.2447	32.3854	13.3639	16.218	19.5236	8.84684
Locus_4925_Transcript_4/4	Rab GTPase-activating protein 22	Ypt/Rab-GAP domain of gyp1p superfamily protein	21.9636	13.2776	15.2394	20.5349	28.1214	22.7734	25.9777	27.88	43.2365	55.5358	76.6088	60.5204	13.7492	10.7964	9.78142	20.0801	17.5374	24.7755	22.6447	20.4854	33.3656	26.8423	24.9342
Locus_4361_Transcript_17/24	Protein MEI2-like 4	MEI2-like protein 1	38.2411	29.8665	39.1424	39.144	33.6692	22.434	36.6558	36.9989	43.2072	39.9361	59.0475	49.8282	54.8525	49.5634	54.2086	25.3477	18.0421	21.4102	23.9761	16.8954	23.9824	19.5674	29.4681
Locus_5144_Transcript_2/3	Triacylglycerol lipase SDP1	Patatin-like phospholipase family protein	74.2655	62.2717	68.4866	70.6347	18.7186	22.2176	15.9239	19.4237	44.1374	55.6839	68.9341	38.4546	41.5183	45.0986	52.2202	18.3337	16.6211	12.8833	14.1273	17.2349	25.5599	26.6043	24.9917
Locus_6065_Transcript_2/3	Exonuclease DPD1, chloroplastic/mitochondrial	Polynucleotidyl transferase%2C ribonuclease H-like superfamily protein	5.40825	4.32719	5.31652	6.52228	14.0049	22.1048	17.153	17.8128	58.7243	69.5642	75.5658	55.6707	5.04142	6.4998	6.2076	9.89427	10.8183	14.7505	11.4505	6.02584	11.926	10.5627	5.858
Locus_7297_Transcript_4/6	NOI-like protein	RPM1 interacting protein 4	0	0	0	0.225108	0	22.0641	1.70257	0	1.70898	8.16719	12.8811	9.56185	0	0	0	0.647183	0	0	0	0	0.92318	0	0
Locus_309_Transcript_4/9	AAA-ATPase At5g57480	P-loop containing nucleoside triphosphate hydrolases superfamily protein	68.1826	108.198	179.872	99.2192	28.5154	21.5544	24.7441	23.5517	44.0687	28.4886	50.5592	35.8967	35.0776	32.2156	82.5063	23.0576	14.2183	12.8399	14.2493	17.9355	17.2777	14.0351	13.8843
Locus_8294_Transcript_3/4	Chaperone protein ClpD2, chloroplastic	Clp ATPase	16.818	25.0474	22.0504	27.6713	20.4622	20.9208	28.5381	29.9278	92.691	87.3369	82.4182	66.5256	26.2295	35.3804	24.0485	29.6612	27.567	28.0916	29.2275	19.7275	25.7212	28.1087	31.2162
Locus_7719_Transcript_3/3	Bidirectional sugar transporter SWEET14	bidirectional sugar transporter SWEET12-like protein	49.6565	18.4437	31.0877	18.2215	21.2588	20.8208	31.2257	26.2997	60.46	63.1354	51.5076	39.5166	84.3011	37.7611	40.3552	13.9647	14.1629	36.2315	35.5051	8.16672	6.59329	14.8792	23.9759
Locus_9106_Transcript_1/1	Elongation of fatty acids protein 3-like	GNS1/SUR4 membrane protein family	4.07022	1.89639	12.675	7.03258	51.1349	20.7647	2.99356	8.59398	4.40243	12.4542	13.5099	9.51784	1.89781	1.85218	25.8094	0.680165	1.07065	9.28351	5.06277	1.00181	0.79503	0.398229	2.1071
Locus_279_Transcript_3/9	Adenylyl-sulfate kinase 3	adenosine-5'-phosphosulfate (APS) kinase 3	24.1501	20.134	29.1444	28.409	17.0862	20.0643	13.209	16.4514	36.9937	38.6303	66.834	47.0518	19.2406	16.2974	25.6304	14.5965	12.5265	11.9879	14.049	14.2808	24.8917	15.7908	16.2046
Locus_8171_Transcript_4/4	Calcium-binding protein CP1	Ca2+-binding protein 1	9.9082	11.8108	8.85174	14.6032	12.573	19.9805	27.7621	29.1817	48.3456	45.6252	43.9629	40.8653	10.1857	12.7287	11.0692	11.6634	15.796	12.6166	10.8247	9.60289	6.03451	15.2392	23.9747
Locus_2018_Transcript_1/15	Uncharacterized membrane protein At4g09580	SNARE associated Golgi protein family	12.4592	9.41464	18.5743	20.7681	7.86607	19.3856	24.7947	23.017	38.7017	75.9293	69.7416	67.6037	15.59	8.66913	17.4789	16.7802	14.2628	14.3774	12.3013	11.0475	22.6555	16.2424	25.3217
Locus_9633_Transcript_2/5	Probable fructokinase-7	pfkB-like carbohydrate kinase family protein	31.2034	30.0745	20.5738	46.3118	16.6296	19.3476	18.174	22.3298	70.093	57.4974	99.4672	53.517	38.8427	46.2594	28.7835	31.9218	24.2521	28.7171	25.8311	30.6885	33.947	26.1089	31.741
Locus_518_Transcript_1/5	Protein ENHANCED DISEASE RESISTANCE 2-like	DUF1336 family protein (DUF1336)	7.20397	1.52362	2.35981	7.06346	6.27632	19.3134	19.2347	23.9887	45.8024	51.1179	84.411	60.9575	9.59738	6.08418	9.74667	4.95942	11.4386	6.75899	7.12893	13.8984	28.2657	19.6673	11.6226
Locus_16017_Transcript_5/25	Probable serine/threonine-protein kinase At1g09600	Protein kinase superfamily protein	15.5829	11.6803	12.7875	14.5165	16.0409	19.2352	20.3704	21.8198	41.0626	53.3637	79.3882	71.9223	14.4839	12.4762	11.1972	17.5892	17.262	19.0714	17.8186	14.2851	29.2954	14.4801	16.3722
Locus_15060_Transcript_3/4	Uncharacterized protein At4g14450, chloroplastic	hypothetical protein	8.19448	12.4747	12.7131	4.54383	24.2673	19.0684	17.7364	9.60005	27.0591	17.0955	29.8823	13.2699	31.2013	18.7834	13.2791	12.0605	21.8826	14.0117	18.297	7.40861	12.3316	9.25051	8.80053
Locus_4018_Transcript_1/2	Calcium uniporter protein 6, mitochondrial	calcium uniporter-like protein (DUF607)	10.6705	14.3669	7.39011	12.6992	10.7464	18.8508	12.4717	11.3554	19.3003	20.0492	22.7337	22.6272	6.4858	10.9725	8.07533	11.1708	12.0513	8.34824	10.5541	4.71103	5.33589	7.04878	10.2032
Locus_2403_Transcript_1/4	Probable xyloglucan 6-xylosyltransferase 3	Galactosyl transferase GMA12/MNN10 family protein	16.0959	16.9052	18.8582	22.6554	22.6177	18.7634	15.0579	20.0301	27.0698	26.6607	25.0567	24.1561	12.4466	16.3867	19.0173	15.8595	12.914	13.8063	12.2135	12.5762	9.40145	12.2668	10.3876
Locus_5718_Transcript_5/12	NAC domain-containing protein 73	NAC domain containing protein 73	1.78353	2.83666	1.39704	4.62109	3.18506	18.7322	3.32472	0.730476	2.34823	5.02046	3.12447	9.49649	0.639663	2.00179	2.40782	2.72054	1.76099	3.78461	1.47719	0.292482	1.4652	0.180042	0.556839
Locus_4291_Transcript_6/12	Beta-D-xylosidase 1	beta-xylosidase 1	0.296262	0.46935	1.97583	1.556	4.77607	18.6484	5.19426	2.93454	6.04688	12.2897	22.8962	17.0249	1.04564	1.9593	1.16811	1.44635	2.72685	3.2214	2.94379	1.96489	4.24326	0.243439	2.64708
Locus_3702_Transcript_6/22	Chloride channel protein CLC-c	chloride channel C	11.9187	9.17539	10.2853	17.635	9.06768	18.3762	14.5562	15.8477	33.8091	51.1289	59.3999	66.2006	16.9677	14.706	14.4082	13.32	10.3315	9.42741	10.3622	10.7723	21.9162	15.8182	21.9677
Locus_714_Transcript_1/6	Exopolygalacturonase (Fragment)	Pectin lyase-like superfamily protein	1.51879	0	0	20.6892	12.1949	18.2864	19.6816	19.2455	492.108	569.631	1190.72	1232.59	20.1427	0	0	13.3704	12.6346	12.5494	12.3222	143.803	308.648	68.3147	72.3322
Locus_8477_Transcript_1/5	Probable serine/threonine-protein kinase WNK4	with no lysine (K) kinase 6	19.6885	18.4885	13.1479	18.9534	10.7418	18.2651	15.5	18.3897	52.2731	64.3669	115.615	76.58	31.7818	33.2136	22.1542	16.7183	18.2103	13.1598	13.7937	17.8832	45.8956	17.8573	20.0788
Locus_11764_Transcript_3/4	U-box domain-containing protein 3	ARM repeat superfamily protein	17.1725	22.835	34.8662	33.3955	23.5961	18.0462	21.7135	20.557	50.943	48.8074	65.4449	43.645	15.9918	13.5433	27.8998	16.2494	14.7948	16.3872	15.2743	15.7839	28.1889	22.7476	21.6442
Locus_8897_Transcript_2/2	Beta-1,4-mannosyl-glycoprotein 4-beta-N-acetylglucosaminyltransferase	beta-1%2C4-N-acetylglucosaminyltransferase family protein	9.51485	12.2935	10.4545	10.9684	21.4542	17.6967	18.6276	16.0561	38.2075	50.0504	42.2358	27.0774	8.63753	17.1561	10.133	14.9469	15.636	20.9191	15.0058	14.652	17.4606	19.0625	14.066
Locus_2001_Transcript_1/1	CBL-interacting protein kinase 5	CBL-interacting protein kinase 20	24.467	7.55606	22.8076	8.32247	28.8104	17.4291	13.3542	16.355	39.8882	44.2258	68.5426	68.3167	13.4681	3.20485	11.4402	19.2201	6.55481	3.19664	4.08747	15.7457	15.1839	15.618	30.4059
Locus_7952_Transcript_8/8	Auxin-responsive protein IAA30	indoleacetic acid-induced protein 16	10.4432	8.2824	13.9224	21.6518	6.04284	17.4251	13.3357	12.1233	71.993	50.6668	96.913	37.7928	12.5612	20.2648	14.1646	30.9718	27.609	39.0276	27.4687	23.0029	28.3266	20.1385	14.7095
Locus_8371_Transcript_1/1	Fasciclin-like arabinogalactan protein 14	FASCICLIN-like arabinogalactan protein 14 precursor	9.52558	15.2358	9.04329	18.9334	20.7573	17.0509	19.8187	18.9735	357.661	429.229	842.272	794.739	21.0644	7.56404	9.94693	18.1017	19.578	18.743	25.2589	108.938	236.026	61.8787	61.1789
Locus_9529_Transcript_5/6	Exocyst complex component EXO70B1	exocyst subunit exo70 family protein C1	2.22307	0.916765	0.581367	5.08588	13.2943	16.7653	14.9812	11.302	40.4438	70.0322	101.275	100.162	10.075	0.177425	7.15036	14.101	5.93572	11.3689	9.08794	16.5304	36.4976	9.65152	11.0138
Locus_74_Transcript_164/276	Probable chlorophyll(ide) b reductase NYC1, chloroplastic	NAD(P)-binding Rossmann-fold superfamily protein	17.8545	15.033	15.8065	18.8628	24.8314	16.5031	20.0369	20.4331	54.9071	59.736	56.8106	44.2016	15.2446	17.847	15.5724	32.5104	21.0086	18.7072	21.0811	10.1506	11.9098	19.9613	16.0507
Locus_11322_Transcript_6/6	Palmitoyl-protein thioesterase 1	alpha/beta-Hydrolases superfamily protein	8.5516	8.73362	9.07235	9.58715	8.46218	16.4832	10.5749	10.3954	23.4405	28.9689	25.7423	27.0284	5.9882	7.76981	7.11974	8.11777	7.63208	8.08409	7.64706	7.37635	11.0225	8.01499	10.3622
Locus_20961_Transcript_8/8	Nuclear envelope-associated protein 2	myosin heavy chain%2C cardiac protein	16.2135	20.6804	25.3492	19.2607	12.5439	16.3619	18.2786	29.1404	13.0554	19.49	12.9199	15.6847	18.829	10.9995	11.2798	15.7805	8.10713	18.8823	18.7245	3.84824	10.8985	6.27727	5.45158
Locus_21342_Transcript_2/2	Basic leucine zipper 34	Basic-leucine zipper (bZIP) transcription factor family protein	0.174662	0	1.3069	3.93189	4.28068	16.2264	7.32882	4.74395	21.7172	54.2297	40.7229	42.9705	9.0739	25.9586	15.2395	14.0156	14.4906	14.8482	8.83891	5.46529	7.3086	4.7273	4.76186
Locus_5836_Transcript_1/10	DUF21 domain-containing protein At2g14520	CBS domain protein (DUF21)	26.9253	27.3413	29.9443	27.8103	17.3471	16.0128	18.6376	20.199	62.5318	128.301	110.169	75.9244	30.0859	37.2377	38.7162	25.2903	19.1842	21.8496	18.7393	11.2786	18.5681	17.2735	16.9843
Locus_9026_Transcript_4/4	Peroxidase 55	Peroxidase superfamily protein	3.06802	2.04768	0.733244	2.11073	3.77481	15.9135	6.57158	5.62405	15.7262	13.9388	15.235	19.8451	4.3825	14.1029	5.05862	11.48	5.81463	5.85877	3.93682	8.90718	4.75091	7.34244	2.44149
Locus_7352_Transcript_2/2	E3 ubiquitin-protein ligase MPSR1	RING/U-box superfamily protein	18.916	30.6302	31.8962	19.0665	57.2648	15.7052	19.1746	29.1858	21.7821	23.176	27.7708	25.9	7.97432	19.0861	16.9905	14.2779	24.7516	11.4358	7.34857	8.10207	14.2287	15.7816	11.8061
Locus_7671_Transcript_10/23	WRKY transcription factor 42	WRKY family transcription factor	1.22501	1.43631	2.57968	4.2264	0.490624	15.569	11.1265	3.30147	44.5616	27.5764	35.7721	40.8279	0	0.903714	1.14	0.92418	1.43377	0.947666	0	0.759394	2.99596	5.20503	4.54381
Locus_16287_Transcript_1/8	Transmembrane protein 53	alpha/beta-Hydrolases superfamily protein	37.1544	28.1289	6.08848	26.3594	11.9234	15.4339	11.6403	11.0875	12.9645	11.3425	13.6811	19.662	17.4955	13.1091	4.40183	7.37981	6.02316	7.96933	6.97249	5.13867	4.29959	6.21964	9.93838
Locus_16872_Transcript_3/4	Putative invertase inhibitor	Plant invertase/pectin methylesterase inhibitor superfamily protein	4.90957	19.7784	13.6381	10.5013	27.11	15.3421	7.90721	12.2599	81.3357	41.5771	80.8822	60.7278	10.6851	19.6965	25.697	14.4004	24.114	14.0324	9.50058	11.872	6.18601	24.4062	15.5732
Locus_4286_Transcript_4/14	Probable pectate lyase 15	Pectin lyase-like superfamily protein	51.1076	28.5964	23.4075	43.7788	16.3067	15.1525	25.6379	22.558	146.978	186.33	251.071	176.586	40.4264	31.2919	45.0095	34.848	45.3272	61.8731	48.2574	59.4446	83.9457	38.1233	40.2182
Locus_1685_Transcript_86/158	Putative clathrin assembly protein At2g01600	ENTH/ANTH/VHS superfamily protein	9.52818	8.01753	5.47398	10.7814	5.48232	15.1019	9.03367	8.40094	27.0586	31.4966	56.0241	48.8666	10.847	5.70667	5.30511	7.13383	5.29307	5.31928	4.97375	6.33921	16.1663	6.89416	7.49448
Locus_10552_Transcript_3/6	UDP-galactose/UDP-glucose transporter 7	UDP-N-acetylglucosamine (UAA) transporter family	11.3643	10.2588	18.0274	12.4038	13.9279	15.0268	20.1911	18.1459	27.201	32.7675	31.3469	28.6804	14.4872	14.9964	26.4931	16.3137	14.846	19.6721	16.6817	8.87622	11.3049	12.0866	15.8583
Locus_16034_Transcript_1/7	Zinc finger AN1 and C2H2 domain-containing stress-associated protein 16	zinc finger (C2H2 type%2C AN1-like) family protein	30.4771	12.6689	19.3663	23.5229	11.4477	14.8051	15.662	15.6357	16.7747	18.7807	25.0113	16.8587	36.0581	14.496	17.8029	22.9277	13.2043	15.9905	17.2014	9.5782	11.7263	11.1815	6.55597
Locus_4847_Transcript_7/13	WAT1-related protein At5g64700	nodulin MtN21 /EamA-like transporter family protein	4.51664	10.4999	8.15634	5.45372	0.885892	14.6733	4.17784	2.13456	6.58595	7.56274	9.12982	12.2473	3.15044	1.96528	6.39465	0	0.515983	1.44136	2.11207	0	0	0.400379	1.08558
Locus_18093_Transcript_2/2	Protein ULTRAPETALA 1	Developmental regulator%2C ULTRAPETALA	7.5848	9.6749	7.86368	11.6874	17.7037	14.5598	11.6027	12.3519	19.7934	32.6249	27.5418	25.6428	9.54714	13.4839	11.3871	17.0408	11.3157	13.5875	10.7	9.9521	14.7381	10.3934	16.569
Locus_6418_Transcript_3/7	Probable protein phosphatase 2C 33	Protein phosphatase 2C family protein	18.5495	13.6802	18.0751	17.3029	10.3127	14.3959	15.2022	14.2626	20.4822	26.3039	30.4122	26.3672	18.3529	13.0962	18.751	12.6504	13.3856	10.9774	9.90881	9.30502	11.8008	12.2841	9.7075
Locus_8601_Transcript_12/12	Probable magnesium transporter NIPA8	magnesium transporter%2C putative (DUF803)	15.945	14.1904	15.1356	23.7237	15.5471	14.235	28.2598	32.8854	43.185	58.4628	76.9029	61.4547	17.6769	15.1647	21.4396	42.6873	21.6553	29.4692	28.5754	22.4213	28.224	22.6104	24.8425
Locus_675_Transcript_3/7	Aluminum-activated malate transporter 9	aluminum-activated malate transporter 9	28.5528	25.4864	27.5899	25.7968	10.0162	14.221	18.3334	17.8204	23.2089	28.8862	30.5383	21.6583	29.0285	24.0364	24.9333	16.1263	13.9788	15.5911	15.7016	12.4145	13.0161	12.9147	11.8127
Locus_14715_Transcript_9/11	Non-specific phospholipase C4	non-specific phospholipase C4	5.78234	3.64078	7.45841	4.55202	2.25396	14.1894	8.07825	6.77883	43.7504	87.5985	84.1864	96.2065	6.98548	2.12357	3.63386	4.15866	0.956501	2.6653	2.21127	0.402044	7.6774	2.14571	5.83895
Locus_367_Transcript_183/236	Probable protein phosphatase 2C 62	Protein phosphatase 2C family protein	14.2546	16.4074	9.49164	8.01587	12.91	14.0578	19.8004	19.867	28.3606	21.4594	21.1804	15.0949	9.67775	9.00948	4.86057	6.98911	8.77759	9.29905	12.32	4.81129	6.71563	6.32023	8.00536
Locus_21850_Transcript_1/1	Dormancy-associated protein homolog 3	Dormancy/auxin associated family protein	7.90566	16.7126	4.61507	3.04033	5.81337	13.951	9.00445	14.4295	29.0377	36.537	59.9967	35.5029	17.9737	14.3259	4.87856	9.82138	3.61904	12.8517	15.627	13.8952	20.4183	4.37023	7.233
Locus_4160_Transcript_2/3	Protein ACTIVITY OF BC1 COMPLEX KINASE 3, chloroplastic	Protein kinase superfamily protein	19.7272	22.8534	17.7722	15.6711	25.8597	13.8653	23.2429	26.1961	22.6822	29.4099	34.4523	24.3258	14.6917	23.7806	21.3454	17.1044	12.1542	15.8338	15.6	9.37058	14.2481	15.6104	16.5546
Locus_21725_Transcript_2/2	Sm-like protein LSM8	Small nuclear ribonucleoprotein family protein	21.8748	23.6965	23.7939	25.5981	19.4519	13.7197	28.9089	19.6871	76.4749	90.2896	51.5493	39.6872	40.7495	43.4154	27.5297	42.1778	17.7481	22.6481	18.1832	14.26	12.829	34.8115	19.7722
Locus_537_Transcript_28/72	Tuberculostearic acid methyltransferase UfaA1	Cyclopropane-fatty-acyl-phospholipid synthase	135.577	94.0798	75.4348	74.888	17.4998	13.5667	25.6143	28.7893	83.8915	34.6607	76.8761	98.9349	62.5264	76.5568	54.7062	38.5022	30.7509	36.9496	31.906	23.5626	27.1382	33.8616	29.213
Locus_16725_Transcript_3/6	Methylosome protein 50	transmembrane protein	15.4511	12.8198	14.1737	18.0822	16.1779	13.5066	17.4448	22.1609	16.6244	19.9638	33.5278	24.7558	16.5693	11.602	14.0869	11.4017	10.4376	8.99867	8.15572	8.71966	11.33	12.1176	11.5969
Locus_8278_Transcript_6/6	Hexokinase-3	hexokinase-like 1	22.4867	22.2874	22.6615	25.3548	18.3286	12.8723	19.069	21.3881	87.801	82.8915	73.4674	49.3861	36.2296	25.7069	31.6172	22.706	34.4447	28.9804	26.7084	16.7439	16.6168	40.0256	39.7954
Locus_1413_Transcript_1/9	Probable E3 ubiquitin-protein ligase HIP1	RING/U-box superfamily protein	9.85011	11.7388	13.2114	14.3911	20.4371	12.8189	17.706	20.4327	42.9295	47.9731	54.3825	36.1817	14.4186	10.8259	10.9154	22.1013	16.6868	18.1416	19.8591	7.87296	11.9346	14.6466	13.1878
Locus_4361_Transcript_13/24	Protein MEI2-like 4	MEI2-like protein 1	14.8583	11.0805	12.0393	16.4067	11.7035	12.7779	15.9775	14.1116	22.7485	28.9534	42.7748	32.3855	10.3388	8.81968	9.20707	7.44383	10.8768	10.4321	8.88128	10.3673	19.2224	13.3681	10.9539
Locus_20772_Transcript_1/3	UDP-N-acetylglucosamine transporter ROCK1	Nucleotide-sugar transporter family protein	15.0468	14.946	12.8229	20.8458	10.0451	12.7614	20.9753	14.9872	31.6027	30.3754	25.9275	33.3532	17.7864	13.9235	12.5739	14.3799	15.428	16.7312	13.6397	10.6684	14.2825	15.6915	18.3438
Locus_1267_Transcript_1/7	Probable galacturonosyltransferase 13	galacturonosyltransferase 13	3.68769	5.25754	4.75631	6.8897	7.93489	12.7567	10.9461	8.88453	12.1823	18.7985	26.3301	25.7625	3.61388	4.85809	4.29888	6.03501	5.43994	6.66733	5.38929	5.78736	8.98153	6.41648	6.2322
Locus_1310_Transcript_2/2	Ceramide glucosyltransferase-B	Nucleotide-diphospho-sugar transferases superfamily protein	16.7152	16.7675	28.0185	22.4003	10.9799	12.7265	18.6713	19.3285	30.8444	42.8427	52.5243	37.1676	12.8692	17.019	21.3834	16.7398	9.75898	14.3113	11.2079	16.6318	19.9208	13.1848	13.1865
Locus_16262_Transcript_1/6	Probable purple acid phosphatase 20	Purple acid phosphatases superfamily protein	0.38594	0	1.00114	0.544775	0.229536	12.5501	5.86659	5.71244	24.8587	43.0465	30.4123	15.6812	0	0	1.80965	1.78676	2.4454	1.40961	1.69711	3.00751	5.27798	3.10493	1.83238
Locus_4698_Transcript_2/5		membrane lipoprotein lipid attachment site-like protein%2C putative (DUF1223)	7.21665	4.55972	8.92864	10.6701	5.98464	12.5226	7.60243	6.23664	37.656	52.9301	89.9605	64.6541	6.01389	5.01206	6.54657	12.8254	17.3949	10.0597	8.35959	12.6949	30.4913	12.1175	8.11987
Locus_10588_Transcript_1/5	Molybdopterin synthase catalytic subunit	molybdopterin biosynthesis MoaE family protein	6.38354	6.54278	4.44401	4.55417	5.51019	12.5146	8.55558	10.7598	10.1733	6.71305	6.6775	9.15023	8.28715	8.94877	4.2943	11.2646	20.9307	15.4531	16.4065	3.17589	2.32651	3.8466	4.86342
Locus_16872_Transcript_1/4	Putative invertase inhibitor	Plant invertase/pectin methylesterase inhibitor superfamily protein	5.58241	9.26656	10.8997	9.9449	12.6852	12.5006	12.0577	16.9974	37.9525	22.9545	38.9923	28.5921	9.43733	8.57957	14.3457	8.10285	15.6366	12.156	12.3454	7.78569	5.17492	12.0202	5.84066
Locus_12103_Transcript_1/4	Putative RING-H2 finger protein ATL49	RING/U-box superfamily protein	5.64477	7.00564	5.04033	8.23964	7.25689	12.493	10.0908	14.8269	8.1724	11.7912	16.5098	15.1585	3.41723	11.2037	10.7688	2.80805	13.8482	9.31773	3.95603	2.72282	2.64318	2.27494	4.67687
Locus_21916_Transcript_1/1	Carbamoyl-phosphate synthase small chain	NFU1 iron-sulfur cluster protein	0	0	0	3.56599	2.27021	12.2884	4.97718	5.2628	107.969	156.023	253.246	264.83	6.11858	0	0	1.31579	3.20589	2.88778	1.88698	41.6317	79.8235	10.8951	10.5608
Locus_3215_Transcript_4/9	Transcription factor bHLH153	basic helix-loop-helix (bHLH) DNA-binding superfamily protein	6.00122	7.30266	7.86802	6.86148	5.15139	12.2508	10.0387	9.95776	50.371	10.5658	35.1467	14.8939	5.43051	3.71362	4.72391	18.8668	11.7182	19.2387	20.0031	2.72962	1.5853	5.23236	5.53607
Locus_1666_Transcript_1/4	Uncharacterized membrane protein YuiD	Acid phosphatase/vanadium-dependent haloperoxidase-related protein	12.7834	5.69706	13.9421	12.8252	1.66193	12.2265	9.191	8.96058	10.0166	11.6354	19.3079	15.4505	13.4515	6.20091	16.5677	7.67387	5.95727	10.2016	11.0736	5.40933	9.14071	4.63314	6.0639
Locus_1517_Transcript_3/3	Lecithin-cholesterol acyltransferase-like 4	alpha/beta-Hydrolases superfamily protein	5.92415	6.01874	5.89865	7.69002	8.99186	11.9635	11.1275	11.1171	14.7427	18.9907	19.8553	16.3524	6.89959	7.09586	6.43443	9.34835	9.93364	8.18789	8.99556	6.89109	9.01716	8.78522	9.1385
Locus_7300_Transcript_1/5	Probable metal-nicotianamine transporter YSL6	YELLOW STRIPE like 6	4.79338	4.87904	5.52476	6.54365	10.6437	11.9567	9.65347	9.10938	33.566	32.36	26.953	17.3298	6.23995	7.53678	4.66212	5.85765	7.43819	6.39025	7.06193	10.7112	11.398	12.1221	7.78915
Locus_571_Transcript_353/372	Protein ENHANCED DISEASE RESISTANCE 2-like	Pleckstrin homology (PH) and lipid-binding START domains-containing protein	38.4698	25.2335	28.4405	40.7877	17.5431	11.8978	14.7411	19.6578	31.5666	30.7288	48.3511	43.653	32.9196	12.9498	24.8972	12.4898	13.3284	11.2644	11.3197	11.3345	17.7291	13.8119	11.3367
Locus_229_Transcript_4/4	Myosin-binding protein 1	myosin-binding protein (Protein of unknown function%2C DUF593)	18.4552	15.3774	20.3328	19.1306	10.4928	11.896	12.7971	12.4706	25.7377	34.1984	47.2602	39.4286	21.4705	16.5957	21.3729	14.3536	9.57942	11.0991	11.9974	12.5622	18.411	12.8752	18.3303
Locus_16382_Transcript_4/4	Probable folate-biopterin transporter 4	Major facilitator superfamily protein	14.0628	21.7811	14.0238	24.2168	8.15764	11.881	11.7414	14.1464	27.4357	21.1852	23.5559	18.4047	13.2572	15.3813	10.6716	6.61023	9.77707	9.13312	8.98822	6.82071	7.58632	6.97869	10.5821
Locus_1237_Transcript_1/3	5-amino-6-(5-phospho-D-ribitylamino)uracil phosphatase, chloroplastic	Haloacid dehalogenase-like hydrolase (HAD) superfamily protein	24.372	26.6919	21.956	21.1639	19.6872	11.682	14.1987	15.8465	39.414	31.4163	29.6477	25.9262	18.6878	21.9248	18.6521	12.5434	8.69991	9.65283	10.7553	12.1526	12.6811	16.9918	17.8252
Locus_23372_Transcript_2/3	L-ascorbate oxidase homolog	SKU5 similar 12	2.27598	0.709948	2.53591	13.8225	7.53262	11.651	8.84309	12.9192	309.859	467.753	877.064	845.009	14.9252	1.58227	1.01767	10.2451	9.25431	8.50987	8.90336	98.7896	233.277	49.2323	44.6015
Locus_6838_Transcript_2/5	BTB/POZ and TAZ domain-containing protein 1	BTB and TAZ domain protein 1	45.0415	92.9959	87.2467	53.7634	23.1868	11.6497	5.68564	11.2433	14.2246	23.5734	29.4568	11.2514	10.7247	14.4735	39.063	12.6201	10.2462	6.61213	4.88924	2.25199	5.57481	5.11995	7.88865
Locus_21538_Transcript_3/3	DNA damage-repair/toleration protein DRT100	Leucine-rich repeat (LRR) family protein	12.4331	9.61938	14.9718	39.1071	16.9381	11.5616	16.519	20.9458	428.82	313.678	319.292	176.655	25.5157	28.5996	44.1939	16.4505	55.2889	24.2343	20.7653	73.7101	42.4488	74.8166	82.6025
Locus_5451_Transcript_1/5	Leucine carboxyl methyltransferase 1 homolog	Leucine carboxyl methyltransferase	22.6344	23.1106	21.8448	19.9607	10.358	11.5461	13.3581	11.6999	22.1329	19.1118	14.4827	19.6526	14.5169	14.264	16.4854	9.46183	7.88569	9.36607	8.20478	7.54311	8.62659	8.78775	10.3284
Locus_3085_Transcript_6/16	5-amino-6-(5-phospho-D-ribitylamino)uracil phosphatase, chloroplastic	Haloacid dehalogenase-like hydrolase (HAD) superfamily protein	7.45486	12.4757	12.0345	9.48692	5.33093	11.4467	8.10276	8.44633	25.7603	27.1292	44.6026	35.6421	9.47832	10.4874	8.95604	14.4251	9.19693	8.40253	8.16003	6.62324	16.2684	15.1796	14.5267
Locus_2238_Transcript_5/9	Type I inositol polyphosphate 5-phosphatase 10	DNAse I-like superfamily protein	0	1.07999	2.19174	1.39157	0	11.4191	6.18319	5.91458	3.44238	16.7322	10.8117	12.143	5.50681	2.75095	2.61126	0.126014	1.88953	0.0545429	0.750543	0.0939318	4.09245	1.38903	1.26151
Locus_4248_Transcript_1/1	Alcohol-forming fatty acyl-CoA reductase	fatty acid reductase 4	7.73841	12.634	12.0759	24.9094	2.42885	11.2558	12.3931	10.591	18.4022	46.6953	24.3695	39.6116	4.99899	3.95539	8.03031	1.42154	2.14966	2.36861	4.27244	0	0.379988	2.06258	11.8878
Locus_3203_Transcript_26/35	ABC transporter G family member 22	ABC-2 type transporter family protein	4.69549	6.28411	10.5651	10.2319	14.6335	11.2313	3.99324	6.54018	18.447	21.4335	23.4113	17.0982	15.7831	179.851	58.7535	26.7261	5.52949	18.1882	24.2342	1.23719	3.64255	2.75256	5.09793
Locus_6672_Transcript_2/5	Monoacylglycerol lipase	alpha/beta-Hydrolases superfamily protein	29.3031	26.3126	33.8863	32.5121	10.9413	11.1247	13.3627	12.6795	47.6203	64.1452	88.8482	65.9161	16.8618	20.7202	21.7342	9.17301	7.67865	6.5293	8.21094	8.77408	12.5931	17.399	16.6373
Locus_17205_Transcript_2/8	Ribosome-binding ATPase YchF	transmembrane protein	20.2628	19.0957	19.9131	23.0607	15.3594	10.9368	16.5904	16.257	21.7408	25.4184	37.8692	66.8073	22.4399	28.7244	28.3145	19.0072	18.9739	27.8986	22.7722	9.33998	10.4157	11.6294	13.9137
Locus_3565_Transcript_1/1	Patatin-like protein 6	PATATIN-like protein 6	3.04292	7.70182	6.21715	6.80233	8.16734	10.8965	11.9217	10.0795	12.3889	23.9336	28.7586	35.1501	2.25332	3.26211	7.86877	4.17974	5.04756	6.04841	5.7127	3.00751	10.0486	4.69906	4.52089
Locus_8044_Transcript_3/9	Aspartic proteinase 36	Eukaryotic aspartyl protease family protein	17.381	15.2582	13.9284	17.7203	9.14181	10.6066	11.2665	12.3496	23.1415	21.9956	36.4513	25.3335	17.4636	12.4363	12.9043	7.87129	8.99365	9.20772	10.2986	7.12077	9.70221	7.08537	5.64517
Locus_4856_Transcript_1/6	N-acetylneuraminate lyase	heat-inducible transcription repressor	11.5639	14.2879	12.1548	14.6823	7.69317	10.5768	11.6713	11.4594	16.7571	23.9081	23.5667	26.1097	11.6487	14.6324	12.3405	8.89921	7.98445	10.5434	8.33828	8.69633	10.2155	8.43948	8.78004
Locus_16050_Transcript_4/4	Protein SEMI-ROLLED LEAF 2	Uncharacterized protein	7.8153	5.54463	7.47284	10.4643	7.63589	10.5235	10.3261	11.6267	21.7242	25.2505	31.3922	23.6711	4.56916	3.58757	4.47955	4.25406	5.98828	5.6236	4.6264	6.01902	11.8122	5.16564	3.3917
Locus_8058_Transcript_1/2	Cysteine-rich receptor-like protein kinase 43	Protein kinase superfamily protein	181.098	27.8647	66.8022	48.0439	12.2823	10.3476	54.5664	62.5636	13.5118	19.0345	27.4181	24.9715	64.6602	16.4353	36.9223	13.1588	11.1101	19.3827	24.8561	5.868	6.59654	11.1732	8.18052
Locus_1549_Transcript_6/6	Rhomboid-like protein 14, mitochondrial	RHOMBOID-like protein 14	15.5834	15.1205	20.5651	18.3866	11.6765	10.2167	11.5729	12.3013	14.199	10.4198	11.0193	13.3913	8.55748	7.21185	11.2079	9.03752	5.51068	6.965	5.89659	4.72501	5.29374	5.35853	7.30651
Locus_9975_Transcript_1/6		transmembrane protein	0	0.0193574	0	0.573567	0.897772	10.1866	3.63175	1.00907	9.14391	13.2932	27.9001	33.2277	0.191203	0.164452	0	5.37745	4.00992	1.4333	2.37519	2.31159	3.3665	1.16223	1.08906
Locus_1141_Transcript_8/15	Chorismate synthase	D-tagatose-1%2C6-bisphosphate aldolase subunit	9.65436	12.2008	7.97254	10.9271	10.4872	10.1566	9.41824	10.9846	18.2357	21.7556	19.0905	25.5381	15.2729	13.2337	11.2748	16.0453	12.3491	8.89926	8.9472	7.57685	11.7928	9.62666	12.6619
Locus_8120_Transcript_2/3	DnaJ homolog subfamily C member 28	Tetratricopeptide repeat (TPR)-like superfamily protein	15.1937	13.4242	11.6741	8.80601	7.86689	10.1026	12.7454	14.7617	16.0518	12.8512	15.0987	10.3955	18.5364	15.9642	11.9065	8.17562	11.4432	6.85496	9.56323	5.63113	6.64429	8.34483	5.24681
Locus_942_Transcript_2/4	Urease accessory protein F	urease accessory protein F	13.6611	10.7556	14.2263	7.65233	7.94207	10.0382	6.91428	7.45128	9.68052	7.5644	8.88824	4.48183	6.98517	6.00897	7.24905	5.38464	4.09257	4.42026	4.67626	3.43138	3.30712	3.2195	1.46
Locus_802_Transcript_15/15	Neutral/alkaline invertase 1, mitochondrial	Plant neutral invertase family protein	23.4993	25.7054	35.085	25.1742	19.6711	9.65075	18.9629	17.8313	37.5935	36.7859	42.9288	45.6464	19.1583	23.8069	24.3116	19.1092	13.0215	15.1935	17.3041	17.4447	18.8458	15.932	26.5616
Locus_12657_Transcript_1/1	Transcription factor ILI5	basic helix-loop-helix (bHLH) DNA-binding superfamily protein	25.4411	16.0658	24.6135	8.52283	37.4731	9.51973	19.3852	36.8426	40.5782	26.7972	24.4907	60.7912	16.4161	10.5379	28.8076	4.81033	16.1103	13.5309	21.3453	9.73041	20.7551	6.54329	8.89712
Locus_4744_Transcript_2/6	Ribosomal protein L11 methyltransferase	K-stimulated pyrophosphate-energized sodium pump protein	11.3228	6.64698	11.8003	12.9032	7.97924	9.45571	18.4974	19.9187	11.4634	10.4693	6.92122	10.5633	5.98273	4.55837	5.52072	6.05533	5.23005	7.99355	7.52396	1.52506	2.86764	1.99687	4.67274
Locus_12426_Transcript_4/4	Cinnamoyl-CoA reductase-like SNL6	NAD(P)-binding Rossmann-fold superfamily protein	15.2957	11.8276	18.7423	5.48738	12.6751	9.29138	2.5463	5.04968	30.5241	29.847	24.0924	27.013	38.5089	15.9693	15.3197	8.89489	7.2067	11.3804	9.00667	12.3563	10.2031	6.79964	10.8507
Locus_2860_Transcript_7/15	Heat stress transcription factor A-2b	heat shock transcription factor A6B	11.6663	11.1991	8.94923	10.5686	8.70471	9.25431	4.54398	5.7401	4.75497	4.92288	8.08792	6.57577	18.7911	18.0679	8.56976	11.2685	11.6317	8.68528	8.91754	2.59729	2.44507	2.85023	3.1816
Locus_3272_Transcript_1/2	S-norcoclaurine synthase 1	senescence-related gene 1	2.13818	2.83539	20.6404	26.4599	26.3133	9.1031	26.0531	26.2356	52.8387	51.4521	119.154	53.1262	2.78117	3.45555	12.5648	17.5725	30.5553	26.6625	27.5293	23.7547	20.5519	23.5825	25.2983
Locus_3560_Transcript_5/6	N-alpha-acetyltransferase 40	Acyl-CoA N-acyltransferases (NAT) superfamily protein	12.1077	15.3684	14.5185	11.0512	8.39585	8.94241	9.46801	10.5037	9.8494	11.4346	5.18546	9.12342	6.49168	8.40105	11.8046	8.22773	8.93137	8.28216	8.0321	1.53471	1.57234	1.3211	4.9447
Locus_5327_Transcript_3/4	Sphingosine N-acyltransferase LAG1	Putative membrane lipoprotein	2.88166	3.36176	7.47797	1.16445	5.86843	8.92826	12.6601	9.60893	8.67841	14.645	17.1623	17.9544	6.89557	3.8438	9.67768	4.48085	30.1082	3.70192	5.75641	2.39103	4.30225	4.81703	0.672304
Locus_10853_Transcript_3/4	Pectate lyase	Pectate lyase family protein	5.66012	0.913514	2.19583	19.2537	11.3665	8.74884	10.5509	18.4519	472.95	608.438	1050.12	1029.08	32.9487	4.78506	5.61922	17.2511	15.1948	16.6794	16.3043	135.544	322.358	71.8341	65.2715
Locus_1513_Transcript_25/25	Xyloglucan endotransglucosylase/hydrolase protein 2	xyloglucan endotransglucosylase/hydrolase 2	0	0	0	0	0	8.70687	3.22844	0	1.37156	6.69174	7.39199	5.60611	0.346402	0.0536424	0	0	0.914763	0	0.846911	0	0	0	0
Locus_241_Transcript_9/17	Pollen-specific protein C13	Pollen Ole e 1 allergen and extensin family protein	0.172454	0	0	5.75236	3.42378	8.65519	5.38519	5.32757	141.65	174.223	323.694	301.278	6.9105	0	0.732852	7.02981	2.85498	5.36741	4.46633	51.7705	97.2284	22.4812	20.4957
Locus_15942_Transcript_2/4	Heparanase-like protein 3	glucuronidase 3	3.23975	7.14977	5.66905	21.3793	1.77041	8.60642	4.98792	4.93037	76.8356	38.5165	23.4122	16.1999	1.8968	4.62195	3.84015	2.367	3.12133	1.36414	1.0795	5.7707	3.86947	4.57567	2.8613
Locus_21247_Transcript_3/3	Carboxyl-terminal-processing peptidase 3, chloroplastic	Peptidase S41 family protein	10.6709	12.9448	11.3347	8.26571	21.0108	8.56236	12.7726	14.1668	10.3686	21.9159	18.5436	8.32589	3.9916	7.96258	3.63454	16.0764	4.69855	7.36209	8.56909	4.51081	5.91761	5.91122	6.31233
Locus_7949_Transcript_7/10	Glycerophosphodiester phosphodiesterase GDPDL6	SHV3-like 4	0.815907	1.13797	0.221182	2.13597	1.24942	8.29936	2.05492	3.12559	46.9038	62.0385	130.473	114.494	2.59511	0	0	1.1923	1.34021	1.20958	1.79564	11.4282	31.4055	7.92339	5.62938
Locus_16407_Transcript_1/2	Adenylyl-sulfate kinase 3	adenosine-5'-phosphosulfate (APS) kinase 3	3.83482	2.38331	5.43687	1.91503	3.55932	8.07483	8.75598	6.20055	6.45158	10.8976	9.40086	7.67291	1.49239	3.68696	5.92598	3.13635	5.52695	8.1406	5.41476	4.59294	4.44198	3.33151	3.70042
Locus_17358_Transcript_2/2	Amino acid transporter AVT1I	Transmembrane amino acid transporter family protein	9.49868	9.95881	12.8139	7.23884	4.52651	7.87362	3.20481	3.98775	23.4473	25.3477	21.2711	18.8496	4.78928	4.30227	7.48216	2.41336	3.00185	2.4631	2.32694	4.46183	3.19168	3.50796	4.23279
Locus_1882_Transcript_4/4	Pheophytinase, chloroplastic	alpha/beta-Hydrolases superfamily protein	5.25962	8.50113	6.63671	8.85267	6.89669	7.77757	6.45499	7.70399	19.808	24.5946	45.2032	35.8936	5.6466	8.32078	4.83635	7.77258	7.90796	7.8779	8.48536	9.18667	16.7509	6.0456	6.35812
Locus_19264_Transcript_1/4		hypothetical protein	36.5015	59.124	68.0102	154.318	9.04544	7.76263	10.4962	11.5407	14.9653	16.0022	46.077	98.4932	33.8117	38.9175	23.1351	45.3438	6.44888	4.1224	15.147	0.776728	1.25364	1.96464	9.4261
Locus_13199_Transcript_4/4	Probable phospholipase A2 homolog 1	Phospholipase A2 family protein	11.2525	12.682	16.6122	18.3392	7.90494	7.75734	10.0661	8.92468	13.6751	18.8066	17.2018	18.8562	6.04722	6.7734	13.7777	7.18684	5.20681	6.58975	4.60824	4.50897	10.2877	3.29872	7.14978
Locus_6750_Transcript_3/9	Zinc finger AN1 domain-containing stress-associated protein 12	zinc finger (AN1-like) family protein	7.58285	6.74335	8.46632	12.8889	15.4638	7.65931	12.5324	11.7301	32.6505	15.467	17.2945	23.9736	11.442	9.63968	12.7763	17.5033	9.14705	10.3075	10.5138	6.17763	3.26462	3.74784	10.8027
Locus_3634_Transcript_2/18	Proline-rich receptor-like protein kinase PERK13	root hair specific 10	8.48856	9.35576	9.65001	9.22668	14.733	7.50878	6.92301	9.35806	30.0467	27.5936	54.4084	52.1725	12.6446	17.8342	14.7864	12.458	18.9437	11.8847	10.2782	15.1922	20.9481	17.2533	16.2635
Locus_7574_Transcript_1/5	Pyridoxal 5'-phosphate synthase PDX1-like 4	putative PDX1-like protein 4	10.3575	15.5337	21.3341	31.4791	7.08721	7.49692	7.49777	6.37199	16.0849	18.1685	26.4642	16.0123	7.3735	9.14988	12.2982	12.044	7.15167	6.29573	8.5309	6.30144	10.2619	8.66358	11.0174
Locus_8196_Transcript_2/2	UDP-glucose 4-epimerase	plant/protein	10.4357	9.6052	8.10346	10.2654	10.0241	7.43322	9.99348	10.2096	16.6401	13.4904	13.6239	10.0505	6.6802	7.42343	7.06778	8.38212	5.88992	4.67097	6.68553	2.9785	6.54091	6.25048	6.26369
Locus_1968_Transcript_5/5	Vacuole membrane protein KMS1	SNARE associated Golgi protein family	12.6372	16.1253	17.8301	16.0932	8.43953	7.40911	8.84245	10.4184	15.2499	15.694	16.9283	17.0305	10.3067	11.5339	15.4441	7.18445	6.04363	6.1645	5.63869	6.38067	6.62073	8.23651	9.87042
Locus_7598_Transcript_7/9	GPI ethanolamine phosphate transferase 1	sulfatase and phosphatidylinositolglycan class N domain-containing protein	11.0899	7.34566	5.69002	7.6669	5.91276	7.37396	9.04402	7.83036	15.0368	12.3152	12.7609	13.4374	11.1774	9.93532	7.01853	8.50391	7.76566	9.49107	9.76919	4.82965	5.05836	7.51141	3.67273
Locus_11901_Transcript_6/9	Phospholipase D zeta 1	phospholipase D P1	10.5108	11.0376	13.4704	12.4286	7.52248	7.18776	8.74122	13.106	12.9853	18.5519	20.2493	18.8394	13.4659	15.6832	13.2816	18.2681	6.31769	6.42581	6.42761	7.35453	8.09343	6.67201	12.4686
Locus_11147_Transcript_2/6	Signal peptidase complex subunit 3B	Signal peptidase subunit	13.6492	3.70148	18.5798	9.24129	6.78036	7.143	8.23884	9.80268	15.0885	14.6745	14.0846	15.9269	7.5376	4.64766	13.7282	5.3912	4.82969	6.48192	5.7297	5.45259	5.32945	6.16091	8.53882
Locus_17720_Transcript_2/4	14 kDa proline-rich protein DC2.15	Bifunctional inhibitor/lipid-transfer protein/seed storage 2S albumin superfamily protein	0.109061	2.40774	0	9.08959	18.2671	7.12026	8.91469	6.81461	531.09	718.67	334.177	344.509	0.980472	7.09276	0.302874	23.6349	21.9103	16.2895	18.7725	194.156	234.609	96.0283	87.2752
Locus_16262_Transcript_2/6	Probable purple acid phosphatase 20	Purple acid phosphatases superfamily protein	5.61305	4.95997	9.38486	5.4814	4.30639	7.05516	4.50607	4.97599	8.34778	13.1287	13.6854	6.81131	4.73617	8.34033	6.41727	5.09615	7.40148	5.9829	4.94303	3.04151	4.59794	2.80697	3.1113
Locus_521_Transcript_22/85	RNA polymerase II subunit 5-mediating protein homolog	Prefoldin chaperone subunit family protein	24.596	29.9283	17.8517	17.8124	10.602	7.03158	13.509	13.9733	22.5008	16.7513	12.7445	11.5271	14.3007	15.7286	17.8925	8.5305	3.80808	7.57663	6.93948	4.91713	8.97443	7.14546	6.80477
Locus_19738_Transcript_1/1	Hybrid signal transduction histidine kinase K	S-adenosyl-L-methionine-dependent methyltransferases superfamily protein	1.22407	0.497407	1.23234	2.05121	3.48831	7.01634	2.85729	1.64706	6.53337	13.2359	15.6809	10.229	0.319881	0.597586	1.06226	2.32054	0.871591	0.382121	0.656357	0.186548	4.14057	1.57674	1.76803
Locus_9698_Transcript_8/19	Serine/threonine/tyrosine-protein kinase HT1	Protein kinase superfamily protein	7.00377	8.93919	9.0131	11.1005	9.54769	6.9708	16.7166	22.924	23.1015	24.0626	21.5408	18.8248	5.59332	10.5721	14.7797	10.2821	6.99208	7.84259	9.39273	6.648	9.51629	8.64525	13.5907
Locus_4685_Transcript_3/3	Fructokinase-like 2, chloroplastic	fructokinase-like protein	5.80952	4.85093	4.30983	3.59879	6.96995	6.90747	8.93544	9.63577	18.3721	15.6475	10.0633	8.01103	6.77171	10.2363	5.20823	6.04654	6.41457	6.62738	6.39282	4.97717	5.04553	4.60297	4.01217
Locus_9324_Transcript_5/5	TNF receptor-associated factor family protein DDB_G0290965	TRAF-like superfamily protein	2.16947	1.42417	1.33424	2.07391	3.54001	6.90659	4.49232	4.04144	4.69146	7.79608	6.10503	6.50601	2.89515	2.85899	1.36848	5.28924	4.51079	5.40672	5.17039	3.0019	4.0702	1.70048	3.06612
Locus_4361_Transcript_11/24	Protein MEI2-like 4	MEI2-like protein 1	9.26247	6.90549	7.6428	11.1144	6.74487	6.86652	9.20053	9.05677	13.5237	18.0196	27.7621	19.6368	6.30808	5.41737	4.1949	4.83588	6.23865	5.96556	5.21121	5.61083	11.8264	7.45356	6.80994
Locus_15619_Transcript_5/5	Probable polygalacturonase	Pectin lyase-like superfamily protein	2.13458	3.15783	2.6907	7.19309	0.929648	6.85981	1.35894	1.52326	2.50464	4.29939	4.5043	8.27171	2.60976	1.66358	2.21961	1.41411	5.2576	3.6924	1.51443	0.971361	0.844466	0.49992	1.81999
Locus_20490_Transcript_3/3	Ninja-family protein AFP3	ABI five binding protein 3	5.75915	5.45805	7.3151	7.0761	6.56161	6.65298	3.88805	4.4601	8.30775	7.91954	13.8437	11.265	5.94197	6.13819	10.3143	5.36637	5.8973	4.24609	3.49243	2.25146	2.08995	5.23479	4.07268
Locus_2764_Transcript_4/6	Protein EMBRYONIC FLOWER 1	embryonic flower 1 (EMF1)	4.54121	5.25888	4.11239	3.8871	6.36326	6.4844	7.74093	8.9621	4.29553	10.5141	5.82497	3.74909	3.38111	2.34636	2.94372	5.08107	4.03136	5.54524	7.88931	0.952466	1.75831	1.75326	2.01077
Locus_8416_Transcript_8/8	E3 ubiquitin-protein ligase AIP2	RING/U-box superfamily protein	9.33961	9.74564	10.9121	10.9982	7.01448	6.34912	7.06008	7.00375	10.7387	8.07841	8.08673	7.80394	6.02144	7.27135	7.56531	4.44426	4.63052	4.73866	3.85554	2.13431	2.72757	3.34542	4.85543
Locus_6854_Transcript_2/14	WAT1-related protein At5g47470	Nodulin MtN21 /EamA-like transporter family protein	1.03247	0	2.4615	0.379689	1.722	6.1664	5.52709	2.23137	4.12368	6.24145	7.09167	5.8652	0.99805	0.851836	1.75163	7.39428	4.5436	0.266956	0.241692	1.78488	2.70783	1.08116	0.916285
Locus_2491_Transcript_2/4	Beta-glucuronosyltransferase GlcAT14A	Core-2/I-branching beta-1%2C6-N-acetylglucosaminyltransferase family protein	7.45283	5.19953	5.81569	4.61828	4.03402	6.08234	4.31657	7.31146	6.7339	9.58615	7.22031	9.49389	4.73943	6.77335	4.59698	2.69496	2.748	3.09035	2.95957	2.45041	4.23197	3.16807	3.58907
Locus_8029_Transcript_1/1	Probable xyloglucan galactosyltransferase GT19	Exostosin family protein	2.66833	3.91739	4.01501	3.72621	7.33168	5.98318	4.92426	5.50807	17.1554	22.2761	20.5638	18.6885	4.09322	5.32805	4.2052	10.4751	8.43021	7.58247	9.04044	7.29086	13.5571	6.57161	6.79302
Locus_11323_Transcript_5/6	Translocator protein homolog	TSPO(outer membrane tryptophan-rich sensory protein)-like protein	0	0	0	0	0.344888	5.88292	0.887198	0.20472	8.29642	13.9477	24.8875	36.7262	0	0	2.22483	0	1.72854	3.71631	3.87235	3.27372	6.40614	1.05289	0.503225
Locus_10561_Transcript_1/1	Auxin-responsive protein SAUR50	SAUR-like auxin-responsive protein family	8.40025	4.29874	5.52871	2.57046	6.41169	5.79812	1.55103	5.28856	19.0629	19.1895	28.2523	25.4745	1.19661	2.79874	0	0	2.87959	0.450016	0.777499	3.90049	6.0203	2.06634	7.53223
Locus_4291_Transcript_10/12	Beta-D-xylosidase 1	beta-xylosidase 1	0	0	0	0	0	5.78835	1.37437	1.10979	2.67257	3.33225	3.20641	6.58305	0	0	0	0	0	0	0	0	0	0	0
Locus_10972_Transcript_2/2	Mitotic checkpoint protein bub3	B12D protein	14.3961	19.3623	16.9253	25.37	15.3139	5.57749	17.0032	9.45748	180.346	250.707	262.748	352.023	17.815	14.8512	14.8491	6.65142	16.8282	28.4103	17.2944	97.6254	135.307	30.2717	60.4013
Locus_15624_Transcript_1/4	Pheophytinase, chloroplastic	pheophytinase	3.44574	4.01511	1.91037	4.54564	3.89097	5.51301	4.66504	4.09398	19.0853	23.5248	18.754	17.4142	3.32482	2.78817	1.85801	3.22796	4.48776	2.65282	2.57209	2.24594	3.84045	2.22529	3.4603
Locus_1178_Transcript_5/7	CRIB domain-containing protein RIC1	ROP-interactive CRIB motif-containing protein 1	0	0	0	0.245493	0	5.43307	3.09208	2.03465	5.27636	13.8293	19.2249	29.0871	0	0	0	0	0	0	0	0.280269	6.34926	0.0514348	0.702765
Locus_17066_Transcript_3/3	Putative 4-hydroxy-4-methyl-2-oxoglutarate aldolase 3	Ribonuclease E inhibitor RraA/Dimethylmenaquinone methyltransferase	0.879837	1.68528	2.72507	0.464856	2.68368	5.42165	5.09362	4.99344	6.17572	7.41765	5.55567	4.85291	1.22456	1.12536	3.59065	2.93685	5.00842	3.0645	3.30324	1.9174	2.05789	2.76874	1.0937
Locus_12758_Transcript_2/2	Basic leucine zipper 19	Basic-leucine zipper (bZIP) transcription factor family protein	0.269368	0.312717	0.27951	4.95261	1.46302	5.39461	3.49504	2.76272	11.2893	29.1247	25.1221	24.7542	20.3187	17.6797	6.30197	11.7826	15.6944	9.84241	9.43116	3.87594	3.73849	5.84975	2.7916
Locus_5106_Transcript_4/5	Probable E3 ubiquitin-protein ligase BAH1-like 1	SPX (SYG1/Pho81/XPR1) domain-containing protein	5.68805	10.6945	11.1392	22.142	24.1124	5.26848	8.46399	15.9391	61.7269	58.0543	104.553	52.0129	14.3786	33.2136	13.9634	11.3671	13.2276	11.8973	9.93855	12.0891	14.5765	31.1304	21.4769
Locus_12210_Transcript_2/3	Ethylene-responsive transcription factor ERF115	Integrase-type DNA-binding superfamily protein	4.93109	7.57933	9.72782	21.6794	7.85616	5.24045	8.36191	8.93449	137.41	157.588	89.3159	125.339	10.7517	8.67144	8.96761	7.42244	3.05795	8.00155	6.82166	6.35364	10.1117	13.41	27.8988
Locus_11785_Transcript_2/2	Probable pectinesterase/pectinesterase inhibitor 21	Plant invertase/pectin methylesterase inhibitor superfamily	0.877163	0	0	9.61238	5.43201	5.10827	5.10325	8.96803	294.168	359.598	601.279	628.692	11.7881	0	0	6.99447	5.45106	6.79427	6.52757	74.2664	171.554	36.194	36.7355
Locus_3043_Transcript_4/9	Methionine aminotransferase BCAT4	myb-like transcription factor family protein	0	0.0474247	0	0	0	5.04716	2.95996	0.805016	6.31531	8.92483	10.7398	17.7274	0	0	0.633061	0.868832	0.66243	1.08358	0.483585	2.58031	4.35844	0	0.180621
Locus_11228_Transcript_1/1	NAC domain-containing protein 87	NAC domain containing protein 87	3.31584	0.87457	2.9492	3.61056	3.94844	4.99133	4.29787	1.22801	16.8804	25.2533	30.4909	22.4003	0	1.50247	0.976626	0.97897	2.98272	2.434	0.028475	0	0.873923	0.652458	1.31005
Locus_3373_Transcript_6/7	Dihydrolipoyllysine-residue acetyltransferase component 5 of pyruvate dehydrogenase complex, chloroplastic	2-oxoacid dehydrogenases acyltransferase family protein	3.07443	1.60726	2.58485	2.20428	2.71864	4.9729	3.40981	2.20044	2.75531	3.29421	2.94929	2.30861	3.04807	1.75383	2.40206	2.25149	2.56315	2.15195	1.71707	1.37321	1.66645	1.17034	0.891938
Locus_7475_Transcript_2/3	Probable xyloglucan endotransglucosylase/hydrolase protein 30	xyloglucan endotransglucosylase/hydrolase 30	0.163908	2.43678	1.38935	2.46226	1.40413	4.87512	1.09047	2.89342	18.1951	22.1662	31.2678	23.9263	0.456087	2.71263	1.39307	5.04591	5.42512	3.33469	1.45557	2.86494	5.98142	10.6624	3.34113
Locus_6621_Transcript_1/1	Zinc finger protein 1	salt tolerance zinc finger	0.965507	2.66742	2.29878	0.726398	2.08875	4.85386	10.0788	7.30049	9.51271	9.91521	12.8616	6.81196	3.92147	6.30958	2.01082	1.5424	1.99834	4.08273	4.35495	0.87852	0.546307	5.58242	2.36154
Locus_21214_Transcript_2/4	Myosin-9	Myosin family protein with Dil domain-containing protein	2.89243	3.08979	3.99549	2.77435	6.44747	4.76645	6.05241	5.41899	9.67845	18.6889	29.19	26.8429	4.23629	5.33765	4.34382	9.66861	5.75291	7.33416	7.10927	5.64073	10.4613	5.70738	5.15282
Locus_3207_Transcript_1/3	Protein ABC transporter 1, mitochondrial	ABC transporter 1	5.71705	6.8375	6.04927	7.46761	2.82688	4.69957	4.09645	3.9778	8.75276	6.6123	7.61908	7.76152	3.71517	4.37677	4.46787	2.65041	2.06203	2.5736	1.94479	3.28836	3.84827	3.50825	3.18982
Locus_11387_Transcript_1/1	CSC1-like protein RXW8	GDSL-like lipase/acylhydrolase superfamily protein	6.49037	5.43101	4.05421	8.56248	4.4582	4.6857	3.62779	3.97537	9.74643	9.7807	12.0644	13.1184	7.62034	5.53104	6.14918	2.6816	3.19608	2.43423	2.03864	2.74702	5.07671	3.38828	3.53535
Locus_9066_Transcript_1/1	Uncharacterized protein At5g23160	transmembrane protein	4.0459	2.43142	2.45149	4.03218	2.19419	4.61907	4.01332	5.86709	4.96043	4.78031	8.68847	10.4232	4.71314	3.49081	3.99333	0	0	8.19226	3.78315	0.492819	0.847845	0.000811338	0.464597
Locus_22776_Transcript_1/1	Protein MOTHER of FT and TFL1	PEBP (phosphatidylethanolamine-binding protein) family protein	0	0	0.832962	2.32888	0.298885	4.5925	0.706971	0.445576	2.17311	4.60915	7.1399	11.9915	0	0	0	0	0	0	0	0	0	0	0
Locus_7529_Transcript_1/1	E3 ubiquitin-protein ligase SINAT2	seven in absentia of Arabidopsis 2	3.4123	0.0707648	0.914624	1.60579	2.21106	4.51413	2.75357	1.79412	9.53116	10.638	8.64102	9.68576	3.84633	1.89408	1.58601	1.56871	2.77227	3.62088	2.81073	2.21481	5.63955	1.99441	3.35914
Locus_17536_Transcript_1/1	Mitogen-activated protein kinase kinase kinase 17	mitogen-activated protein kinase kinase kinase 15	0.182115	0	0	3.33055	1.84879	4.5123	1.62959	3.21447	74.9833	100.75	186.039	163.027	4.79018	0.319235	0	2.19111	1.72532	2.15459	1.98678	17.9118	60.1924	13.1327	12.4845
Locus_3045_Transcript_6/17	Phosphatidylinositol:ceramide inositolphosphotransferase	Inositol phosphorylceramide synthase 1	9.38936	11.2876	11.4018	14.3078	6.01633	4.47394	6.3313	8.4588	14.4511	12.8794	17.2892	15.0927	6.56732	8.48587	8.394	4.12766	5.92324	5.4506	4.94294	5.04181	9.39455	6.29879	10.1309
Locus_8704_Transcript_1/1	RNA exonuclease 4	glycosyltransferase family protein 2	17.805	15.7346	19.3751	54.6835	7.67269	4.4728	11.6953	9.76369	83.5695	43.6625	53.5086	91.661	8.30944	9.26671	15.2024	11.1222	8.48589	18.4137	14.77	14.9642	13.4831	21.5003	30.6607
Locus_5164_Transcript_2/2	Rho GDP-dissociation inhibitor 1	Immunoglobulin E-set superfamily protein	4.00489	1.57285	2.10113	3.52771	1.56263	4.42846	3.45138	4.72814	29.1123	36.7061	67.0371	70.8899	5.52	4.98406	2.14225	3.13147	2.59861	5.59202	2.21906	8.23426	17.2886	7.10432	3.06004
Locus_2668_Transcript_4/5	Ribose-phosphate pyrophosphokinase 3, mitochondrial	phosphoribosyl pyrophosphate (PRPP) synthase 3	11.6704	8.74072	9.00675	7.50808	5.17349	4.42515	1.86358	3.47158	12.4687	14.9353	11.551	9.8677	8.77617	4.85033	6.15254	1.08	3.76061	2.75166	2.44223	4.91692	4.36229	2.41901	3.75969
Locus_1685_Transcript_32/158	Putative clathrin assembly protein At5g57200	ENTH/ANTH/VHS superfamily protein	3.04016	2.28922	2.57482	4.32558	1.81261	4.4139	3.77174	2.63249	11.2596	11.9442	19.4647	17.5685	3.87425	2.91463	2.97541	3.46004	2.85848	2.70367	3.22298	3.60843	7.44955	2.15132	5.12168
Locus_18746_Transcript_3/5	CASP-like protein 4B4	Uncharacterized protein family (UPF0497)	1.21279	2.25804	6.64936	6.14963	0.694802	4.33113	4.40352	4.14045	10.7742	15.3437	20.5626	28.9041	1.69816	0.40858	1.53154	1.32033	2.65965	1.61783	1.24058	1.6055	8.80445	3.19225	2.1683
Locus_4286_Transcript_10/14	Probable pectate lyase 15	Pectin lyase-like superfamily protein	10.1712	4.60621	4.1282	14.1245	2.77141	4.30781	3.77648	5.68748	42.7697	64.0303	66.9764	62.6967	6.92944	3.76172	9.05353	3.8736	4.24979	6.67709	5.92949	8.40186	8.36645	4.64934	4.98144
Locus_7571_Transcript_6/6	E2F-associated phosphoprotein	E2F-associated phosphoprotein	4.71784	3.4992	3.75703	4.28885	3.14002	4.17067	3.62282	3.03195	4.85239	4.71693	3.84504	4.50593	7.30956	5.01405	4.67768	3.94307	3.13606	3.89679	4.79021	2.25422	1.29753	2.65769	2.3809
Locus_21576_Transcript_1/1	30S ribosomal protein S8	Late embryogenesis abundant (LEA) protein-like protein	0	0	0	0	0	4.14047	3.53944	0.361141	7.73902	36.3669	37.6752	10.1875	0	0	0	0	0	0	0	0	0.760207	0.340462	0
Locus_686_Transcript_28/29	Transmembrane protein DDB_G0273707/DDB_G0273361	Integral membrane HPP family protein	0.0913079	0	0	0.220168	2.56273	4.0656	2.30556	2.8852	10.905	5.83265	8.11202	4.11921	0.273239	0.124409	0.0449907	3.66562	4.81872	1.71437	1.78723	0.745205	1.85634	2.96361	0.312964
Locus_13809_Transcript_1/1	Jasmonate-induced oxygenase 1	2-oxoglutarate (2OG) and Fe(II)-dependent oxygenase superfamily protein	0	0	0	6.45749	3.02023	4.02748	3.87851	6.11782	309.227	344.919	275.879	595.706	0.762399	8.95717	3.70004	5.06857	7.43097	3.94909	4.10389	3.34445	11.5976	16.9165	45.5026
Locus_21282_Transcript_1/1	TBC1 domain family member 15	Ypt/Rab-GAP domain of gyp1p superfamily protein	6.5741	7.1168	7.71118	11.2562	4.16607	3.9466	3.39436	4.48386	11.5493	17.0886	22.0618	17.9277	4.45477	5.04275	5.17824	3.86061	3.49268	4.89437	4.55708	3.44435	8.2817	2.72573	3.93273
Locus_3702_Transcript_11/22	Chloride channel protein CLC-c	chloride channel C	4.87521	4.54082	5.13162	3.45085	2.46336	3.90671	4.06682	3.69306	11.0775	15.2128	18.9127	19.0199	7.97151	5.09018	4.52459	4.06642	3.10601	4.16197	3.16934	3.83616	7.67489	4.78674	9.40629
Locus_10189_Transcript_3/5	Probable calcium-binding protein CML24	calmodulin like 42	0.113912	0	0	0.450603	2.82697	3.8601	1.40861	1.44321	28.1262	25.6402	62.8596	40.0783	0.905364	0	0	1.54488	1.59257	1.74163	1.32397	6.07207	13.5881	3.08256	2.53066
Locus_2478_Transcript_7/7	Signal peptide peptidase-like 2	SIGNAL PEPTIDE PEPTIDASE-LIKE 3	9.03481	6.43263	5.61319	8.64543	4.71431	3.77193	4.93349	4.79265	10.5284	11.0366	10.3872	7.87004	12.4357	7.31668	6.49547	7.11924	4.68645	4.73284	5.15267	3.34815	5.00727	4.47908	4.93085
Locus_17131_Transcript_1/1	Protein RALF-like 16	RALF-like 16	0.350383	0	0	6.18383	1.98333	3.76977	2.96668	6.43147	144.267	136.314	462.432	224.072	5.36901	0	0	2.69279	3.70344	2.54573	2.73106	41.2579	85.4408	23.393	12.757
Locus_13303_Transcript_1/1	SWI/SNF chromatin-remodeling complex subunit SWI1	RPM1-interacting protein 4 (RIN4) family protein	0.786825	0.00753248	1.49273	0.990801	0.16297	3.75924	0.781905	0.747472	33.0544	47.8798	90.5484	73.2953	2.33031	0	0.309054	0.232678	0.439204	0	0.0872997	10.9286	29.8447	5.46488	5.26882
Locus_9857_Transcript_1/1	Two-pore potassium channel 5	Ca2+ activated outward rectifying K+ channel 5	1.07323	2.4143	4.2266	7.89129	3.39429	3.72153	1.62543	1.50042	5.00675	7.11146	6.27773	8.24236	0.417527	1.28066	4.16901	3.08646	1.51809	0.6773	0.762208	1.07583	2.29754	0.125709	1.878
Locus_312_Transcript_17/34	Kinesin-like protein KIN-7F	ATP binding microtubule motor family protein	0.0171001	0.352227	0.37091	0.646171	0.285014	3.68434	0.460963	0.446931	6.57024	11.1579	19.3585	16.7929	0.335612	0.18375	1.07801	1.72529	0.63773	1.85033	1.23556	1.97109	6.56684	1.79039	1.13496
Locus_20790_Transcript_3/3	Major facilitator superfamily domain-containing protein 12	Major facilitator superfamily protein	4.76575	3.14923	2.17735	8.19948	2.42691	3.64368	4.12208	2.51919	10.2827	9.40713	8.854	9.65668	2.9591	1.87888	1.62941	2.46049	2.78302	2.85179	2.93721	2.03378	1.36172	3.92372	2.5535
Locus_53_Transcript_55/220	Probable serine/threonine-protein kinase PBL26	Protein kinase superfamily protein	4.66196	4.453	4.69442	4.48521	7.16467	3.62325	2.83022	5.12766	14.1466	23.8751	37.1405	28.4574	6.50771	6.64425	4.32415	6.44811	2.43278	3.82675	4.8216	4.11357	12.5399	5.16408	5.29191
Locus_5701_Transcript_1/2	Putative cysteine-rich repeat secretory protein 32	glycosyltransferase family protein 2	10.0115	11.8175	14.5685	29.3232	6.35785	3.57455	8.89906	5.26829	52.1828	27.5661	33.665	57.2247	4.80331	6.65291	12.2963	5.72996	5.03689	14.9008	8.77524	8.40642	7.1171	13.7152	17.5991
Locus_12354_Transcript_1/3	Protein NOI4	RPM1-interacting protein 4 (RIN4) family protein	0.977789	0	0	1.22005	0	3.5745	0.143388	0.430644	5.24426	25.5533	11.9375	15.7179	0	0	0	2.84836	0	0	0	1.41695	3.34244	0.234334	0.186118
Locus_6353_Transcript_2/2	Protein DETOXIFICATION 51	MATE efflux family protein	1.60468	1.32182	1.65285	5.38791	1.66678	3.54031	2.27557	1.84162	4.13723	9.02434	5.56038	10.9449	2.43844	3.47487	3.88992	3.43853	0	0.102522	0.427106	0.178251	1.11748	0.474517	2.12361
Locus_6060_Transcript_2/2	Putative glutamine amidotransferase GAT1_2.1	Class I glutamine amidotransferase-like superfamily protein	0	0	0	0	0	3.51974	2.63879	0.266158	2.57149	3.89455	7.676	6.2696	0	0	0	0	0	0	0	0	0.554183	0	0
Locus_22017_Transcript_1/1	Anaredoxin	HNH endonuclease	2.77239	1.5481	1.50572	1.51687	5.386	3.48908	6.22771	3.93294	3.69624	2.82709	3.66519	2.57772	2.86115	4.05693	3.6303	3.56453	3.9846	2.94161	3.24253	0.661143	2.09458	1.3127	0.405938
Locus_2580_Transcript_2/7	Probable trehalose-phosphate phosphatase 6	Haloacid dehalogenase-like hydrolase (HAD) superfamily protein	0.0768057	0.257375	0.0697061	0.240435	1.58894	3.45783	2.63372	2.32591	8.61497	6.9954	6.88683	4.59874	0.330334	0.251668	1.19625	1.89714	2.45688	0.331779	0.4041	0	0.816078	0.930782	0.295252
Locus_656_Transcript_22/22	Bifunctional UDP-glucose 4-epimerase and UDP-xylose 4-epimerase 1	UDP-D-glucose/UDP-D-galactose 4-epimerase 1	7.25003	6.48729	3.31036	3.91898	3.25315	3.30721	8.15736	6.56075	6.93528	8.68285	11.1287	5.67928	7.22789	5.62539	4.42316	3.73348	6.78979	8.81366	7.15164	2.48997	3.34547	4.63133	3.67823
Locus_1699_Transcript_1/6	ABC transporter B family member 11	P-glycoprotein 11	0.662081	1.01813	0.477436	1.54167	0.767601	3.26505	6.65605	5.0059	6.89064	4.0559	4.53952	6.70079	3.15418	2.49218	0.790887	0.944011	0	1.8659	1.35761	0.924036	1.11518	1.18941	0.84232
Locus_23719_Transcript_1/2	Glutamine-dependent NAD(+) synthetase	low-temperature-induced protein	0	0	0.902621	2.51863	4.15726	3.2587	1.68359	8.38502	50.8298	110.4	170.922	165.099	2.28447	0	0.0769111	4.83763	0.752603	2.61002	1.82468	13.6405	47.3641	8.68576	8.34263
Locus_22381_Transcript_1/1	RING-H2 finger protein ATL67	RING/U-box superfamily protein	3.16196	5.8079	3.15557	7.82995	6.05591	3.19935	2.2381	3.68187	4.01412	4.20941	3.68386	3.06105	2.09319	4.44128	1.64447	2.75673	1.08864	2.12736	1.79295	0	2.11808	0.228207	0.740412
Locus_16966_Transcript_2/4	Importin-9	ARM repeat superfamily protein	1.90793	2.00671	2.39717	0.0920966	6.79286	3.17725	4.32668	3.81765	2.43319	5.14488	3.46408	1.89959	3.87178	2.85782	3.21291	1.02864	2.15802	3.73795	3.37405	0	1.61919	0.289617	1.25937
Locus_5510_Transcript_2/2	G2/mitotic-specific cyclin-B	stress up-regulated Nod 19 protein	4.09602	3.53954	4.42691	6.99307	2.02522	3.16275	3.93355	4.37684	17.8914	5.6395	21.2282	12.902	2.45761	2.68747	2.25064	1.21882	3.01058	2.14007	2.03574	0.833435	1.36992	4.09667	1.06417
Locus_1786_Transcript_1/9	Dirigent protein 21	Disease resistance-responsive (dirigent-like protein) family protein	0.961944	2.56797	1.00962	1.79693	0.456312	3.14215	2.23523	0.930654	14.1138	12.6741	18.9729	13.9042	1.8761	4.48574	3.37543	4.00897	5.59733	5.78293	4.76489	5.70761	4.61497	11.6955	5.96334
Locus_16603_Transcript_2/3	NDR1/HIN1-like protein 6	Late embryogenesis abundant (LEA) hydroxyproline-rich glycoprotein family	9.32028	11.7533	6.92065	5.62162	3.25788	3.12924	3.74829	3.42437	9.71577	4.36152	7.46635	12.9098	5.29038	2.44861	1.89225	2.6531	0.951078	1.45067	2.69532	2.86142	1.83266	2.73544	1.8414
Locus_6418_Transcript_6/7	Probable protein phosphatase 2C 33	Protein phosphatase 2C family protein	7.3737	6.21153	8.63551	5.98464	4.32707	3.08411	4.6571	3.88825	6.6743	6.95375	9.65841	5.55527	6.81754	4.16656	6.58643	2.46873	3.34411	1.73953	2.43621	2.14456	2.45283	4.08868	4.0607
Locus_1773_Transcript_10/12	Probable glycerol-3-phosphate dehydrogenase [NAD(+)] 1, cytosolic	6-phosphogluconate dehydrogenase family protein	4.59564	4.07153	3.60753	4.35658	5.38458	3.07492	6.04989	6.92554	6.75458	4.88317	7.38541	8.7302	2.62293	2.06655	2.72437	4.28013	3.74878	3.571	2.71027	3.08414	2.58568	2.7233	1.98249
Locus_5840_Transcript_3/4	Probable glycosyltransferase At5g03795	Exostosin family protein	3.2154	5.31303	3.04403	4.08903	1.05509	3.06993	0.744248	0.852344	4.25503	3.52707	4.96096	9.21497	4.85198	2.87344	1.23891	3.34337	1.80555	1.7564	2.06342	1.6201	1.88697	2.15842	2.81484
Locus_10193_Transcript_5/6	Protein ANTAGONIST OF LIKE HETEROCHROMATIN PROTEIN 1	nuclease	7.20812	6.3805	9.49687	6.7775	3.28156	2.98879	4.14199	4.41076	3.45638	2.93363	2.93231	3.19683	4.27571	3.09694	7.61469	2.08423	2.47462	2.6317	3.16187	2.2159	1.48642	1.19801	1.34497
Locus_8452_Transcript_2/3	Ubiquinone/menaquinone biosynthesis C-methyltransferase UbiE	S-adenosyl-L-methionine-dependent methyltransferases superfamily protein	5.89753	3.97829	4.13529	4.28205	6.59016	2.9848	2.94535	2.50362	11.4711	6.53344	12.5346	7.24851	4.44946	3.98587	2.49531	6.23701	2.94104	2.61365	2.12394	4.00939	4.89469	5.34986	3.43907
Locus_4489_Transcript_1/4	Probable protein phosphatase 2C 4	pol-like 5	3.31616	4.32049	2.93777	5.0468	8.60388	2.95802	2.5872	4.65814	8.86026	11.6401	9.64814	8.36955	7.01444	13.15	4.87082	15.3325	12.1257	10.8047	13.6247	3.85214	3.48454	3.20555	3.17188
Locus_3203_Transcript_30/35	ABC transporter G family member 22	ABC-2 type transporter family protein	0.741167	1.35877	2.35319	1.92214	2.98547	2.94808	0.562284	0.834632	5.83055	3.82067	6.00839	5.37116	3.33151	51.5026	16.976	5.93426	0.740132	5.26937	5.03624	0	0	0.127331	0
Locus_21217_Transcript_1/1	Beta-1,3-glucosyltransferase	beta-1%2C3-n-acetylglucosaminyltransferase radical fringe protein%2C putative (DUF604)	2.99645	1.88188	1.77618	2.21296	1.88534	2.93265	2.81648	2.72741	2.89859	3.51073	4.17801	3.64684	1.89303	2.29788	0.830562	0.860877	1.42041	1.77211	1.41028	1.14928	1.68998	1.37217	0
Locus_2108_Transcript_8/9	Synaptotagmin-2	Calcium-dependent lipid-binding (CaLB domain) family protein	2.84956	1.4316	4.70886	0	0.760888	2.9211	1.41537	2.56406	5.23692	4.86244	4.0324	3.41353	1.63155	1.96114	2.44485	5.14442	0.996206	1.66032	2.68115	1.75359	1.76305	2.06802	2.99523
Locus_23448_Transcript_1/1	Calumenin-B	Calcium-binding EF hand family protein	5.71898	5.49942	4.16867	9.19118	4.32201	2.89994	3.18864	3.96921	25.6316	21.2929	34.4445	40.1416	6.14742	7.53038	5.65396	7.04578	3.8493	4.43831	5.49397	9.85065	15.5848	5.95245	8.06819
Locus_19988_Transcript_2/4	Protein OCTOPUS	hypothetical protein	2.66461	13.2564	13.7883	20.5368	1.00808	2.8397	6.88828	7.50518	29.9273	14.5527	33.4564	28.8487	0.377876	1.96865	8.93167	1.15158	1.65162	2.58225	2.25795	1.07662	0.515233	1.94072	2.70017
Locus_8264_Transcript_10/11	Cytosolic Fe-S cluster assembly factor NAR1	U5 small nuclear ribonucleoprotein helicase	3.16849	1.9953	3.02906	13.0769	0.579993	2.8254	14.035	12.7647	5.55355	3.20471	6.73098	8.10867	4.50039	3.52131	4.70781	1.03591	1.32749	3.79319	3.89355	3.03336	2.76364	1.91204	1.77598
Locus_5460_Transcript_3/4	G-type lectin S-receptor-like serine/threonine-protein kinase B120	S-locus lectin protein kinase family protein	1.33193	2.37565	0	2.83482	1.36778	2.81792	3.38711	2.7068	18.6521	23.4774	30.4548	8.25722	0.484233	4.20779	0.884072	2.09022	4.16433	1.96973	2.92831	1.54855	3.12849	6.3841	4.14468
Locus_10225_Transcript_2/3	Probable magnesium transporter NIPA3	magnesium transporter%2C putative (DUF803)	1.15881	0.423053	1.32703	1.36429	0.998235	2.81674	1.80519	3.01236	2.44629	2.6567	4.75759	3.72415	1.23673	0.955722	0.911601	0.152709	0.435559	0.784844	0.476338	0.349109	1.70324	0.530054	0.141842
Locus_10024_Transcript_2/2	Lipid droplet phospholipase 1	alpha/beta-Hydrolases superfamily protein	2.35951	1.8904	1.9287	3.64778	1.429	2.79258	1.89398	2.48134	3.71171	5.84697	4.71883	3.878	1.83818	2.52636	2.7554	2.14645	2.58401	2.32206	2.43874	0.450188	0.864561	1.37099	1.48872
Locus_2745_Transcript_5/5	Cytolysin	actin cross-linking protein%2C putative (DUF569)	4.77904	4.06391	3.24492	5.90388	2.87679	2.75073	1.24414	1.84134	6.95548	11.3071	15.6625	10.4922	4.09856	3.3087	2.17696	3.1617	2.32146	1.7992	1.78774	3.00751	3.74669	7.07489	3.72988
Locus_10610_Transcript_5/5	CRIB domain-containing protein RIC1	ROP-interactive CRIB motif-containing protein 1	1.6123	4.33986	2.45025	7.52292	0	2.73684	1.40789	0.401757	24.3693	32.6276	53.5288	42.4284	1.54225	0	0	0	0	0	0	5.06888	16.1069	3.08585	2.12091
Locus_17749_Transcript_2/2	Peroxidase 15	Peroxidase superfamily protein	10.8367	1.66485	4.45418	3.45336	2.49335	2.73401	3.13587	3.19954	107.089	71.8177	101.617	59.7514	5.77918	0	2.24	5.35618	6.56662	9.60209	6.10713	2.87456	11.4908	9.90979	7.70806
Locus_24098_Transcript_1/1	Solute carrier organic anion transporter family member 4C1	hypothetical protein	5.93664	5.46178	6.96597	11.9088	2.36136	2.67647	4.2715	6.49361	8.66576	5.64593	5.20232	7.07486	3.83616	2.74637	8.59495	1.69892	0	4.03361	1.76517	0.392082	0.206205	0.266992	3.03959
Locus_16896_Transcript_2/3	D-alanine--D-alanine ligase	transmembrane protein	2.24596	5.13864	1.01041	2.38368	0.240091	2.63153	3.95834	1.80403	5.79639	14.2367	11.4275	6.39256	8.36513	2.79435	1.94324	6.06791	3.92506	6.65833	0	0	3.61013	0.322261	0.111315
Locus_4629_Transcript_9/10	Transcription factor MYB73	myb domain protein 73	3.04803	7.27805	8.57297	8.30215	2.47043	2.594	8.39014	11.2827	18.2669	49.6581	35.6175	21.7079	0	3.72981	4.02182	12.4976	0.0868322	2.29342	0	0	1.21251	11.1163	0.23495
Locus_7788_Transcript_2/3	Type II inositol polyphosphate 5-phosphatase 15	Endonuclease/exonuclease/phosphatase family protein	3.8432	3.52159	3.83699	3.53489	2.40189	2.53279	2.66256	2.54835	8.85363	12.3985	16.6432	14.4954	3.67884	4.23117	3.54564	3.8562	3.23821	3.12736	3.07315	4.83179	7.3092	4.81746	4.43521
Locus_10391_Transcript_2/9	Agamous-like MADS-box protein AGL104	AGAMOUS-like 104	0	0	0	0	0	2.52816	0	0	8.39644	16.3307	38.0052	36.9997	0	0	0	0	0	0	0	1.57608	5.6529	2.02946	1.30644
Locus_994_Transcript_6/6	Protein NRT1/ PTR FAMILY 8.1	peptide transporter 1	0.26242	0	0.885613	0.826777	1.46174	2.48167	3.18669	6.61617	2.98918	6.77373	9.0822	9.83361	0.12226	0.0985637	0	4.58655	1.54618	3.35001	3.27941	1.38249	1.67022	2.33805	1.95581
Locus_5111_Transcript_5/8	Cytidine deaminase 1	cytidine deaminase 1	0	0	0.367874	0.896001	0	2.45526	1.0463	0	4.42704	5.10351	2.74108	9.75501	0	0.840386	0	0.753142	4.9944	0.277006	0.855658	0.145002	0.918092	0.146326	2.47028
Locus_7651_Transcript_3/3	Probable anion transporter 7	phosphate transporter 4%3B6	4.23606	2.47726	3.60575	4.26456	2.65481	2.39939	1.82809	3.21385	3.93219	2.60564	1.72174	2.814	1.96467	1.2966	2.40082	1.19143	1.50173	6.61643	2.42781	1.09281	1.10274	0.922485	1.34736
Locus_20689_Transcript_1/1	Phosphoglycerate mutase-like protein AT74	Phosphoglycerate mutase family protein	0	0	0.834588	0.737426	0	2.39665	4.0485	2.20655	3.89882	5.81354	5.37971	6.27223	0	0	0	0.0757916	0	0	0	0.0929568	0.704637	2.14588	3.44021
Locus_12279_Transcript_3/4	Zinc finger protein ZAT10	salt tolerance zinc finger	0	0.339344	0	0.324509	0.363634	2.36101	2.13794	2.49004	6.71412	7.3945	9.36712	3.02019	0.152888	0.488488	0	1.24032	0.806059	0.13232	1.00434	0	0.183295	2.41805	0.981431
Locus_6718_Transcript_4/5	Protein CfxQ homolog	AAA-type ATPase family protein / ankyrin repeat family protein	6.02657	10.984	7.86555	5.16003	6.89939	2.36032	4.60772	5.10735	13.5257	13.977	19.3719	20.7673	3.42919	6.51789	6.4817	11.3117	3.99816	6.90788	6.54642	3.17919	7.05837	4.96665	3.75413
Locus_1182_Transcript_24/44	NDR1/HIN1-like protein 13	transmembrane protein	1.75593	1.44792	1.92471	3.82738	2.59102	2.32969	5.40581	3.92665	41.1699	22.5392	40.1592	8.69248	7.10394	4.45127	6.47666	7.57515	7.73415	10.4115	7.69624	4.73497	6.22088	7.63483	5.78967
Locus_14684_Transcript_4/6	Lipid phosphate phosphatase delta	Phosphatidic acid phosphatase (PAP2) family protein	1.3875	1.26373	0.998174	1.82736	2.03314	2.32674	3.33855	3.43875	9.74874	13.2349	14.8791	15.8097	3.5349	2.48372	1.89663	2.09481	1.99069	2.13854	2.24339	3.84418	5.02592	3.22155	2.95885
Locus_21352_Transcript_1/2	Hypothetical protein At1g04090	vacuolar sorting-associated protein (DUF946)	2.86442	3.91359	2.19604	2.63927	4.19017	2.31006	3.65389	3.72122	3.64684	4.64246	5.97006	6.07157	3.63747	6.026	3.05796	5.61454	4.09985	3.25923	3.02972	1.07706	1.60836	2.18551	1.69409
Locus_9276_Transcript_8/8	Mitochondrial fission protein ELM1	fission ELM1-like protein (DUF1022)	7.11583	3.84274	4.86046	6.06938	3.09635	2.2987	2.25834	1.68622	4.74517	3.87135	2.35076	3.74533	3.38846	1.56839	2.61106	2.05905	0.754458	1.21987	1.41425	1.55172	2.08265	1.34894	1.63435
Locus_1141_Transcript_6/15	Chorismate synthase	D-tagatose-1%2C6-bisphosphate aldolase subunit	2.46377	1.51254	2.13802	3.25431	1.73352	2.26381	3.25648	1.47482	4.02489	5.12547	3.37333	3.71582	2.92181	3.12148	2.81534	2.48227	3.76668	2.44867	0.292182	2.00106	1.52635	1.99995	1.05324
Locus_583_Transcript_2/12	3-hydroxy-3-methylglutaryl-coenzyme A reductase 1	hydroxy methylglutaryl CoA reductase 1	2.19299	1.13064	2.15061	4.32549	2.90981	2.25734	5.21482	6.18938	5.89009	14.0585	12.4681	8.10467	3.76634	1.85527	3.29651	0.965428	1.66433	2.03249	3.42286	4.248	3.47564	3.44451	4.57036
Locus_7133_Transcript_2/2	Basic leucine zipper 19	Basic-leucine zipper (bZIP) transcription factor family protein	0	0	0	0.323806	0	2.24066	1.23189	1.92632	11.7363	21.5439	29.918	27.2456	3.6032	1.27092	2.01692	7.67604	7.79472	4.96278	6.40365	6.87153	11.7351	4.07931	3.04491
Locus_12239_Transcript_1/7	ABC transporter C family member 3	multidrug resistance-associated protein 3	3.37368	3.63262	3.61527	4.98631	1.27006	2.20431	5.84714	6.55836	30.8011	17.1804	8.26136	16.4663	3.04757	4.84013	6.49141	3.81765	2.43543	3.43894	4.21151	3.1072	4.17054	3.07001	4.70173
Locus_3286_Transcript_3/5	Amino acid transporter AVT1A	Transmembrane amino acid transporter family protein	12.865	12.2495	9.1287	9.0965	2.02709	2.19593	2.97664	2.45702	13.4412	22.5567	9.55836	7.70597	7.47366	10.012	9.36915	0.122774	0.715719	1.68719	1.33608	2.30129	4.59888	2.41972	2.86501
Locus_191_Transcript_15/29	TPR repeat-containing thioredoxin TTL1	tetratricopetide-repeat thioredoxin-like 1	6.54632	4.13085	3.18301	5.55807	2.88368	2.19225	0.722326	0.94471	4.20688	2.41181	3.87199	3.02971	1.49331	6.04918	2.91521	0.341931	1.27455	2.35134	2.83031	1.35715	2.43199	1.22922	0.846917
Locus_15063_Transcript_3/3	Subtilisin-like protease SBT3	Subtilisin-like serine endopeptidase family protein	2.3088	1.79313	3.15293	0.670791	4.75258	2.1885	2.3559	1.38728	27.6324	15.183	22.2108	11.0809	6.37315	1.235	2.85584	4.07254	1.44169	3.00048	3.92173	2.49894	3.01883	5.26261	4.03732
Locus_4500_Transcript_12/24	Potassium channel KOR1	STELAR K+ outward rectifier	2.64064	2.08138	0.5034	2.32981	0.99631	2.18498	1.75205	2.84446	2.74089	5.54175	4.43368	3.94777	1.76293	1.01498	0.281579	0.936516	1.04855	0.340947	0.193513	0.29511	0.500854	0.203806	0
Locus_9937_Transcript_1/1	Phosphatidylinositol 4-phosphate 5-kinase 4	phosphatidyl inositol monophosphate 5 kinase 4	4.33162	4.20106	4.44519	7.44861	3.39848	2.10446	1.81	2.59991	7.75514	14.6759	23.0823	18.709	3.05758	6.10855	5.00672	3.54893	5.27211	4.08518	4.66327	3.04052	5.3842	1.82568	2.14197
Locus_15398_Transcript_15/16	Protein TIFY 6b	jasmonate-zim-domain protein 3	4.6201	1.91515	3.65895	3.6482	0.438892	2.07093	2.49004	1.16695	17.015	43.2105	37.2781	27.8552	0	1.46822	1.60816	1.81613	0.188603	1.23703	0.759797	6.44683	12.0516	12.4343	11.4886
Locus_714_Transcript_5/6	Exopolygalacturonase (Fragment)	Pectin lyase-like superfamily protein	2.36738	4.54265	0.224105	5.45581	7.48678	1.99731	1.31735	1.84144	48.9444	56.9729	128.286	145.626	2.64199	5.02961	3.41282	6.67286	8.50618	2.31963	1.30746	15.7154	36.9902	4.62243	8.52343
Locus_12252_Transcript_1/1	TPR repeat-containing thioredoxin TTL1	tetratricopetide-repeat thioredoxin-like 1	2.66028	2.98616	5.16694	6.99337	1.72837	1.98438	2.23044	2.27498	28.2568	32.7591	42.8856	39.1262	4.38233	5.50435	6.28627	2.43656	3.53567	3.2135	3.70504	7.28826	18.0193	6.15233	7.98613
Locus_744_Transcript_1/3	ACT domain-containing protein ACR2	ACT-like superfamily protein	0	0	0	0	0	1.95107	1.2947	0.484392	8.91527	9.64309	10.5281	14.0906	0	0	0	0	0	0	0	1.87677	4.77952	0	0.117476
Locus_10189_Transcript_5/5	Probable calcium-binding protein CML32	calmodulin like 42	0	0	0	0	0.0670975	1.92809	0.958852	0.1683	12.0378	14.549	25.6616	20.1447	0	0	0	0.558348	0	0	0	2.79971	8.02826	1.08037	0.895115
Locus_12944_Transcript_1/3	Protein CHUP1, chloroplastic	actin binding protein family	3.27432	2.24736	0.949199	4.02161	1.25665	1.91165	1.5144	1.69841	2.12065	2.24084	4.23848	8.21884	0.242347	0	0	0	0	0	0	0	0.525583	0.0194786	1.23686
Locus_8176_Transcript_1/3	Trihelix transcription factor GT-3b	Homeodomain-like superfamily protein	0	0.855036	0.490109	0.17147	0	1.90189	1.70929	2.37488	3.53424	3.64163	5.63205	6.02568	1.6544	8.15032	2.85004	8.94778	2.81771	5.09589	4.89846	0.600196	0.532481	2.74162	1.36248
Locus_17713_Transcript_2/3		transmembrane protein	0	0	0	0.361737	0.213873	1.89871	0	0.439153	23.7296	43.7005	77.7071	76.0074	0	0	0	0.319744	0	0	0.0864914	4.63137	17.8207	4.14568	3.15017
Locus_2735_Transcript_30/30	ATP sulfurylase 2	Pseudouridine synthase/archaeosine transglycosylase-like family protein	0.806978	0.877937	0.760199	1.21422	2.75361	1.88435	0.550348	1.19997	4.29128	6.02311	4.64827	2.37319	0	0.311133	0	1.46673	0.114291	0.558442	0.111219	0.557357	1.18698	0	0.480423
Locus_21154_Transcript_3/3	Hispidin synthase	spindle assembly abnormal protein (DUF620)	0	0	0	0	0	1.87884	0	0	3.43284	6.99591	14.5229	8.14934	0	0	0	0	0	0	0	0.4516	3.09791	0	0
Locus_10818_Transcript_1/1	Putative glutamine amidotransferase GAT1_2.1	Class I glutamine amidotransferase-like superfamily protein	0	0	0	0	0	1.87237	0.558615	0	1.99352	4.69784	7.48042	4.48888	0	0	0	0	0	0	0	0	0	0	0
Locus_9192_Transcript_4/6	Myb-related protein 306	myb domain protein 94	1.09238	0.858681	1.39508	2.23908	1.64935	1.858	1.26109	2.53562	9.16481	7.96645	7.25576	7.62902	0	0	0.0565287	0	0	0	0	0	0	0	0
Locus_23710_Transcript_1/2	ACD11 homolog protein	Glycolipid transfer protein (GLTP) family protein	2.83326	4.27423	7.487	9.78425	5.86914	1.84103	6.29299	13.0232	28.2336	40.6464	90.5879	89.0949	3.84265	3.4918	6.21329	4.83725	1.61595	3.96977	2.37014	7.73385	21.8899	8.44562	6.87442
Locus_3010_Transcript_1/7	Protein RALF-like 19	ralf-like 19	0	0	0	0	0	1.83001	1.08227	1.90112	12.8011	15.5392	31.4719	24.8393	2.96202	0.6087	0	0	0	0	0	3.12452	8.47176	1.1342	0.946677
Locus_17715_Transcript_2/3	Phosphatidylinositol 3,4,5-trisphosphate 3-phosphatase and protein-tyrosine-phosphatase PTEN1	Calcium/lipid-binding (CaLB) phosphatase	2.82064	1.32727	1.92916	1.11482	0.889287	1.73766	1.38001	0.788283	8.18323	7.79302	16.6777	11.8751	1.77043	0.929598	0.801944	1.97459	2.29177	2.04149	2.35844	2.10615	5.25717	1.23956	1.27244
Locus_8068_Transcript_4/5	Probable calcium-binding protein CML45	Calcium-binding EF-hand family protein	1.55551	2.17688	2.28555	0.781504	3.55072	1.71962	0	0.298799	4.13844	10.1544	4.06677	5.26421	0.897411	4.49546	3.22779	0.415092	0.698074	0.447982	0	0.940856	0	0.439333	0.251564
Locus_1182_Transcript_27/44		late embryogenesis abundant protein	0	0	0	0.361944	0	1.66495	0.315303	0.531413	32.7476	14.298	25.7591	6.91798	1.38062	0.716099	2.69624	0.10145	1.89348	1.17769	0.797365	1.01425	0	1.36317	2.57194
Locus_17553_Transcript_1/5		ubiquitin-protein ligase	1.44948	1.67243	1.73728	2.03455	2.32488	1.65016	2.28498	2.4926	7.38453	5.8176	6.45316	10.3001	3.95469	2.54575	2.20511	2.73334	3.30148	3.18134	3.48894	1.15597	1.59458	1.6606	3.05498
Locus_4663_Transcript_2/10	Probable NAD(P)H dehydrogenase (quinone) FQR1-like 1	Quinone reductase family protein	1.12809	0.232801	0.762859	0.825063	0.806018	1.64118	1.40876	1.51095	6.8986	4.33002	4.26524	4.54291	1.07828	0	1.1269	3.01797	1.22529	1.4443	1.00378	1.49635	1.65277	1.82933	2.55366
Locus_93_Transcript_17/850	Arginyl-tRNA--protein transferase 1	arginine-tRNA protein transferase 1	2.50788	0.55632	0.830526	1.4542	1.16962	1.63811	1.73416	1.93698	2.12489	3.88033	3.00429	2.00749	2.50063	0.950863	0.369012	1.61927	1.89191	2.34772	1.54642	1.06522	1.54134	0.66147	1.56839
Locus_8647_Transcript_6/7	NAD kinase 2	thermosome subunit gamma	1.30541	1.84086	1.92655	1.94643	1.79793	1.63592	1.21861	2.15141	3.99472	3.58655	4.07826	4.76794	1.21248	3.384	2.18846	3.07306	1.26451	2.21914	2.12223	0.714337	2.3038	1.36734	1.77326
Locus_6786_Transcript_15/19	Copper-transporting ATPase HMA5	heavy metal atpase 5	6.63178	5.7987	25.7997	21.0652	1.95831	1.61372	3.17618	4.65706	14.5292	17.3164	26.0468	9.24607	2.23384	2.30337	6.79714	2.38027	1.52368	1.69911	2.12035	2.17909	0	0.515604	0.854801
Locus_2735_Transcript_5/30	ATP sulfurylase 2	Pseudouridine synthase/archaeosine transglycosylase-like family protein	0.243882	0.303216	0.837196	0.955875	1.31392	1.56498	0.809361	0.147058	2.36137	4.71693	3.11939	2.63072	0	0.871039	0.0347493	0.384059	0	1.24676	0.237106	0.0124232	0.75448	0	1.28502
Locus_20596_Transcript_3/3	Phosphoglycerate mutase-like protein AT74	Phosphoglycerate mutase family protein	3.01332	2.51791	3.92671	4.55757	2.3513	1.46183	2.51978	2.70535	3.32277	5.69274	6.99999	5.41613	0.7378	2.76058	1.88676	0.730419	2.24478	2.04473	2.01105	0.342495	1.94964	1.19008	2.38554
Locus_17380_Transcript_1/1	Transcription factor UNE10	basic helix-loop-helix (bHLH) DNA-binding superfamily protein	0	0	0	0.224157	0.103551	1.44682	1.24819	1.57821	3.16454	3.80702	1.9607	6.27678	0	0	0	0	0	0	0	0	0	0	0
Locus_1786_Transcript_2/9	Dirigent protein 21	Disease resistance-responsive (dirigent-like protein) family protein	0	0.442517	0	0.000443101	0	1.40848	0.627663	0.290005	5.58194	4.97584	8.67467	5.29333	0.0749385	1.31225	0.521102	1.47785	3.38096	2.69018	1.7708	2.04522	2.28595	3.40035	3.24162
Locus_716_Transcript_1/4	Protein CHLOROPLAST VESICULATION	histone deacetylase-like protein	0.331137	0.255524	0.269756	0.348267	0	1.40665	1.57099	0.388305	3.0965	5.55178	3.76392	3.39044	0.603877	0.630722	0.45395	1.60884	0.421436	1.43239	0.988205	0	2.36217	0.472711	1.09201
Locus_4910_Transcript_1/5	Inner membrane protein BB_0250	transmembrane protein	2.17988	0.902341	1.61963	2.24449	1.82761	1.29481	2.39158	1.92948	3.64198	3.74867	3.3316	2.41762	3.11314	3.47388	2.64768	2.69528	1.67082	2.89409	2.9838	0.895	1.66433	0.901665	1.69761
Locus_1109_Transcript_106/124	CBL-interacting protein kinase 23	CBL-interacting protein kinase 23	1.85651	4.30896	5.13504	1.39512	2.25291	1.25956	1.50303	3.56572	5.31628	7.63595	7.30266	5.55364	4.16399	4.52263	8.78586	3.15655	1.8228	4.30045	2.90452	0.583578	1.51375	1.55251	2.65171
Locus_5901_Transcript_2/10	Beta-glucosidase 44	B-S glucosidase 44	0	0	0	0.225408	0.0368623	1.25381	0.0399525	0.454136	22.0721	22.7912	90.4767	61.0551	0	0	0	6.84289	1.06987	0.0908333	0.0640346	5.58978	14.1347	5.54154	3.72664
Locus_18763_Transcript_3/5	Uncharacterized protein At3g28850	Glutaredoxin family protein	1.57938	6.57736	4.05421	3.85225	15.8527	1.23517	20.9489	2.42206	8.52394	8.88458	16.3819	11.961	3.24175	4.17129	4.12358	40.5495	2.95728	2.88939	2.84894	0.603003	5.24261	3.05728	1.03294
Locus_2376_Transcript_1/4	tRNA uridine 5-carboxymethylaminomethyl modification enzyme MnmG	mediator of RNA polymerase II transcription subunit	0.190138	0.898477	0.859193	1.01783	0.158839	1.10718	2.94873	0.323529	5.27799	4.65226	5.63044	5.50098	0	0	0.132223	0.308907	0	0	0	0	0	0	0
Locus_9192_Transcript_3/6	Myb-related protein 306	myb domain protein 94	0.883223	0.783588	0.983338	0.993768	2.20606	1.08205	1.83756	1.48729	6.02776	6.28461	4.6634	5.77935	0	0	0	0	0	0	0	0	0	0	0
Locus_4361_Transcript_16/24	Protein MEI2-like 4	MEI2-like protein 1	1.75112	0.867264	1.14054	2.05112	1.09875	1.05651	0.718416	1.53567	2.11559	3.73308	3.86297	3.49634	1.23428	0.469415	0.0968955	0.848077	0.391672	0.545052	0.314983	1.28008	1.70104	1.15816	0.00757671
Locus_1169_Transcript_2/9	Agamous-like MADS-box protein MADS1	K-box region and MADS-box transcription factor family protein	0.321018	0	0.0250098	0	0	1.03528	0.823759	0	1.8015	4.45918	5.39977	4.78104	0	0	0.263432	0	0	0	0	0	0	0	0.0426103
Locus_1355_Transcript_2/2	NDR1/HIN1-like protein 6	Late embryogenesis abundant (LEA) hydroxyproline-rich glycoprotein family	0.485868	0.390182	0.14438	0.64016	1.03355	1.03256	2.01605	2.56041	17.0154	19.2294	16.6376	18.1216	1.2611	1.52848	0.754611	2.49279	0.950335	2.44491	3.01851	0	0.363564	0.448078	0.835587
Locus_22025_Transcript_1/1	Aldehyde oxidase GLOX1	glyoxal oxidase-related protein	1.01522	0.461449	0.637174	6.90949	1.13779	1.02718	9.20098	7.24025	3.59582	2.35207	4.93943	3.39928	0.02237	0	0	0.330377	0	1.71337	0.126538	0	0	0	0
Locus_7781_Transcript_3/9	Putative leucine-rich repeat receptor-like protein kinase At2g19210	Leucine-rich repeat transmembrane protein kinase protein	0.246553	0	0	0.478108	0	1.02074	1.06557	1.80634	15.0496	16.6444	10.0792	7.33767	0	0	0	0.0989081	0	0	0	0	0	0	0
Locus_1159_Transcript_9/10	GDSL esterase/lipase At4g18970	GDSL-like Lipase/Acylhydrolase superfamily protein	0	0.321883	0.487116	1.81201	0.530618	0.992534	1.01433	0.243393	10.9571	8.63593	15.3753	1.44386	0	0	0	0	0	0	0	0	0	0	0
Locus_19004_Transcript_1/1	Metalloendoproteinase 3-MMP	Matrixin family protein	0.338218	1.90855	0.27651	1.37202	1.80965	0.987404	2.90338	3.66755	5.6881	7.31996	8.57853	7.79584	0	0	0	0	0	0	0.0364048	0	0.329858	0	0
Locus_9080_Transcript_1/1		hypothetical protein	0.112285	1.32057	0.259932	0.742707	0.167645	0.97506	0.56738	1.0919	2.27581	2.86284	3.95025	4.17135	0.497236	0	0.303801	4.03562	3.75943	0.896379	1.03051	0	0.646491	1.28655	1.54497
Locus_20335_Transcript_1/1	Transmembrane O-methyltransferase	ankyrin repeat/KH domain protein (DUF1442)	0.61166	0	0	0	0.0151249	0.952751	1.58964	1.85279	5.68814	12.9126	19.5954	13.7852	0	0	0	0	0	0	0	0.943538	5.99519	0.496757	1.02455
Locus_5111_Transcript_3/8	Cytidine deaminase 1	cytidine deaminase 1	0.502243	1.0172	1.17723	2.3572	0	0.952031	0.979299	0.138882	3.38998	4.47533	3.23385	6.8178	0	0.718734	0.63805	0.285399	1.15734	0.722119	0.261356	0.175318	1.29137	0.501489	2.60005
Locus_6463_Transcript_4/7	E3 ubiquitin protein ligase DRIP2	DREB2A-interacting protein 2	0.167667	1.56933	0.797016	1.88368	1.04107	0.914282	0.58361	0.652151	3.25336	3.8991	4.78922	3.81618	0.164078	2.21389	1.73744	1.68123	1.65655	0.795864	1.17499	0.391743	1.50459	0.741691	1.4991
Locus_4297_Transcript_25/25	Interactor of constitutive active ROPs 2, chloroplastic	ROP interactive partner 3	0	0	0	0	2.86621	0.89555	0.0414261	0.114266	5.9817	3.82904	1.71925	4.86525	0	0.053214	0	0	0	0	0	0	0	0	0
Locus_9615_Transcript_6/6	2-oxoisovalerate dehydrogenase subunit alpha 2, mitochondrial	Thiamin diphosphate-binding fold (THDP-binding) superfamily protein	0	0	0	0	0.634703	0.793568	0.551087	0.494012	3.99716	4.19061	3.65221	1.41673	0	0	0	0	0	0	0	0	0	0	0
Locus_10807_Transcript_1/2	3-octaprenyl-4-hydroxybenzoate carboxy-lyase	TRM32-like protein (DUF3741)	3.53426	2.6897	1.02478	6.87808	0.791977	0.768149	0.619051	1.22389	2.49122	5.80865	7.0552	13.6546	2.49825	1.1109	1.18852	1.22337	0.43221	0.148827	0.690651	0	1.42967	0.0819914	0.310959
Locus_13261_Transcript_1/3	Sugar transporter ERD6-like 16	Major facilitator superfamily protein	1.28788	1.38294	1.81048	1.19157	3.0365	0.712211	1.33562	0.970224	2.73972	5.53002	2.265	2.10333	3.67173	2.01264	1.91293	5.95497	2.1562	3.05392	2.46804	0.423617	1.3044	0	0.558619
Locus_19275_Transcript_1/1	Uncharacterized protein At1g76070	hypothetical protein	15.1241	1.24365	2.05279	0	0	0.679505	1.19192	1.33092	2.15768	3.87926	3.95649	3.32035	2.98503	0	0	0	0	0	0	0	0	0	0
Locus_21204_Transcript_1/2	GDSL esterase/lipase At5g45950	GDSL-like Lipase/Acylhydrolase superfamily protein	0	0.667189	1.7429	2.49689	0.732874	0.671573	0	0	19.9875	9.18919	13.4115	4.93254	0	0	0.787295	0	0	0	0	0	0	0	0
Locus_19937_Transcript_1/1	Ethylene-responsive transcription factor ERF003	Integrase-type DNA-binding superfamily protein	0.509904	0.00491548	0.688197	1.93018	2.97043	0.617454	1.61869	1.25315	19.6598	42.625	13.9891	14.1182	0.845369	2.82796	3.26513	1.81755	6.47639	2.58936	2.29861	2.95546	1.57048	4.92702	8.66576
Locus_23415_Transcript_3/3	Dehydrogenase/reductase SDR family member 7	NAD(P)-binding Rossmann-fold superfamily protein	1.27667	0.0073173	0.55596	0.91943	0.91931	0.598465	0.301046	0.679902	3.93245	2.38045	4.49432	2.14197	0.84978	0	0.349673	0	0	0	0	0.173824	0	0	0.135413
Locus_17232_Transcript_1/4	Probable serine/threonine-protein kinase PBL26	Protein kinase superfamily protein	2.7071	1.22179	1.55528	2.5392	0.980181	0.590992	0.999241	1.43405	10.9266	16.9636	30.0244	28.7872	2.21189	1.37463	1.27251	1.89178	1.57617	1.45904	0.853267	4.68763	8.43874	1.97291	2.67656
Locus_6042_Transcript_11/11	L-type lectin-domain containing receptor kinase SIT2	Concanavalin A-like lectin protein kinase family protein	0.488499	0.0846548	0.651954	0.883662	2.10113	0.585857	0.43972	1.23956	5.75206	4.85252	6.54019	5.85138	2.67534	3.38091	3.21099	6.94838	3.55358	4.06533	3.3111	2.03949	1.76402	2.99206	1.76537
Locus_20880_Transcript_1/2	Immunoglobulin superfamily member 2	ARM repeat superfamily protein	1.26556	2.50393	2.19018	1.70448	0.630847	0.532535	0.496859	2.16523	2.15539	1.61307	2.24777	4.01233	2.57468	3.84601	1.78211	1.6049	1.46203	0.936161	0.772504	0.814721	0.37586	0.987146	0.535921
Locus_21509_Transcript_1/1	BTB/POZ domain-containing protein At5g41330	BTB/POZ domain with WD40/YVTN repeat-like protein	1.00265	0	0.142611	0	0.666139	0.488891	1.01255	0.351689	2.1223	3.58664	3.4642	4.17833	1.10853	2.4109	0.404094	2.35708	1.91452	2.49333	3.35062	0.731558	1.31873	0.32972	0.37037
Locus_5836_Transcript_10/10	DUF21 domain-containing protein At2g14520	CBS domain protein (DUF21)	1.44675	1.22164	1.80973	0.996285	0.825531	0.476806	0.502529	0.56812	5.43564	9.74248	10.9825	5.65771	0.722345	1.26414	2.19423	0.521322	0.162993	0	0	0	0.300957	0	0.623164
Locus_7531_Transcript_8/11	Probable apyrase 6	GDA1/CD39 nucleoside phosphatase family protein	0.369609	0.386333	0.14182	0.395693	0.786116	0.376148	1.00844	1.72245	3.49918	2.77585	2.17163	2.05753	0.937009	0.0646532	0.566276	0.843616	1.1525	1.34209	1.19535	0.77938	1.15039	0.596848	0
Locus_7900_Transcript_2/4	Vacuolar cation/proton exchanger 5	cation exchanger 5	0.332076	0.799039	1.36213	0.227545	0	0.355759	0	0.654131	2.91357	5.16675	7.54525	8.75187	3.08875	3.01702	0.535332	0	0.293923	0	0.0294476	0.928625	2.69515	0.0873281	1.47502
Locus_6042_Transcript_9/11	L-type lectin-domain containing receptor kinase SIT2	Concanavalin A-like lectin protein kinase family protein	0	0.00918686	0.0622553	0	0.677533	0.305264	0.576277	0.750641	3.78202	3.09822	4.22698	3.41083	0.886306	1.04445	1.14241	3.3752	3.25015	2.8358	2.79843	1.079	0.364702	1.49664	1.11254
Locus_8626_Transcript_18/20		hypothetical protein	11.5955	0.716034	0.925005	6.23634	1.02597	0.186238	0.528739	1.82693	11.2371	7.52669	14.9535	1.76085	9.76029	4.98372	0.848925	1.88042	13.1994	0.165624	0.535719	0	0.352337	0.709026	0.415308
Locus_7824_Transcript_2/3	Agamous-like MADS-box protein AGL65	AGAMOUS-like 65	0.273823	0.684959	0	0.187144	0.39956	0.170066	0.0963175	0	6.29366	11.0357	17.0759	23.4089	1.31665	0.892948	0.684009	0.321464	0	0.0725749	0	2.38322	4.44418	1.621	1.10376
Locus_1813_Transcript_1/3	Reticulon-3	hypothetical protein	0	0	0	0	0.651622	0.0864402	0.200109	0	8.74456	6.26451	8.10839	17.0423	0	0	0	0	0	0	0	0	1.18961	0	0
Locus_10417_Transcript_1/1	Pre-rRNA-processing protein TSR2	Pre-rRNA-processing protein TSR2%2C conserved region	0	1.42099	0.08296	2.27728	0.334835	0	0.0024091	0	8.30204	10.6464	15.109	24.3013	0.436324	0	0	0.139226	0.163832	0	0	2.03818	4.56588	1.06401	1.60291
Locus_11002_Transcript_1/2	Protein ALP1-like	nuclease	1.59547	0.443694	0.9918	1.22861	0	0	0	0.614886	3.60844	1.83603	2.34412	1.95431	2.81502	1.27911	1.79074	1.55791	0.62422	0.98929	2.06374	0.230975	0.991005	0.335098	0.270074
Locus_12239_Transcript_2/7	ABC transporter C family member 3	multidrug resistance-associated protein 3	0.453006	0.758658	0.687586	1.62229	0	0	1.12283	1.82296	9.80706	4.85983	2.50593	5.17497	0.522811	1.42251	1.3097	0.561005	0.0167185	0.641191	0.753591	0.183271	0.795656	0.375909	1.08881
Locus_14412_Transcript_1/1	Isoprenyl transferase	Plant calmodulin-binding protein-like protein	0	0	0	0	0	0	0	0	5.36559	14.5637	16.2781	16.5401	0	0	0	0	0	0	0	1.05075	3.44231	0.539841	1.08283
Locus_17232_Transcript_2/4	Probable serine/threonine-protein kinase PBL26	Protein kinase superfamily protein	0.586959	0.107977	0.559424	0.954706	0.192113	0	0	0.199852	8.0533	12.839	22.1577	21.1638	0.876083	0.576137	0.495644	0.155313	0.284645	0.591487	0.523736	1.41457	4.17229	1.18234	0.49216
Locus_18555_Transcript_1/1	Bark storage protein A	Phosphorylase superfamily protein	0	0	0	0	0	0	0	0	4.62015	5.63139	8.42606	5.00022	0	0	0	0.150859	0.16452	0	0	0	0	0	0
Locus_20775_Transcript_2/2	Thioredoxin F2, chloroplastic	thioredoxin F2	0.497923	0	15.2626	1.58785	6.39971	0	0	5.69486	1.74157	7.40587	4.77135	2.98942	1.37508	3.42276	1.27505	0.841053	7.57138	0.804943	3.66375	0.159356	0	0	0.6597
Locus_3328_Transcript_1/1	3-hydroxy-3-methylglutaryl-CoA lyase, cytoplasmic	PAR1 protein	0	0	0	0	0	0	0	0	3.55262	6.09296	9.69297	7.43673	0.61368	0	0	0.119909	0.791816	0	0	0	0	0	0
Locus_7397_Transcript_3/11	Protein TIFY 10b	TIFY domain/Divergent CCT motif family protein	1.0496	13.9567	1.63958	4.3599	1.3679	0	0.0441231	0.660275	5.27039	4.94977	11.5406	13.5966	2.35948	3.76618	0.447157	1.52146	1.06831	0.691022	1.20758	0.319838	0.787666	1.11419	2.69359
Locus_8911_Transcript_6/6	Peroxidase 4	Peroxidase superfamily protein	1.79187	0.0705767	0.666878	0.949768	2.30368	0	1.56551	5.43029	21.8641	18.8237	94.1498	19.848	0	0.655756	15.5763	0.401766	0	22.0935	8.09035	1.20114	3.47637	2.76192	0.798504

## Sheet: PreHot_F (58)
Gene ID	SWISS_PROT	Araport	Pre_F1	Pre_F2	Pre_F3	Pre_F4	Hot_F1	Hot_F2	Hot_F3	Hot_F4	Post_F1	Post_F2	Post_F3	Post_F4	Pre_P1	Pre_P2	Pre_P3	Hot_P1	Hot_P2	Hot_P3	Hot_P4	Post_P1	Post_P2	Post_P3	Post_P4
Locus_110_Transcript_12/119	Phosphoenolpyruvate carboxylase, housekeeping isozyme	phosphoenolpyruvate carboxylase 3	11302.9	14245.8	13098.7	11860.4	4989.94	4895.54	5094.72	5300.82	2682.25	1617.81	1977.07	4877.88	3026.22	3971.01	7747.99	1774.32	1201.23	1374.05	1713.48	1269.99	1050.98	1151.92	2297.2
Locus_175_Transcript_384/384	Cysteine proteinase RD21A	Granulin repeat cysteine protease family protein	925.086	701.506	330.179	843.504	3193.12	3391.94	3210.12	3669.98	4861.54	6859.09	2986.31	4471.68	236.877	90.6244	145.605	396.142	1276.12	819.513	808.447	12767.4	20576.8	8889.45	7735.17
Locus_270_Transcript_88/405	Agamous-like MADS-box protein TM6	K-box region and MADS-box transcription factor family protein	5047.28	5770.15	3351.88	3727.33	4883.77	3100.24	4137.33	4318.33	215.692	138.745	235.036	403.114	1433.75	1110.76	1525.49	453.789	378.258	380.463	500.995	45.0913	49.4555	129.063	146.824
Locus_1757_Transcript_18/60	RNA demethylase ALKBH10B	oxidoreductase%2C 2OG-Fe(II) oxygenase family protein	4129.56	3703.52	4148.81	3636.19	3032.17	1997.04	2945.36	3041.45	533.161	749.126	362.772	961.741	1615.37	1480.35	2496.3	1012.64	724.991	1081.3	1341.88	201.862	219.38	284.466	609.534
Locus_330_Transcript_18/23	Pyruvate dehydrogenase E1 component subunit beta-1, mitochondrial	Transketolase family protein	1080.27	1171.44	912.024	891.424	1499.62	1006.01	970.472	1036	353.073	394.017	446.41	496.756	423.148	397.866	564.004	498.386	402.52	420.39	510.95	253.984	270.307	324.451	340.885
Locus_954_Transcript_7/12	Probable fructokinase-3	pfkB-like carbohydrate kinase family protein	1442.27	1665.16	1574.66	1610.27	585.467	581.737	644.193	615.56	130.627	164.092	144.131	228.295	325.883	274.183	717.672	200.908	155.329	162.339	189.847	106.525	96.3488	98.8832	155.368
Locus_1488_Transcript_18/29	Probable beta-1,3-galactosyltransferase 8	Galactosyltransferase family protein	393.318	163.132	333.37	311.933	380.266	433.974	563.28	768.533	18.2831	4.03705	13.421	22.7166	107.968	22.1577	61.188	36.1242	21.556	18.0135	14.6403	0.732317	2.64329	9.25173	0.970636
Locus_178_Transcript_40/141	Protein RKD5	RWP-RK domain-containing protein	112.73	111.082	148.509	164.034	601.707	399.432	576.819	703.843	60.8231	68.3117	38.2979	73.0312	51.6328	51.4861	66.8479	117.653	90.7396	90.6196	72.5317	29.86	47.4652	45.5446	49.3721
Locus_432_Transcript_1/18		Pollen Ole e 1 allergen and extensin family protein	1221.49	1019.23	1395.43	1682.94	959.361	353.256	162.894	229.685	724.753	76.3985	218.69	405.958	286.668	162.76	635.687	54.3546	42.5654	25.8964	30.2102	170.78	352.439	247.407	102.693
Locus_2255_Transcript_17/17	Dihydrolipoyllysine-residue succinyltransferase component of 2-oxoglutarate dehydrogenase complex 1, mitochondrial	Dihydrolipoamide succinyltransferase	364.343	439.198	331.655	282.056	299.108	340.852	360.426	341.617	156.505	191.314	216.474	252.978	174.292	139.697	188.815	149.418	170.74	162.267	168.772	100.37	118.504	131.327	196.081
Locus_15506_Transcript_1/14	Stem-specific protein TSJT1	aluminum induced protein with YGL and LRDR motifs	991.245	1215.55	433.369	690.358	492.002	317.409	204.034	296.122	127.75	85.7043	334.426	256.388	187.579	183.093	193.547	28.2622	18.7928	8.25505	14.821	5.37436	19.1726	62.5226	48.8204
Locus_1938_Transcript_8/10	Putative defensin-like protein 83	low-molecular-weight cysteine-rich 46	98.0935	50.5221	61.4487	79.8094	902.616	284.002	468.159	910.876	15.5849	5.15597	9.71235	17.0686	26.7768	6.38345	11.2211	69.3057	29.5139	24.7911	21.7051	3.04865	3.53481	9.13333	5.78166
Locus_15484_Transcript_5/5	Fumarate hydratase 1, mitochondrial	fumarase 1	565.294	560.848	395.102	327.527	229.644	224.851	176.928	180.312	160.321	99.4794	154.423	163.874	131.839	107.236	207.874	104.851	87.9339	101.929	103.041	84.0223	62.083	65.0108	89.6644
Locus_3760_Transcript_10/23	Urea-proton symporter DUR3	urea-proton symporter DEGRADATION OF UREA 3 (DUR3)	231.263	117.662	163.652	197.024	226.085	221.735	133.191	158.537	46.2205	33.8917	166.326	57.4592	80.4809	47.3455	83.2014	41.9812	41.7909	31.2778	37.9998	8.29742	16.8096	39.4	35.0244
Locus_742_Transcript_8/28	Transcription factor ABORTED MICROSPORES	basic helix-loop-helix (bHLH) DNA-binding superfamily protein	335.998	209.729	291.544	222.808	232.587	186.42	220.852	239.918	15.6169	6.79746	13.3102	23.6642	108.361	31.6032	95.3234	33.4719	38.3698	20.8909	35.5864	6.33137	6.08887	11.6178	6.80589
Locus_178_Transcript_46/141	Protein RKD5	RWP-RK domain-containing protein	58.1388	50.1435	62.6061	78.1012	186.321	171.273	254.378	309.279	27.1085	16.0691	29.2649	17.5062	15.2393	26.2563	30.8521	32.8106	17.9335	41.4148	34.6883	8.16002	10.9054	17.4845	16.7206
Locus_5900_Transcript_7/12	NAC transcription factor 25	NAC domain containing protein 25	87.0695	139.006	131.836	185.103	281.297	171.271	193.781	339.794	44.445	106.162	81.4627	200.649	29.3615	39.0901	74.9458	42.1457	24.415	25.8685	24.1576	42.8978	71.1091	54.1988	146.068
Locus_3529_Transcript_7/12	Probable phytol kinase 2, chloroplastic	Phosphatidate cytidylyltransferase family protein	381.966	243.515	368.628	414.494	129.436	171.085	175.084	183.189	60.1671	114.108	79.2958	93.301	132.948	87.3046	199.544	71.2519	81.338	68.4754	60.2681	46.3114	63.9682	46.4337	75.1849
Locus_1637_Transcript_1/21	Cytochrome P450 90D2	cytochrome P450%2C family 90%2C subfamily D%2C polypeptide 1	130.602	107.518	103.137	163.326	106.607	100.342	165.77	168.545	21.5407	48.282	25.1907	19.0054	67.6487	42.0951	63.1428	37.1096	29.416	39.618	51.7528	11.9656	17.0874	21.2564	27.3039
Locus_143_Transcript_4/10	Protein STRICTOSIDINE SYNTHASE-LIKE 10	Calcium-dependent phosphotriesterase superfamily protein	3.33929	6.66012	8.89224	9.60306	41.313	98.3273	116.261	205.097	3.16887	0	2.75461	3.16246	0.0640788	0.256549	1.51568	3.97124	3.37413	1.39532	2.31731	0	0.0274522	1.72056	0
Locus_15506_Transcript_13/14	Stem-specific protein TSJT1	aluminum induced protein with YGL and LRDR motifs	249.535	206.116	179.123	187.729	109.254	87.5303	72.3389	95.8438	34.6198	26.8558	110.783	61.5189	61.5795	36.3549	90.1858	27.204	19.9671	24.3155	24.5111	7.96917	9.01131	25.8286	11.6023
Locus_175_Transcript_121/384	Protein STRICTOSIDINE SYNTHASE-LIKE 13	Calcium-dependent phosphotriesterase superfamily protein	152.777	144.816	120.087	108.217	124.303	87.0577	96.4813	97.1227	54.5413	42.2081	31.3896	40.8107	63.293	39.0762	38.4733	29.7107	24.1312	45.3676	34.5477	14.5502	26.6655	14.4727	29.9945
Locus_3944_Transcript_16/17	Protein NRT1/ PTR FAMILY 6.1	Major facilitator superfamily protein	42.6683	45.7571	69.56	80.7167	36.0816	86.617	66.3133	49.5531	9.05728	8.25753	14.0353	32.2607	8.32937	5.96763	20.4836	12.215	11.1468	10.0425	9.91839	6.28638	9.312	8.7264	19.5761
Locus_906_Transcript_1/4	3-ketoacyl-CoA synthase 7	3-ketoacyl-CoA synthase 7	3.80837	11.9497	9.14829	9.51556	96.5248	70.4118	135.117	226.182	3.73844	0.033498	1.78689	3.75055	1.36709	1.86336	2.02749	7.83311	3.97209	4.01001	2.76526	0	0	2.09442	0
Locus_840_Transcript_108/162	Endoribonuclease Dicer homolog 3b	dicer-like 3	123.078	119.03	147.228	144.206	55.7829	64.1968	61.6019	48.804	13.8582	15.7499	15.4464	17.2665	63.9521	51.1173	44.752	22.6061	17.3463	22.4272	21.3947	8.92929	24.1776	16.2027	12.7001
Locus_3944_Transcript_2/17	Protein NRT1/ PTR FAMILY 6.1	Major facilitator superfamily protein	29.5886	35.9768	46.6163	56.2975	28.6403	62.1499	51.3306	38.7485	6.21216	4.81585	10.8338	25.5358	7.39741	3.14568	12.2221	9.92728	8.09099	6.86634	8.24669	5.35523	8.25345	6.26996	15.5617
Locus_91_Transcript_13/60	Stearoyl-[acyl-carrier-protein] 9-desaturase 1, chloroplastic	Plant stearoyl-acyl-carrier-protein desaturase family protein	115.089	95.3888	74.6081	138.298	84.6807	58.3124	139.446	161.35	26.6337	20.4224	27.3221	22.0078	31.7042	11.9426	35.0688	16.7081	7.87592	13.6501	8.4685	15.4422	11.3646	13.9933	15.3567
Locus_178_Transcript_39/141	Protein RKD5	RWP-RK domain-containing protein	16.6939	12.8916	9.0637	17.2673	50.2456	57.3286	84.0604	123.014	6.41318	4.68767	2.96185	10.6104	1.83441	0.829748	3.67933	6.86844	8.95229	8.41595	10.4517	0.199097	1.07798	4.25211	0
Locus_10724_Transcript_3/3	Cytochrome P450 703A2	cytochrome P450%2C family 703%2C subfamily A%2C polypeptide 2	327.56	227.212	222.115	282.775	165.391	56.5603	102.671	242.496	7.36951	3.04729	3.63761	6.89116	100.47	35.4339	48.0856	33.2665	17.0917	19.2325	17.4537	11.526	17.8161	7.64931	9.29546
Locus_110_Transcript_69/119	F-box/kelch-repeat protein At1g67480	Galactose oxidase/kelch repeat superfamily protein	31.1348	41.7099	31.716	41.6346	62.2216	43.7519	30.6392	35.3214	46.9711	56.9935	91.562	39.941	14.3575	13.7535	23.4778	19.2347	19.4263	19.0995	15.538	19.2079	37.9884	34.7736	32.9177
Locus_1076_Transcript_4/16	External alternative NAD(P)H-ubiquinone oxidoreductase B3, mitochondrial	NAD(P)H dehydrogenase B3	141.002	213.311	132.872	182.735	80.8152	42.689	77.0842	75.6866	74.0989	71.4208	70.5059	69.7166	51.3931	56.7667	75.0764	24.6117	21.9606	25.0901	26.451	41.0284	25.3553	35.7642	51.3866
Locus_913_Transcript_3/11	Arsenate reductase 2.2	Rhodanese/Cell cycle control phosphatase superfamily protein	44.3419	55.632	59.8398	61.8009	41.3933	40.8885	50.6371	55.2969	24.3296	29.8928	21.7901	32.9135	22.6784	21.476	35.0663	19.0884	20.1655	16.8144	21.777	10.916	15.587	17.3674	18.1351
Locus_4640_Transcript_11/21	Transcription factor GAMYB	myb domain protein 33	21.6556	17.9736	21.8875	26.9023	44.2234	37.138	42.8315	64.5267	5.87541	12.061	16.9192	19.8397	11.4552	7.89052	9.12235	7.25428	4.77005	5.01701	5.48723	2.37399	5.00933	7.74468	6.78967
Locus_17459_Transcript_3/3	UDP-glycosyltransferase 73D1	UDP-glucosyl transferase 73D1	45.7287	43.1426	48.3629	71.5772	60.0194	35.6103	68.2883	98.7247	69.2396	78.4672	71.239	68.4679	11.654	15.7159	15.6411	6.72165	25.7985	8.94036	13.9895	46.0095	41.7287	15.7815	20.1036
Locus_4479_Transcript_2/2	Mitogen-activated protein kinase kinase kinase 20	mitogen-activated protein kinase kinase kinase 19	23.6519	35.6316	28.445	43.3281	31.3726	29.9426	23.5981	23.4325	0	0	0	0	3.74405	3.66444	10.6619	0.392946	0.264918	0	0	0	0	0	0
Locus_4455_Transcript_2/4	ABC transporter G family member 26	ABC-2 type transporter family protein	33.419	15.9426	27.3625	20.4017	193.032	26.5346	54.4409	146.105	3.67742	0.707862	0.95777	2.78494	8.03319	3.89496	7.43048	16.2782	2.00296	4.29753	5.60511	0.576022	1.74843	2.39014	1.17101
Locus_265_Transcript_9/28	7-deoxyloganetin glucosyltransferase	UDP-glucosyl transferase 85A2	21.2951	20.3213	13.9687	14.386	25.4841	25.5156	12.7607	17.3388	0.312656	35.2905	14.6792	11.459	0.464611	0.288549	2.98958	0.535572	0.59364	0.713487	1.08915	0	0.952294	0.736342	1.67129
Locus_265_Transcript_14/28	7-deoxyloganetin glucosyltransferase	UDP-glucosyl transferase 85A2	23.5075	32.9958	19.8395	14.4379	22.5905	20.4824	16.6001	20.4018	0	45.3247	15.6429	15.4046	1.7076	0.0458945	3.59508	0	0	0.810548	1.33301	0	0.327802	0.563249	3.6714
Locus_15820_Transcript_1/2	Universal stress protein PHOS32	Adenine nucleotide alpha hydrolases-like superfamily protein	10.7669	11.119	9.33731	13.2625	23.4184	17.9235	37.1353	28.9171	2.23972	0.704436	2.52152	2.5141	6.93439	3.63628	5.77366	10.47	11.6115	4.69704	6.1808	1.21692	4.62235	2.28788	5.14446
Locus_10607_Transcript_1/1	Flavanone 3-dioxygenase F3H2	flavanone 3-hydroxylase	10.7146	13.2321	22.9637	20.0666	48.2669	17.0785	29.0144	34.3975	2.99108	3.67634	8.89876	4.24849	1.62211	1.76381	7.48534	2.17713	2.93584	2.00807	1.34457	16.2666	7.41414	3.02807	0.820553
Locus_8872_Transcript_4/6	4-coumarate--CoA ligase-like 1	acyl-CoA synthetase 5	481.742	260.352	426.155	346.015	20.4669	14.5068	24.0495	28.765	7.72337	6.48453	18.5685	10.0656	119.519	36.5556	81.783	5.92938	9.05093	5.99236	4.66252	3.63665	5.35235	8.22023	9.61355
Locus_11422_Transcript_1/3	Probable sulfate transporter 3.5	sulfate transporter 3%3B5	15.5057	9.30258	11.9803	11.4072	3.97578	14.4124	12.1663	11.8619	3.1118	10.0767	12.6331	21.8742	4.2553	0.621521	2.97036	1.52215	1.23741	0.227346	0.0730888	2.73054	3.44703	2.11238	0.552736
Locus_110_Transcript_70/119	F-box/kelch-repeat protein At1g67480	Galactose oxidase/kelch repeat superfamily protein	8.11222	10.2551	5.93272	7.87902	12.9219	14.2841	10.2092	5.6807	12.263	13.6157	27.2584	8.64443	2.63145	3.02679	4.81409	3.8389	4.88502	3.45983	3.35968	5.39972	10.5012	7.35497	4.88461
Locus_10133_Transcript_1/4	Dihydroflavonol 4-reductase	dihydroflavonol 4-reductase	5.45791	9.1525	11.7167	10.14	17.6458	12.739	11.0266	17.777	3.97489	5.03775	14.8234	9.91277	0	0	3.46824	0	0.0343212	0	0	4.07333	1.29031	0.0137059	0
Locus_17033_Transcript_4/5	E3 ubiquitin-protein ligase At4g11680	RING/U-box superfamily protein	10.3601	4.70397	6.29226	6.90181	7.38753	12.5434	5.42182	6.17227	0	0	0	0	3.48606	1.52959	1.08157	0	0	0	0	0	0	0	0
Locus_8233_Transcript_1/3	Retrovirus-related Pol polyprotein from transposon RE1	cysteine-rich RECEPTOR-like kinase	4.24934	4.3603	1.75756	5.4321	5.30422	11.0475	14.7107	11.2275	0	1.17699	0	0.57859	1.46966	0	0	0	0	0	0	0	0	0	0
Locus_21648_Transcript_1/5	Heavy metal-associated isoprenylated plant protein 39	Copper transport protein family	11.5072	15.9341	9.71451	8.18535	3.4063	10.5997	6.94617	7.53345	0	0.316095	0.155103	0.668441	4.53988	4.7971	2.63811	0.656847	0	0	0.0567359	0	0	0	0
Locus_1791_Transcript_3/11	Transcription factor TCP4	TCP family transcription factor 4	19.7024	67.8743	48.4593	43.1843	26.0689	10.0497	14.8363	15.7025	20.7642	5.33632	10.2403	13.9824	9.3778	7.27173	13.9435	1.18284	2.23081	0.931586	1.7911	2.15884	3.2372	12.2841	3.68031
Locus_11112_Transcript_3/6	bZIP transcription factor TGA10	bZIP transcription factor family protein	5.40039	5.89249	8.10743	10.0818	6.5222	7.30104	9.32166	10.927	0.141495	1.26911	0.95494	2.86314	1.87659	0	1.59672	0	0	0	0	0	0	0	0
Locus_1537_Transcript_2/14		transmembrane protein	34.5457	21.4436	17.3705	17.2402	30.5423	7.29525	10.0228	18.1472	0	0	0	0	9.26078	3.05946	2.76818	1.33978	2.50383	1.92169	1.21638	3.37183	12.809	3.52045	0.799476
Locus_23858_Transcript_1/1	Meiotic recombination protein DMC1 homolog	DNA repair (Rad51) family protein	43.8778	43.881	22.3139	36.92	3.84229	6.32612	23.0001	21.0736	0.45739	0	0	0	17.309	4.0155	3.88127	0.436398	0.376045	2.47229	1.70942	0	0.108836	0	0
Locus_15440_Transcript_1/2	Putative GATA transcription factor 22	cytokinin-responsive gata factor 1	17.0957	32.3218	20.5086	14.5365	17.8008	6.28113	8.89801	10.0169	0.889667	0.687625	1.51851	0.394063	1.64028	3.64341	6.0684	2.93714	0	0	0.480857	0	0	0	0
Locus_1064_Transcript_25/41	Zinc transporter 1	zinc transporter 1 precursor	4.4631	5.97047	5.7628	3.70625	9.00919	6.26719	8.45735	14.5167	8.24111	1.91386	1.84816	1.39273	1.56528	1.17057	2.20986	2.59088	0.0607724	0.902612	0.654391	8.35222	1.68786	1.83859	3.53696
Locus_16788_Transcript_5/5	Transcription factor PHYTOCHROME INTERACTING FACTOR-LIKE 13	phytochrome interacting factor 3	24.0431	31.4393	14.6928	20.2933	12.3659	5.94331	6.41982	6.91912	3.92918	4.5836	5.0375	13.4342	5.72706	9.60396	9.73142	3.16799	4.53852	2.16885	3.71643	5.88963	8.61895	10.9161	5.73061
Locus_6632_Transcript_3/9	Transcription factor LG2	bZIP transcription factor family protein	15.7996	9.52545	14.2236	11.6937	9.83626	5.62052	8.75334	10.5765	0	0	0	0.403618	5.65921	0	2.14462	0	0	0	0	0	0	0	0
Locus_17438_Transcript_8/11	HVA22-like protein a	HVA22 homologue A	10.1251	8.49323	6.93528	7.85144	21.2817	3.85298	8.54157	15.4215	0	0	0	0	3.30002	0.807871	2.64046	1.90773	0.280533	0.289923	0.106915	0	0	0	0
Locus_1637_Transcript_11/21	Cytochrome P450 90D2	cytochrome P450%2C family 90%2C subfamily D%2C polypeptide 1	6.90246	7.06978	6.19492	13.9007	5.62791	3.66806	10.7047	8.02659	0.023244	3.73522	0.623406	0.24716	3.63333	2.6377	3.8776	1.88931	0.515429	1.40711	2.4574	0	0	0	0
Locus_16108_Transcript_5/5	Protein GAST1	Gibberellin-regulated family protein	5.90722	3.80088	4.89959	3.31903	3.23222	0.702082	2.91167	4.72645	3.06565	1.20925	2.10111	0	1.21861	0	0.858896	0	0	0	0	0	0	0	0

## Sheet: HotPost_F (242)
Gene ID	SWISS_PROT	Araport	Pre_F1	Pre_F2	Pre_F3	Pre_F4	Hot_F1	Hot_F2	Hot_F3	Hot_F4	Post_F1	Post_F2	Post_F3	Post_F4	Pre_P1	Pre_P2	Pre_P3	Hot_P1	Hot_P2	Hot_P3	Hot_P4	Post_P1	Post_P2	Post_P3	Post_P4
Locus_36_Transcript_77/113	Selenium-binding protein 1	selenium-binding protein 1	2423.29	729.242	2166.51	3053.45	23222.7	62923.7	76960.9	77976.6	17425.7	16782.6	14114.5	18995.1	799.978	385.192	1374.61	3654.14	5628.53	8760.07	13489.8	1310.12	1779.93	3473.4	2188.54
Locus_892_Transcript_6/18	Trans-resveratrol di-O-methyltransferase	O-methyltransferase family protein	1667.4	872.221	4220	4604.27	6758.77	32022.4	21751.2	20897.7	31503.7	6890.38	8601.42	26859	364.757	173.69	2113.91	1013.85	1540.67	844.874	936.529	201.843	177.735	1080.61	823.636
Locus_76_Transcript_24/71	Asparagine synthetase [glutamine-hydrolyzing]	glutamine-dependent asparagine synthase 1	9688.7	5811.1	15461.5	7409.43	9531.64	8163.83	4868.07	6188.39	3310.81	6280.63	6484.58	4877.92	1910.68	958.7	5875.65	1454.76	1242.23	973.808	1117.54	1675.53	2056.43	1617.07	1787.5
Locus_5830_Transcript_12/12	Gibberellin-regulated protein 2	GAST1 protein homolog 2	7.97109	20.9387	28.7472	89.5548	828.764	2264.65	961.091	1144.56	81.8379	42.4487	39.712	88.7348	1.17768	2.33173	11.0951	59.302	62.9646	55.3644	20.936	13.6481	19.7147	29.7828	13.5698
Locus_988_Transcript_12/14	Acyl-CoA-binding domain-containing protein 3	acyl-CoA-binding protein 6	532.617	608.018	681.566	689.998	1315.85	1549.2	1456.31	1518.77	1151.79	1681.92	1155.39	1534.3	480.287	530.477	544.73	606.685	686.602	676.748	672.928	435.244	558.166	415.106	616.173
Locus_642_Transcript_2/7	Short-chain dehydrogenase reductase 3b	NAD(P)-binding Rossmann-fold superfamily protein	78.4046	66.3866	112.94	147.109	484.871	1260.46	530.3	522.101	504.235	300.795	981.291	293.222	33.8457	24.7285	76.1413	96.5015	153.851	85.6656	95.2341	43.1934	22.6462	121.933	73.8431
Locus_481_Transcript_5/11	Acireductone dioxygenase 2	acireductone dioxygenase 1	374.24	360.792	308.311	351.112	1072.96	1215.83	1106.32	1116.79	962.656	1169.62	733.262	637.878	205.844	169.816	208.4	615.273	571.848	457.205	501.476	375.2	517.637	500.083	325.37
Locus_552_Transcript_17/18	Bidirectional sugar transporter SWEET6b	Nodulin MtN3 family protein	72.3334	28.7638	55.0111	138.266	915.798	1091.72	1931.49	1833.08	272.944	323.972	585.333	552.713	40.6006	16.4156	11.5964	164.567	90.508	93.4233	52.5173	72.9993	150.339	71.0819	35.5478
Locus_5399_Transcript_4/4	Pentafunctional AROM polypeptide	plant/protein (Protein of unknown function%2C DUF538)	157.314	105.492	27.8241	103.757	119.724	981.046	2327.75	2595.74	121.711	166.412	847.884	666.848	23.2475	7.64283	16.0455	38.1535	57.2978	56.199	76.2046	2.6216	6.4078	52.4519	19.2146
Locus_375_Transcript_41/123	Aldehyde dehydrogenase family 3 member F1	aldehyde dehydrogenase 3F1	435.457	316.186	179.401	326.07	2248.73	961.46	767.026	1394.01	416.2	377.002	665.449	251.951	268.537	106.429	144.795	199.987	174.933	137.034	146.895	118.635	124.365	153.941	120.557
Locus_445_Transcript_42/50	Glutamate synthase [NADH], amyloplastic	NADH-dependent glutamate synthase 1	859.766	877.757	432.934	418.615	781.354	955.702	1008.79	907.236	441.399	482.46	547.676	564.932	292.674	216.45	296.459	221.429	287.705	246.268	256.275	226.178	184.889	225.472	216.296
Locus_555_Transcript_6/24	Uncharacterized protein C24B11.05	Haloacid dehalogenase-like hydrolase (HAD) superfamily protein	1164.02	891.244	666.829	270.255	1385.92	951.79	1250.99	1486.9	375.14	433.944	343.639	315.436	284.505	201.527	355.127	189.112	129.316	170.084	207.289	117.883	135.862	55.4078	136.431
Locus_1621_Transcript_12/12	Formate dehydrogenase, mitochondrial	formate dehydrogenase	450.566	369.285	453.383	497.423	1327.7	924.811	946.252	1057.35	1212.92	1573.54	1199.82	1488.94	324.134	233.873	329.392	433.14	510.897	396.256	476.568	434.534	606.509	562.804	677.282
Locus_48_Transcript_4/10	Cytochrome c oxidase subunit 6B-like protein new16	Cox19-like CHCH family protein	390.594	330.999	400.496	301.67	606.07	853.056	528.753	517.114	521.848	524.335	604.206	531.763	241.816	201.744	326.81	220.564	259.161	203.197	193.615	199.088	189.649	266.15	243.729
Locus_4823_Transcript_2/5	Cytochrome c oxidase subunit 6a, mitochondrial	cytochrome c oxidase-like protein	272.805	306.803	265.391	234.368	616.786	802.639	688.554	631.699	466.671	712.435	673.86	526.819	171.576	192.646	200.602	288.399	291.249	288.988	296.882	202.847	251.798	262.334	277.005
Locus_1425_Transcript_10/18	Nucleoside diphosphate kinase IV, chloroplastic/mitochondrial	Nucleoside diphosphate kinase family protein	90.685	99.8453	106.79	82.2459	338.29	608.224	443.066	459.329	141.167	194.353	251.993	305.285	62.0516	58.6773	87.6563	149.668	141.417	122.803	142.921	43.8724	53.6999	72.3784	78.2302
Locus_1225_Transcript_8/10	3-ketoacyl-CoA synthase 10	3-ketoacyl-CoA synthase 10	2.74095	16.8954	6.6652	32.979	1213.63	533.697	706.334	1605.46	56.5162	62.0567	90.5703	39.1997	1.82063	10.6096	5.31163	86.7711	28.8838	37.131	28.985	5.27543	6.9227	21.3524	10.4935
Locus_15629_Transcript_9/16	1-aminocyclopropane-1-carboxylate oxidase	2-oxoglutarate (2OG) and Fe(II)-dependent oxygenase superfamily protein	403.204	183.892	242.695	223.718	1225.92	440.328	1263.83	1326.83	219.135	625.743	542.134	322.523	137.056	69.39	158.767	144.496	123.783	142.364	185.944	100.048	166.717	181.08	134.082
Locus_3012_Transcript_3/4	Bifunctional protein GlmU	plant/protein (Protein of unknown function%2C DUF538)	244.764	256.027	217.444	276.904	247.702	405.41	343.717	325.574	316.205	339.21	382.704	241.163	190.444	150.658	158.84	116.194	125.792	105.956	106.447	59.4992	111.853	106.68	85.5231
Locus_161_Transcript_1/8	NAD-dependent malic enzyme 1, mitochondrial	NAD-dependent malic enzyme 1	251.874	213.12	166.427	208.83	368.175	388.442	322.323	332.76	156.191	228.654	232.932	323.853	118.453	93.1419	119.139	148.757	161.156	142.044	165.997	71.1871	76.695	102.369	123.972
Locus_1160_Transcript_1/16	Isocitrate dehydrogenase [NAD] regulatory subunit 1, mitochondrial	isocitrate dehydrogenase 1	195.066	199.61	192.611	212.192	321.189	385.36	343.716	335.746	239.889	213.197	302.541	274.691	94.4809	98.0351	139.379	125.961	112.151	118.341	138.098	109.179	90.8576	119.828	129.632
Locus_2469_Transcript_11/28	LOB domain-containing protein 27	LOB domain-containing protein 27	11.4534	10.042	13.7787	21.9033	97.7527	358.936	218.53	116.513	14.405	54.888	30.4846	74.9336	10.61	6.04609	6.47148	28.5612	33.6338	12.0093	7.61556	5.83247	6.18878	7.58179	12.6535
Locus_86_Transcript_5/30	Gamma-glutamylcyclotransferase 2-2	ChaC-like family protein	3.15843	1.98051	11.8807	8.25555	23.6467	358.771	152.044	30.2023	22.028	19.1444	24.0641	80.3211	1.60265	1.01122	4.24454	9.75792	9.00691	4.53922	1.34769	0.845882	2.54957	4.07597	2.4561
Locus_2604_Transcript_5/19	Glyoxylase I 4	Lactoylglutathione lyase / glyoxalase I family protein	248.729	323.773	364.759	228.624	178.504	348.175	234.082	279.373	130.087	149.098	243.516	162.259	69.509	50.5309	204.261	31.985	24.7074	26.0356	22.4268	10.9746	10.8634	18.6292	17.5325
Locus_3967_Transcript_2/20	ATP synthase subunit O, mitochondrial	delta subunit of Mt ATP synthase	169.359	172.163	162.069	148.378	326.12	331.467	305.709	298.493	239.899	228.352	291.516	339.407	103.492	102.759	129.742	136.724	145.205	159.124	178.66	104.218	105.405	144.031	157.654
Locus_2612_Transcript_1/17	Protein TIFY 9	jasmonate-zim-domain protein 10	13.072	13.1127	22.2972	23.3892	50.0437	320.181	422.983	273.489	34.9928	103.218	81.3958	140.896	13.1063	22.4517	18.0112	25.2304	32.8387	29.5345	12.7494	7.29934	18.0212	22.9597	22.407
Locus_226_Transcript_8/10	Probable cinnamyl alcohol dehydrogenase 1	cinnamyl alcohol dehydrogenase 5	36.0899	25.9237	23.4578	32.6126	432.654	318.981	301.526	292.556	75.2381	81.8056	76.0964	118.781	25.0738	23.1608	21.8324	30.056	10.0836	9.33684	10.4486	8.06792	16.9299	8.5228	13.7702
Locus_2664_Transcript_3/9	Nitrate reductase [NADH] 1	nitrate reductase 1	11.5169	5.64662	4.08124	27.8524	547.183	315.954	413.368	393.886	364.281	467.031	441.754	552.763	14.6802	11.6947	16.429	112.533	135.075	119.091	119.821	152.621	97.2068	138.193	191.157
Locus_1443_Transcript_14/15	2-oxoglutarate dehydrogenase, mitochondrial	2-oxoglutarate dehydrogenase%2C E1 component	247.749	180.837	244.985	230.812	260.937	296.076	220.774	215.455	137.315	145.391	148.452	170.247	112.684	72.666	167.211	104.03	100.407	96.4057	111.825	64.2195	61.7298	77.7629	95.0546
Locus_4627_Transcript_5/7	Non-specific lipid-transfer protein	lipid transfer protein 3	194.511	230.765	252.45	404.482	216.943	295.95	282.078	260.88	177.926	280.952	260.244	485.423	119.793	66.7256	302.324	38.867	23.9201	49.0131	30.2872	25.006	17.9735	40.0319	29.8002
Locus_76_Transcript_49/71	Asparagine synthetase [glutamine-hydrolyzing]	glutamine-dependent asparagine synthase 1	441.121	324.894	768.087	208.554	425.254	291.891	154.714	192.125	162.019	181.639	253.438	208.922	76.7337	39.9329	243.531	48.1836	34.5143	27.6988	31.2451	51.3812	56.2118	52.2673	62.2689
Locus_1256_Transcript_19/22	Probable potassium transporter 9	potassium transporter 2	234.653	260.238	301.291	241.627	268.001	259.594	286.033	280.302	458.328	776.191	622.502	283.969	134.295	121.109	226.276	121.624	95.9542	98.7255	107.848	129.453	101.767	122.647	156.372
Locus_935_Transcript_1/14	Glutelin type-A 2	RmlC-like cupins superfamily protein	5.179	2.39397	6.11862	9.99216	157.921	252.21	226.873	111.93	17.2385	14.5185	20.676	23.2418	4.15699	0	2.0146	31.2304	20.6935	11.5666	4.91375	4.2646	0.486007	6.45343	1.1667
Locus_1685_Transcript_135/158	Carbonic anhydrase, chloroplastic	carbonic anhydrase 1	34.0197	12.9006	27.863	31.7394	51.7621	251.088	95.3868	79.4699	63.9475	88.0855	279.539	160.036	16.3973	11.2575	19.3289	20.5716	27.0098	18.0961	13.8357	17.9199	25.6736	24.9014	13.4369
Locus_20780_Transcript_2/4	Probable steroid-binding protein 3	membrane-associated progesterone binding protein 2	93.0688	85.0383	111.807	126.891	236.378	238.106	188.731	192.134	195.837	205.905	196.603	191.158	47.3536	48.3048	77.3018	95.4756	87.0091	76.6259	79.9755	71.7628	88.6551	90.9953	94.8818
Locus_208_Transcript_9/12	Probable cytochrome c oxidase subunit 5C-3	Cytochrome c oxidase subunit Vc family protein	58.7126	76.2559	59.8258	68.3887	225.262	222.669	149.621	158.747	204.155	221.864	208.169	178.319	32.8682	38.7963	50.7494	79.7043	83.1292	62.6971	74.4431	47.7379	68.206	74.4423	69.7699
Locus_1478_Transcript_5/11	Phenylalanine N-monooxygenase	phenylalanine N-monooxygenase-like protein	0	0	28.0963	15.2449	131.65	205.682	113.895	129.21	554.602	703.518	616.091	349.308	0	0	12.0207	11.0538	9.4386	9.67328	10.0186	5.53328	13.76	17.7976	8.72699
Locus_380_Transcript_5/8	Calcium uniporter protein 2, mitochondrial	calcium uniporter (DUF607)	92.7397	96.0939	153.595	140.542	287.847	204.342	269.655	437.813	138.258	300.018	271.733	199.39	93.8174	186.714	116.656	175.519	124.598	117.731	125.371	87.9619	88.9814	70.5842	94.8878
Locus_4783_Transcript_4/16	Anthocyanidin-3-O-glucoside rhamnosyltransferase	UDP-Glycosyltransferase superfamily protein	139.143	313.523	172.912	542.856	504.322	202.042	333.533	465.256	64.6822	105.819	140.831	176.65	34.419	49.927	90.484	43.5354	51.7675	64.8776	62.9829	39.7163	21.6658	34.7648	51.3353
Locus_839_Transcript_28/45	Protein CC2D2B	inositol-1%2C4%2C5-trisphosphate 5-phosphatase	130.999	98.2279	139.058	111.207	245.347	191.186	218.397	343.737	100.411	146.694	153.725	126.012	71.5693	57.5985	86.8272	68.2367	53.2774	55.2463	55.0175	30.6652	39.6207	67.6123	61.6192
Locus_4314_Transcript_2/8	Homoserine O-acetyltransferase	cytochrome-c oxidase/ electron carrier	72.1479	81.5622	59.0823	68.3119	135.841	191.089	172.113	160.014	131.569	128.87	160.697	168.858	40.1223	35.4678	44.5531	74.336	68.1846	75.9136	76.4274	60.9138	61.2242	71.9003	100.815
Locus_90_Transcript_7/17	ABC transporter G family member 45	pleiotropic drug resistance 11	74.4707	29.2075	77.2693	150.258	127.032	190.903	174.093	179.221	638.964	472.37	739.99	632.393	15.9032	10.4914	22.6704	39.8633	24.6487	19.6632	17.6254	10.3284	26.8823	27.1271	18.4241
Locus_6428_Transcript_5/6	Glycerol-3-phosphate dehydrogenase SDP6, mitochondrial	FAD-dependent oxidoreductase family protein	56.576	62.1338	63.14	70.9174	110.164	189.099	137.831	130.277	74.7952	82.5842	100.815	120.17	29.2863	32.4411	45.1088	58.566	73.4547	52.226	56.0976	29.8947	41.6567	46.9483	46.1413
Locus_699_Transcript_18/24	Pleiotropic drug resistance protein 3	pleiotropic drug resistance 9	82.706	145.306	35.9252	55.9983	61.917	185.179	123.808	125.949	152.316	38.9739	81.6267	16.5254	22.3741	15.9505	31.421	9.83358	20.2105	19.4948	19.2648	5.06577	5.55442	13.7113	5.96564
Locus_1312_Transcript_1/5	Non-specific lipid transfer protein GPI-anchored 3	Bifunctional inhibitor/lipid-transfer protein/seed storage 2S albumin superfamily protein	12.9276	56.2186	27.7494	60.4288	56.3197	183.536	66.6501	46.1184	12.4112	20.9116	28.6779	50.6491	1.341	3.72347	10.2605	8.74807	9.54313	1.55952	0.73968	0	1.60431	3.95033	1.33919
Locus_1134_Transcript_17/17	Sugar transport protein MST3	sugar transporter 1	50.8189	35.7981	27.4631	56.9418	42.7412	167.801	150.582	111.845	162.008	230.261	459.496	384.412	27.7573	9.00475	9.01223	17.2646	21.5981	14.1668	11.6113	45.3456	81.927	48.4321	36.8466
Locus_4437_Transcript_3/3	(S)-coclaurine N-methyltransferase	S-adenosyl-L-methionine-dependent methyltransferases superfamily protein	148.504	150.345	120.262	152.562	283.165	148.052	163.251	164.098	260.703	288.537	251.979	166.889	86.7453	79.7823	89.0268	96.6218	55.2991	55.1735	61.5924	74.7457	92.0312	91.917	69.4342
Locus_4033_Transcript_1/6	Very-long-chain aldehyde decarbonylase GL1-4	Fatty acid hydroxylase superfamily	2.74472	4.44894	12.1669	15.5812	400.819	145.744	305.257	635.636	12.0245	14.1209	43.8687	68.5797	0.0200868	0	2.97614	22.6134	7.39336	8.46101	10.0921	1.3539	1.5087	6.28342	2.10224
Locus_2024_Transcript_43/49	V-type proton ATPase subunit G	vacuolar membrane ATPase 10	50.8588	51.3491	49.1856	46.372	87.4414	144.267	122.36	111.915	68.818	95.0338	124.81	95.893	42.3754	34.773	35.5967	30.6767	44.5868	45.4063	42.1759	33.9033	49.9413	40.2074	31.4451
Locus_18051_Transcript_2/5	CBL-interacting protein kinase 1	CBL-interacting protein kinase 1	105.223	65.6175	86.1812	145.755	79.676	137.755	147.954	179.298	329.951	376.07	590.092	302.263	47.0622	25.0304	46.167	28.412	28.8371	19.6332	13.1868	21.492	38.3785	58.5498	34.6256
Locus_999_Transcript_2/9	Proline--tRNA ligase	Cysteine/Histidine-rich C1 domain family protein	0	0	0	2.32016	5.69456	137.743	113.607	27.3028	39.9968	47.9328	28.4147	52.3971	0	0	0	0	1.50024	0	0	0	2.80042	1.64645	0
Locus_241_Transcript_11/17	Pollen-specific protein C13	Pollen Ole e 1 allergen and extensin family protein	5.52504	4.84971	2.62009	21.8048	26.7477	134.963	73.2586	52.237	174.16	300.881	529.298	512.48	23.5367	15.2687	7.02968	17.4853	21.7714	17.3851	9.57452	60.362	156.273	38.4429	33.4769
Locus_1015_Transcript_3/9		transmembrane protein	146.22	208.942	42.6284	52.3287	158.873	126.797	54.904	65.074	22.7002	9.96661	29.5034	37.3348	19.3234	21.1357	17.5628	15.7608	7.71605	7.69797	6.04155	1.99462	8.19616	2.89916	4.49508
Locus_11356_Transcript_1/1	Pectinesterase inhibitor 1	Plant invertase/pectin methylesterase inhibitor superfamily protein	31.1314	48.4097	27.8577	53.0311	59.565	125.395	81.1193	61.2448	184.305	155.042	372.774	306.721	20.1446	22.1697	20.2898	19.883	15.5718	30.0971	30.4083	40.9737	95.1564	54.1111	44.9618
Locus_15598_Transcript_2/3	Glycerol kinase	Actin-like ATPase superfamily protein	60.1915	75.0786	61.1979	67.7835	59.884	117.687	134.849	117.853	86.0269	136.866	149.771	211.307	34.6804	34.8854	46.432	30.8077	28.742	23.8762	26.5026	35.6352	60.0775	31.5015	32.6679
Locus_6050_Transcript_4/19	Cinnamoyl-CoA reductase-like SNL6	NAD(P)-binding Rossmann-fold superfamily protein	87.9734	35.0797	53.6949	63.3206	101.069	116.554	86.0126	96.3926	40.3034	27.8732	57.8133	49.0192	17.6402	3.09281	21.3193	10.0278	7.85636	7.31581	10.1197	12.6581	3.12988	10.3281	15.359
Locus_18741_Transcript_7/14	Short-chain dehydrogenase TIC 32 B, chloroplastic	NAD(P)-binding Rossmann-fold superfamily protein	95.2418	73.1282	109.287	109.004	121.573	107.028	128.807	145.577	202.129	168.439	323.402	310.633	53.9842	36.6701	77.4704	62.2662	43.255	30.8551	42.2712	38.0319	34.2484	26.7801	36.7923
Locus_4180_Transcript_2/15	Homeobox protein knotted-1-like 3	homeobox knotted-like protein	298.799	274.265	369.641	187.131	190.38	96.2371	113.75	151.472	161.148	225.593	204.4	219.678	125.903	45.1523	132.018	43.306	34.8019	40.7405	53.6011	21.3705	44.7242	52.8415	100.132
Locus_106_Transcript_25/25	Anthocyanidin 3-O-glucosyltransferase UFGT	UDP-glucosyl transferase 78D2	31.6271	58.5557	80.5415	70.0657	169.707	96.146	155.543	173.356	43.0527	45.6982	81.5353	64.2012	15.6555	15.1363	34.9681	14.392	16.0664	13.2266	6.44322	8.03912	9.29767	10.5691	7.13237
Locus_20700_Transcript_4/4	N-carbamoylputrescine amidase	nitrilase-like protein 1	63.2163	67.4426	55.3748	45.5826	68.9299	83.8417	62.1579	62.2998	79.7831	64.9075	65.1683	71.5013	49.0303	49.8966	42.1807	32.2486	38.721	32.8691	32.2821	29.8775	33.0125	36.5933	39.1617
Locus_6988_Transcript_1/12	CASP-like protein 1F2	Uncharacterized protein family (UPF0497)	0	0	0	0.881466	14.366	82.8445	28.4107	27.9552	4.3221	40.8785	16.579	35.2645	0	0	0	2.37911	3.38009	1.27139	0.0648398	0	2.68471	0.902127	0.70721
Locus_4543_Transcript_18/50	Probable cytokinin riboside 5'-monophosphate phosphoribohydrolase LOGL1	Putative lysine decarboxylase family protein	132.636	65.8011	139.84	74.3877	63.0838	81.2121	29.507	27.2573	28.6474	19.6564	30.5349	16.1009	26.7202	12.5088	49.6708	5.02146	5.03733	3.35423	2.40284	0.959687	2.26128	3.65185	6.76277
Locus_957_Transcript_2/13	Putative carbamate hydrolase RutD	alpha/beta-Hydrolases superfamily protein	49.6177	59.7284	98.8391	67.0929	101.696	81.0842	103.01	126.57	54.3116	79.7151	107.022	89.5008	37.4954	47.4984	102.515	60.1554	43.7352	48.5924	49.4893	29.2445	47.7837	46.5257	36.2767
Locus_586_Transcript_3/3	Probable enoyl-CoA hydratase 1, peroxisomal	enoyl-CoA hydratase/isomerase A	25.2503	24.081	23.601	34.8444	76.739	78.9039	49.6595	48.6824	71.1842	56.74	70.4984	59.6702	16.949	14.5039	17.427	34.1954	30.9654	20.9378	24.8058	23.0178	24.5015	25.8487	30.0535
Locus_250_Transcript_17/20	Myb-related protein 305	myb domain protein 24	98.9569	102.421	160.295	129.441	79.1515	77.08	81.9233	82.6468	81.0471	176.115	114.652	92.4061	27.6706	26.7745	92.1496	10.1903	14.5443	14.3391	14.7817	9.37049	4.86431	15.1326	22.8912
Locus_4543_Transcript_19/50	Cytokinin riboside 5'-monophosphate phosphoribohydrolase LOG8	Putative lysine decarboxylase family protein	134.623	68.4876	144.683	75.8389	48.6782	76.4976	23.5941	26.4319	21.4166	7.42804	28.3669	12.3777	36.6902	18.5383	57.1781	7.10576	7.02249	5.58782	4.30071	0.831598	1.3621	4.27726	2.09011
Locus_1981_Transcript_12/25	Vacuolar iron transporter 2	vacuolar iron transporter 1	33.2801	29.4004	27.8549	36.1698	62.1137	72.892	34.1441	33.3091	68.0467	78.3133	128.101	81.0959	7.69272	5.92159	25.9002	5.49284	3.59594	2.91351	5.32335	0.858954	2.95754	8.20197	5.14137
Locus_122_Transcript_4/6		DNA binding / transcription factor	4.94346	5.65321	10.6462	14.1902	115.979	70.6825	60.6691	94.7089	13.8179	19.463	28.2882	32.8532	7.07386	4.46025	10.7575	13.3196	12.9842	10.1987	9.74796	6.2108	3.46285	7.04011	2.14655
Locus_1134_Transcript_11/17	Sugar transport protein MST3	sugar transporter 1	4.58507	2.07043	2.70445	14.7818	9.72681	70.3097	63.782	44.8134	200.806	230.659	356.483	317.366	8.39623	0.0473583	0.577463	5.4508	9.17784	5.77	5.94992	47.025	119.296	26.1797	22.9174
Locus_1792_Transcript_5/8	4-coumarate--CoA ligase-like 9	AMP-dependent synthetase and ligase family protein	39.1795	41.4209	17.6042	46.0179	55.3578	69.1172	76.1067	65.8842	61.9337	97.3889	104.267	107.09	21.4782	31.9794	14.4439	33.7416	24.7109	32.0713	26.9098	38.6485	39.2509	24.2334	28.6715
Locus_20806_Transcript_10/10	Transmembrane protein 53	alpha/beta-Hydrolases superfamily protein	38.8972	67.1343	64.8796	79.0812	89.2832	67.2055	62.3223	102.437	255.352	271.582	454.434	321.483	47.7559	42.6846	51.3272	44.935	38.2897	33.1492	34.4723	65.7384	136.027	52.234	52.1031
Locus_5693_Transcript_6/17	Flavonol synthase/flavanone 3-hydroxylase	flavonol synthase 1	45.2713	65.1994	70.878	175.299	101.427	67.0952	121.737	180.583	41.2529	61.6001	90.4571	197.815	23.6175	23.2091	30.9475	26.954	20.2711	38.5237	37.5245	5.4971	9.92627	29.3951	10.709
Locus_11_Transcript_41/170	Protein NUCLEAR FUSION DEFECTIVE 4	Major facilitator superfamily protein	17.8973	14.8503	80.7618	26.0039	113.459	66.2291	74.4039	94.5604	106.982	144.389	273.241	201.151	1.9873	1.21518	27.6866	3.91025	3.37932	2.33823	4.55109	6.3083	3.62507	11.1426	7.20311
Locus_16630_Transcript_3/13	Uncharacterized protein At1g01500	Erythronate-4-phosphate dehydrogenase family protein	16.9993	30.588	38.6208	14.1725	45.6474	65.9294	44.4843	43.0788	25.3516	42.412	54.0902	36.9581	9.20158	12.3925	23.411	14.0714	33.8945	21.6711	18.6291	10.4026	17.1751	21.4475	18.7587
Locus_1259_Transcript_3/14	Ornithine carbamoyltransferase	Calcium-binding EF-hand family protein	67.8584	84.168	63.4525	51.0107	66.4964	65.194	64.9612	63.9413	58.6401	54.5145	68.3866	55.7085	51.259	52.6897	59.867	25.6482	25.7063	19.9891	28.9624	9.94708	14.5215	26.7408	31.4187
Locus_1779_Transcript_3/17	Cytochrome P450 94C1	cytochrome P450%2C family 94%2C subfamily C%2C polypeptide 1	36.0108	45.9775	15.893	34.7005	43.1786	65.1192	55.1665	45.069	105.661	82.1648	98.6426	52.7967	16.2223	18.4209	16.5023	20.8474	18.8426	20.0304	23.751	14.8431	18.2912	29.7908	48.3012
Locus_6164_Transcript_2/7	Ethylene-responsive transcription factor CRF1	cytokinin response factor 1	39.5663	28.076	22.738	15.4138	69.0831	63.7215	95.3707	102.091	14.6264	8.38798	9.33447	20.169	18.281	5.0869	20.478	10.0734	10.7869	20.1561	16.1253	4.70321	3.33697	4.27788	6.36248
Locus_2549_Transcript_4/8	Probable protein phosphatase 2C 39	Protein phosphatase 2C family protein	51.5902	48.6526	72.6743	89.7039	91.5483	63.6805	56.0075	74.5375	96.8216	166.403	175.883	157.337	27.5098	30.5456	48.4085	48.5917	28.9796	29.2837	31.6661	28.8074	47.1345	44.9232	50.3023
Locus_8830_Transcript_2/2	3-ketoacyl-CoA synthase 6	3-ketoacyl-CoA synthase 6	17.4712	20.5167	26.4344	27.7417	60.1954	62.1815	59.234	64.972	130.75	94.4022	121.68	110.676	7.83841	3.53814	12.8003	3.47113	6.81596	2.86819	3.34667	0.238855	1.01026	4.4333	4.25734
Locus_3942_Transcript_28/41	Probable choline kinase 2	Protein kinase superfamily protein	23.0942	21.5842	52.2695	91.9071	25.7323	61.8306	44.2053	37.6038	35.9977	61.4744	64.214	72.5053	8.49967	7.29787	13.9808	16.9836	9.39054	9.07719	8.45269	6.71598	13.0388	12.251	9.07988
Locus_275_Transcript_15/27	Serine carboxypeptidase 1	serine carboxypeptidase-like 20	39.309	23.6286	43.7746	44.3839	138.871	60.8807	141.837	227.796	55.1182	42.9483	46.0715	32.7923	34.9983	14.799	28.4985	24.8971	14.2967	11.4599	11.2222	12.5776	12.4669	13.0121	11.9043
Locus_11254_Transcript_2/5	Polyol transporter 5	polyol/monosaccharide transporter 5	22.7802	29.9062	4.30136	7.68326	23.9515	60.1562	15.4285	12.8664	112.901	34.5248	118.849	73.7449	2.8075	9.31392	4.76341	8.12295	7.50863	8.88004	7.60357	19.6643	8.40893	11.8918	12.744
Locus_293_Transcript_9/21	Fructose-1,6-bisphosphatase, cytosolic	Inositol monophosphatase family protein	56.6027	83.1624	102.648	35.4526	156.62	59.4176	31.2632	38.9801	32.5362	46.0942	47.7994	42.7372	22.3254	20.0807	54.4551	25.9275	14.334	9.76771	15.8725	12.0656	6.51562	10.662	25.0062
Locus_8056_Transcript_4/4	Wax ester synthase/diacylglycerol acyltransferase 4	O-acyltransferase (WSD1-like) family protein	15.7219	4.93733	12.1959	14.9806	31.9105	56.5854	13.4417	10.4055	16.963	27.6103	37.2047	28.0762	3.58054	0.249418	3.57982	2.62668	3.46954	0.59341	0.492846	0.0917162	0.182432	2.67172	0.504789
Locus_5914_Transcript_2/4	Putative mannan endo-1,4-beta-mannosidase 9	Glycosyl hydrolase superfamily protein	2.29339	0.941193	6.35431	2.30684	12.1856	53.202	71.1144	48.3074	10.9954	17.0921	23.1816	20.5798	1.73254	3.37014	5.73768	6.56326	15.4761	12.6361	7.23909	2.31064	3.52954	3.5446	0.134644
Locus_5206_Transcript_1/15	UPF0761 membrane protein PM1616	hypothetical protein	32.2914	29.8496	36.336	38.947	67.4592	52.2233	82.6395	133.421	18.03	23.2791	27.5289	31.9514	30.4724	22.4872	24.5748	50.9022	30.713	26.3554	29.0781	7.8587	12.1586	14.6394	13.9954
Locus_11_Transcript_31/170	Sphingolipid delta(4)-desaturase DES1-like	fatty acid desaturase family protein	9.89663	16.6704	9.95971	16.1888	42.7453	50.9009	35.3057	44.5562	42.0776	61.0284	78.4067	62.1152	18.6545	17.1328	15.7201	12.55	16.8515	14.3742	18.7305	18.7683	33.2973	18.2031	13.387
Locus_9289_Transcript_8/8	PRA1 family protein F3	PRA1 (Prenylated rab acceptor) family protein	13.236	11.198	10.5438	13.363	21.0464	50.3807	65.582	84.1013	20.0473	29.864	40.5367	54.6789	13.1838	11.7133	10.7996	20.1058	22.9464	18.5359	13.1877	15.9638	16.5756	11.9194	12.4481
Locus_21435_Transcript_7/10	Lysine-specific demethylase JMJ706	Transcription factor jumonji (jmj) family protein / zinc finger (C5HC2 type) family protein	28.3948	25.4704	30.3689	33.5342	20.0167	49.2476	40.5198	34.005	27.8229	41.5959	52.0941	49.7143	24.3478	24.5349	25.2212	17.7691	15.8637	14.7325	15.0092	12.9246	21.2524	12.9901	15.3432
Locus_16630_Transcript_4/13	Uncharacterized protein At1g01500	Erythronate-4-phosphate dehydrogenase family protein	12.5002	16.753	32.7175	9.97327	26.8634	48.8802	31.8132	31.6038	15.4763	27.1053	34.0725	28.815	7.41738	7.67341	15.3163	16.414	22.168	13.9713	11.7887	6.22369	10.7543	13.2391	11.8921
Locus_5808_Transcript_3/5	Transmembrane protein 45B	plant viral-response family protein	24.9141	23.4509	25.8339	15.0367	28.6191	48.6826	39.883	34.2286	27.5496	30.6196	47.6941	19.525	18.1894	23.9544	19.3656	29.745	20.7138	12.398	13.7159	14.1263	15.1565	12.6615	9.53637
Locus_1160_Transcript_11/16	Isocitrate dehydrogenase [NAD] regulatory subunit 1, mitochondrial	isocitrate dehydrogenase 1	32.7625	43.0528	36.3853	35.7107	99.9066	48.6209	51.0078	57.4158	43.5407	34.1768	45.6162	44.6673	21.3343	20.505	30.5729	17.7171	16.6395	19.4679	23.5832	20.7415	16.78	19.4528	22.3454
Locus_2233_Transcript_4/6	Post-GPI attachment to proteins factor 3	Per1-like family protein	31.015	35.0583	43.6524	75.4114	54.554	48.5486	68.1826	92.7178	108.487	141.161	153.891	75.7391	23.8316	35.2579	39.2045	35.6362	26.0767	29.3751	26.8573	38.6218	41.2058	43.7327	52.1926
Locus_860_Transcript_2/13	Envelopment polyprotein	RB1-inducible coiled-coil protein	41.7443	50.2017	115.184	75.9974	21.8777	48.2586	38.9292	27.4772	24.2367	31.6674	29.4902	54.3423	22.1298	30.8294	67.5203	13.8778	8.8788	6.42845	7.35737	10.5353	10.7528	6.19298	11.2351
Locus_15541_Transcript_4/5	Ceramide synthase LOH2	LAG1 homologue 2	19.1709	12.3978	21.4033	20.2884	42.8494	48.0493	66.1579	94.7932	33.954	38.3781	50.0796	48.6561	16.136	13.9363	18.8071	21.9771	16.987	21.067	16.3852	14.4518	25.1927	14.8998	17.4264
Locus_4854_Transcript_9/18	Protein PHLOEM PROTEIN 2-LIKE A10	Carbohydrate-binding protein	15.0486	16.3586	12.0091	20.3354	32.2168	47.872	51.1578	61.0508	18.2681	17.5229	20.7035	22.0478	9.03375	9.42728	8.20974	16.4002	10.9856	9.75704	8.96949	7.97974	8.0007	8.37776	10.3189
Locus_3058_Transcript_4/6	Cyclic nucleotide-gated ion channel 2	Cyclic nucleotide-regulated ion channel family protein	50.8629	68.1534	125.82	88.092	82.3047	47.6293	73.9445	81.4448	377.843	351.387	243.282	193.403	42.8735	59.8191	77.1197	27.3059	24.1452	26.7445	24.5346	84.2709	80.7173	59.3632	147.53
Locus_4218_Transcript_3/4	Transcription factor LUX	Homeodomain-like superfamily protein	23.3791	12.5677	23.4644	26.7212	50.185	45.7874	57.9567	56.2891	30.8339	38.1289	35.5485	23.2776	13.404	7.33092	10.5914	25.6123	21.6592	20.9852	20.746	7.97572	9.80965	12.9377	10.0716
Locus_6199_Transcript_3/3	Early nodulin-like protein 1	early nodulin-like protein 5	0	3.06169	3.92885	0.274113	13.0318	45.1554	71.8616	57.8652	4.19093	1.97852	3.0559	5.49445	3.80957	0.429027	4.36188	6.30783	2.53893	2.68123	2.8859	0.31615	1.4782	1.43896	0.6648
Locus_10126_Transcript_6/9	Phospholipase A(1) LCAT3	lecithin:cholesterol acyltransferase 3	16.7057	10.4052	11.4053	11.729	34.0108	43.3792	49.8813	53.8642	19.1637	15.314	26.5922	23.7665	15.2736	5.6296	7.43117	38.7965	12.9275	9.61892	12.5991	10.9156	6.6243	12.1529	7.68859
Locus_1618_Transcript_1/7	CRIB domain-containing protein RIC4	ROP-interactive CRIB motif-containing protein 4	6.5423	8.3668	6.91898	2.03736	14.4884	43.1794	54.6596	29.813	21.1717	6.71546	22.3822	4.91324	13.501	4.89039	3.55351	9.96048	4.14061	2.34222	4.40124	0.4684	0.22462	1.25492	2.29284
Locus_3810_Transcript_2/13	Uncharacterized 16.5 kDa protein in psaC-atpA intergenic region	CDP-diacylglycerol-glycerol-3-phosphate 3-phosphatidyltransferase	65.6157	68.0935	76.0042	55.0899	45.5293	42.7135	44.749	49.262	85.4369	65.8912	76.1182	66.6136	38.2465	38.1521	45.4642	11.4314	21.1434	14.3838	13.4067	25.9013	14.5059	30.7689	37.2845
Locus_1502_Transcript_1/11	WAT1-related protein At1g09380	nodulin MtN21 /EamA-like transporter family protein	0.927286	0.929431	0	2.45804	18.0507	42.5275	47.8356	37.4202	9.25733	50.1786	37.1094	47.7308	0	0	0	1.76952	0.995778	0.992357	0.886534	0	3.90421	0.854229	0.491397
Locus_3861_Transcript_4/4	Mini zinc finger protein 2	mini zinc finger 2	7.77192	6.2239	11.3591	11.7382	60.8228	42.1598	42.6371	63.1173	77.0105	141.566	170.403	123.188	8.73506	9.62376	7.93647	21.1973	28.2585	18.0011	11.0387	16.7454	45.8391	36.2437	53.7984
Locus_5206_Transcript_8/15		plant/protein	20.9791	17.544	20.1024	22.3643	49.3719	41.9205	57.7665	78.065	14.0955	15.8316	23.4552	21.4977	20.7747	17.332	15.7569	32.1177	20.6274	17.6125	21.9691	5.6049	6.80148	12.0731	8.11669
Locus_6983_Transcript_1/2	Probable calcium-binding protein CML10	EF hand calcium-binding protein family	30.948	56.2567	49.0491	29.7441	55.9368	41.5065	37.0344	54.9604	47.4901	81.3082	70.7023	58.7753	20.5382	32.6384	47.3371	7.19756	6.12295	16.0464	11.8077	27.5885	27.9724	17.5385	20.6551
Locus_12202_Transcript_5/6	Cytochrome P450 86A2	cytochrome P450%2C family 86%2C subfamily A%2C polypeptide 2	23.457	12.0021	23.1962	21.2654	48.3288	40.8505	62.8163	59.7999	136.862	133.538	121.375	51.7531	20.5703	4.87441	17.6238	13.1724	5.40737	11.2316	17.4601	7.7771	7.20997	9.51234	16.9775
Locus_1751_Transcript_6/6	GDSL esterase/lipase APG	GDSL-like Lipase/Acylhydrolase superfamily protein	2.85415	0.159057	6.02231	5.43884	18.3355	38.2614	31.7185	28.1152	27.0168	14.8477	102.001	66.7012	5.38528	2.48201	2.56666	3.02329	3.22081	2.42207	2.74423	0.634992	1.00183	2.11364	1.64728
Locus_6036_Transcript_2/4	Amino acid permease 1	amino acid permease 1	0	0	0.200596	0.97509	49.239	37.6617	54.1623	68.7255	2.52292	2.41662	2.64237	6.75662	0	0.447794	0	5.49275	2.23645	1.02688	1.07637	0.00300658	0.526763	0.64534	0
Locus_9615_Transcript_2/6	2-oxoisovalerate dehydrogenase subunit alpha 2, mitochondrial	Thiamin diphosphate-binding fold (THDP-binding) superfamily protein	3.12644	5.37391	2.20116	6.18472	40.9593	35.8465	27.5981	30.3228	62.1118	73.1266	50.1791	24.9744	2.68842	2.88525	2.33609	3.52537	2.35912	2.31899	2.42958	5.13171	6.24304	3.74747	2.50539
Locus_17558_Transcript_4/4	Metacaspase-9	metacaspase 9	12.3357	3.88689	3.41008	6.77215	13.9327	35.7063	29.005	30.8357	16.5501	36.3843	29.9812	37.8314	8.11853	17.5504	13.7258	2.76403	2.68308	5.52971	1.25995	6.98989	10.7126	13.0551	8.79325
Locus_831_Transcript_3/3	(S)-8-oxocitronellyl enol synthase CYC2	NAD(P)-binding Rossmann-fold superfamily protein	38.6881	120.827	100.449	100.885	37.9089	35.5815	32.0805	29.8434	44.5306	53.9846	64.939	40.7732	12.509	23.0194	39.5669	12.3463	13.3319	11.2986	9.77817	11.595	16.101	14.8374	12.5236
Locus_1618_Transcript_2/7	CRIB domain-containing protein RIC4	ROP-interactive CRIB motif-containing protein 4	7.23921	23.9271	4.61732	6.25257	14.4493	33.4837	30.1427	28.2481	22.3286	11.6208	15.0228	9.87223	13.9434	18.7169	6.3265	7.8808	5.25123	12.6039	8.64809	2.44179	1.52975	4.10429	6.31268
Locus_13121_Transcript_7/20	Cytochrome P450 89A2	cytochrome P450%2C family 87%2C subfamily A%2C polypeptide 6	3.56277	3.76728	1.34587	3.96068	16.0973	33.3943	47.764	75.3159	22.5582	15.0311	17.9177	10.6222	0.702405	1.1988	1.34414	0.526843	1.24954	1.46264	1.18129	1.734	4.65951	1.12411	1.38732
Locus_15956_Transcript_1/10	Proline dehydrogenase 2, mitochondrial	Methylenetetrahydrofolate reductase family protein	28.6063	54.9192	42.6538	14.7776	17.2029	32.8981	14.0159	12.5217	7.69832	12.5655	17.3275	4.46111	6.19317	5.543	18.8065	1.24056	1.811	0.773165	0.529046	0.114195	0.572705	0.979083	0
Locus_2024_Transcript_22/49	Calmodulin binding protein PICBP	Plant calmodulin-binding protein-like protein	7.23655	7.48633	8.12066	15.7576	41.1147	32.6767	45.7057	51.2822	16.3533	28.9333	29.5177	33.9086	10.6285	12.3437	7.59133	14.0701	13.2298	11.3054	11.4647	5.57599	12.3967	7.82629	11.0418
Locus_802_Transcript_3/15	Neutral/alkaline invertase 1, mitochondrial	Plant neutral invertase family protein	62.5197	104.702	72.4857	110.057	27.4205	31.2205	40.29	42.9629	177.313	186.899	262.771	183.546	49.7365	64.6624	63.2461	16.9529	16.499	13.4778	15.4602	30.8515	35.6173	97.4591	71.5549
Locus_5273_Transcript_10/15	ABC transporter G family member 22	ABC-2 type transporter family protein	0.91704	4.38477	7.83844	10.4931	80.4658	30.2668	71.1222	103.67	541.254	359.078	489.016	153.665	0	0	0.0195277	11.0261	6.46229	6.13471	6.10904	2.73225	9.58026	9.71733	3.39533
Locus_1159_Transcript_1/10	GDSL esterase/lipase At4g18970	GDSL-like Lipase/Acylhydrolase superfamily protein	6.66312	13.8597	19.9043	30.2479	27.3787	28.9213	32.1163	28.2628	143.601	82.7898	142.991	56.2668	3.39509	2.9346	10.5104	2.13167	2.29332	2.19288	1.8828	0.137266	1.47526	3.06636	1.2001
Locus_2750_Transcript_5/6	Protein HLJ1	Chaperone DnaJ-domain superfamily protein	0	0	0	1.18951	14.7713	28.5834	28.6567	23.3831	5.97544	10.2917	18.0011	19.776	0	0	0	1.67428	2.20907	0.793374	0.782271	0.267912	3.78682	1.04007	0
Locus_4085_Transcript_2/4	Transcription factor bHLH146	transcription factor/transcription regulator	17.8473	19.9458	26.7459	26.3365	36.6231	28.5153	48.9938	43.7045	238.036	260.102	120.974	51.7845	6.67322	0.951798	9.04194	3.08764	5.51797	5.66861	7.96588	16.2551	19.0789	22.5254	49.0841
Locus_16060_Transcript_2/2	Metal tolerance protein 10	Cation efflux family protein	6.97096	7.09262	16.0384	13.1502	16.9701	28.3092	30.0404	32.463	22.9774	19.2707	13.6848	15.193	11.2549	9.2208	12.0891	4.57225	5.20148	4.69668	3.52705	4.83994	3.00166	3.0457	8.59726
Locus_226_Transcript_9/10	Probable cinnamyl alcohol dehydrogenase 1	cinnamyl alcohol dehydrogenase 5	1.87864	0.864199	0.790476	1.8338	7.95479	27.8598	16.1525	6.03661	6.5822	5.13525	5.31911	5.95783	1.48255	0.923127	0	0	0	0	0	0	0	0.162138	0
Locus_7671_Transcript_4/23	WRKY transcription factor 6	WRKY family transcription factor	4.33835	1.8264	4.39974	4.93267	5.81952	27.3393	14.4194	5.3642	61.4308	32.0743	37.17	53.8634	0	10.4706	4.01339	1.56869	1.16407	0.5372	3.01272	1.72667	9.96304	13.2572	3.36962
Locus_15512_Transcript_3/3	Probable trehalose-phosphate phosphatase G	Haloacid dehalogenase-like hydrolase (HAD) superfamily protein	2.44323	3.4483	4.09722	10.6318	7.8768	26.0613	29.5173	29.3499	13.9579	29.194	43.2281	61.5402	3.28723	2.3013	5.04439	5.46817	3.04648	3.57477	3.73631	2.24068	8.79323	2.4422	2.97634
Locus_24050_Transcript_1/1	GDSL esterase/lipase At1g29670	GDSL-like Lipase/Acylhydrolase superfamily protein	32.3259	22.1723	28.3289	43.4123	5.93185	26.017	21.9419	16.1139	8.74887	7.20849	14.474	4.67997	10.2398	2.10755	10.2932	0.989005	1.89767	2.16505	1.81951	0	0	1.62676	1.16392
Locus_4777_Transcript_2/6	Probable aquaporin NIP4-2	NOD26-like intrinsic protein 4%3B2	10.0036	5.15686	3.28385	6.06049	5.91324	25.8511	17.539	14.8823	20.5107	23.0375	51.7636	50.5781	0.339756	0.915268	8.84459	0.820571	1.43635	2.93073	2.23425	2.60189	7.68805	5.2992	8.51045
Locus_15009_Transcript_5/9	Protein DETOXIFICATION 34	MATE efflux family protein	4.94001	8.3205	32.2902	25.2962	22.748	25.6861	28.9695	30.8815	11.2407	14.326	9.7042	15.8847	1.16757	6.07687	13.9239	3.53423	4.32705	3.68724	3.66794	2.99669	4.40819	1.63885	1.08358
Locus_4477_Transcript_2/12	ABC transporter G family member 15	ABC-2 type transporter family protein	12.8358	13.5332	18.7787	27.9526	19.3756	25.5433	34.5899	32.4983	35.8958	18.0591	36.3361	32.2586	15.5834	13.4485	15.2925	7.37612	3.7476	5.51172	6.56868	2.74034	2.2795	4.89438	4.48435
Locus_9963_Transcript_1/3	Thaumatin-like protein	osmotin 34	0	0	0	14.9264	13.6731	24.3183	14.151	25.0235	1268.79	344.379	839.2	497.227	0	0	0.698101	10.6596	9.72543	4.04219	3.91518	58.4434	11.7166	31.4013	11.2318
Locus_15917_Transcript_1/2	Ammonium transporter 2 member 2	ammonium transporter 2	33.1181	44.5947	59.0306	68.4124	36.2928	24.2239	38.0115	31.4004	24.2793	47.0723	49.4399	40.9171	12.77	12.6508	35.7906	7.8214	5.16401	5.80112	5.59619	2.42191	5.8301	8.7882	12.6535
Locus_18861_Transcript_5/6	Squamosa promoter-binding-like protein 8	squamosa promoter binding protein-like 8	14.4984	33.6886	10.4403	11.4995	18.9362	24.1971	15.3334	15.5134	5.19391	6.11253	3.07885	9.54407	8.53155	13.1653	8.25464	7.24329	9.90765	5.95124	8.0808	1.6055	0	0.0946438	2.99638
Locus_10206_Transcript_3/4	Serine--glyoxylate aminotransferase	alanine:glyoxylate aminotransferase	46.4598	51.2191	61.9303	37.9689	36.3763	23.4907	20.9433	21.1114	32.6617	53.0401	43.5925	33.4612	20.7905	32.4124	41.6995	13.7712	12.5317	8.951	11.5976	18.9669	19.7458	22.5972	15.9948
Locus_16039_Transcript_1/3	Probable carboxylesterase 18	carboxyesterase 18	3.72092	3.72745	4.74496	7.15827	21.4805	22.6417	20.1766	19.0384	12.1732	19.9418	17.7929	11.7093	5.82485	4.37151	5.08427	15.6536	10.0602	7.18567	10.2102	6.89953	7.34579	5.3304	5.60212
Locus_5796_Transcript_1/1	Late embryogenesis abundant protein Lea5	drought-induced 21	54.9116	128.803	333.483	169.419	9.57587	22.5739	13.5605	9.52625	121.132	173.722	278.892	215.259	34.4017	68.1625	208.439	4.83939	5.70179	8.42874	6.36379	30.0552	37.7105	31.1138	86.0134
Locus_3379_Transcript_3/7	Auxin-induced protein X15	SAUR-like auxin-responsive protein family	1.09199	1.45683	0.639897	2.059	4.65248	21.3257	21.4248	22.518	31.026	55.6304	71.0824	82.016	3.16001	0.92189	0.691029	2.96086	4.91228	2.8258	3.51136	12.0655	28.0702	7.29106	5.83631
Locus_1478_Transcript_10/11	Phenylalanine N-monooxygenase	phenylalanine N-monooxygenase-like protein	0	0	0	1.77374	21.4803	21.2646	18.2189	21.401	58.3372	102.234	74.9124	45.0338	0	0	0	0.680129	0.649215	0.984535	0.777278	0.308652	1.01147	2.08316	0.177771
Locus_2156_Transcript_4/11	MLO-like protein 1	Seven transmembrane MLO family protein	19.0732	10.9796	13.611	17.8086	35.7122	21.0788	27.4909	23.4755	19.4006	23.0792	29.1367	13.1483	9.7061	5.12278	9.4175	18.2234	8.63249	6.27074	9.54437	6.17833	5.62435	4.30869	6.63713
Locus_762_Transcript_9/38	BTB/POZ domain-containing protein At5g03250	Phototropic-responsive NPH3 family protein	0	0.732648	0.124144	1.19596	5.82718	20.9647	26.0438	17.9051	2.52249	7.62859	7.13659	13.2465	0	1.40874	0.53489	0.505561	3.0283	2.196	2.24032	0.1013	1.42538	0.636632	1.90728
Locus_16188_Transcript_3/6	Probable CoA ligase CCL6	long-chain acyl-CoA synthetase 2	7.92737	3.84121	7.235	8.47772	11.504	20.9211	32.0796	30.3573	24.4979	24.4652	21.18	10.6274	2.79373	0.271727	2.6328	0.744683	2.90115	1.63631	2.2821	0	0	0.887497	0.486955
Locus_6634_Transcript_1/3	ACT domain-containing protein ACR4	ACT domain repeat 1	27.7346	16.7927	38.797	21.7761	7.7493	20.6484	10.3454	8.27732	58.5376	76.0823	107.536	79.9119	17.8254	4.89236	25.1278	6.93928	3.94371	2.20024	1.84541	0.171687	4.91486	18.9226	6.04645
Locus_3366_Transcript_5/21	Cation/H(+) antiporter 19	cation/H+ exchanger 19	8.34524	10.2889	7.84149	4.9933	50.3907	20.2715	22.5705	46.588	50.5799	74.8367	101.522	90.6768	11.2954	4.219	4.15651	7.94116	13.3528	10.4678	11.4298	17.4348	45.6405	14.1461	10.5532
Locus_7947_Transcript_3/6	Non-specific lipid-transfer protein	lipid transfer protein 3	15.1634	13.9002	23.6614	39.4428	27.1871	19.9482	54.7398	57.9075	339.131	365.347	306.124	264.251	15.4819	1.44106	13.9369	3.53585	16.2113	6.61371	9.51667	5.71484	9.13914	9.42168	6.25924
Locus_21856_Transcript_3/3	Signal peptidase complex-like protein DTM1	peptidase	9.96542	12.5376	14.0474	13.17	70.338	19.8299	21.3172	38.3966	13.9812	11.7301	14.7901	11.3635	9.90711	8.62888	9.67366	9.61716	6.11621	7.37811	7.14235	8.07869	7.41166	4.73699	4.99932
Locus_5904_Transcript_7/9	Shikimate O-hydroxycinnamoyltransferase	hypothetical protein	6.77121	8.17079	6.32581	8.68881	13.621	18.9047	17.5793	22.5538	27.0646	23.1848	26.4247	22.9083	7.8468	8.10411	6.71038	4.85995	5.76635	5.35983	5.1898	5.52419	7.74817	10.619	4.1685
Locus_4477_Transcript_10/12	ABC transporter G family member 15	ABC-2 type transporter family protein	9.83936	15.0938	15.4352	16.9908	18.6517	18.495	25.8968	26.0496	31.6371	14.5702	38.3701	27.0693	13.2654	10.7998	9.61867	4.80599	4.42753	3.16538	2.54112	4.69114	3.66926	7.57996	4.67693
Locus_1478_Transcript_9/11	Phenylalanine N-monooxygenase	phenylalanine N-monooxygenase-like protein	0	0	2.35819	0.208963	8.10875	18.1993	9.6956	9.04961	55.5745	65.1573	58.5596	29.2792	0	0	0.611109	0.289211	0.149137	0.0212969	0	0	0.361872	0.316583	0
Locus_5766_Transcript_2/2	Cationic amino acid transporter 1	amino acid transporter 1	2.4525	1.76715	1.49504	7.51613	4.34784	18.0648	10.3681	6.69521	6.28596	21.8705	20.29	17.4822	1.88894	1.45774	0.241008	1.5778	1.69618	1.59301	1.14114	2.83019	3.68031	4.34634	1.43824
Locus_21417_Transcript_2/2	Probable strigolactone esterase DAD2	alpha/beta-Hydrolases superfamily protein	1.12691	6.00358	0.962777	0.924901	16.2441	17.8636	13.3826	21.1279	76.7073	68.1667	74.5394	17.6399	0	1.69031	0	0.639775	1.82055	1.13607	0.0642537	0	0	0.227734	4.26399
Locus_4338_Transcript_3/6	Phosphatidate phosphatase PAH1	Lipin family protein	23.808	17.0411	18.4474	24.8033	12.1116	17.8409	16.8583	18.8299	26.9169	38.7907	41.4585	35.6781	14.0877	11.5805	16.6971	6.99734	6.99157	7.68661	8.44012	6.31245	11.4982	11.9192	13.3544
Locus_3397_Transcript_3/6	ABC transporter G family member 2	ABC-2 type transporter family protein	0	0	0	0	8.61846	17.3659	19.3453	25.1789	5.83649	7.90522	6.63228	9.2114	0	0	0	0.0979317	0	0	0	3.12514	0.107094	0.751251	0
Locus_21603_Transcript_1/1	ABC transporter G family member 1	white-brown complex-like protein	0	14.7454	0	5.87369	15.2593	17.1061	10.5382	11.2202	16.9203	6.77509	23.5524	21.3716	0	0.599885	0	0	0	0	0	0	0	0.221717	0
Locus_5693_Transcript_13/17	Flavonol synthase 1	flavonol synthase 1	9.22505	14.7062	18.0377	40.1523	28.17	16.9605	29.8603	37.6335	18.0347	11.3182	25.0954	56.853	2.34762	6.4444	8.11343	2.30467	1.391	3.52253	1.4026	0	0.808931	5.71873	2.25934
Locus_7655_Transcript_3/5	Ubiquinol oxidase 4, chloroplastic/chromoplastic	Alternative oxidase family protein	38.0475	32.7094	23.3343	30.9068	22.7421	16.9085	31.3039	36.3139	42.3807	24.0043	22.71	19.9345	16.7617	15.6879	16.6643	8.44558	7.86642	11.8559	13.7978	7.1659	7.72286	8.70935	6.56593
Locus_8534_Transcript_2/4	Syntaxin-124	syntaxin of plants 124	0.596098	1.74087	0	1.32813	10.1626	16.7951	15.4413	13.4906	48.2394	72.6017	122.416	100.186	1.73444	0	0	1.09585	0.850459	0.430067	0.944688	11.013	39.4297	5.77705	6.07645
Locus_6336_Transcript_3/3	2-oxoisovalerate dehydrogenase subunit beta 1, mitochondrial	branched-chain alpha-keto acid decarboxylase E1 beta subunit	24.7219	21.8717	20.1383	15.8596	20.2434	16.3483	19.3241	16.916	46.1648	57.1918	60.7581	34.4317	17.8776	19.8066	15.1514	5.2815	4.58849	6.07097	5.94932	17.8964	19.9282	23.4397	13.9719
Locus_21325_Transcript_1/1	UDP-glycosyltransferase 74F2	UDP-glycosyltransferase 74 F1	9.44244	4.1626	4.01994	1.56717	20.8831	16.1092	10.5811	12.9141	14.0873	13.4542	6.00121	3.67816	1.60171	0.584786	1.21838	0.651286	0.621638	0.61874	0.331304	0.213541	0	0.424499	0.105585
Locus_7619_Transcript_3/6	Flavonoid 3'-monooxygenase CYP75B137	cytochrome P450%2C family 706%2C subfamily A%2C polypeptide 6	2.43912	2.02366	3.99939	8.96499	10.0583	15.6931	13.9085	16.7281	12.8955	16.2123	21.512	16.8799	0.393927	0	0.191712	0.0399539	0	0	0	0	0	0.0423943	0
Locus_689_Transcript_2/3	Ammonium transporter 2	ammonium transporter 2	29.5111	33.4192	51.8226	70.8132	30.5307	15.2675	30.3683	28.8523	18.2987	40.9943	36.7837	36.0007	11.1549	11.4863	33.8111	8.13248	4.26704	5.25145	5.11435	2.28649	5.34622	6.42834	12.0402
Locus_973_Transcript_8/11	Protein REVEILLE 8	Homeodomain-like superfamily protein	15.6386	13.598	17.0069	21.7764	12.2686	14.962	19.1097	18.2089	5.83179	11.7185	23.0378	11.4266	5.44722	2.86262	10.9709	2.2577	3.04536	5.67365	4.18961	1.08151	2.15108	3.29658	2.80694
Locus_1592_Transcript_3/4	F-box protein At1g52495	F-box/associated interaction domain protein	1.32056	2.97077	1.33117	3.85227	14.5411	14.8829	24.1422	30.0914	1.59001	2.62212	3.50666	3.70722	3.00873	0.721288	0.837132	2.36806	2.97643	4.45478	2.58927	0.462432	0.736204	1.05699	0.445588
Locus_406_Transcript_13/13	Very-long-chain aldehyde decarbonylase GL1-5	Fatty acid hydroxylase superfamily	17.891	32.2306	33.6499	51.9901	40.3759	14.6785	61.0993	33.7273	352.596	196.509	151.881	23.1571	5.89611	1.94677	14.1171	7.98702	15.1405	12.5379	13.7007	2.73287	4.80822	7.83196	28.9484
Locus_6809_Transcript_4/13	Inactive poly [ADP-ribose] polymerase RCD1	WWE protein-protein interaction domain protein family	9.80844	7.48006	7.35903	8.22922	10.3292	14.5476	13.2838	18.5857	34.9227	19.0233	28.2535	22.6512	5.05422	1.76497	8.03592	7.27795	2.29484	3.62019	5.30599	2.78451	5.62463	3.09028	7.13483
Locus_5113_Transcript_3/3	Processive diacylglycerol beta-glucosyltransferase	serine-rich protein-like protein	0	0	0	0.199729	5.1132	14.5412	12.4464	10.1466	11.5745	22.0131	32.0649	29.1522	0.141743	0.188492	1.01954	1.52571	0.56117	0.484171	0.0221846	3.166	8.88753	2.11678	1.10244
Locus_1478_Transcript_8/11	Phenylalanine N-monooxygenase	phenylalanine N-monooxygenase-like protein	0	0	0.506584	0.0452493	7.40909	14.2173	6.397	7.37392	35.9822	45.3417	43.4621	22.8082	0	0	0	0	0	0	0	0	0	0.332446	0
Locus_6858_Transcript_1/6	Thaumatin-like protein 1	Pathogenesis-related thaumatin superfamily protein	43.1937	53.6648	57.2329	56.985	22.9471	13.9953	18.1081	15.8117	19.7049	16.8	15.046	30.3995	26.8334	23.0537	44.4205	5.64061	4.26558	4.30034	2.94006	5.33722	11.6767	7.8983	7.05581
Locus_6197_Transcript_1/6	Long-chain-alcohol oxidase FAO2	fatty alcohol oxidase 3	2.84978	2.64219	3.81671	6.53922	5.27977	13.9412	13.0001	10.7057	14.3043	12.2704	13.7608	11.0814	0.766458	1.84331	1.23472	0.388646	0.694592	0.3085	0.277007	0	0	0.228179	0.536222
Locus_1256_Transcript_20/22	Probable potassium transporter 9	potassium transporter 2	15.9315	25.1066	24.0574	17.436	19.0399	13.5857	16.7365	17.2062	13.4511	25.2777	16.5921	16.3277	9.31705	10.7873	17.2822	3.96724	3.8794	2.90288	3.35018	4.57543	2.24091	3.94426	3.97011
Locus_10618_Transcript_3/6	Protein unc-13 homolog	hypothetical protein (DUF810)	0	0	0	0.315953	20.8732	13.111	7.74013	15.2945	19.3008	28.5143	49.1303	31.7197	0	0	0	0.337142	0.235926	0	0	3.78863	11.1387	2.18761	2.35076
Locus_21436_Transcript_4/7	Transmembrane protein 205	late embryogenesis abundant domain-containing protein / LEA domain-containing protein	8.75668	5.00601	9.88831	3.71471	19.0443	12.8269	9.30665	8.15307	6.82604	8.23344	7.68615	13.0193	1.38128	1.47575	4.15793	0.261219	1.09877	0	0	0	1.50381	1.22282	2.28231
Locus_2481_Transcript_3/4	Protein ECERIFERUM 2	HXXXD-type acyl-transferase family protein	17.7085	11.6396	16.1468	7.66269	18.435	12.0827	8.67278	20.4096	4.66723	14.7093	10.6435	16.926	10.4367	2.92955	2.86221	11.4186	2.25801	0.557637	0.183422	0	1.10833	1.32608	1.90932
Locus_21740_Transcript_1/2	GDSL esterase/lipase At5g03610	GDSL-like Lipase/Acylhydrolase superfamily protein	1.08311	2.09359	1.80477	4.96942	10.0005	12.0665	10.4778	11.4465	4.70174	11.2627	14.5966	5.56045	0.533842	1.04635	0.467082	1.72039	2.24522	0.87079	2.84973	0	0	2.94748	0
Locus_17878_Transcript_3/8	Zinc finger protein ZAT5	C2H2-type zinc finger family protein	8.33824	15.8917	20.147	20.7237	15.9804	11.8942	13.6376	17.0621	17.4189	29.4804	22.6513	24.3401	1.3067	5.49808	12.1488	2.38529	12.1028	4.41764	4.58004	3.87674	9.83783	5.1171	7.87016
Locus_877_Transcript_5/6	Citrate synthase, mitochondrial	Citrate synthase family protein	9.9099	4.15599	8.10938	3.83125	10.3077	11.7946	12.3015	8.87124	7.79715	4.39037	8.31694	6.42264	1.19661	0.246879	5.37745	0.498187	1.2402	2.06055	1.36478	0.10552	0.353562	1.30833	1.11544
Locus_9192_Transcript_2/6	Myb-related protein 306	myb domain protein 94	4.30009	6.85799	8.07535	11.3629	19.2384	11.6399	7.2141	11.5312	34.8278	42.9849	28.7953	36.8135	1.18006	0.393932	3.87221	0.00865698	0.233728	0.0196056	0.499778	0.581044	0	1.91293	0.189462
Locus_9862_Transcript_3/3	Pirin-like protein	RmlC-like cupins superfamily protein	7.58569	7.46327	13.1809	5.17148	20.4286	11.1837	17.005	15.8429	48.3045	58.2922	64.3356	26.4608	1.45703	1.33907	5.34629	3.86908	1.87841	1.97588	1.50079	0.164682	2.3856	1.82104	1.58021
Locus_3293_Transcript_3/8	Uncharacterized protein C24B11.05	Haloacid dehalogenase-like hydrolase (HAD) superfamily protein	52.6653	118.497	142.938	55.9401	24.7384	11.0082	6.01308	6.87341	46.0836	24.9649	34.0619	36.2225	17.0061	23.2338	64.3292	2.8499	1.23518	2.28373	2.28452	6.07886	7.80047	6.17371	24.5654
Locus_7330_Transcript_2/2	Pantoate--beta-alanine ligase	pantoate-beta-alanine ligase	2.27247	3.39614	5.226	7.10093	7.72805	10.9282	10.2888	11.3363	8.89954	9.91341	9.47197	7.97338	1.26396	3.21141	4.30076	5.07811	7.01368	2.98849	3.23431	2.85628	5.22413	3.49473	3.53462
Locus_10546_Transcript_1/3		hypothetical protein	0	0.391074	2.28885	1.01317	29.5741	10.6513	14.5993	32.3485	12.0142	23.1653	17.2	29.7989	1.05778	12.8932	6.00358	3.50597	1.24235	0.537326	1.80173	0	3.17469	1.50759	1.09063
Locus_16614_Transcript_1/2	Protein PNS1	Plasma-membrane choline transporter family protein	0.7437	0.988147	3.19395	2.84379	8.77457	10.2453	10.0948	11.2646	9.64958	23.6609	20.7998	8.41532	0	0	0.956159	0	0.263735	0.274787	0.510218	0	0	0.40744	0
Locus_7151_Transcript_1/1	Cytochrome P450 78A5	cytochrome P450%2C family 78%2C subfamily A%2C polypeptide 5	0.537805	1.2955	0.206854	1.74039	17.3213	10.1609	23.622	25.403	20.4515	54.8213	88.0443	19.3528	0.412828	0	0	1.84511	1.9652	0.5957	0.816243	8.20061	2.51486	6.13651	9.40649
Locus_14862_Transcript_1/3	Adenine phosphoribosyltransferase	hypothetical protein	5.18552	7.32993	3.74902	9.58959	7.51426	10.1442	8.62887	10.5765	33.3198	25.31	71.0389	21.6504	3.99889	4.1116	4.72972	3.99576	7.26308	2.20575	3.29641	5.21745	5.37677	10.036	7.22322
Locus_13144_Transcript_1/6	Probable metal-nicotianamine transporter YSL12	YELLOW STRIPE like 7	2.31118	1.65214	3.59137	9.75257	5.34833	9.96758	9.02874	11.3941	9.06073	11.6112	13.4752	4.58187	3.70969	1.75703	2.25651	3.12285	4.11717	2.73362	3.1084	2.46412	3.23751	2.95264	0.314024
Locus_7173_Transcript_1/8	MADS-box transcription factor 27	AGAMOUS-like 16	8.03379	8.05666	6.42882	6.74342	9.55105	9.71189	6.88252	9.41924	12.1281	14.1541	31.662	15.9338	4.87422	2.24639	4.72621	3.85833	5.1987	3.35601	1.54222	3.87611	4.34002	1.99588	1.18624
Locus_12612_Transcript_1/5	Long chain acyl-CoA synthetase 1	AMP-dependent synthetase and ligase family protein	11.4662	6.02677	11.5429	8.14675	147.585	9.62666	32.0036	89.4751	26.2325	21.577	15.7806	4.82475	4.11541	1.06761	4.2765	8.3341	2.00975	4.89003	6.45005	0.659535	1.25964	0.991241	1.96351
Locus_9132_Transcript_5/11	Auxin-responsive protein SAUR66	SAUR-like auxin-responsive protein family	17.0129	27.6151	10.8046	8.89416	9.39297	9.15711	18.6347	19.6539	8.18535	7.55478	15.0801	21.898	8.49188	3.26471	9.79898	5.32396	4.22997	4.23159	3.1836	2.37305	1.17113	2.31665	1.23726
Locus_2425_Transcript_5/11	Beta-glucuronosyltransferase GlcAT14B	Core-2/I-branching beta-1%2C6-N-acetylglucosaminyltransferase family protein	0.736611	1.36164	0.667966	0.953428	6.71527	8.98018	10.2035	15.5421	4.81571	9.57112	14.1617	14.8175	0.0548456	0.0137402	0.0749173	1.24295	0.289784	0.119114	0.449572	0.332184	2.42874	1.21556	0.475098
Locus_9188_Transcript_5/9	Protein TRM32	RB1-inducible coiled-coil protein	5.29444	7.69693	12.6091	11.7541	30.6931	8.95081	10.7279	18.7736	4.38365	4.3107	8.20208	6.23153	1.82738	4.23277	9.28685	3.38422	2.36458	1.77318	2.13284	1.38724	1.17256	0.822562	2.22406
Locus_22635_Transcript_1/1	Lysine histidine transporter 1	lysine histidine transporter 1	0.131601	0.337754	1.8371	1.21723	9.29861	8.94795	8.63696	9.42946	8.52475	2.79533	7.44575	5.84881	0	0	0	0.722833	0.278128	0.0793878	0.00360036	0	2.05218	0	0
Locus_3776_Transcript_4/5	Glucan endo-1,3-beta-glucosidase 8	O-Glycosyl hydrolases family 17 protein	5.59011	2.61459	2.09724	5.94702	4.63476	8.93161	5.01099	9.82353	43.7531	70.9398	110.634	95.0214	3.04411	0.887768	2.53001	1.05923	2.22346	2.01421	2.439	15.5972	37.1522	6.67113	5.71844
Locus_6772_Transcript_2/8	Phospholipase A1 PLIP2, chloroplastic	alpha/beta-Hydrolases superfamily protein	3.19515	2.15401	2.81644	7.01009	10.0305	8.68953	10.4527	12.9642	5.49407	7.50083	8.5169	11.0233	2.70679	4.00516	3.14647	1.82265	1.48906	1.56913	1.35109	2.31055	3.53866	0.887506	2.64463
Locus_3875_Transcript_2/2	Protein STAY-GREEN homolog, chloroplastic	non-yellowing 1	8.45107	6.99168	9.79293	6.39862	9.71163	8.52345	6.6815	6.70168	13.459	22.3623	20.4657	23.1885	1.88698	0.786028	4.39025	0.335727	0	2.99607	0.605292	4.69957	4.99679	4.73163	11.0106
Locus_10291_Transcript_1/1	GDSL esterase/lipase LTL1	Li-tolerant lipase 1	7.61467	7.97618	12.4257	11.8214	12.1194	8.43667	9.73212	8.58417	28.7866	4.53193	5.7785	22.1189	2.11575	0.362539	10.058	0	0.791688	0.350074	0.439735	0	0	0.237166	2.5165
Locus_3921_Transcript_1/2	Auxin-responsive protein IAA33	indole-3-acetic acid inducible 33	0.501084	0.296013	1.04003	0.742127	16.5269	8.04531	19.6382	33.4117	16.1349	18.5243	8.5499	1.79739	0	0	0	0.169174	0	0	0	0	0	0	0
Locus_16958_Transcript_4/5	Extracellular ribonuclease LE	Ribonuclease T2 family protein	5.30777	1.74305	8.67468	4.9724	8.83254	7.83153	8.48382	9.97557	43.1685	73.4188	80.2056	83.4055	1.93209	2.87296	8.28223	0.800101	0.614345	1.13377	1.80282	1.2423	2.47241	0.940396	2.13802
Locus_20916_Transcript_1/1	Protein DETOXIFICATION 48	MATE efflux family protein	1.81808	5.70614	2.32445	7.00112	22.0493	7.66393	13.0723	11.0851	23.7461	37.4055	26.1123	26.5461	0	4.20666	0.404303	5.94996	5.79852	6.87053	3.07582	8.27452	14.2786	12.326	12.0689
Locus_23211_Transcript_2/2	Probable protein S-acyltransferase 4	DHHC-type zinc finger family protein	1.61561	3.31045	2.01193	4.95315	2.8174	7.54662	5.18594	7.8775	14.7244	18.8544	27.8893	30.5576	0.612408	0.383905	0.529744	1.8993	1.46455	1.39769	1.92414	4.18573	8.57095	3.16153	3.1388
Locus_16547_Transcript_1/3	Protease Do-like 8, chloroplastic	Trypsin family protein with PDZ domain-containing protein	6.07791	8.75621	8.20596	9.22001	9.18507	7.22853	9.78487	10.0637	5.14069	8.90123	10.8973	9.05555	4.8832	4.81014	5.99819	3.79621	3.02964	4.2245	4.32153	2.13257	2.73289	4.75734	3.05728
Locus_10026_Transcript_3/4	Oxysterol-binding protein-related protein 4B	OSBP(oxysterol binding protein)-related protein 4B	18.6974	18.8061	10.5169	24.6394	7.37563	7.13348	7.74288	12.554	21.2896	5.11828	13.3398	13.7497	9.18175	2.34464	5.0002	0.556361	0	0.139253	0.0698438	0	0	0.187266	0
Locus_10621_Transcript_3/7	Uncharacterized protein At3g17950	transmembrane protein	3.30877	3.87086	2.89079	5.00081	5.80119	7.1119	6.71727	8.68528	3.03287	3.58578	5.11383	4.3116	4.20948	6.70944	2.44245	3.86036	2.40481	3.2484	2.94418	0.528155	1.05372	2.12229	1.56414
Locus_4307_Transcript_5/5	AAA-ATPase ASD, mitochondrial	AAA-ATPase 1	13.811	16.7921	20.5636	24.9146	7.67353	7.08145	5.0841	5.61497	9.10026	5.3792	8.59331	5.28901	6.05449	7.56005	14.3863	3.49784	2.90371	1.58457	1.52087	2.08145	3.18371	2.62854	4.28063
Locus_884_Transcript_47/65	UPF0725 protein At1g27860	hypothetical protein (DUF626)	16.3771	19.0771	10.8834	35.3905	28.3303	7.01656	22.0466	24.4083	82.5082	51.1263	46.9336	37.5754	10.0076	11.2372	12.5046	3.99499	2.28757	4.30472	6.26972	1.28361	4.3541	4.01518	11.3438
Locus_7781_Transcript_6/9	Receptor-like protein kinase At3g21340	Leucine-rich repeat protein kinase family protein	5.01893	0.494364	1.38462	3.91467	5.72115	6.91052	9.47533	14.4731	59.3496	40.9803	51.0649	38.0591	0.986512	0	1.47764	1.26998	0.834246	1.05383	1.21945	0	0.574901	2.32389	1.15511
Locus_7589_Transcript_5/7	Bidirectional sugar transporter SWEET2a	Nodulin MtN3 family protein	12.1846	5.94105	19.2816	12.3619	25.1085	6.73707	9.43862	18.8438	28.9041	31.6487	33.6728	24.286	8.49457	6.97076	17.0059	7.90612	4.43333	4.44157	2.75803	1.60442	7.61348	12.7602	5.88344
Locus_2020_Transcript_1/5	D-alanine--D-alanine ligase	D-alanine-D-alanine ligase family	3.12176	1.90627	3.44858	2.00576	9.53801	6.6978	8.17383	7.52643	6.15973	9.91899	10.325	7.05902	4.02887	3.74811	4.31508	3.31242	2.83776	2.61551	3.54042	2.25147	2.12173	3.16904	4.50053
Locus_11414_Transcript_1/2	50S ribosomal protein L10	DEAD-box ATP-dependent RNA helicase	8.98415	9.68876	9.23477	7.76909	14.0565	6.02179	6.96057	9.94919	11.1966	14.9299	9.71991	15.7521	6.27934	8.5158	7.32333	5.63067	3.9504	4.49166	2.96277	3.20685	7.14795	4.57433	6.42029
Locus_2167_Transcript_1/2	Probable carboxylesterase 6	alpha/beta-Hydrolases superfamily protein	23.1527	13.3727	16.4286	11.5508	4.01267	6.00759	8.22225	9.08897	16.2226	7.64105	5.23101	19.6795	6.42972	7.2404	13.5019	0	0	0.1421	0.810609	2.50236	2.89065	1.02293	1.90999
Locus_3942_Transcript_33/41	LPS-assembly lipoprotein LptE	envelope glycoprotein	2.06709	1.62937	4.9793	1.84446	4.80429	5.84098	1.88836	2.18434	6.84762	3.9038	3.78858	2.16599	1.4372	1.66279	2.6928	0.43613	1.36607	0.94274	0.562334	1.15939	1.14076	1.17284	1.22985
Locus_12092_Transcript_1/3	Protein DETOXIFICATION 19	MATE efflux family protein	5.29678	1.09471	1.75694	2.50129	5.17047	5.70355	12.7853	10.7504	47.3744	10.0734	29.3485	13.0488	2.34705	3.28815	0.890974	0	0.430244	1.44061	0.605505	0.912614	0.0300485	2.24647	1.23843
Locus_22894_Transcript_1/1	Cytochrome P450 77A3	cytochrome P450%2C family 77%2C subfamily A%2C polypeptide 6	3.97091	6.24988	5.36321	10.0839	3.10977	5.65893	7.93396	6.86665	26.0635	17.0547	31.4462	28.3378	1.13354	1.51219	4.31358	0.59915	0.313867	1.66248	1.38226	0.0831103	0	0.0843626	0
Locus_8742_Transcript_1/1	Caffeoylshikimate esterase	alpha/beta-Hydrolases superfamily protein	0.00166511	0.673501	0	1.85461	8.5182	5.60071	8.36174	13.3871	9.43872	22.2572	43.2223	21.2231	0	0	0	0.471616	1.49011	1.31699	1.22363	1.49616	3.19055	1.66012	0.735407
Locus_9679_Transcript_4/4	Probable protein kinase At2g41970	Protein kinase superfamily protein	0	0.379837	0.545909	0.748974	2.35252	5.57369	5.30774	9.17997	7.44499	10.0074	18.8614	25.9653	0.0693331	0	0	0.451989	0.902456	1.4497	0.91258	1.03572	4.77741	0.428864	0.997639
Locus_884_Transcript_52/65	Transposon Ty3-I Gag-Pol polyprotein	hypothetical protein	16.7591	18.9989	12.6063	33.2023	15.0081	5.55191	10.7914	16.9022	19.941	14.1715	17.5722	12.2444	9.31477	9.24922	10.9638	1.43889	0.674233	2.07837	2.01775	0	2.10712	0.985396	3.37235
Locus_3301_Transcript_9/9	Cysteine proteinase RD21A	Granulin repeat cysteine protease family protein	0.401331	2.85739	6.2885	1.32201	32.0552	5.16084	14.6467	21.777	14.9889	49.2205	11.0803	16.9626	0	0	1.6138	0.34073	1.08715	0	0.431579	0	0.379024	0	0.414633
Locus_20878_Transcript_4/5	Protein BPS1, chloroplastic	BPS1-like protein	0	0.215546	0	0.169867	2.3666	4.95448	2.95225	3.41722	22.9828	41.9905	27.87	25.5534	0	0	0	0	0.0941436	0	0	0	1.78803	0	0
Locus_16775_Transcript_2/6	Glutathione transferase GST 23	glutathione S-transferase TAU 8	1.48443	1.14254	0.928422	2.11235	2.91928	4.74366	11.9054	10.4339	130.306	9.86217	35.3385	21.7982	3.53973	3.54049	0.798715	0.764344	1.0763	3.0933	2.4386	5.22252	1.81786	1.7239	2.24971
Locus_1502_Transcript_5/11	WAT1-related protein At1g09380	nodulin MtN21 /EamA-like transporter family protein	0	0	0	0	14.3232	4.37658	8.70732	7.54082	2.28966	8.18987	7.38779	12.2488	0	0	0	0.490171	0	0	0	0	0	0	0.718524
Locus_6809_Transcript_2/13	Berberine bridge enzyme-like 25	FAD-binding Berberine family protein	2.14859	2.22694	1.42675	1.87658	4.43656	4.36725	3.0191	4.91215	9.75066	5.3881	6.46624	5.73239	1.42039	0.422392	1.53922	0.911465	0	0.844385	0.670705	0	1.11098	0.193038	0.946724
Locus_802_Transcript_9/15	Neutral/alkaline invertase 1, mitochondrial	Plant neutral invertase family protein	7.77653	14.7193	9.89548	13.6706	2.68194	4.32292	4.4406	4.73935	24.0037	24.8938	32.8712	25.8328	7.62311	9.35947	8.30355	1.23488	1.73979	0.87985	1.22758	3.45026	5.02015	13.2783	10.0471
Locus_2156_Transcript_9/11	MLO-like protein 1	Seven transmembrane MLO family protein	6.27333	2.32717	3.74959	3.80946	9.30572	4.29241	12.6805	10.5274	4.83763	5.75237	6.56623	2.72088	3.10894	0.608809	1.00344	4.28174	1.09174	2.40604	3.07156	0.485102	0.159107	0.283942	1.13831
Locus_467_Transcript_16/27	Probable galactinol--sucrose galactosyltransferase 6	Raffinose synthase family protein	11.5432	12.1382	6.61898	8.12179	3.42333	4.23934	3.94507	4.16023	2.86144	3.56173	2.18974	1.80814	6.60425	4.99767	3.45494	2.05144	2.5033	1.11767	2.25058	0.0659661	0	0	0.397846
Locus_6410_Transcript_1/5	Mitochondrial ATPase complex subunit ATP10	ATPase complex subunit	2.97756	2.43601	1.31754	3.23485	3.58984	4.10881	3.27504	3.28627	2.75902	2.97256	2.95356	2.85502	1.69459	4.40645	1.42753	2.72852	1.71228	1.26989	1.18843	0.741779	0.748474	1.09999	2.28738
Locus_9456_Transcript_1/3	VIN3-like protein 1	Fibronectin type III domain-containing protein	3.24039	4.83277	3.99313	6.88204	2.68494	4.09356	4.56476	4.60119	5.36101	6.04283	5.49344	7.23165	2.69148	4.07254	3.4602	1.88512	1.40212	1.5691	2.28745	0.499212	1.62304	2.26528	3.37835
Locus_8341_Transcript_2/4	ADP,ATP carrier protein ER-ANT1	endoplasmic reticulum-adenine nucleotide transporter 1	4.04892	4.34044	4.61151	5.87847	4.80234	3.94635	5.03901	7.96829	6.79202	9.13106	13.4929	12.3075	5.22418	3.12776	5.59494	2.0975	3.2315	2.59158	2.62433	3.58551	4.44233	2.80961	3.77092
Locus_4167_Transcript_3/10	F-box/kelch-repeat protein At3g61590	Galactose oxidase/kelch repeat superfamily protein	6.32312	5.7601	6.28456	5.45363	4.13381	3.63535	3.74524	4.5439	1.89612	2.02525	2.71761	3.12229	4.97641	6.0168	6.49356	1.57392	1.03906	1.40997	1.01792	0	0	0.821822	0.599392
Locus_23626_Transcript_1/1	Putative disease resistance protein RGA3	NB-ARC domain-containing disease resistance protein	3.59302	1.98802	1.84134	0.97267	8.0091	3.49767	5.75563	6.38066	9.63908	7.16147	14.1945	4.861	0.138818	0	0.513829	1.7303	1.62849	1.58691	0.888614	1.0585	1.61854	2.69972	1.71134
Locus_7781_Transcript_2/9	Putative leucine-rich repeat receptor-like protein kinase At2g19210	Leucine-rich repeat transmembrane protein kinase protein	2.7245	0	0.159113	1.6544	2.50884	3.42182	5.40904	7.55911	31.7186	22.1592	27.2598	17.7869	0	0	0.287789	0.29189	0	0	0.104076	0	0	0.0512161	0
Locus_9921_Transcript_3/4	Nicotinamidase 1	nicotinamidase 1	3.55537	1.4727	3.77804	3.01451	6.09576	3.32301	1.78651	3.50054	4.41583	3.71293	6.49588	2.29076	1.4426	0.892176	2.5672	1.47758	0.67471	1.90379	0.874828	1.82182	1.44503	1.41226	1.22971
Locus_21946_Transcript_4/5	Putative sphingolipid delta(4)-desaturase/C4-monooxygenase	ARM repeat superfamily protein	0.163586	0.47307	2.08215	1.45692	2.13124	3.26561	2.94932	1.6543	24.4059	10.088	12.8204	10.3223	0.160793	1.00718	0.994574	0.122088	0.511636	0	0	0	0.458867	0.0864388	0.119652
Locus_11727_Transcript_4/6	Protein IMPAIRED IN BABA-INDUCED STERILITY 1	Protein kinase superfamily protein	1.41316	1.01582	1.7446	2.34099	1.92711	3.13745	3.17566	3.78926	2.12917	2.294	2.78245	3.02897	1.56638	1.47962	2.57581	1.8835	0.779206	0.890074	0.948591	0.105191	1.03162	0.916415	2.03351
Locus_7724_Transcript_3/7	Very-long-chain aldehyde decarbonylase GL1-1	Fatty acid hydroxylase superfamily	1.42606	2.41483	3.06663	0.871633	8.58274	3.11842	1.81089	1.85502	13.0344	18.463	12.2584	4.98025	0	0	0	0	0	0	0	0	0	0	0
Locus_576_Transcript_1/1	Subtilisin-like serine-protease S	Subtilase family protein	4.23657	2.13099	3.21172	2.4128	4.88098	2.90128	5.03425	8.43998	3.90969	9.61892	11.4536	13.1153	3.97419	4.3096	2.67465	2.10692	3.23204	2.3281	1.81573	1.26525	2.79686	1.32363	2.52016
Locus_16246_Transcript_3/4	PH, RCC1 and FYVE domains-containing protein 1	Regulator of chromosome condensation (RCC1) family protein	0.0200655	0	0.163161	1.20988	2.35446	2.75309	3.67704	5.63302	1.33277	3.72204	4.10751	5.10439	0	0.188766	0	0	0	0.0437007	0	0.134045	1.06493	0	0.00155055
Locus_2104_Transcript_2/2	Synaptonemal complex protein 1	Ribonuclease P protein subunit P38-like protein	0.829252	1.62131	1.06958	2.81344	3.56719	2.70601	2.5617	3.28001	1.70456	1.95847	3.61472	2.81505	0.134101	0.0396053	0.190242	0	0.102735	0.0265067	0	0	0	0	0
Locus_17042_Transcript_3/5	Aspartic proteinase	aspartic proteinase A1	0.141365	0.222695	0	0.913892	2.15263	2.68851	3.71131	3.98495	10.1646	23.7975	22.4199	8.0053	0	0	0	1.06847	1.17353	0.971607	0.678551	1.11828	4.91054	1.23277	2.68326
Locus_10390_Transcript_3/4	E3 ubiquitin-protein ligase BOI	SBP (S-ribonuclease binding protein) family protein	6.24168	3.02412	4.663	6.18088	2.82007	2.65034	3.55703	5.92862	4.41884	6.62174	11.7333	10.5676	2.75284	0.203504	0.670235	0	0	0	0.00786555	0.177926	1.12449	0.333909	0.907224
Locus_52_Transcript_8/15	Omega-3 fatty acid desaturase, chloroplastic	fatty acid desaturase 7	3.22284	7.36962	4.78218	8.15226	1.72725	2.49925	2.5882	4.02016	4.70138	3.67228	4.02071	5.79702	0	2.75885	10.0791	0.808539	0.693041	0.517418	0	0.211687	2.52834	0.721442	0
Locus_1685_Transcript_78/158	Putative clathrin assembly protein At5g57200	ENTH/ANTH/VHS superfamily protein	3.45265	2.71425	2.09405	2.88676	1.66485	2.46213	2.01686	2.3362	2.51368	4.08611	5.51532	6.23703	2.49147	1.83349	1.69158	0.953328	0.462659	0.943411	0.577562	0	1.65981	0.461799	0.666856
Locus_76_Transcript_51/71	Asparagine synthetase [glutamine-hydrolyzing]	glutamine-dependent asparagine synthase 1	14.9828	9.21715	26.3874	9.19111	5.5547	2.32108	2.42233	4.62593	2.9847	3.25794	13.5116	3.08308	1.36896	0.344237	7.4057	0.997563	0.151723	0	0	0	0.0811248	0.580275	0.0178655
Locus_3366_Transcript_12/21	Cation/H(+) antiporter 19	cation/H+ exchanger 19	0	0	0	0	16.4106	2.03678	5.42966	12.6026	13.4122	26.9275	38.5598	34.6597	0.0221583	0	0	0	0.394931	0.0761867	0	3.87046	8.81083	1.52064	1.88389
Locus_12392_Transcript_1/1	BURP domain-containing protein 3	BURP domain-containing protein	3.79764	8.67852	18.386	24.9379	5.86935	1.63672	3.80148	10.0998	14.7957	5.32008	25.2268	8.77165	1.0327	0	2.83518	0	0	0	0.20605	0	2.66824	2.1457	1.94327
Locus_5273_Transcript_15/15	ABC transporter G family member 22	ABC-2 type transporter family protein	0	0	0	0	4.67441	1.3207	3.07121	8.01459	42.8084	33.8124	38.3371	11.9993	0	0	0	0.750711	0	0	0	0	0	0	0

## Sheet: PrePost_F (13)
Gene ID	SWISS_PROT	Araport	Pre_F1	Pre_F2	Pre_F3	Pre_F4	Hot_F1	Hot_F2	Hot_F3	Hot_F4	Post_F1	Post_F2	Post_F3	Post_F4	Pre_P1	Pre_P2	Pre_P3	Hot_P1	Hot_P2	Hot_P3	Hot_P4	Post_P1	Post_P2	Post_P3	Post_P4
Locus_139_Transcript_2/4	S-adenosylmethionine decarboxylase proenzyme	S-adenosylmethionine decarboxylase	3312.62	3532.75	2813.58	3810.39	1406.74	1303.91	1074.47	1144.28	3670.82	9083.79	6070.45	4211.39	1097.5	956.405	1415	733.254	676.534	727.113	564.535	1603.71	1690.33	1402.09	1673.43
Locus_4740_Transcript_3/7	DCD domain-containing protein NRP-B	DCD (Development and Cell Death) domain protein	107.16	185.847	212.437	217.176	361.232	250.278	273.784	307.766	505.574	474.243	583.991	468.081	34.3566	46.5793	83.5907	174.976	101.714	159.305	203.805	39.1774	111.624	112.814	48.2602
Locus_2668_Transcript_1/5	Ribose-phosphate pyrophosphokinase 3, mitochondrial	phosphoribosyl pyrophosphate (PRPP) synthase 3	113.536	139.68	107.986	156.528	74.5615	109.329	70.8534	66.7955	195.794	343.263	244.743	130.731	59.5162	62.9781	57.2039	53.9117	37.6482	45.0556	50.3303	88.8771	77.9811	71.3399	72.0228
Locus_722_Transcript_1/6	Peptide deformylase	Nuclear transport factor 2 (NTF2) family protein	100.326	82.8267	70.1722	93.9541	105.286	84.9383	93.2971	83.8388	186.822	143.93	160.344	137.836	39.3444	39.9664	42.7448	59.4012	39.5033	78.6927	64.9059	48.2709	46.3426	45.3456	79.054
Locus_23424_Transcript_2/3	Protein HOTHEAD	Glucose-methanol-choline (GMC) oxidoreductase family protein	26.3444	40.6155	44.873	66.1587	1949.55	47.9071	146.399	416.402	221.668	119.195	103.662	101.606	8.80822	6.57853	17.3633	93.6697	8.12939	22.8652	32.3834	8.87337	9.54629	5.03153	13.9429
Locus_1533_Transcript_11/13	Heat shock protein 83	heat shock-like protein	67.7838	101.704	52.0802	71.4812	59.9501	45.8733	30.6338	31.6499	26.3668	37.5965	68.8991	62.147	25.7131	25.5484	23.2887	38.1604	28.0784	25.9717	19.047	12.4367	16.9476	15.9184	23.2056
Locus_624_Transcript_10/11	Probable serine/threonine-protein kinase SIS8	Mitogen activated protein kinase kinase kinase-like protein	50.5583	55.9986	44.3923	102.278	21.3617	26.5714	23.9971	19.8371	24.753	71.2109	67.5767	44.6973	18.2261	21.0992	29.9339	8.29736	11.0587	15.4348	12.2312	10.0029	15.8484	9.00068	23.0152
Locus_537_Transcript_45/72	Tuberculostearic acid methyltransferase UfaA1	Cyclopropane-fatty-acyl-phospholipid synthase	170.141	114.227	82.0894	95.8918	9.1623	8.37942	16.0384	20.9455	88.2392	32.2235	85.7007	118.72	58.9713	57.2019	46.1652	23.9938	20.4534	16.5399	19.8937	14.0954	17.9412	25.1241	27.6533
Locus_22126_Transcript_1/2	F-box protein At5g67140	F-box/RNI-like superfamily protein	5.59912	9.224	5.58658	13.7123	3.04577	7.57051	8.30995	6.88675	16.215	28.0239	28.3771	14.1609	2.26848	2.05454	2.54949	3.60265	2.38749	9.11962	4.31152	4.45053	6.35579	3.82906	3.99224
Locus_537_Transcript_53/72	Tuberculostearic acid methyltransferase UfaA1	Cyclopropane-fatty-acyl-phospholipid synthase	182.069	146.395	117.964	107.619	11.0284	6.6244	16.7084	19.7827	123.354	44.2364	105.589	176.657	58.6311	59.1782	45.9197	28.0827	18.1554	12.1924	12.8395	15.5611	16.6845	22.8777	34.023
Locus_11713_Transcript_3/4	Ras-related protein Rab7	RAB GTPase homolog G3A	28.0064	16.6259	23.4406	32.6822	3.25685	5.80528	8.14837	7.85095	10.9079	15.2052	8.76964	11.0202	9.94077	7.42246	14.4215	2.69581	3.68843	3.69632	2.41667	3.5274	5.81343	2.00911	5.80984
Locus_6838_Transcript_3/5	BTB/POZ and TAZ domain-containing protein 1	BTB and TAZ domain protein 1	21.514	34.4651	30.6858	19.5028	5.58803	2.29355	1.56987	2.64576	5.33554	7.29565	8.56736	3.71391	3.15883	4.55962	12.1595	3.26927	2.32304	1.22753	1.50344	0.154602	1.15967	1.22472	0.630912
Locus_15398_Transcript_3/16	Protein TIFY 6a	jasmonate-zim-domain protein 3	5.45074	7.12538	9.25352	7.3267	2.52679	2.17019	1.93907	1.70604	18.6883	34.9409	43.5254	29.7737	2.46742	3.69902	4.4757	0	4.93968	0.309762	0.208085	6.00935	12.33	11.5935	14.0065

## Sheet: PreHotPost_F (87)
Gene ID	SWISS_PROT	Araport	Pre_F1	Pre_F2	Pre_F3	Pre_F4	Hot_F1	Hot_F2	Hot_F3	Hot_F4	Post_F1	Post_F2	Post_F3	Post_F4	Pre_P1	Pre_P2	Pre_P3	Hot_P1	Hot_P2	Hot_P3	Hot_P4	Post_P1	Post_P2	Post_P3	Post_P4
Locus_360_Transcript_58/67	ATP-dependent 6-phosphofructokinase 3	phosphofructokinase 3	27182	38933.2	27071.8	29801.4	18555.4	16829.8	15040	15453	4795.16	3270.24	4025.14	8189.78	7405.3	8664.29	15533.8	2618.65	2257.39	2691.43	3380.6	904.782	895.527	1390.1	2223
Locus_4631_Transcript_6/17	Fructose-bisphosphate aldolase 1, cytoplasmic	Aldolase superfamily protein	4180.3	4871.48	4009.44	4073.53	4385.98	8611.61	5846.73	5381.85	4632.5	4681.12	5476.73	4831.22	1440.6	1591.71	2513.75	1863.49	2107.15	2105.96	2297.36	1541.41	1407.04	1834.62	2190.76
Locus_24_Transcript_1188/1190	Aconitate hydratase 3, mitochondrial	aconitase 3	8588.49	9976.21	9648.03	5859.21	6249.94	7112.76	5028.73	4748.08	1863.34	2004.17	2215.1	2393.58	2064.69	1820.9	4165.92	998.191	949.428	940.185	1123.95	604.543	568.564	646.31	746.436
Locus_1416_Transcript_12/34	Mitochondrial uncoupling protein 4	dicarboxylate carrier 2	8667.51	16111	10682.8	10694.6	7141.85	6140.64	8321.53	8253.61	1693.44	2086.88	2658.34	2224.92	2347.49	3182.45	4398.8	1293.38	1215.5	1566.12	1435.62	620.401	524.887	755.512	1410.38
Locus_2126_Transcript_7/15	Ubiquinol oxidase 1, mitochondrial	alternative oxidase 1A	4519.12	5359.61	5058.49	5943.9	5166.05	5268.33	5176.9	5254.59	1128.93	1845.09	1321.5	1093.27	1015.21	948.095	2172.11	926.555	864.592	864.548	1004.45	270.479	268.382	374.568	450.263
Locus_293_Transcript_4/21	Fructose-1,6-bisphosphatase, cytosolic	Inositol monophosphatase family protein	2002.66	1824.46	1867.24	1762.4	2219.43	3388.49	2164.89	2245.74	1271.9	1485.7	1877.83	1818.22	403.63	294.673	875.864	390.449	342.107	279.091	340.39	151.17	132.685	281.53	422.909
Locus_24_Transcript_762/1190	Internal alternative NAD(P)H-ubiquinone oxidoreductase A1, mitochondrial	alternative NAD(P)H dehydrogenase 1	5512.26	12382.2	8991.3	15610.4	2626.44	2949	4020.95	4088.78	1132.45	2684.16	3259.63	2992.51	1260.79	1754.79	3784.85	396.559	387.877	445.5	547.196	114.612	137.524	416.286	777.157
Locus_24_Transcript_1173/1190	Putative aconitate hydratase, cytoplasmic	aconitase 3	3748.81	3869.35	4093.01	2931.63	1944.55	2927.22	2006.94	1970.03	814.2	800.602	892.378	1101.52	899.307	757.584	1849.84	434.346	396.171	425.219	470.447	238.571	233.126	268.474	337.725
Locus_24_Transcript_1179/1190	Aconitate hydratase 3, mitochondrial	aconitase 3	3837.21	4278.24	4163.91	2937.05	2239.49	2894.33	2145.67	2057.54	843.597	880.248	976.833	1104.52	916.175	797.159	1908.33	411.391	392.969	400.581	449.334	243.12	240.065	285.048	313.13
Locus_467_Transcript_4/27	Probable galactinol--sucrose galactosyltransferase 6	Raffinose synthase family protein	3703.9	4601.04	3268.8	4193.17	2698.73	2325.34	2174.22	2118.61	664.872	551.939	683.352	622.215	2043.06	1623.61	1985.12	847.959	709.491	683.154	523.185	285.085	181.735	256.241	449.548
Locus_539_Transcript_8/24	Kunitz trypsin inhibitor 5	Kunitz family trypsin and protease inhibitor protein	817.947	1156.31	636.318	783.439	1002.7	1744.82	1011.53	1205.01	1717.74	1336.62	1941.8	1838.3	237.586	294.138	362.66	164.915	165.139	143.203	147.508	311.316	268.118	425.779	609.076
Locus_6176_Transcript_2/19	Suppressor of disruption of TFIIS	Haloacid dehalogenase-like hydrolase (HAD) superfamily protein	2417.77	2171.16	2832.78	3393.49	1314.85	1516.06	553.623	598.22	641.286	468.951	308.399	943.558	737.155	459.716	1451.86	410.651	176.881	111.077	154.144	74.3576	171.356	121.561	244.404
Locus_527_Transcript_17/34	Acyl-coenzyme A thioesterase 2, chloroplastic	Thioesterase/thiol ester dehydrase-isomerase superfamily protein	602.539	633.832	521.831	467.806	1160.59	1350.77	779.305	784.086	419.976	316.317	611.919	660.371	203.867	150.963	256.501	281.647	257.857	192.682	248.954	92.572	62.6614	126.872	114.113
Locus_250_Transcript_9/20	MYB-like transcription factor EOBII	myb domain protein 24	1276.81	1710.11	2040.32	1766.96	1249.41	1339.33	1488.23	1465.55	980.125	1456.29	1362.49	1121.39	353.319	367.891	996.862	127.537	140.925	137.87	173.159	100.965	65.9344	193.033	331.484
Locus_2604_Transcript_3/19	Glyoxylase I 4	Lactoylglutathione lyase / glyoxalase I family protein	710.432	792.349	841.318	698.828	593.845	1098.88	674.19	720.128	375.418	475.018	497.14	370.669	131.161	100.054	401.466	58.5938	80.8885	36.9377	47.1577	7.39308	29.297	43.6499	30.5961
Locus_1575_Transcript_4/5	Methionine gamma-lyase	methionine gamma-lyase	715.85	440.598	683.4	819.237	1460.61	895.347	626.158	704.345	1257.83	2204.46	2446.91	1770.91	105.079	32.0661	244.465	101.32	81.8157	64.7308	60.4005	108.638	198.206	247.341	211.676
Locus_472_Transcript_12/21	Polygalacturonase 1 beta-like protein 3	polygalacturonase 2	644.348	773.102	747.303	842.121	1067.23	739.782	874.882	862.302	1278.7	1216.16	916.666	305.627	320.568	283.965	373.531	223.538	192.05	207.857	216.505	186.32	86.7397	131.947	113.138
Locus_681_Transcript_58/70	Isocitrate dehydrogenase [NAD] catalytic subunit 5, mitochondrial	isocitrate dehydrogenase V	288.757	400.408	369.495	394.551	474.709	706.469	473.674	451.496	318.166	240.43	322.644	327.738	125.307	122.002	225.353	138.787	158.611	150.497	168.672	123.488	91.6574	122.807	144.207
Locus_349_Transcript_6/10	Dihydrolipoyl dehydrogenase 1, mitochondrial	mitochondrial lipoamide dehydrogenase 1	475.927	682.241	572.108	462.431	384.821	504.013	354.432	374.109	288.708	272.408	419.255	423.37	163.411	172.794	269.674	123.443	137.457	148.909	173.827	90.1098	104.658	139.29	189.455
Locus_804_Transcript_9/298	Homeobox protein ATH1	homeobox protein ATH1	762.384	443.513	527.769	442.502	299.434	498.408	475.596	438.233	143.136	187.051	121.346	245.606	202.422	105.138	269.961	57.2504	85.85	57.8562	73.6629	25.5435	21.6496	43.0417	56.9078
Locus_15376_Transcript_2/8	Cytochrome c	cytochrome c-2	200.297	192.122	163.463	163.627	402.909	458.812	357.918	342.97	303.925	214.558	239.285	259.905	74.7018	73.2259	96.4037	145.597	126.478	132.492	112.335	97.1689	91.2221	97.4181	100.027
Locus_16524_Transcript_19/21	3-ketoacyl-CoA synthase 10	3-ketoacyl-CoA synthase 10	173.677	190.5	190.557	266.044	312.512	431.426	368.809	331.043	462.848	628.03	783.611	557.025	67.6488	42.3856	87.835	47.5887	45.0331	34.6277	37.4134	9.29307	16.2863	41.5534	44.8905
Locus_110_Transcript_87/119	Beta-amylase 3, chloroplastic	chloroplast beta-amylase	657.623	1146.68	1341.47	836.194	440.71	405.902	268.724	274.299	102.005	277.221	315.594	226.93	165.987	177.377	526.279	47.097	54.3	42.8088	49.8787	8.77025	19.3942	29.0507	30.011
Locus_2140_Transcript_31/31	Probable methyltransferase PMT2	S-adenosyl-L-methionine-dependent methyltransferases superfamily protein	591.958	555.688	577.592	741.879	416.698	396.122	510.83	516.379	293.602	405.648	434.191	445.165	276.305	222.289	345.09	200.152	153.046	216.346	185.039	185.748	163.231	193.236	201.33
Locus_678_Transcript_3/9	Peroxisomal 2,4-dienoyl-CoA reductase [(3E)-enoyl-CoA-producing]	short-chain dehydrogenase-reductase B	480.69	815.888	554.312	641.736	529.983	333.89	356.014	375.515	354.699	332.497	417.273	532.358	212.327	235.687	361.852	146.203	119.654	115.611	122.163	146.678	185.944	231.775	258.667
Locus_3965_Transcript_68/82	Myb-related protein 308	myb domain protein 4	335.157	399.893	454.433	353.082	572.855	324.724	351.358	420.573	210.374	281.863	227.02	177.557	109.552	76.5054	194.066	60.1215	54.3447	56.3054	69.2678	39.6325	48.1626	82.1373	52.9101
Locus_1023_Transcript_4/11	Probable inositol oxygenase	myo-inositol oxygenase 1	331.154	313.644	388.873	225.424	81.8851	302.831	205.814	144.401	33.3017	183.827	60.663	63.1572	35.2003	33.3179	140.857	5.6721	23.0671	10.9443	8.28556	0.807615	16.6204	7.36517	3.51687
Locus_360_Transcript_59/67	ATP-dependent 6-phosphofructokinase 3	phosphofructokinase 3	630.249	1095.64	670.99	616.126	308.052	299.43	266.872	266.204	181.982	127.144	138.559	277.146	170.064	220.444	324.215	41.5853	35.9045	34.2666	32.0942	19.2911	17.4368	27.4927	70.0484
Locus_15651_Transcript_2/3	2-methylpropanoate--CoA ligase CCL4	acyl activating enzyme 5	414.577	317.914	302.005	222.292	337.325	296.331	297.529	344.406	356.907	327.401	321.117	121.615	114.353	91.9458	136.688	87.9491	62.4161	65.3225	80.7355	105.991	83.1734	100.729	80.383
Locus_877_Transcript_3/6	Citrate synthase, mitochondrial	Citrate synthase family protein	369.186	230.159	310.731	242.468	188.214	258.103	260.69	232.52	216.15	115.979	257.583	205.242	85.0446	49.5519	152.619	57.6513	70.97	80.5691	80.144	59.7981	42.2962	78.5166	89.7389
Locus_4418_Transcript_3/28	Probable jasmonic acid carboxyl methyltransferase 1	jasmonic acid carboxyl methyltransferase	322.875	346.744	230.338	298.117	163.798	255.139	241.973	260.614	180.005	185.427	342.026	277.6	122.099	108.976	133.728	86.275	57.2267	67.3701	54.103	31.5277	67.0537	107.208	98.6243
Locus_20723_Transcript_2/3	Mutanase Pc12g07500	transmembrane protein%2C putative (DUF1985)	61.1965	185.194	63.6738	253.252	213.088	245.252	196.938	215.734	4295	3685.94	2902.92	785.771	11.7663	17.0845	20.291	39.5969	42.9715	47.0201	48.6553	157.133	337.557	143.485	148.66
Locus_5781_Transcript_11/16	Ammonium transporter 1 member 1	ammonium transporter 1%3B2	91.746	118.73	40.514	62.3686	171.06	231.929	258.968	250.442	70.2755	89.5756	75.9467	64.3565	17.9012	16.1614	22.807	81.161	57.2112	35.2687	39.6968	22.9602	22.2229	19.9629	8.88577
Locus_4518_Transcript_7/15	Uncharacterized protein At4g22758	hypothetical protein	208.447	242.366	324.335	304.347	196.858	196.073	214.485	215.057	83.2961	219.068	203.591	121.59	90.9864	90.0502	164.069	59.3331	49.3529	43.5023	38.6183	44.8459	59.8763	57.0328	57.0348
Locus_830_Transcript_12/29	Protein YABBY 5	Plant-specific transcription factor YABBY family protein	243.13	185.847	202.148	174.054	214.688	167.533	121.144	158.051	62.3347	20.6737	40.4203	74.9692	37.6865	16.9493	69.5544	7.88831	6.53858	3.26094	4.29879	0.158347	0.10081	4.14377	0.734879
Locus_523_Transcript_16/23	Alkaline/neutral invertase CINV2	cytosolic invertase 2	279.509	402.15	356.635	503.1	137.367	123.86	112.529	109.61	94.9636	133.867	157.588	121.767	93.5907	112.396	186.076	46.6401	40.0736	41.9939	46.3957	46.2554	38.3565	40.2075	80.6411
Locus_2494_Transcript_8/13		cruciferin (DUF506)	152.948	133.335	150.774	199.236	65.1939	119.275	93.981	103.439	221.646	262.374	394.919	242.829	53.2422	55.6956	71.9103	31.5584	36.5259	26.9822	26.9494	41.2096	81.1619	104.009	84.54
Locus_2884_Transcript_3/6	Heptahelical transmembrane protein ADIPOR1	heptahelical transmembrane protein1	140.487	119.072	120.902	179.069	108.476	118.01	111.65	132.566	40.999	71.8909	70.6151	87.0231	49.9653	18.5097	33.2859	7.70804	7.59594	7.50937	5.42969	5.92526	9.72182	6.58875	14.0294
Locus_11898_Transcript_2/9	Probable lysophospholipase BODYGUARD 1	alpha/beta-Hydrolases superfamily protein	169.004	205.395	185.753	241.604	72.3654	109.688	127.043	137.002	143.701	259.846	134.078	109.965	82.5324	70.8116	117.904	38.1944	50.2186	43.1764	37.2428	74.873	75.0691	63.6413	82.7036
Locus_2115_Transcript_3/15	Guanosine deaminase	Cytidine/deoxycytidylate deaminase family protein	227.114	250.268	242.035	238.264	93.8139	109.663	120.902	121.676	142.294	279.631	189.128	169.675	87.1172	113.604	164.22	34.7419	29.4387	38.0168	33.3961	62.0477	92.1681	70.1543	121.934
Locus_2005_Transcript_25/45	Nudix hydrolase 16, mitochondrial	nudix hydrolase homolog 16	201.456	221.643	227.659	230.332	102.821	107.85	102.059	95.1703	200.352	250.823	292.215	328.41	78.9138	68.0574	133.56	48.7658	44.162	40.0108	46.8007	33.757	57.1426	30.1189	61.6079
Locus_781_Transcript_1/7	Glutamate dehydrogenase 2, mitochondrial	glutamate dehydrogenase 2	29.9358	19.3109	25.0668	36.8576	46.3208	107.84	74.1087	65.0557	363.528	303.624	168.37	169.773	12.4479	11.2648	9.7056	19.7645	21.9159	23.6881	19.6229	21.6495	25.3484	23.8168	16.6878
Locus_4505_Transcript_1/8			158.75	165.858	109.534	185.104	273.28	102.777	35.3964	47.5746	6.70944	4.8933	5.62045	8.57381	12.9574	9.64631	33.9378	5.18962	2.79705	3.86883	1.8131	0.215042	1.88136	1.4409	1.84542
Locus_973_Transcript_3/11	Protein REVEILLE 8	Homeodomain-like superfamily protein	75.5304	65.7687	67.544	118.681	89.4702	94.0467	113.715	113.801	45.4362	74.554	135.543	67.3256	28.9643	16.9251	39.1083	27.1771	29.7374	36.6741	38.3697	15.4589	17.0748	23.8031	23.5912
Locus_854_Transcript_4/7	Proline-rich protein 4	proline-rich protein 4	69.1657	47.9679	73.2346	113.143	74.7495	93.9564	118.808	119.243	56.1823	65.2784	169.605	41.2337	16.4805	3.52044	20.3166	3.60289	5.45721	2.07432	2.05919	2.32781	0.356925	4.02198	0.136087
Locus_3964_Transcript_3/34	Transcription factor TCP2	TEOSINTE BRANCHED 1%2C cycloidea and PCF transcription factor 2	126.73	228.443	230.08	179.316	152.193	90.1369	81.1142	98.9001	86.6061	67.0631	121.002	111.553	34.9397	35.4145	57.1749	36.1623	28.3986	23.2574	26.3988	27.093	22.9436	30.2896	27.4089
Locus_3130_Transcript_10/11	Solanidine UDP-glucose glucosyltransferase 1	UDP-glucosyl transferase 73D1	40.7894	47.8304	76.2487	99.1662	85.3779	69.2819	53.1445	54.6255	18.8867	31.5382	30.3538	84.0644	11.4806	14.3951	29.6677	33.9978	20.1823	15.4917	17.7493	4.63667	7.16067	10.965	8.66217
Locus_15834_Transcript_6/17	Protein CHUP1, chloroplastic	actin binding protein family	13.0599	15.7786	12.1036	12.4166	78.222	66.5688	72.1738	104.58	30.4425	40.9305	73.6226	100.574	5.84891	1.88397	3.44676	10.69	3.73805	4.55398	3.18861	6.31848	19.3922	5.78465	4.84949
Locus_2151_Transcript_3/5	Glycerol-3-phosphate 2-O-acyltransferase 6	glycerol-3-phosphate acyltransferase 6	32.2845	39.424	50.0896	57.9144	61.2199	65.6226	83.8347	74.8117	335.68	315.733	308.339	172.714	8.24571	3.16268	13.8933	5.37548	6.02744	5.61711	5.10248	1.8834	6.62554	8.09164	4.60235
Locus_21521_Transcript_2/2	Cellulose synthase-like protein E6	cellulose synthase like E1	54.8249	88.5626	52.4238	93.8618	20.9505	64.4601	20.9936	22.8093	6.85659	28.8756	14.3644	3.36723	13.1037	10.8696	27.3614	1.30044	3.27894	0.401077	0.509911	0	0.125703	1.98072	0.13698
Locus_11917_Transcript_3/4	Probable methyltransferase At1g29790	S-adenosyl-L-methionine-dependent methyltransferase	26.5989	40.9024	11.8208	26.3145	58.0908	63.489	68.5429	58.7193	166.482	250.553	226.732	148.667	6.95262	7.68696	6.22775	9.61356	8.13935	13.3011	12.5378	13.4805	18.8633	24.0148	26.6191
Locus_463_Transcript_5/12	Boron transporter 4	HCO3- transporter family	112.823	130.292	77.2095	93.1168	32.3248	58.2402	64.7994	54.0369	72.2982	106.225	90.4947	65.2073	35.8119	28.966	42.2065	16.2387	13.9383	13.5554	15.8551	9.47769	15.8062	10.0981	17.6227
Locus_3109_Transcript_24/43	Protein RGF1 INDUCIBLE TRANSCRIPTION FACTOR 1	PLATZ transcription factor family protein	55.7917	84.8207	115.414	89.7982	68.2377	54.0692	64.9288	54.1658	134.581	191.28	205.631	184.729	21.9328	15.8951	38.9574	23.6042	14.7946	15.254	17.6736	17.4337	37.1844	68.7018	66.5748
Locus_527_Transcript_24/34	Acyl-coenzyme A thioesterase 2, chloroplastic	Thioesterase/thiol ester dehydrase-isomerase superfamily protein	20.1759	13.6288	7.66699	13.8567	25.3462	49.0277	22.3001	23.2765	13.2963	4.04199	20.5939	15.3826	4.18417	3.95058	3.93507	5.24066	9.66204	5.55112	5.48788	2.49311	1.79866	3.05705	1.59196
Locus_681_Transcript_70/70	Isocitrate dehydrogenase [NAD] catalytic subunit 5, mitochondrial	isocitrate dehydrogenase V	25.934	28.291	27.3419	30.5627	36.0546	48.1457	39.4497	36.7554	24.321	15.5736	23.3911	19.1086	9.91109	7.51177	16.3936	6.82526	6.45822	8.25626	9.19156	5.64403	3.13315	6.72073	6.36824
Locus_5524_Transcript_2/3	ABC transporter G family member 11	white-brown complex-like protein	129.353	83.7005	170.111	101.978	77.5727	45.9716	61.0677	64.4741	147.839	115.878	146.827	182.059	39.1093	13.2208	46.7443	14.1565	9.32954	7.89025	9.07441	12.0104	3.06999	13.2155	3.71024
Locus_16357_Transcript_5/5	3-ketoacyl-CoA synthase 6	3-ketoacyl-CoA synthase 6	66.5414	167	68.1362	130.807	83.5805	42.2261	57.1302	65.7099	24.1549	44.3287	36.6856	21.1171	25.0542	26.6115	34.8265	6.15224	3.57894	2.55694	2.73608	1.90654	0.553589	4.76312	0
Locus_3899_Transcript_6/8	Iron-sulfur assembly protein IscA-like 1, mitochondrial	Iron-sulfur cluster biosynthesis family protein	59.1393	81.9275	94.0443	90.7706	40.468	37.9526	32.7489	30.6588	36.9402	42.0846	43.3177	53.1838	26.5687	29.7968	50.5031	13.2004	11.7791	12.1527	11.4429	9.2159	14.0909	11.7846	24.2446
Locus_5786_Transcript_2/5	F-box only protein 6	Galactose oxidase/kelch repeat superfamily protein	63.3046	74.9363	74.312	78.6344	33.5576	30.9113	26.0068	29.5964	43.9323	32.1571	36.338	40.9428	21.4194	20.924	33.7307	7.27686	7.79165	6.4628	6.98061	4.08781	8.9819	11.69	9.85567
Locus_3980_Transcript_4/9	L-ascorbate oxidase homolog	SKU5 similar 17	22.3846	25.7736	29.0947	24.8379	14.4382	30.6038	50.1819	58.3669	56.7747	62.9338	38.3567	30.2606	8.46763	3.38852	7.65301	6.19988	2.57661	3.72672	5.26039	3.44238	4.12455	3.44305	1.70936
Locus_809_Transcript_15/35	GDSL esterase/lipase At5g33370	GDSL-like Lipase/Acylhydrolase superfamily protein	5.66088	5.1169	9.49035	9.89265	44.8701	28.9101	46.0967	45.1443	51.9337	56.0614	37.9515	17.9999	0.626248	0	2.29844	1.4185	1.05189	0.479792	0.988205	0	0.71172	1.04789	0.254889
Locus_12191_Transcript_4/8	Phosphoenolpyruvate carboxylase	DUF1677 family protein (DUF1677)	16.3013	17.9083	20.8257	12.3825	37.3519	28.0121	34.0349	18.5463	56.3696	22.7551	34.9478	47.7158	8.35915	3.9818	6.52662	8.50617	13.3662	7.06655	5.09428	14.4127	8.65372	19.7273	15.6708
Locus_1351_Transcript_29/32	Haloacid dehalogenase-like hydrolase domain-containing protein Sgpp	Haloacid dehalogenase-like hydrolase (HAD) superfamily protein	73.3489	50.1494	70.0723	98.7064	12.2017	25.2464	20.0323	23.5505	23.7664	22.1996	21.4898	21.2618	23.8982	14.8156	31.6515	8.65536	6.53828	5.45718	5.52769	3.16302	6.47863	5.60207	8.89343
Locus_2656_Transcript_1/1	Protein ECERIFERUM 2	HXXXD-type acyl-transferase family protein	32.5424	37.7218	51.653	62.2644	16.6063	24.1852	25.8179	26.8385	13.5041	7.52423	9.96237	18.5048	6.9538	3.10504	12.3547	2.53057	0.374029	0.399565	0.623825	0	0	0.85965	0
Locus_6241_Transcript_1/1	Peroxisomal membrane protein 11A	peroxin 11A	9.5326	5.97846	7.33343	9.75887	14.1519	23.2627	18.9526	15.9696	6.39547	4.17468	3.95539	4.98511	3.09815	1.3432	3.74055	3.33395	5.11425	3.93264	4.23248	1.43546	1.68255	2.177	2.03455
Locus_4892_Transcript_4/6	Translationally-controlled tumor protein homolog	transmembrane protein	22.1949	14.6597	24.3187	17.9236	37.7699	22.618	18.565	29.7505	1.77316	4.85194	6.13348	8.09045	8.69428	1.81615	4.30912	0.649635	1.03931	0.272294	0	0.123877	0.230078	0	0.487611
Locus_7724_Transcript_2/7	Very-long-chain aldehyde decarbonylase GL1-3	Fatty acid hydroxylase superfamily	11.2928	15.9032	18.6613	13.4615	41.9305	22.3115	12.2846	13.1849	81.5368	101.61	79.5835	32.3044	3.40877	0	3.52444	2.28714	2.25053	2.42772	2.74925	0.75171	1.45689	1.33411	2.62038
Locus_21151_Transcript_1/1	Pathogenesis-related protein 1	CAP (Cysteine-rich secretory proteins%2C Antigen 5%2C and Pathogenesis-related 1 protein) superfamily protein	5.86141	22.2953	13.6875	10.1746	20.223	21.441	6.41313	12.5673	7.245	20.0833	29.0127	15.774	0.780698	0.924786	4.30328	1.50038	6.28148	0	0.110353	0.419052	1.55023	1.91045	0.0675907
Locus_523_Transcript_8/23	Alkaline/neutral invertase CINV2	cytosolic invertase 2	23.7548	20.8458	23.6887	32.2598	12.5162	19.044	18.3121	18.7154	20.6266	29.0339	32.634	31.5982	10.6265	8.14756	14.9731	6.43287	8.63706	10.1668	8.25783	10.3576	12.4369	6.46738	7.8655
Locus_23241_Transcript_2/5	GDSL esterase/lipase EXL3	GDSL-like Lipase/Acylhydrolase superfamily protein	17.4207	18.7492	15.1718	18.4402	21.165	16.6916	10.6605	11.3991	66.4599	36.9479	46.8604	62.0361	2.12189	1.07871	2.63529	1.01446	0.289913	0.226752	0.302462	0	0	1.52462	0.164374
Locus_6297_Transcript_1/7	CASP-like protein 2A1	Uncharacterized protein family (UPF0497)	83.1406	53.352	71.613	62.8146	19.4427	16.2227	19.5659	14.1542	33.5622	20.3083	25.0592	25.8597	29.0904	12.9771	17.5575	0.6728	7.35827	2.25678	8.03396	0	2.50566	0.872973	5.87247
Locus_13767_Transcript_3/3	NACHT, LRR and PYD domains-containing protein 1	Putative membrane lipoprotein	27.238	24.5013	15.3491	23.2614	13.7716	15.0453	9.13598	9.73782	12.3922	9.88886	9.60574	14.4597	11.1961	6.9693	8.22191	2.10138	3.22449	2.71134	1.97498	1.48131	3.50475	4.84077	4.37168
Locus_975_Transcript_1/5	TLC domain-containing protein 5	TRAM%2C LAG1 and CLN8 (TLC) lipid-sensing domain containing protein	7.90068	9.06302	9.79014	12.7297	12.5684	14.2686	7.246	8.5268	22.4209	35.6638	32.7089	21.9732	1.35189	0	2.27524	1.64267	0.391466	0.180848	0.316329	0	0.149487	0.215501	0
Locus_8913_Transcript_1/3	Homeobox-leucine zipper protein ANTHOCYANINLESS 2	Homeobox-leucine zipper family protein / lipid-binding START domain-containing protein	25.3344	24.9194	27.3103	28.6291	22.0312	12.5476	17.5985	16.1734	13.7602	11.1123	20.1355	20.2207	12.7268	7.99973	16.1732	7.26127	2.1572	4.03402	5.59109	0	0	2.06588	9.31261
Locus_9933_Transcript_2/10	Homeobox-leucine zipper protein ROC2	protodermal factor 2	12.9609	10.7746	14.8468	15.054	7.03676	10.4365	11.8099	11.1982	9.85243	12.6094	19.8085	17.3872	3.78832	2.48677	6.46083	1.01604	2.00045	2.53182	2.8731	0	0.474385	0.267528	2.56612
Locus_21123_Transcript_3/3	Probable receptor-like serine/threonine-protein kinase At5g57670	Protein kinase superfamily protein	33.4832	18.0281	32.6186	43.2316	14.9374	9.94447	9.90919	12.9089	12.3706	23.3869	41.804	37.2326	7.07778	4.55295	9.44891	2.33796	3.97144	3.31953	6.60986	0.330401	2.39047	3.72545	6.15347
Locus_2771_Transcript_1/4	Non-specific lipid transfer protein GPI-anchored 1	glycosylphosphatidylinositol-anchored lipid protein transfer 1	10.8265	9.78351	17.2327	19.1758	8.678	9.92543	11.6829	13.4362	29.2662	23.898	30.8833	21.9048	2.75991	1.1683	5.44372	3.00111	2.21586	1.95065	3.28111	0	0	2.18494	3.0516
Locus_973_Transcript_7/11	Protein REVEILLE 8	Homeodomain-like superfamily protein	7.53501	5.03237	6.79209	9.89915	3.80046	9.90756	10.6628	7.75745	5.17825	6.36855	9.44115	6.31023	0.169073	0.374706	2.522	3.15897	1.05767	2.39049	1.32815	0	1.21904	0.938324	1.51606
Locus_6858_Transcript_2/6	Thaumatin-like protein 1	Pathogenesis-related thaumatin superfamily protein	28.9343	34.6731	36.8293	33.782	12.8677	9.11656	11.521	9.36179	13.1469	10.7077	9.0128	18.4055	12.2248	13.0676	23.9747	0.889614	1.04862	0.474729	0.369123	2.66126	5.16657	5.28077	3.21792
Locus_21480_Transcript_1/1	Homeobox-leucine zipper protein ROC5	homeodomain GLABROUS 1	8.67173	8.00719	9.88547	15.0267	8.06977	7.79575	7.24136	7.81056	3.92653	4.77872	8.44786	13.2322	2.14107	1.71045	4.4294	0.655643	0.997467	0.292128	0.942307	0	0	0.326154	2.12388
Locus_18051_Transcript_5/5	CBL-interacting protein kinase 1	CBL-interacting protein kinase 1	7.72685	5.20318	9.08342	11.761	7.00723	6.20866	9.38773	14.1412	30.8986	43.5417	55.6545	38.751	2.45761	1.84357	3.32302	1.31743	0.285689	0	2.00965	4.38008	4.57322	5.35674	4.05866
Locus_20988_Transcript_2/7	Protein DETOXIFICATION 19	MATE efflux family protein	3.7317	9.29948	6.89867	16.2195	5.93583	5.30149	4.49859	3.89283	17.6677	10.3765	16.297	25.248	0.707607	0.753979	2.72905	1.36269	1.15721	1.84259	1.03641	0	0.200387	0.484813	0.499247
Locus_1213_Transcript_1/3	Probable protein phosphatase 2C 73	Protein phosphatase 2C family protein	6.31425	1.86084	2.96434	2.69506	5.33377	5.0548	2.2477	2.13119	5.50597	2.79701	4.5098	9.69479	0	0.466579	0.388379	0	0.914739	0	0.142362	0	0	0	1.88395
Locus_2151_Transcript_5/5	Glycerol-3-phosphate 2-O-acyltransferase 6	glycerol-3-phosphate acyltransferase 6	4.61195	4.23287	5.87945	5.91455	4.71095	5.05004	13.4057	10.621	20.8507	33.6651	32.8515	18.1713	0.422884	0	1.19275	0	0	0	0	0	0.0502962	0	0
Locus_22223_Transcript_2/2	Protein NUCLEAR FUSION DEFECTIVE 4	Major facilitator superfamily protein	6.39196	15.4034	6.29751	6.45815	12.3169	4.73016	12.923	7.43103	42.5672	42.5218	32.062	21.1674	0.15222	1.05292	0.537291	0.0281241	3.61479	1.58191	3.71573	1.92468	1.28075	2.84308	6.2341
Locus_2115_Transcript_6/15	Guanosine deaminase	Cytidine/deoxycytidylate deaminase family protein	9.06662	7.44338	7.87062	5.83572	3.34987	2.51631	1.5435	3.04319	4.03226	5.24434	5.51739	7.94797	1.94931	2.02451	1.08672	0	0	0	0	0.532894	0.59077	1.5206	1.86202
Locus_1861_Transcript_1/6	Protein ZINC INDUCED FACILITATOR-LIKE 1	zinc induced facilitator-like 1	4.6014	3.24536	3.3157	5.09332	3.88943	2.49825	4.31087	4.91586	3.15417	1.74174	3.21495	2.47275	1.53152	1.17932	1.62802	0.106283	0.550782	0.7803	0.791889	0	0	0.558844	0

## Sheet: Pre_P (366)
Gene ID	SWISS_PROT	Araport	Pre_F1	Pre_F2	Pre_F3	Pre_F4	Hot_F1	Hot_F2	Hot_F3	Hot_F4	Post_F1	Post_F2	Post_F3	Post_F4	Pre_P1	Pre_P2	Pre_P3	Hot_P1	Hot_P2	Hot_P3	Hot_P4	Post_P1	Post_P2	Post_P3	Post_P4
Locus_687_Transcript_35/63	Pectin acetylesterase 8	Pectinacetylesterase family protein	409.391	255.935	247.498	222.045	187.806	977.419	611.282	408.197	991.931	871.35	624.172	788.245	582.082	545.813	645.392	353.494	556.353	310.643	295.281	1293.49	1225.87	1118.62	1230.8
Locus_999_Transcript_3/9	Pistil-specific extensin-like protein	Pollen Ole e 1 allergen and extensin family protein	3.75104	0.493003	1.56701	13.2614	28.3417	558.571	357.668	95.2784	171.215	173.548	136.544	233.549	103.879	114.235	47.7472	22.9295	70.3553	40.6415	25.0568	96.881	83.0365	40.8237	31.1242
Locus_15399_Transcript_5/9	Histone H1	histone H1-3	96.1478	71.0952	115.557	100.15	337.9	298.815	321.699	274.313	298.357	222.693	287.499	168.805	234.356	199.672	162.183	471.51	516.016	405.155	389.254	263.986	419.046	520.647	243.026
Locus_444_Transcript_15/20	Probable methyltransferase PMT17	S-adenosyl-L-methionine-dependent methyltransferases superfamily protein	128.27	90.0877	104.81	129.722	146.411	287.565	183.182	167.301	243.821	449.942	449.332	557.717	367.755	323.838	254.961	129.741	139.352	164.04	167.794	262.054	256.065	243.247	320.137
Locus_3387_Transcript_5/25	Cadmium/zinc-transporting ATPase HMA2	heavy metal atpase 2	253.435	305.804	225.541	192.362	190.321	250.288	286.046	268.318	332.249	280.665	248.49	278.706	612.808	628.954	397.127	594.876	360.894	335.41	339.457	303.697	257.296	298.093	301.194
Locus_175_Transcript_157/384	Heavy metal-associated isoprenylated plant protein 7	Heavy metal transport/detoxification superfamily protein	87.6749	87.9397	79.6044	128.239	218.145	218.659	190.414	191.77	169.707	241.823	227.56	84.5538	205.744	206.842	165.343	343.215	356.196	261.06	269.541	189.973	270.021	207.162	164.529
Locus_999_Transcript_6/9	Pistil-specific extensin-like protein	Pollen Ole e 1 allergen and extensin family protein	0.946755	0	0.846978	3.42544	9.46296	195.44	106.849	26.6543	63.2706	78.1475	52.3149	80.255	48.2149	48.0937	22.8845	5.24182	20.2034	13.8271	7.79018	29.6154	21.3611	15.7943	14.2462
Locus_94_Transcript_12/12	Probable methyltransferase PMT8	S-adenosyl-L-methionine-dependent methyltransferases superfamily protein	131.193	89.4871	114.413	119.469	103.591	177.276	149.191	137.622	354.955	383.771	269.854	193.102	229.825	275.067	218.205	198.828	222.604	292.808	229.259	388.88	389.508	317.654	257.02
Locus_3870_Transcript_2/19	Phosphatidylserine decarboxylase proenzyme	serine-rich protein-like protein	176.288	102.582	103.906	99.3616	208.412	170.874	184.044	178.663	93.7149	98.091	114.03	59.9739	569.425	371.069	243.204	188.775	320.519	193.173	201.748	113.65	198.087	393.396	136.673
Locus_7079_Transcript_8/18	Dormancy-associated protein homolog 3	Dormancy/auxin associated family protein	159.698	168.093	103.397	136.318	255.59	168.245	90.2887	115.522	123.528	87.0173	224.138	140.721	320.366	384.389	243.602	332.97	165.699	89.2439	140.382	207.149	129.442	213.639	177.077
Locus_3978_Transcript_1/5	Fasciclin-like arabinogalactan protein 11	FASCICLIN-like arabinogalactan-protein 11	0.702831	0	0.273969	1.90628	0	155.71	20.947	1.33598	3.34026	0.141717	2.40204	4.19411	2.98277	3.58506	2.99206	0.612379	1.15145	0.917506	2.6165	8.96904	0.0341187	0.0542854	0
Locus_941_Transcript_16/16	Remorin	Remorin family protein	239.28	135.744	177.004	236.797	401.115	154.181	232.472	324.414	555.062	651.488	652.473	478.449	777.819	646.514	628.132	554.735	646.909	446.261	415.861	956.879	1052.19	1000.54	669.945
Locus_2547_Transcript_14/19	Homeobox-leucine zipper protein HOX4	homeobox protein 5	109.583	131.024	207.754	102.628	223.281	152.869	175.798	209.14	437.598	348.904	444.499	228.945	331.972	246.363	310.512	253.516	248.17	183.809	207.738	302.803	453.709	454.469	342.25
Locus_575_Transcript_22/38	Probable calcium-transporting ATPase 9, plasma membrane-type	autoinhibited Ca2+-ATPase 11	136.811	110.292	95.2966	153.001	64.0406	149.076	143.439	132.366	141.364	137.959	102.751	127.546	290.566	303.928	203.736	215.404	225.699	224.964	226.296	220.44	177.092	170.521	161.447
Locus_24_Transcript_816/1190	Conotoxin Cl6.2	thionin-like protein	156.46	202.233	133.268	161.526	151.784	119.3	129.793	130.968	87.5175	221.686	199.155	136.391	422.425	344.859	267.819	116.435	165.154	188.567	168.744	146.47	299.778	195.249	125.784
Locus_1860_Transcript_11/11	Auxin-responsive protein IAA6	indole-3-acetic acid inducible 18	45.1511	38.3786	52.1311	53.1186	149.874	114.576	155.965	141.791	99.2656	131.355	140.074	42.3012	87.1154	102.949	109.674	56.1236	62.8821	91.5062	84.5049	86.0663	120.598	129.383	77.0008
Locus_24_Transcript_889/1190	Retrovirus-related Pol polyprotein from transposon TNT 1-94	zinc knuckle (CCHC-type) family protein	221.874	184.363	201.368	160.24	154.057	111.718	189.85	239.426	233.406	193.697	162.513	141.729	362.946	479.871	349.75	341.499	273.754	353.797	352.864	164.045	222.647	185.794	208.133
Locus_1503_Transcript_6/30	Protein MIZU-KUSSEI 1	pre-mRNA-splicing factor	128.096	89.3553	94.4352	70.0102	155.048	111.698	130.356	148.246	79.2618	69.2348	67.7134	48.1152	253.516	238.588	158.932	319.84	268.145	223.16	275.657	71.37	102.968	99.0736	53.545
Locus_493_Transcript_35/91	Auxin-responsive protein IAA26	phytochrome-associated protein 1	129.178	112.987	160.619	196.643	146.447	110.091	133.713	143.128	59.3442	77.3142	31.0379	113.173	265.841	413.586	333.615	134.212	136.118	90.1134	107.685	56.4592	72.8857	80.7358	130.406
Locus_6169_Transcript_8/13	mRNA stability protein IGO2	cAMP-regulated phosphoprotein 19-related protein	57.0796	42.1883	37.5564	21.0937	118.816	107.147	97.9621	107.735	13.5916	4.69355	12.8808	50.88	226.046	161.411	112.2	167.243	73.7962	100.524	78.6278	24.5646	42.6517	43.6332	210.315
Locus_91_Transcript_46/60	Protein ASPARTIC PROTEASE IN GUARD CELL 1	Eukaryotic aspartyl protease family protein	65.7067	70.0145	91.2222	124.93	793.856	106.658	254.563	411.139	156.69	197.124	115.614	144.807	204.098	201.809	149.512	314.99	326.75	375.657	351.022	382.057	307.818	178.482	316.266
Locus_6046_Transcript_14/14	Uncharacterized membrane protein At1g16860	Ubiquitin-specific protease family C19-related protein	59.9126	32.1976	55.9353	65.7661	67.3299	104.262	126.251	114.637	69.083	42.5671	44.592	49.3411	127.121	118.525	118.112	143.988	143.953	177.404	145.501	68.1449	65.8264	63.9803	59.7646
Locus_633_Transcript_2/10	Endoglucanase 19	glycosyl hydrolase 9C3	76.4304	145.293	146.729	140.859	147.968	101.147	209.451	160.778	68.579	69.8485	65.021	104.07	227.015	252.162	297.681	228.461	176.121	239.878	229.701	97.381	89.0067	54.6698	94.5958
Locus_880_Transcript_5/34		anti-muellerian hormone type-2 receptor	118.032	106.208	124.4	111.285	137.068	96.1194	144.191	132.996	132.674	111.804	86.5492	108.951	250.08	257.908	232.747	217.611	191.478	178.426	189.089	173.697	217.844	179.484	241.045
Locus_1728_Transcript_5/10	Peptidyl-prolyl cis-trans isomerase 1	rotamase cyclophilin 2	68.7391	44.6097	47.7256	48.8119	77.1128	91.8403	135.805	126.638	114.539	40.0194	53.3178	36.8082	136.826	101.266	88.9243	149.054	140.279	177.366	172.461	56.9822	56.4127	64.0095	53.7231
Locus_1856_Transcript_57/60	WAT1-related protein At1g21890	nodulin MtN21 /EamA-like transporter family protein	102.356	134.569	194.383	220.372	170.57	91.6203	143.784	127.647	155.885	229.799	175.043	219.783	347.394	557.252	451.273	124.416	68.2181	115.402	124.655	105.305	68.3104	118.833	242.392
Locus_880_Transcript_22/34	Acidic leucine-rich nuclear phosphoprotein 32-related protein	Leucine-rich repeat (LRR) family protein	136.606	107.283	108.065	95.6661	148.68	90.9116	126.031	125.242	174.334	146.787	129.09	87.8395	320.162	292.91	177.251	166.597	146.845	152.26	183.828	112.713	169.006	144.364	139.413
Locus_1508_Transcript_2/21	Phosphate transporter PHO1-2	phosphate 1	62.4972	90.5311	104.666	69.6751	359.136	90.2631	105.439	157.439	156.287	171.438	143.532	149.257	170.531	400.832	302.64	224.746	168.779	100.308	148.645	203.958	127.844	110.573	379.492
Locus_3387_Transcript_16/25	Cadmium/zinc-transporting ATPase HMA2	heavy metal atpase 2	83.6956	92.1854	80.1586	53.3904	66.348	85.2449	88.0271	88.5103	88.0053	88.5525	75.7015	81.7916	202.993	194.292	127.238	179.156	126.389	115.526	116.243	101.457	80.3364	93.1686	104.798
Locus_2252_Transcript_26/45	Magnesium-protoporphyrin IX monomethyl ester [oxidative] cyclase, chloroplastic	dicarboxylate diiron protein%2C putative (Crd1)	57.0915	62.0504	74.6918	56.6192	98.4763	70.277	81.5444	79.7426	354.331	314.009	458.349	254.68	148.375	289.014	198.373	118.553	131.246	121.76	84.5738	454.611	357.752	341.667	214.267
Locus_1838_Transcript_1/6	Notchless protein homolog	WD-40 repeat family protein / notchless protein	148.832	125.815	121.93	127.228	74.6357	69.6439	96.4144	90.9145	115.575	64.978	71.3249	58.6917	257.725	323.201	234.859	179.195	117.013	152.384	165.222	75.9898	78.8736	118.249	85.6908
Locus_20827_Transcript_9/9	Stomatal closure-related actin-binding protein 1	plectin-like protein	68.0537	74.4571	78.4724	64.0418	84.8412	68.0555	66.485	68.6726	26.5492	51.1723	51.8123	42.8753	158.253	138.264	142.086	168.668	133.559	96.6803	98.5946	41.5441	75.9089	77.7682	87.3692
Locus_6736_Transcript_1/10	Persulfide dioxygenase ETHE1 homolog, mitochondrial	glyoxalase II 3	51.5808	56.1	85.4718	68.6843	47.0645	64.5396	51.1947	42.1765	60.6284	91.5753	131.451	113.819	112.497	229.902	150.255	74.6764	102.755	96.4825	95.9749	65.3312	98.829	123.303	104.841
Locus_23289_Transcript_6/15	FMR1-interacting protein NUFIP1	GATA zinc finger protein	141.331	108.382	115.487	91.4853	84.7446	63.6033	87.4418	97.0063	92.061	97.7499	49.562	64.3648	272.485	215.735	214.51	150.275	157.106	141.604	156.207	71.6107	111.464	66.9625	103.858
Locus_8682_Transcript_1/18	E3 ubiquitin-protein ligase SIRP1	RING/U-box superfamily protein	105.437	73.3669	69.216	60.5115	98.8877	61.1937	62.2579	73.4593	95.0513	97.1049	90.9592	58.0303	249.785	206.373	129.625	144.394	125.983	98.366	118.161	99.5352	137.856	103.333	87.081
Locus_1106_Transcript_4/47	Glucose-induced degradation protein 4 homolog	glucose-induced degradation-like protein	68.7304	44.0209	69.1274	73.0297	66.5674	59.5042	118.082	99.0007	57.7727	79.1586	35.9673	37.758	169.485	139.244	119.148	126.043	102.176	193.869	182.442	73.1172	111.669	86.0204	77.9737
Locus_17127_Transcript_2/11	Glycine-rich protein 2	glycine rich protein 2	62.5413	56.2867	52.4885	49.124	38.8845	59.1961	70.5215	61.1451	42.76	30.1534	29.0515	35.2293	105.393	129.306	97.8053	87.5454	87.4693	99.5681	83.0102	37.3433	32.6219	44.2804	44.4936
Locus_17605_Transcript_3/6	21 kDa protein	Plant invertase/pectin methylesterase inhibitor superfamily protein	74.8108	45.7108	44.7748	49.5609	280.882	58.5404	207.947	202.622	90.6358	154.116	100.169	56.4626	231	90.895	271.396	407.221	532.731	374.298	406.301	112.962	299.919	469.334	43.9261
Locus_3132_Transcript_2/17	pEARLI1-like lipid transfer protein 1	Bifunctional inhibitor/lipid-transfer protein/seed storage 2S albumin superfamily protein	12.4368	19.5831	22.7687	21.7983	65.4595	57.5035	59.8467	55.841	79.7112	167.312	61.6617	7.50366	31.0339	50.3154	53.8146	87.4957	137.764	140.08	115.093	193.184	220.788	118.569	45.1912
Locus_4614_Transcript_12/25	Endoglucanase	glycosyl hydrolase 9B15	5.77393	2.96612	7.19252	4.86043	2.05185	57.0783	5.31366	3.08212	0.988693	28.761	11.1015	20.7609	21.3414	23.5269	30.1143	6.89801	3.71424	2.40285	4.80415	4.89902	11.7022	4.72881	9.50414
Locus_2589_Transcript_11/78	Auxin response factor 5	auxin response factor 19	87.2965	72.8081	77.0165	53.486	79.7282	55.423	75.9841	75.2857	65.3266	65.6854	66.2981	47.5463	188.148	199.887	181.533	180.646	182.59	97.8622	102.329	82.3906	101.698	168.484	79.8411
Locus_16179_Transcript_5/7	Cellulose synthase A catalytic subunit 4 [UDP-forming]	cellulose synthase family protein	8.11458	7.23474	11.1449	9.45908	7.67395	54.1744	22.9208	7.2502	6.16046	6.38363	11.2734	6.16448	13.43	18.1393	24.5827	22.7825	14.4987	12.1569	17.8743	8.20653	13.314	17.916	28.7548
Locus_4212_Transcript_7/10	Auxin-responsive protein SAUR32	SAUR-like auxin-responsive protein family	13.2415	12.836	9.30094	8.0533	17.2162	50.4107	27.0474	14.1699	19.6655	27.7117	45.9576	43.6276	25.9901	22.2917	19.7757	24.8548	23.3629	32.5801	27.9059	12.6125	14.0578	12.3176	10.2064
Locus_1771_Transcript_36/47	Protein SUPPRESSOR OF GENE SILENCING 3	XS domain-containing protein / XS zinc finger domain-containing protein-like protein	6.96651	9.26375	9.34742	9.82707	19.5247	49.8677	65.2353	34.3299	23.9759	15.4619	11.0076	23.6088	21.9653	30.7358	15.214	65.6443	46.4546	32.2515	54.0216	13.1533	19.0528	14.8435	14.9167
Locus_809_Transcript_33/35	Probable aquaporin PIP1-4	plasma membrane intrinsic protein 1%3B4	84.8128	84.6032	60.3598	75.6024	67.5311	48.7308	66.6393	66.9917	202.378	172.364	116.437	37.1087	224.357	187.688	111.992	83.1633	93.8728	81.2076	74.4572	153.15	139.911	135.238	110.501
Locus_3194_Transcript_13/13	Bis(5'-nucleosyl)-tetraphosphatase, symmetrical	transmembrane protein	48.9721	32.6373	36.7379	30.7056	63.9013	48.3823	61.204	63.4352	70.2818	48.1521	37.6164	41.0087	91.3544	106.424	65.6816	135.066	93.0083	124.713	97.3246	92.0292	98.188	68.7889	86.2643
Locus_1245_Transcript_3/3		stress response protein	67.6271	53.5385	60.7436	56.1498	64.3108	47.9754	60.0154	70.4917	36.1917	23.635	32.759	38.4942	162.189	129.783	97.6171	137.532	113.445	109.531	115.814	34.4781	43.1871	46.281	74.9539
Locus_5135_Transcript_1/10	ACT domain-containing protein DS12, chloroplastic	uridylyltransferase-like protein	24.9043	23.5887	24.22	24.6038	51.3895	47.5723	52.4294	47.6953	42.8243	74.5912	65.9141	25.3406	51.5182	53.8536	46.1661	100.892	86.2289	74.144	68.7136	73.3409	75.2227	72.0275	62.5429
Locus_5388_Transcript_6/7	Membralin-like protein At1g60995	S3 self-incompatibility locus-linked pollen protein	94.2096	73.434	84.1294	65.9655	71.2062	44.0938	58.0674	61.8994	65.0176	58.3046	78.4874	60.8949	208.929	205.676	158.623	110.468	78.6622	77.2898	85.0386	82.9526	85.8253	106.927	113.178
Locus_3300_Transcript_2/6	Chlorophyll a-b binding protein 8, chloroplastic	PSI type III chlorophyll a/b-binding protein	5.83825	6.80374	1.513	7.23857	81.9434	42.7245	16.3385	22.2177	119.249	85.6588	171.305	94.447	23.8951	118.869	89.7219	68.3802	176.288	45.6351	16.696	531.646	249.422	358.541	48.2263
Locus_20949_Transcript_2/4	Caffeic acid 3-O-methyltransferase	O-methyltransferase 1	11.164	7.94781	9.22191	9.86665	15.5486	41.601	35.1267	25.3994	48.2016	64.347	53.1453	53.6111	36.8338	62.4862	36.8522	54.5128	37.5251	30.0026	35.455	31.7203	35.0431	35.6096	42.9795
Locus_74_Transcript_179/276	Probable inactive ATP-dependent zinc metalloprotease FTSHI 4, chloroplastic	AAA-type ATPase family protein	48.4858	32.6361	36.2427	25.839	52.2209	39.8114	60.5607	61.7448	43.987	29.592	31.9462	22.7986	85.0808	73.1837	57.0742	78.3657	73.8746	70.0685	73.3468	36.0333	37.5422	45.1715	30.492
Locus_93_Transcript_462/850	RNA-free ribonuclease P	nuclear factor Y%2C subunit C13	21.0925	21.3911	23.5523	14.7292	57.6045	39.6373	37.6843	43.0534	14.4944	28.2572	14.8645	20.5502	55.4268	57.1153	32.491	82.5321	62.8775	52.6783	65.7865	18.7274	38.5403	16.3746	22.4742
Locus_5612_Transcript_12/25	SWR1 complex subunit 2	DNA binding protein SWC2	96.6634	71.2606	63.4005	56.8352	72.5126	39.5893	60.0292	63.8149	57.1886	39.3801	45.9132	35.235	162.316	148.267	124.221	93.5187	82.6082	79.7997	97.1974	52.6108	67.5415	66.5991	64.5209
Locus_4893_Transcript_3/7	Protein GIGANTEA	gigantea protein (GI)	57.9347	62.2411	85.4969	90.55	56.5095	39.0378	46.9056	48.442	30.8637	40.1467	62.1356	78.142	114.275	178.991	164.751	105.443	79.3373	75.2301	77.7271	39.1307	52.3741	116.155	165.98
Locus_7405_Transcript_1/4	Amino acid permease 8	amino acid permease 8	40.9136	28.4965	43.4553	43.1489	24.194	38.5086	45.7547	41.0785	15.5277	48.0686	39.4474	12.2695	324.238	164.893	151.432	8.55028	17.2874	27.1115	22.8268	4.6358	49.1073	59.0659	8.88438
Locus_15481_Transcript_3/8	Probable sucrose-phosphate synthase 2	sucrose phosphate synthase 3F	17.2633	14.2389	20.5512	17.3248	23.1376	38.1978	26.9515	25.283	14.1839	33.1011	38.2347	40.2284	41.9679	48.5308	32.5989	60.5257	54.9312	42.816	38.3319	46.8604	60.1284	53.8888	37.4671
Locus_2975_Transcript_1/9	Fatty acid synthase subunit alpha	S-adenosyl-L-methionine-dependent methyltransferases superfamily protein	8.29149	6.45574	12.0815	6.12334	14.2312	37.5816	26.1934	37.0747	50.7772	43.9974	97.1689	57.4382	20.388	33.9427	63.5102	19.031	12.0728	6.66417	14.6299	11.68	8.19646	50.5427	38.7025
Locus_7166_Transcript_3/3	Photosystem II reaction center W protein, chloroplastic	photosystem II reaction center W	12.0187	13.9468	15.8002	12.4071	65.3547	37.4755	24.2665	37.1188	43.7639	75.8844	74.0077	20.9106	27.1776	93.0941	53.35	126.995	67.2916	41.8278	32.8078	174.223	121.62	115.671	29.7572
Locus_1428_Transcript_2/24	Serine/threonine-protein kinase Nek5	serine/threonine-protein kinase NEK5	39.8258	30.012	29.3048	32.9039	37.958	37.4503	43.9007	35.1145	31.1115	34.8702	36.0123	20.7991	78.3789	75.4464	70.9239	66.1628	75.7298	80.6555	75.3226	34.7688	54.9414	46.4414	33.0098
Locus_8288_Transcript_3/3	U-box domain-containing protein 4	ARM repeat superfamily protein	43.5474	69.0149	33.6396	35.8966	52.9525	37.0145	34.6753	30.4725	55.7018	47.5493	44.1967	68.5973	118.734	137.041	79.5328	94.8758	63.1602	66.2499	74.178	56.0929	72.0993	79.5323	95.0445
Locus_3120_Transcript_5/16	3-dehydroquinate synthase	spastin%2C putative (Protein of unknown function%2C DUF599)	1.26932	0.689577	0.564765	2.00719	5.33803	35.376	12.1435	6.15203	24.0368	28.0322	27.6226	16.4532	3.91445	4.17915	2.71056	9.19586	14.6705	8.72929	9.6071	9.24393	9.17215	3.20613	7.12226
Locus_175_Transcript_102/384	BTB/POZ and TAZ domain-containing protein 4	BTB and TAZ domain protein 4	40.8748	14.4324	22.7876	25.254	64.4651	35.3576	40.8334	50.8706	21.7891	27.479	32.4361	23.0963	114.108	54.8385	123.885	98.4429	59.5245	45.5425	55.9367	29.4436	54.3543	47.6556	31.9003
Locus_9159_Transcript_2/4	Peptidase T	late embryogenesis abundant protein%2C group 2	18.7694	22.9348	17.2447	24.6488	27.9835	35.1603	40.73	32.8825	48.3988	33.5001	47.4907	43.566	43.7579	48.9066	33.5464	57.1537	75.5687	73.2236	63.1969	53.1417	64.3931	56.725	51.7863
Locus_8429_Transcript_10/10	CRM-domain containing factor CFM3, chloroplastic/mitochondrial	CRS1 / YhbY (CRM) domain-containing protein	35.8978	29.0391	34.0985	28.2082	52.6048	34.2106	36.4565	38.7196	31.2868	30.5162	31.1815	28.9031	69.6621	59.5789	61.4049	62.845	63.7827	49.4751	56.4662	34.0587	42.6038	45.1967	37.6579
Locus_15637_Transcript_1/6	Chlorophyll a-b binding protein 7, chloroplastic	photosystem I light harvesting complex protein	3.86237	6.85331	8.19373	8.71096	38.989	34.1655	14.4928	19.0941	64.639	67.658	61.8688	30.221	20.2609	56.3184	22.5274	36.0421	82.152	36.933	19.4286	222.171	136.664	165.687	29.0331
Locus_4599_Transcript_24/24	CBBY-like protein	Haloacid dehalogenase-like hydrolase (HAD) superfamily protein	18.0898	14.2819	13.9906	13.6432	34.2843	33.4611	33.2569	38.1772	28.5648	36.8807	50.5851	30.2659	31.573	35.3603	26.5946	58.5871	51.8853	49.3973	48.0279	32.1975	61.0336	58.2842	44.6836
Locus_8805_Transcript_7/11	Agamous-like MADS-box protein AP1	K-box region and MADS-box transcription factor family protein	150.231	102.055	164.839	112.384	102.92	33.4172	68.2046	96.603	97.764	100.553	146.132	171.733	301.469	270.451	224.798	99.2723	92.5956	130.714	146.388	139.167	149.327	112.099	218.234
Locus_4782_Transcript_11/15	L-ascorbate oxidase	Plant L-ascorbate oxidase	50.4369	16.4794	21.1999	47.9638	50.5315	32.6645	106.895	91.8726	400.299	479.011	315.031	397.369	292.033	160.654	171.599	172.431	100.783	185.321	164.676	278.797	214.275	106.464	729.376
Locus_3178_Transcript_1/17	Protein kinase STUNTED	kinase with adenine nucleotide alpha hydrolases-like domain-containing protein	48.4236	32.5358	31.105	43.8634	32.9849	32.5849	55.0525	52.676	31.8813	52.1335	32.1329	36.8465	84.6505	80.3561	67.7157	70.7479	61.4207	78.4671	67.8973	32.9142	41.743	21.8318	60.9195
Locus_2130_Transcript_38/43	Calcium permeable stress-gated cation channel 1	ERD (early-responsive to dehydration stress) family protein	19.2661	9.59749	16.1512	14.0031	22.0557	32.0408	18.9289	27.0198	33.8443	25.1944	22.624	15.5357	43.9026	29.3377	38.6775	23.7567	51.7631	33.4962	27.0138	64.1239	39.6294	43.1847	28.5796
Locus_21250_Transcript_1/2	Heavy metal-associated isoprenylated plant protein 41	ferredoxin-fold anticodon-binding domain protein	2.75633	1.27097	0.717351	4.38619	19.7244	31.3476	4.8787	2.56575	1.67259	0	0.338245	1.36701	11.2071	12.1076	27.0601	19.7004	14.7543	16.017	9.25211	4.32777	18.8018	1.28096	15.9521
Locus_131_Transcript_20/20	Serine/threonine-protein kinase D6PKL2	Protein kinase superfamily protein	42.2279	44.5128	46.5881	39.2493	43.316	31.3089	36.3858	36.9508	33.6282	21.8482	33.1284	27.9653	97.4463	92.9907	71.9413	82.379	75.0868	52.4621	55.9347	42.7291	39.8874	68.7763	44.2126
Locus_23262_Transcript_2/2	Ribulose bisphosphate carboxylase small subunit, chloroplastic 5	ribulose bisphosphate carboxylase small chain 1A	70.0483	67.7377	52.194	70.9839	99.8803	31.3068	28.8215	37.1786	41.1903	43.4074	92.8222	41.3938	161.985	406.907	187.134	148.674	64.445	34.3045	38.0333	288.082	111.855	150.485	45.6689
Locus_1180_Transcript_5/12	Basic 30 kDa endochitinase	basic chitinase	15.5848	13.7181	19.1258	33.0617	23.2671	31.0732	23.4874	27.4692	875.394	157.4	247.501	661.228	93.7879	109.861	45.9321	89.2623	41.0825	27.2829	32.6311	321.133	532.682	842.187	471.285
Locus_3663_Transcript_14/17	Cytochrome c6, chloroplastic	Cytochrome c	32.5179	25.4511	24.0196	20.2352	31.5006	28.9726	23.0428	25.761	24.1466	21.4244	24.7232	16.5283	83.294	49.4122	52.5839	70.8035	54.4693	36.8612	36.8652	39.0438	34.3752	39.5524	28.6179
Locus_4741_Transcript_8/9	1-deoxy-D-xylulose 5-phosphate reductoisomerase, chloroplastic	1-deoxy-D-xylulose 5-phosphate reductoisomerase	28.3654	22.414	26.2483	19.6383	34.6587	28.1903	43.0239	41.8453	60.6053	48.3694	48.9998	41.116	66.5766	76.7702	56.5916	42.656	50.9883	47.5499	49.8023	90.2466	79.8765	87.9323	75.7883
Locus_10965_Transcript_2/6	BTB/POZ domain and ankyrin repeat-containing protein NOOT2	Ankyrin repeat family protein / BTB/POZ domain-containing protein	61.0186	54.8165	65.2208	53.0683	46.9487	27.8882	62.8743	62.5984	74.5597	90.1663	57.7988	79.2751	88.3757	145.433	171.038	38.9992	38.7354	58.8049	92.2945	35.897	56.6339	85.7451	96.973
Locus_5158_Transcript_3/6	Glycine--tRNA ligase beta subunit	hypothetical protein	19.9433	11.8731	15.8262	16.8789	25.0036	27.8068	26.5981	27.34	39.1404	44.7537	60.9622	42.9483	60.2777	53.1786	44.3098	54.0819	52.0365	45.7075	47.9722	44.5586	69.2263	77.9975	52.9958
Locus_6912_Transcript_6/6	Lycopene beta cyclase, chloroplastic/chromoplastic	lycopene cyclase	29.4804	24.5411	25.2189	28.6323	37.1031	27.6896	24.9631	33.665	38.5335	31.1826	58.3841	36.3814	54.2965	78.4418	40.7197	71.2305	52.5816	39.4171	49.2149	48.9899	54.9028	87.1288	82.5567
Locus_4989_Transcript_3/6	50S ribosomal protein L1, chloroplastic	Ribosomal protein L1p/L10e family	48.3796	34.9017	33.737	36.0984	26.2617	27.0306	36.209	32.2423	35.2278	31.7705	32.2644	35.7708	84.6837	81.0742	66.9989	68.8257	54.1642	36.2377	39.7861	52.1312	67.9578	64.3852	45.5667
Locus_2589_Transcript_40/78	Transcription initiation factor TFIID subunit 9	TATA binding protein associated factor 21kDa subunit	23.2023	26.9782	33.8565	21.86	18.0658	27.0284	15.0882	36.4631	19.9718	12.8453	17.2959	29.4148	57.984	51.6508	72.0821	43.6922	32.5767	46.0014	49.3736	36.5482	31.7912	27.411	13.3789
Locus_16433_Transcript_1/1	Transmembrane protein 258	transmembrane protein	23.3244	17.7797	29.1952	26.608	29.3693	26.9251	27.869	35.222	30.0911	24.5171	15.9341	17.3902	50.9639	44.4471	52.2034	44.7211	53.5074	45.2276	37.0928	31.5899	40.3676	37.9971	21.0809
Locus_6145_Transcript_1/2	4-sulfomuconolactone hydrolase	catalytic/ hydrolase	6.48859	2.5271	5.21914	7.04585	7.78084	26.086	7.23531	24.6719	17.8732	8.17271	16.2544	22.7447	21.1668	21.5107	20.1786	20.0741	15.8707	20.4351	25.2601	3.09348	16.5182	10.8767	8.74592
Locus_7278_Transcript_1/3	Transcription factor MYBS3	myb-like transcription factor family protein	9.50654	5.11872	8.34892	5.97922	26.6358	25.9828	30.6941	28.3462	35.0062	48.3987	33.8218	19.4653	34.5317	40.7028	30.4959	43.331	50.4107	58.766	45.7263	49.1321	57.3011	41.4214	45.4835
Locus_16400_Transcript_3/10	Chlorophyll a-b binding protein 40, chloroplastic	photosystem II light harvesting complex protein B1B2	19.6088	3.59946	13.5333	26.9526	67.9653	25.2277	44.9331	47.2046	230.898	290.996	440.309	180.039	112.83	267.987	179.922	112.416	141.386	67.9818	32.2994	1019.39	499.517	609.729	185.28
Locus_5193_Transcript_1/6	Protein MULTIPLE CHLOROPLAST DIVISION SITE 1	multiple chloroplast division site 1	29.1724	19.8491	18.8864	15.888	26.2854	24.7708	34.3175	30.57	34.5988	16.0508	16.2931	17.6259	51.1174	43.9869	33.6978	56.3756	53.1191	50.2499	51.357	31.9389	39.5701	31.2837	28.7628
Locus_3065_Transcript_2/2	Complement C3	BRISC/BRCA1-A complex protein	49.4957	54.3867	64.9194	47.2516	27.0414	24.4869	30.465	41.3463	30.5439	40.3661	32.0635	35.7909	120.984	100.546	124.704	33.4038	72.0639	52.1789	61.2739	22.804	57.7786	71.9275	61.3523
Locus_4921_Transcript_12/16	Argininosuccinate lyase	hypothetical protein	55.2412	46.1996	48.1767	34.8845	33.9513	24.2087	31.3119	25.7606	25.6477	20.6721	30.0905	23.8069	116.033	108.187	80.6168	79.3579	40.7836	44.1724	38.6817	24.6403	22.595	16.3313	63.1986
Locus_6868_Transcript_7/7	Probable polygalacturonase	Pectin lyase-like superfamily protein	3.98501	2.18303	4.36628	5.3559	13.8886	23.8099	20.6447	17.8433	50.2816	22.0832	20.0351	12.7446	13.4238	11.2323	9.47275	28.1226	21.5972	15.6203	12.4902	21.9194	15.1815	16.8514	4.10503
Locus_23375_Transcript_1/2	Calvin cycle protein CP12-2, chloroplastic	CP12 domain-containing protein 2	20.1653	17.7103	12.8579	15.2977	45.7881	23.727	23.5952	25.8716	45.8947	39.7142	43.8771	19.0105	41.2195	74.7088	40.0578	52.6976	75.3639	34.5929	24.6613	108.968	81.6579	78.7518	42.6973
Locus_6542_Transcript_2/7	Heparan-alpha-glucosaminide N-acetyltransferase	heparan-alpha-glucosaminide N-acetyltransferase-like protein (DUF1624)	8.96754	6.57487	7.77483	9.98506	9.51899	23.5628	14.994	16.5079	21.9802	33.0982	42.6007	35.2855	25.6229	34.9442	30.1253	13.2036	20.9525	15.0102	16.5992	18.5954	33.4769	14.1185	18.9923
Locus_16720_Transcript_5/9	Autophagy-related protein 3	ArgH (DUF639)	1.36813	0	1.54949	0.787749	0.238617	23.1236	9.94002	8.77975	1.46389	4.41136	2.43281	7.05176	3.9882	2.60558	3.39424	2.4393	0.981116	0.461037	2.44336	2.00995	7.72092	0.408492	4.64007
Locus_6752_Transcript_5/7	Serine/threonine-protein kinase/endoribonuclease IRE1	transmembrane protein	9.55861	6.88241	9.97272	6.28199	25.2336	22.96	25.6785	29.8082	20.1945	16.4948	13.3736	7.99863	22.3609	15.8845	13.7096	35.7694	25.9897	27.8416	28.9902	13.3987	11.9063	12.2259	6.95857
Locus_9367_Transcript_4/4	Glutamyl-tRNA reductase-binding protein, chloroplastic	proton gradient regulation 7	18.908	24.8586	19.6749	17.6936	33.9232	22.8773	22.9955	20.1382	43.3625	35.2549	23.6144	25.9424	42.4932	53.2918	29.5222	38.4457	41.2851	37.0684	40.232	46.988	54.5821	34.8306	25.8349
Locus_8032_Transcript_1/2	Protein PTST, chloroplastic	PROTEIN TARGETING TO STARCH (PTST)	12.6027	6.6152	8.80901	5.37509	25.2283	22.6121	25.8293	23.203	12.4956	10.263	13.3216	6.71956	21.7242	20.7804	15.5918	48.1041	46.8958	42.4762	37.4038	23.5399	21.0913	21.4241	16.1012
Locus_4566_Transcript_1/13	Proline-rich receptor-like protein kinase PERK1	proline extensin-like receptor kinase 1	11.2566	13.3323	12.3537	17.4213	19.1027	21.9817	25.0722	22.0992	44.4566	27.496	29.9594	24.7772	29.8907	30.9167	26.6826	36.733	33.0056	33.3062	31.5834	17.726	24.0247	35.193	19.3051
Locus_140_Transcript_50/147	Gamma-tubulin complex component 2	Spc97 / Spc98 family of spindle pole body (SBP) component	45.3037	31.2066	36.5885	21.2707	22.4368	21.7607	38.4955	36.3694	23.1922	20.1659	20.306	12.7997	69.4444	64.353	63.9508	47.6105	48.2477	61.6654	56.8928	25.5175	40.9796	33.6496	25.9094
Locus_15579_Transcript_3/5	Cation-transporting ATPase HMA5	copper-exporting ATPase / responsive-to-antagonist 1 / copper-transporting ATPase (RAN1)	18.0568	16.4189	11.9397	16.2612	19.6287	21.1972	22.0479	21.3091	24.1148	31.7955	26.7678	21.7791	54.3378	50.1889	23.6949	20.722	24.045	35.6041	41.7493	24.4613	25.9114	21.851	27.0436
Locus_3594_Transcript_4/10	Putative low molecular weight protein-tyrosine-phosphatase slr0328	protein-tyrosine phosphatase	19.7906	19.5446	14.3833	10.9832	18.3653	20.388	16.9955	15.3395	25.0132	18.6431	17.1359	11.7404	46.0414	49.7349	25.473	24.5864	27.5099	22.1066	20.8568	20.9175	24.9224	21.8152	11.5945
Locus_17482_Transcript_1/2	Protein EARLY FLOWERING 4	EARLY FLOWERING-like protein (DUF1313)	16.7274	14.7442	12.3516	18.6194	18.654	19.5024	14.4833	14.7188	27.1374	15.7475	16.5971	15.7885	36.4338	35.3366	26.6815	21.1424	25.7082	25.6574	20.4711	33.0564	21.6158	20.0302	14.4334
Locus_6281_Transcript_1/2	Protein OSB1, mitochondrial	Primosome PriB/single-strand DNA-binding protein	36.8826	23.6784	26.9267	22.9584	21.385	18.9227	30.5699	30.4382	51.5925	19.581	17.4156	19.225	72.504	58.4466	43.2344	38.3468	30.888	48.3547	51.3468	33.2456	32.2098	36.2724	24.3373
Locus_5991_Transcript_2/3	Alpha-amylase 3, chloroplastic	alpha-amylase-like 3	10.9478	7.10586	8.84564	7.18093	27.1627	18.5939	21.0897	23.1299	10.6131	18.7342	17.4882	10.5811	25.7873	17.8115	16.1329	42.5365	38.9612	35.6272	36.5819	20.5665	29.5576	24.3013	16.0892
Locus_1136_Transcript_13/13	Ankyrin repeat domain-containing protein 13B	Ankyrin repeat family protein	22.7449	21.3729	20.8925	27.7486	24.9127	18.4487	22.8735	21.3597	36.9836	29.0369	35.1305	33.2928	58.5565	55.7695	44.1416	46.4444	41.5862	40.6699	39.6763	36.6706	33.4347	38.6199	44.052
Locus_3871_Transcript_2/16	Formamidopyrimidine-DNA glycosylase	MUTM homolog-1	30.7651	32.4588	28.4782	25.0366	28.1001	18.2703	29.2321	29.3475	29.4858	19.965	16.7317	14.7106	64.8498	72.134	58.6733	45.2749	35.4378	49.8207	56.888	32.8023	24.1318	26.3794	31.061
Locus_338_Transcript_12/15	Guanylate-binding protein 4	Guanylate-binding family protein	26.8968	14.2607	22.4136	21.3458	15.7333	18.1956	20.5518	19.7826	24.9559	32.4922	25.7301	24.3303	51.8336	41.6143	40.2028	37.8705	34.9345	38.2819	29.9327	33.3093	32.9406	60.4174	38.9303
Locus_902_Transcript_7/14	Probable receptor-like protein kinase At2g42960	Protein kinase superfamily protein	12.5114	11.26	12.2079	15.4282	16.3116	18.0519	15.977	13.3706	20.2251	14.051	17.3165	17.3335	23.0853	34.6338	27.0452	26.2698	24.2209	23.7635	22.1297	14.9735	18.4747	23.041	22.8419
Locus_2851_Transcript_2/4	Probable ribosome-binding factor A, chloroplastic	ribosome-binding factor A family protein	12.3833	12.3908	12.1561	10.2634	19.3904	17.8744	15.0125	14.8219	12.6118	8.708	9.01943	11.0343	23.8158	30.5392	22.5614	30.0238	23.4984	18.3616	19.579	11.7986	14.8482	20.6345	19.4174
Locus_5825_Transcript_4/10	Transcription factor UNE12	basic helix-loop-helix (bHLH) DNA-binding superfamily protein	28.6601	29.7387	23.6922	35.2586	30.0971	17.757	25.0185	30.0588	12.1913	20.8363	38.336	19.9608	101.818	112.03	62.0275	59.6257	46.6503	30.6195	37.54	18.0047	24.3808	35.7866	43.7981
Locus_5698_Transcript_5/5	dCTP pyrophosphatase		30.9094	53.069	36.269	50.0014	162.009	17.3364	41.3783	31.21	51.2027	48.4601	47.9206	47.5816	122.974	93.53	94.3371	303.846	78.2138	53.758	33.7791	40.4319	57.2885	74.4464	29.446
Locus_6203_Transcript_8/8	Protein PLASTID TRANSCRIPTIONALLY ACTIVE 12, chloroplastic	plastid transcriptionally active 12	22.0009	12.8273	15.3491	13.1777	26.899	17.0445	21.5774	24.6945	18.1764	10.8088	18.6104	15.7364	47.4326	46.0573	39.2207	37.999	46.8913	36.1299	34.2835	28.0056	31.3339	30.6023	24.1019
Locus_545_Transcript_5/12	CBL-interacting protein kinase 32	CBL-interacting protein kinase 3	24.8711	31.1705	18.6422	16.065	17.0151	16.9353	11.4176	17.0855	29.6858	19.3685	24.8253	27.7415	41.9836	70.9338	49.4395	42.9661	22.3163	20.3413	20.793	27.1122	21.1439	40.3265	19.9235
Locus_10562_Transcript_14/17	Serine/threonine-protein kinase KIPK1	KCBP-interacting protein kinase	7.7876	7.31908	6.76288	6.2081	14.9639	16.6655	23.645	23.0609	10.6099	13.4644	10.9055	8.00617	21.0223	27.3887	19.3332	28.1462	28.1478	26.7229	24.8976	10.9997	14.3567	13.0827	12.7734
Locus_2912_Transcript_1/4	Reticulon-like protein B8	Reticulon family protein	8.4823	4.36864	5.73752	6.2966	14.7964	16.5312	20.1795	21.5389	11.9343	7.6627	10.5933	7.60345	13.8309	14.4568	12.435	24.256	26.5771	29.3671	23.0721	14.6674	14.0838	16.5645	15.4176
Locus_21342_Transcript_2/2	Basic leucine zipper 34	Basic-leucine zipper (bZIP) transcription factor family protein	0.174662	0	1.3069	3.93189	4.28068	16.2264	7.32882	4.74395	21.7172	54.2297	40.7229	42.9705	9.0739	25.9586	15.2395	14.0156	14.4906	14.8482	8.83891	5.46529	7.3086	4.7273	4.76186
Locus_2842_Transcript_4/13	Phosphatidylinositol/phosphatidylcholine transfer protein SFH13	Sec14p-like phosphatidylinositol transfer family protein	8.61233	11.7549	12.304	12.0888	8.49199	15.8272	17.9978	14.7557	19.8236	15.9864	22.7938	27.2598	15.6611	29.4948	23.5835	13.414	16.0581	20.271	18.7602	19.5803	19.769	25.978	46.3065
Locus_2388_Transcript_50/54	Putative disease resistance protein RGA4	NB-ARC domain-containing disease resistance protein	27.2093	11.9989	14.2239	13.6647	20.3995	15.7416	17.5247	17.0136	52.0718	49.8579	65.43	31.1589	36.5275	34.3608	37.448	26.0471	34.8674	26.3351	25.9063	37.0986	46.9613	57.0347	43.5811
Locus_13498_Transcript_1/1	Ceramide transfer protein	hypothetical protein	134.069	123.245	186.055	78.0589	223.772	15.6791	58.1862	112.015	92.4145	59.1936	66.9548	120.184	367.65	258.943	343.377	171.246	66.1061	254.12	169.854	365.986	208.337	133.582	117.994
Locus_7193_Transcript_2/7	Ferredoxin--NADP reductase, leaf isozyme, chloroplastic	ferredoxin-NADP[+]-oxidoreductase 2	8.93038	9.55271	7.83511	10.2415	58.1777	15.4085	30.6748	27.3741	50.6062	57.6076	40.6969	16.0112	21.5339	53.1769	26.6106	43.2936	30.5381	32.8076	26.7274	66.6459	65.8549	37.1241	32.3956
Locus_4467_Transcript_2/4	Putative pre-16S rRNA nuclease	Polynucleotidyl transferase%2C ribonuclease H-like superfamily protein	21.8867	14.1766	14.4852	11.2325	18.5847	15.3318	26.6889	30.9329	17.0844	19.0141	17.2491	10.6306	44.8519	34.9437	27.0769	28.2764	29.8235	26.1911	27.406	13.071	17.5856	14.4616	13.5649
Locus_8624_Transcript_1/1	Multiple organellar RNA editing factor 9, chloroplastic	plastid developmental protein DAG	14.5347	10.4031	9.6312	9.8103	25.2494	15.1269	29.7039	24.9806	21.4262	8.9652	8.03553	7.23412	31.8027	33.8134	24.1308	39.6627	37.2534	40.3148	36.8625	27.2344	26.7919	27.835	14.9557
Locus_5091_Transcript_12/27	Protein RICE SALT SENSITIVE 3	Serine/threonine-protein kinase WNK (With No Lysine)-like protein	22.5486	15.1987	20.4834	19.3026	12.1436	14.8462	17.6073	16.0569	14.6967	24.7291	26.8315	11.0522	47.5491	31.2464	43.4114	16.1074	19.8937	18.6497	23.812	9.07645	9.67286	10.4812	9.7675
Locus_8776_Transcript_7/8	Allantoinase	allantoinase	109.265	65.4447	71.9372	73.0163	91.1464	14.7884	51.7583	59.1159	28.2481	40.607	31.337	57.965	182.91	170.675	128.972	130.064	83.5236	119.32	103.22	38.7862	106.133	73.5317	118.843
Locus_1150_Transcript_9/10	Putative ion channel POLLUX-like 2	ion channel POLLUX-like protein%2C putative (DUF1012)	32.8221	16.0029	25.2116	17.5052	28.972	14.6887	12.7803	12.0407	16.866	30.389	28.1159	13.2554	63.4538	41.6714	54.1223	60.4272	36.1221	26.5502	25.5204	23.3431	67.3023	80.991	27.8051
Locus_11649_Transcript_5/7	Vacuolar-processing enzyme	beta vacuolar processing enzyme	1.30913	0.154364	0.334939	0.378247	10.115	14.3077	8.98604	15.499	2.27021	1.59211	1.61577	2.95547	2.9084	2.45103	2.11683	6.86155	3.83089	4.41787	4.94897	1.64832	1.51325	0.78863	0.911078
Locus_20889_Transcript_1/1	Protein KINESIN LIGHT CHAIN-RELATED 2	Tetratricopeptide repeat (TPR)-like superfamily protein	15.9119	10.2798	11.4047	16.2375	10.8961	14.2051	16.6744	17.1278	8.84995	9.19017	10.1863	7.51667	31.8829	27.1299	23.1267	23.2835	24.617	22.751	22.7533	9.38457	12.3402	16.2022	12.5555
Locus_1109_Transcript_122/124	Retrovirus-related Pol polyprotein from transposon RE1	Copia-like polyprotein/retrotransposon	2.02046	1.27763	1.46549	2.72523	2.28122	14.1135	5.67194	2.52709	2.40217	4.30976	3.10625	2.98506	5.37335	7.85218	5.30603	7.08611	4.72908	4.65267	6.71768	5.50891	3.5447	3.54727	5.29592
Locus_3082_Transcript_1/1	Protein root UVB sensitive 5	root UVB sensitive protein (Protein of unknown function%2C DUF647)	3.92593	6.42065	7.78933	5.38365	6.23673	14.0627	10.197	7.16879	6.53883	10.8757	5.23711	4.80625	11.764	17.2064	11.1801	24.649	8.36946	18.5501	28.0796	11.1919	19.7122	3.90922	12.6219
Locus_13093_Transcript_5/16	Protein yippee-like	Yippee family putative zinc-binding protein	8.02349	5.20057	8.75114	8.48513	9.18452	14.0382	9.64878	10.1491	10.1956	8.19818	11.6052	15.187	20.4427	16.3487	15.2762	16.2486	16.5277	14.8796	14.6651	9.50339	15.5128	13.7388	13.4311
Locus_3604_Transcript_27/33	Peptide chain release factor PrfB1, chloroplastic	high chlorophyll fluorescent 109	42.5575	32.2858	37.0961	33.4481	22.3679	13.7784	26.5993	25.0055	23.1366	16.7067	20.9336	20.5519	74.9053	85.0201	76.081	33.9832	36.7399	36.4953	38.3457	25.2438	35.7839	35.9877	30.2473
Locus_3940_Transcript_10/28	Membrane-associated progesterone-binding protein 4	membrane-associated progesterone binding protein 4	9.50618	7.10632	5.51546	6.19827	15.5348	13.6444	14.4368	15.6761	11.9218	18.4636	14.002	8.85154	15.7526	16.8938	15.1781	24.4551	20.0989	23.4662	25.5323	15.0498	23.4779	20.3083	15.6703
Locus_7518_Transcript_2/3	50S ribosomal protein L31, chloroplastic	Ribosomal protein L31	13.6901	9.79295	10.1047	7.6171	15.7231	13.1252	14.0814	14.5995	17.317	14.8351	13.8942	11.8124	22.6982	23.6149	18.1043	24.5576	24.3498	16.7115	16.5807	22.423	23.7014	20.629	13.4939
Locus_2374_Transcript_7/12	Dolichyl-phosphate beta-glucosyltransferase	Nucleotide-diphospho-sugar transferases superfamily protein	24.4497	23.8637	25.8847	20.7331	22.3595	12.9645	21.8885	19.5616	23.9988	27.7611	19.7413	22.8493	55.8139	65.8555	44.6593	41.1897	18.7567	29.7365	32.2117	17.6386	30.2387	29.6704	41.9627
Locus_3696_Transcript_15/15	DNA-directed RNA polymerase 2, chloroplastic/mitochondrial	DNA/RNA polymerases superfamily protein	18.9417	14.4431	12.3883	9.70088	16.7641	12.8715	20.4076	19.7188	26.8327	13.4914	13.76	9.70528	35.6229	29.9268	24.8271	31.6575	26.0535	34.2655	36.086	13.9754	13.0392	14.0984	12.9462
Locus_936_Transcript_7/19	tRNA 2'-phosphotransferase 1	RNA 2'-phosphotransferase%2C Tpt1 / KptA family	8.17684	8.0482	10.2452	4.91051	15.8597	12.7599	3.43192	5.85845	19.1217	12.4575	15.2917	11.7809	20.5926	37.16	30.4993	20.7848	8.6706	14.2231	11.9664	2.2081	6.36113	14.8787	1.30831
Locus_997_Transcript_4/13	Peroxisomal (S)-2-hydroxyacid oxidase GLO4	Aldolase-type TIM barrel family protein	26.3999	18.0385	18.1163	19.6548	15.7321	12.6168	20.7903	17.72	30.0191	34.8452	32.473	22.3908	62.4389	56.858	59.5416	28.2073	25.4319	26.7731	33.7441	44.4398	61.2009	60.4794	50.4782
Locus_16460_Transcript_2/6	30S ribosomal protein S21, chloroplastic	Ribosomal protein S21 family protein	8.42037	9.19028	8.14246	6.27785	8.6826	12.5818	11.5991	11.9573	12.2001	11.0196	16.4736	13.4106	14.607	18.699	14.8769	9.66974	17.8748	14.7458	10.5789	17.5265	20.0052	19.7801	13.4887
[truncated: 229 more rows]

## Sheet: Hot_P (1061)
Gene ID	SWISS_PROT	Araport	Pre_F1	Pre_F2	Pre_F3	Pre_F4	Hot_F1	Hot_F2	Hot_F3	Hot_F4	Post_F1	Post_F2	Post_F3	Post_F4	Pre_P1	Pre_P2	Pre_P3	Hot_P1	Hot_P2	Hot_P3	Hot_P4	Post_P1	Post_P2	Post_P3	Post_P4
[truncated: 1,061 more rows]

[truncated: 5 more sheets: Post_P (140), PreHot_P (348), HotPost_P (151), PrePost_P (41), PreHotPost_P (215)]
