# Supplementary material for: Gene expression and metabolite levels converge in the thermogenic spadix of skunk cabbage
Source: Plant Physiol. 2024 Feb 6;195(2):1561–85. doi: 10.1093/plphys/kiae059 (PMC11142342; doi:10.1093/plphys/kiae059)
Supplement: kiae059_Supplementary_Data [file kiae059_supplementary_data.zip › ds4.xlsx]

## Sheet: Caption
Supplemental Data S4. Principal component analysis (PCA) loadings of differentially expressed genes (DEGs) between the florets and pith tissues at various thermogenic stages in the spadices of S. renifolius. This data file contains gene lists that comprise the sets shown in the PCA loadings (PC1 and PC2) of DEGs (Supplementary Fig. S3).

## Sheet: PCA loadings
Gene ID	Description (SWISS PROT)	Description (Araport11)	PC1	PC1 Gene Index	PC2	PC2 Gene Index
Locus_36_Transcript_77/113	Selenium-binding protein 1	selenium-binding protein 1	-0.502517	2929	0.104234	1362
Locus_175_Transcript_179/384	Cysteine proteinase RD21A	Granulin repeat cysteine protease family protein	0.173238	2198	-0.642843	3355
Locus_892_Transcript_6/18	Trans-resveratrol di-O-methyltransferase	O-methyltransferase family protein	-0.663498	3346	-0.134425	2173
Locus_360_Transcript_58/67	ATP-dependent 6-phosphofructokinase 3	phosphofructokinase 3	-0.432148	2714	0.83572	20
Locus_175_Transcript_195/384	Cysteine proteinase RD21A	Granulin repeat cysteine protease family protein	0.18359	2188	-0.628829	3325
Locus_27_Transcript_25/28	Enolase	Enolase	-0.767971	3514	0.490078	325
Locus_4631_Transcript_6/17	Fructose-bisphosphate aldolase 1, cytoplasmic	Aldolase superfamily protein	-0.854427	3582	0.162996	1156
Locus_76_Transcript_24/71	Asparagine synthetase [glutamine-hydrolyzing]	glutamine-dependent asparagine synthase 1	-0.668337	3355	0.506666	309
Locus_24_Transcript_1188/1190	Aconitate hydratase 3, mitochondrial	aconitase 3	-0.527125	2980	0.786833	44
Locus_1416_Transcript_12/34	Mitochondrial uncoupling protein 4	dicarboxylate carrier 2	-0.479013	2856	0.797614	39
Locus_2126_Transcript_7/15	Ubiquinol oxidase 1, mitochondrial	alternative oxidase 1A	-0.595149	3189	0.753842	60
Locus_110_Transcript_12/119	Phosphoenolpyruvate carboxylase, housekeeping isozyme	phosphoenolpyruvate carboxylase 3	-0.372581	2584	0.801227	38
Locus_415_Transcript_10/27	Aspartic proteinase oryzasin-1	aspartic proteinase A1	-0.160444	2344	0.247328	883
Locus_175_Transcript_384/384	Cysteine proteinase RD21A	Granulin repeat cysteine protease family protein	-0.0823833	2304	-0.549992	3164
Locus_293_Transcript_4/21	Fructose-1,6-bisphosphatase, cytosolic	Inositol monophosphatase family protein	-0.852702	3580	0.364337	550
Locus_270_Transcript_88/405	Agamous-like MADS-box protein TM6	K-box region and MADS-box transcription factor family protein	-0.442776	2748	0.840802	18
Locus_24_Transcript_762/1190	Internal alternative NAD(P)H-ubiquinone oxidoreductase A1, mitochondrial	alternative NAD(P)H dehydrogenase 1	-0.449229	2765	0.631115	161
Locus_24_Transcript_1173/1190	Putative aconitate hydratase, cytoplasmic	aconitase 3	-0.509438	2944	0.794413	41
Locus_24_Transcript_1179/1190	Aconitate hydratase 3, mitochondrial	aconitase 3	-0.519484	2965	0.792431	42
Locus_3688_Transcript_16/18	Heavy metal-associated isoprenylated plant protein 9	Heavy metal transport/detoxification superfamily protein	-0.26102	2408	0.857865	14
Locus_467_Transcript_4/27	Probable galactinol--sucrose galactosyltransferase 6	Raffinose synthase family protein	-0.33257	2506	0.891172	7
Locus_5830_Transcript_12/12	Gibberellin-regulated protein 2	GAST1 protein homolog 2	-0.444349	2755	0.229606	940
Locus_4561_Transcript_3/12	Defensin-like protein P322	low-molecular-weight cysteine-rich 69	0.73606	871	-0.41935	2909
Locus_99_Transcript_22/25	2,3-bisphosphoglycerate-independent phosphoglycerate mutase	Phosphoglycerate mutase%2C 2%2C3-bisphosphoglycerate-independent	-0.340291	2521	0.584514	210
Locus_1166_Transcript_14/14	3-ketoacyl-CoA thiolase 2, peroxisomal	peroxisomal 3-ketoacyl-CoA thiolase 3	-0.85769	3583	-0.324597	2694
Locus_1757_Transcript_18/60	RNA demethylase ALKBH10B	oxidoreductase%2C 2OG-Fe(II) oxygenase family protein	-0.321284	2490	0.920333	1
Locus_261_Transcript_159/172	Heat shock 70 kDa protein 1	heat shock cognate protein 70-1	0.514613	1719	0.0325973	1623
Locus_539_Transcript_8/24	Kunitz trypsin inhibitor 5	Kunitz family trypsin and protease inhibitor protein	-0.899595	3588	-0.198688	2362
Locus_631_Transcript_8/23	Superoxide dismutase [Mn], mitochondrial	manganese superoxide dismutase 1	-0.836278	3576	0.374288	524
Locus_988_Transcript_12/14	Acyl-CoA-binding domain-containing protein 3	acyl-CoA-binding protein 6	-0.748049	3486	-0.205616	2383
Locus_6176_Transcript_2/19	Suppressor of disruption of TFIIS	Haloacid dehalogenase-like hydrolase (HAD) superfamily protein	-0.401956	2637	0.73646	75
Locus_71_Transcript_2/9	Probable non-specific lipid-transfer protein AKCS9	Bifunctional inhibitor/lipid-transfer protein/seed storage 2S albumin superfamily protein	-0.579734	3137	-0.54555	3152
Locus_192_Transcript_10/25	Agamous-like MADS-box protein MADS9	K-box region and MADS-box transcription factor family protein	-0.102461	2317	0.907529	4
Locus_527_Transcript_17/34	Acyl-coenzyme A thioesterase 2, chloroplastic	Thioesterase/thiol ester dehydrase-isomerase superfamily protein	-0.714273	3441	0.351549	578
Locus_228_Transcript_3/16	ADP-ribosylation factor	ADP-ribosylation factor A1B	0.845059	285	0.224287	960
Locus_250_Transcript_9/20	MYB-like transcription factor EOBII	myb domain protein 24	-0.821083	3570	0.452986	378
Locus_139_Transcript_2/4	S-adenosylmethionine decarboxylase proenzyme	S-adenosylmethionine decarboxylase	-0.618543	3243	-0.334549	2715
Locus_642_Transcript_2/7	Short-chain dehydrogenase reductase 3b	NAD(P)-binding Rossmann-fold superfamily protein	-0.650085	3320	-0.163061	2249
Locus_481_Transcript_5/11	Acireductone dioxygenase 2	acireductone dioxygenase 1	-0.618033	3241	-0.246362	2502
Locus_2604_Transcript_3/19	Glyoxylase I 4	Lactoylglutathione lyase / glyoxalase I family protein	-0.773367	3522	0.543785	252
Locus_552_Transcript_17/18	Bidirectional sugar transporter SWEET6b	Nodulin MtN3 family protein	-0.554507	3068	0.0980734	1382
Locus_175_Transcript_149/384	Triacylglycerol lipase 2	Myzus persicae-induced lipase 1	-0.396428	2626	0.203785	1015
Locus_150_Transcript_8/29	Ubiquitin-conjugating enzyme E2-17 kDa	ubiquitin-conjugating enzyme 28	-0.682128	3383	0.193503	1051
Locus_330_Transcript_18/23	Pyruvate dehydrogenase E1 component subunit beta-1, mitochondrial	Transketolase family protein	-0.507786	2940	0.736649	74
Locus_5399_Transcript_4/4	Pentafunctional AROM polypeptide	plant/protein (Protein of unknown function%2C DUF538)	-0.482488	2869	0.103399	1366
Locus_687_Transcript_35/63	Pectin acetylesterase 8	Pectinacetylesterase family protein	-0.0452308	2292	-0.636907	3343
Locus_375_Transcript_41/123	Aldehyde dehydrogenase family 3 member F1	aldehyde dehydrogenase 3F1	-0.532003	2996	0.22546	955
Locus_445_Transcript_42/50	Glutamate synthase [NADH], amyloplastic	NADH-dependent glutamate synthase 1	-0.734594	3461	0.425677	426
Locus_555_Transcript_6/24	Uncharacterized protein C24B11.05	Haloacid dehalogenase-like hydrolase (HAD) superfamily protein	-0.587694	3164	0.55733	240
Locus_391_Transcript_23/79	Agamous-like MADS-box protein MADS4	K-box region and MADS-box transcription factor family protein	-0.7746	3527	0.373751	526
Locus_1621_Transcript_12/12	Formate dehydrogenase, mitochondrial	formate dehydrogenase	-0.751789	3492	-0.471061	3015
Locus_469_Transcript_1/16	60S ribosomal protein L19-1	Ribosomal protein L19e family protein	0.774962	680	0.0342373	1618
Locus_1575_Transcript_4/5	Methionine gamma-lyase	methionine gamma-lyase	-0.806138	3561	-0.3489	2747
Locus_1443_Transcript_2/15	2-oxoglutarate dehydrogenase, mitochondrial	2-oxoglutarate dehydrogenase%2C E1 component	-0.713884	3439	0.504261	311
Locus_48_Transcript_4/10	Cytochrome c oxidase subunit 6B-like protein new16	Cox19-like CHCH family protein	-0.835424	3575	-0.0036078	1758
Locus_2285_Transcript_10/32	Probable ubiquitin-conjugating enzyme E2 33	ubiquitin-conjugating enzyme 33	0.712466	990	0.193774	1050
Locus_51_Transcript_4/17	YTH domain-containing protein ECT2	evolutionarily conserved C-terminal region 2	0.847943	272	0.146172	1208
Locus_268_Transcript_1/4	Stem-specific protein TSJT1	aluminum induced protein with YGL and LRDR motifs	-0.695382	3408	0.156805	1172
Locus_150_Transcript_4/29	Ubiquitin-conjugating enzyme E2-17 kDa	ubiquitin-conjugating enzyme 28	0.779828	658	-0.0888953	2048
Locus_4823_Transcript_2/5	Cytochrome c oxidase subunit 6a, mitochondrial	cytochrome c oxidase-like protein	-0.747645	3484	-0.221496	2436
Locus_1647_Transcript_4/14	Ricin B-like lectin R40G3	hydroxyproline-rich glycoprotein family protein	0.885671	121	0.000479794	1739
Locus_663_Transcript_28/48	Cycloartenol synthase 2	cycloartenol synthase 1	-0.418429	2674	0.311928	674
Locus_175_Transcript_141/384	Triacylglycerol lipase 2	Myzus persicae-induced lipase 1	-0.410167	2659	0.221585	967
Locus_4631_Transcript_3/17	Fructose-bisphosphate aldolase 1, cytoplasmic	Aldolase superfamily protein	-0.795049	3549	0.13747	1244
Locus_472_Transcript_12/21	Polygalacturonase 1 beta-like protein 3	polygalacturonase 2	-0.776564	3528	0.144584	1215
Locus_668_Transcript_11/27	Acyl-coenzyme A oxidase 4, peroxisomal	acyl-CoA oxidase 4	-0.670769	3361	-0.20269	2375
Locus_460_Transcript_1/11	Metallothionein-like protein type 3	metallothionein 3	0.472185	1812	-0.712127	3481
Locus_1073_Transcript_2/5	Glycine-rich RNA-binding protein GRP1A	cold%2C circadian rhythm%2C and rna binding 2	0.496383	1761	-0.11948	2125
Locus_681_Transcript_58/70	Isocitrate dehydrogenase [NAD] catalytic subunit 5, mitochondrial	isocitrate dehydrogenase V	-0.7796	3532	0.398314	475
Locus_1437_Transcript_12/15	Gibberellin-regulated protein 9	Gibberellin-regulated family protein	-0.38182	2597	0.487889	327
Locus_607_Transcript_7/28	Alanine--tRNA ligase, mitochondrial	transmembrane protein	0.607228	1446	-0.363635	2780
Locus_1981_Transcript_15/25	Polyubiquitin (Fragment)	polyubiquitin 10	0.607993	1440	-0.0739866	2002
Locus_270_Transcript_261/405	Retrovirus-related Pol polyprotein from transposon TNT 1-94	cysteine-rich RECEPTOR-like kinase	0.695174	1063	0.286167	744
Locus_685_Transcript_34/34	Eukaryotic initiation factor 4A-15	eukaryotic translation initiation factor 4A1	0.688761	1106	-0.147392	2209
Locus_460_Transcript_9/11	Metallothionein-like protein type 3	metallothionein 3	0.624979	1368	-0.546165	3155
Locus_261_Transcript_141/172	Heat shock 70 kDa protein 2	Heat shock protein 70 (Hsp 70) family protein	0.760315	751	-0.0507727	1920
Locus_1425_Transcript_10/18	Nucleoside diphosphate kinase IV, chloroplastic/mitochondrial	Nucleoside diphosphate kinase family protein	-0.590015	3170	0.0536619	1557
Locus_2207_Transcript_7/9	ABC transporter F family member 1	ABC transporter family protein	0.734472	880	-0.0456732	1903
Locus_803_Transcript_2/33	Probable 3-hydroxyisobutyrate dehydrogenase, mitochondrial	6-phosphogluconate dehydrogenase family protein	-0.266468	2414	0.856933	15
Locus_954_Transcript_7/12	Probable fructokinase-3	pfkB-like carbohydrate kinase family protein	-0.342239	2527	0.830974	22
Locus_2424_Transcript_1/13	GTP-binding protein YPTM2	RAS 5	-0.676342	3375	-0.439238	2946
Locus_999_Transcript_3/9	Pistil-specific extensin-like protein	Pollen Ole e 1 allergen and extensin family protein	-0.436182	2727	-0.174275	2290
Locus_15908_Transcript_13/15	Plasma membrane ATPase 4	H[+]-ATPase 8	-0.565513	3098	-0.664688	3399
Locus_1225_Transcript_8/10	3-ketoacyl-CoA synthase 10	3-ketoacyl-CoA synthase 10	-0.409262	2655	0.2522	862
Locus_253_Transcript_8/10	WAT1-related protein At4g08300	nodulin MtN21 /EamA-like transporter family protein	-0.398868	2630	0.307956	690
Locus_21357_Transcript_1/6	Protein trichome birefringence-like 36	TRICHOME BIREFRINGENCE-LIKE 36	-0.459938	2805	0.507022	307
Locus_349_Transcript_6/10	Dihydrolipoyl dehydrogenase 1, mitochondrial	mitochondrial lipoamide dehydrogenase 1	-0.739109	3469	0.525048	286
Locus_804_Transcript_9/298	Homeobox protein ATH1	homeobox protein ATH1	-0.554004	3066	0.74612	64
Locus_1533_Transcript_4/13	Heat shock protein 83	heat shock-like protein	-0.561581	3086	0.380196	512
Locus_483_Transcript_8/8	Galactokinase	Mevalonate/galactokinase family protein	-0.569898	3111	0.0646933	1512
Locus_2103_Transcript_12/18	Catalase isozyme 1	catalase 2	-0.595786	3190	-0.0785554	2019
Locus_1_Transcript_5/5	Dihydrolipoyllysine-residue succinyltransferase component of 2-oxoglutarate dehydrogenase complex 2, mitochondrial	Dihydrolipoamide succinyltransferase	-0.485082	2878	0.745515	65
Locus_8736_Transcript_8/9	Ferritin-like catalase Nec2	desiccation-like protein	-0.536025	3011	-0.0874985	2041
Locus_16072_Transcript_1/7	Glutamine synthetase nodule isozyme	hypothetical protein	0.448872	1870	0.423775	430
Locus_15376_Transcript_2/8	Cytochrome c	cytochrome c-2	-0.763084	3506	0.109839	1346
Locus_15629_Transcript_9/16	1-aminocyclopropane-1-carboxylate oxidase	2-oxoglutarate (2OG) and Fe(II)-dependent oxygenase superfamily protein	-0.585179	3155	0.166212	1145
Locus_159_Transcript_5/5	Peroxisomal membrane protein 11C	peroxin 11c	-0.908556	3589	0.198802	1031
Locus_7039_Transcript_1/14	Protein ELF4-LIKE 3	ELF4-like 3	-0.504005	2932	0.670905	128
Locus_1488_Transcript_18/29	Probable beta-1,3-galactosyltransferase 8	Galactosyltransferase family protein	-0.491159	2904	0.636321	157
Locus_16524_Transcript_19/21	3-ketoacyl-CoA synthase 10	3-ketoacyl-CoA synthase 10	-0.838602	3578	-0.297342	2618
Locus_385_Transcript_1/22	Vacuolar cation/proton exchanger 1a	cation exchanger 3	0.267251	2117	-0.393518	2851
Locus_6469_Transcript_8/11	Probable serine acetyltransferase 5	serine acetyltransferase 1%3B1	-0.624631	3258	-0.18797	2327
Locus_1034_Transcript_12/13	Dihydrolipoyllysine-residue acetyltransferase component 3 of pyruvate dehydrogenase complex, mitochondrial	Dihydrolipoamide acetyltransferase%2C long form protein	-0.446601	2759	0.698512	108
Locus_110_Transcript_87/119	Beta-amylase 3, chloroplastic	chloroplast beta-amylase	-0.435068	2724	0.69963	107
Locus_3012_Transcript_3/4	Bifunctional protein GlmU	plant/protein (Protein of unknown function%2C DUF538)	-0.829513	3572	0.111821	1339
Locus_178_Transcript_40/141	Protein RKD5	RWP-RK domain-containing protein	-0.443226	2750	0.399814	468
Locus_241_Transcript_2/17	Pollen-specific protein C13	Pollen Ole e 1 allergen and extensin family protein	-0.508144	2941	-0.699379	3465
Locus_295_Transcript_8/11	Tubulin alpha chain	tubulin alpha-2 chain	0.458422	1846	-0.678459	3426
Locus_2140_Transcript_31/31	Probable methyltransferase PMT2	S-adenosyl-L-methionine-dependent methyltransferases superfamily protein	-0.710655	3433	0.5704	224
Locus_161_Transcript_1/8	NAD-dependent malic enzyme 1, mitochondrial	NAD-dependent malic enzyme 1	-0.732894	3458	0.231996	932
Locus_1160_Transcript_1/16	Isocitrate dehydrogenase [NAD] regulatory subunit 1, mitochondrial	isocitrate dehydrogenase 1	-0.849526	3579	0.121864	1305
Locus_1191_Transcript_15/15	Cysteine proteinase inhibitor 5	PHYTOCYSTATIN 2	-0.448694	2763	0.291668	729
Locus_178_Transcript_111/141	SCAN domain-containing protein 3	hAT dimerization domain-containing protein	0.842251	295	0.272425	797
Locus_74_Transcript_46/276	Protein NRT1/ PTR FAMILY 7.3	nitrate transporter 1.5	0.634297	1332	0.448637	386
Locus_4562_Transcript_8/8	60S ribosomal protein L34	Ribosomal protein L34e superfamily protein	0.640796	1306	-0.0705443	1993
Locus_2707_Transcript_23/44	Probable U3 small nucleolar RNA-associated protein 7	Transducin/WD40 repeat-like superfamily protein	0.741096	842	0.0170537	1682
Locus_2469_Transcript_11/28	LOB domain-containing protein 27	LOB domain-containing protein 27	-0.484169	2874	0.134932	1254
Locus_86_Transcript_5/30	Gamma-glutamylcyclotransferase 2-2	ChaC-like family protein	-0.43073	2708	0.071475	1486
Locus_432_Transcript_1/18		Pollen Ole e 1 allergen and extensin family protein	-0.409133	2653	0.626436	167
Locus_2604_Transcript_5/19	Glyoxylase I 4	Lactoylglutathione lyase / glyoxalase I family protein	-0.738756	3468	0.545853	249
Locus_11733_Transcript_4/4	Peroxidase 42	Peroxidase superfamily protein	0.737439	867	-0.468368	3006
Locus_2697_Transcript_6/7	Translationally-controlled tumor protein homolog	translationally controlled tumor protein	0.555781	1607	-0.190487	2338
Locus_2255_Transcript_17/17	Dihydrolipoyllysine-residue succinyltransferase component of 2-oxoglutarate dehydrogenase complex 1, mitochondrial	Dihydrolipoamide succinyltransferase	-0.628701	3275	0.666743	134
Locus_840_Transcript_152/162	Desumoylating isopeptidase 1	PPPDE putative thiol peptidase family protein	-0.769853	3519	0.232039	931
Locus_678_Transcript_3/9	Peroxisomal 2,4-dienoyl-CoA reductase [(3E)-enoyl-CoA-producing]	short-chain dehydrogenase-reductase B	-0.7015	3417	0.483918	333
Locus_754_Transcript_7/16	Early light-induced protein 1, chloroplastic	Chlorophyll A-B binding family protein	-0.372301	2581	0.0895493	1419
Locus_437_Transcript_19/78	3-oxoacyl-[acyl-carrier-protein] synthase II, chloroplastic	fatty acid biosynthesis 1	-0.594744	3186	-0.0745096	2006
Locus_3967_Transcript_2/20	ATP synthase subunit O, mitochondrial	delta subunit of Mt ATP synthase	-0.778492	3531	-0.105039	2087
Locus_4043_Transcript_14/28	Tubulin beta-4 chain	beta-6 tubulin	0.770017	703	-0.322146	2688
Locus_3965_Transcript_68/82	Myb-related protein 308	myb domain protein 4	-0.740273	3472	0.567857	226
Locus_2841_Transcript_8/15	Mitochondrial phosphate carrier protein 3, mitochondrial	phosphate transporter 3%3B1	-0.877432	3585	-0.0514275	1921
Locus_2612_Transcript_1/17	Protein TIFY 9	jasmonate-zim-domain protein 10	-0.515596	2954	0.0718946	1484
Locus_226_Transcript_8/10	Probable cinnamyl alcohol dehydrogenase 1	cinnamyl alcohol dehydrogenase 5	-0.579587	3136	0.193276	1054
Locus_818_Transcript_2/17	Zinc finger protein CONSTANS-LIKE 10	B-box type zinc finger protein with CCT domain-containing protein	-0.549044	3053	0.662912	136
Locus_1044_Transcript_33/69	60S acidic ribosomal protein P0	Ribosomal protein L10 family protein	0.823122	397	0.109781	1347
Locus_15506_Transcript_1/14	Stem-specific protein TSJT1	aluminum induced protein with YGL and LRDR motifs	-0.45039	2771	0.656857	144
Locus_2664_Transcript_3/9	Nitrate reductase [NADH] 1	nitrate reductase 1	-0.658263	3337	-0.473591	3025
Locus_4041_Transcript_1/6		dehydrin family protein	0.680785	1144	0.0606114	1535
Locus_65_Transcript_63/270	Protein PHOSPHATE STARVATION RESPONSE 3	myb-like HTH transcriptional regulator family protein	-0.381959	2598	0.768949	52
Locus_20927_Transcript_13/17	Peroxidase 5	Peroxidase superfamily protein	-0.5571	3074	-0.50143	3076
Locus_3996_Transcript_12/14	Inorganic pyrophosphatase 2	Pyridoxal phosphate phosphatase-related protein	-0.640403	3297	0.210323	1000
Locus_110_Transcript_20/119	Phosphoenolpyruvate carboxylase, housekeeping isozyme	phosphoenolpyruvate carboxylase 3	-0.474674	2843	0.786088	45
Locus_1023_Transcript_4/11	Probable inositol oxygenase	myo-inositol oxygenase 1	-0.553815	3065	0.669841	131
Locus_360_Transcript_59/67	ATP-dependent 6-phosphofructokinase 3	phosphofructokinase 3	-0.430891	2710	0.729303	80
Locus_15399_Transcript_5/9	Histone H1	histone H1-3	0.440999	1884	-0.50691	3084
Locus_15651_Transcript_2/3	2-methylpropanoate--CoA ligase CCL4	acyl activating enzyme 5	-0.798571	3553	0.310728	681
Locus_1443_Transcript_14/15	2-oxoglutarate dehydrogenase, mitochondrial	2-oxoglutarate dehydrogenase%2C E1 component	-0.69366	3405	0.599964	198
Locus_4627_Transcript_5/7	Non-specific lipid-transfer protein	lipid transfer protein 3	-0.774165	3524	0.237787	912
Locus_2737_Transcript_5/14	Soluble inorganic pyrophosphatase 4	pyrophosphorylase 4	0.0228515	2269	-0.495281	3062
Locus_76_Transcript_49/71	Asparagine synthetase [glutamine-hydrolyzing]	glutamine-dependent asparagine synthase 1	-0.570394	3113	0.528016	281
Locus_4381_Transcript_5/12	Heavy metal-associated isoprenylated plant protein 39	Heavy metal transport/detoxification superfamily protein	-0.652776	3324	0.283578	757
Locus_998_Transcript_4/10	Xylose isomerase	xylose isomerase family protein	-0.534776	3008	0.23222	929
Locus_23434_Transcript_2/3	ATP synthase subunit f, mitochondrial	ATP-dependent RNA helicase	-0.691237	3399	-0.0433774	1893
Locus_444_Transcript_15/20	Probable methyltransferase PMT17	S-adenosyl-L-methionine-dependent methyltransferases superfamily protein	-0.232575	2385	-0.639221	3344
Locus_1938_Transcript_8/10	Putative defensin-like protein 83	low-molecular-weight cysteine-rich 46	-0.396456	2627	0.348102	589
Locus_3895_Transcript_2/8	40S ribosomal protein S4-3	Ribosomal protein S4 (RPS4A) family protein	0.7201	941	0.330499	634
Locus_2298_Transcript_3/11	Cyanate hydratase	cyanase	-0.670062	3359	-0.416879	2902
Locus_141_Transcript_188/266	D-lactate dehydrogenase [cytochrome], mitochondrial	FAD-linked oxidases family protein	-0.769654	3517	0.102877	1367
Locus_15025_Transcript_3/3	CBS domain-containing protein CBSX3, mitochondrial	Cystathionine beta-synthase (CBS) family protein	0.839101	311	0.0547814	1554
Locus_11_Transcript_5/170		hypothetical protein	-0.297601	2457	0.32577	642
Locus_175_Transcript_200/384	Cysteine proteinase RD21A	Granulin repeat cysteine protease family protein	0.289968	2093	-0.534429	3137
Locus_53_Transcript_193/220	Alpha-glucan phosphorylase, H isozyme	alpha-glucan phosphorylase 2	0.688059	1108	0.160629	1160
Locus_93_Transcript_52/850	Stem-specific protein TSJT1	aluminum induced protein with YGL and LRDR motifs	0.66869	1192	-0.301986	2640
Locus_5020_Transcript_1/1	Pyruvate dehydrogenase E1 component subunit alpha, mitochondrial	pyruvate dehydrogenase complex E1 alpha subunit	-0.786135	3541	0.350535	581
Locus_1256_Transcript_19/22	Probable potassium transporter 9	potassium transporter 2	-0.714111	3440	-0.305463	2649
Locus_877_Transcript_3/6	Citrate synthase, mitochondrial	Citrate synthase family protein	-0.749631	3488	0.470024	355
Locus_4418_Transcript_3/28	Probable jasmonic acid carboxyl methyltransferase 1	jasmonic acid carboxyl methyltransferase	-0.787928	3543	0.339132	612
Locus_935_Transcript_1/14	Glutelin type-A 2	RmlC-like cupins superfamily protein	-0.452586	2778	0.21446	986
Locus_1685_Transcript_135/158	Carbonic anhydrase, chloroplastic	carbonic anhydrase 1	-0.649059	3319	-0.325153	2695
Locus_3387_Transcript_5/25	Cadmium/zinc-transporting ATPase HMA2	heavy metal atpase 2	0.713465	984	0.0101993	1699
Locus_4740_Transcript_3/7	DCD domain-containing protein NRP-B	DCD (Development and Cell Death) domain protein	-0.734268	3460	-0.399309	2862
Locus_818_Transcript_11/17	Zinc finger protein CONSTANS-LIKE 10	B-box type zinc finger protein with CCT domain-containing protein	-0.524283	2976	0.718698	92
Locus_1344_Transcript_9/26	Late embryogenesis abundant protein At5g17165	hypothetical protein	0.525524	1690	-0.356977	2763
Locus_4600_Transcript_4/20	Polyadenylate-binding protein-interacting protein 9	CTC-interacting domain 9	-0.289172	2445	0.898953	5
Locus_23215_Transcript_4/4	Plastidic ATP/ADP-transporter	nucleotide transporter 1	0.735126	878	0.0330414	1622
Locus_20723_Transcript_2/3	Mutanase Pc12g07500	transmembrane protein%2C putative (DUF1985)	-0.470428	2832	-0.586607	3235
Locus_86_Transcript_22/30	Gamma-glutamylcyclotransferase 2-2	ChaC-like family protein	-0.388934	2613	0.0958866	1394
Locus_20780_Transcript_2/4	Probable steroid-binding protein 3	membrane-associated progesterone binding protein 2	-0.837304	3577	-0.189319	2335
Locus_4298_Transcript_5/9	Hydrophobic protein LTI6B	Low temperature and salt responsive protein family	-0.350023	2548	-0.653747	3376
Locus_1654_Transcript_15/20	29 kDa ribonucleoprotein B, chloroplastic	RNA-binding (RRM/RBD/RNP motifs) family protein	0.807642	491	0.137114	1246
Locus_5781_Transcript_11/16	Ammonium transporter 1 member 1	ammonium transporter 1%3B2	-0.590647	3171	0.296083	720
Locus_4366_Transcript_1/4	THO complex subunit 4A	RNA-binding (RRM/RBD/RNP motifs) family protein	0.803622	516	0.0899376	1418
Locus_15484_Transcript_5/5	Fumarate hydratase 1, mitochondrial	fumarase 1	-0.398034	2629	0.723087	85
Locus_208_Transcript_9/12	Probable cytochrome c oxidase subunit 5C-3	Cytochrome c oxidase subunit Vc family protein	-0.755094	3496	-0.349911	2750
Locus_3760_Transcript_10/23	Urea-proton symporter DUR3	urea-proton symporter DEGRADATION OF UREA 3 (DUR3)	-0.591021	3173	0.61643	183
Locus_2018_Transcript_13/15	3-phosphoshikimate 1-carboxyvinyltransferase, chloroplastic	RNA 3'-terminal phosphate cyclase/enolpyruvate transferase%2C alpha/beta	-0.441087	2741	0.510779	304
Locus_175_Transcript_157/384	Heavy metal-associated isoprenylated plant protein 7	Heavy metal transport/detoxification superfamily protein	0.534155	1669	-0.442123	2953
Locus_175_Transcript_52/384	Guanosine nucleotide diphosphate dissociation inhibitor At5g09550	GDP dissociation inhibitor family protein / Rab GTPase activator family protein	-0.631692	3280	-0.371691	2803
Locus_4808_Transcript_6/10	Protein LOW PSII ACCUMULATION 1, chloroplastic	LOW PSII ACCUMULATION-like protein	-0.299038	2458	0.282536	761
Locus_7999_Transcript_1/1	Acetate--CoA ligase CCL3	acyl-activating enzyme 7	-0.432811	2717	0.571377	223
Locus_3220_Transcript_7/19	Vesicle-associated protein 2-2	vamp/synaptobrevin-associated protein 27-2	-0.464155	2821	0.673739	125
Locus_24_Transcript_974/1190	RNA polymerase-associated protein RapA	zinc ion binding/nucleic acid binding/hydrolase	0.84967	255	0.250367	867
Locus_16826_Transcript_1/2	Uncharacterized protein At1g32220, chloroplastic	NAD(P)-binding Rossmann-fold superfamily protein	-0.60965	3222	0.187934	1073
Locus_1580_Transcript_9/13	Dehydrin DHN1	Dehydrin family protein	0.796951	553	-0.256535	2532
Locus_1326_Transcript_6/11	Molybdate-anion transporter	Major facilitator superfamily protein	0.884698	123	-0.0645201	1970
Locus_2420_Transcript_2/15	VQ motif-containing protein 20	VQ motif-containing protein	-0.0256577	2284	0.215071	984
Locus_6179_Transcript_10/11	Benzyl alcohol O-benzoyltransferase	HXXXD-type acyl-transferase family protein	-0.531783	2994	-0.355814	2761
Locus_21126_Transcript_1/2	UPF0219 protein TGAM_0461	MuDR family transposase	-0.57974	3138	0.414575	448
Locus_857_Transcript_2/3	GDT1-like protein 5	Uncharacterized protein family (UPF0016)	-0.770271	3520	0.21842	973
Locus_344_Transcript_2/4	Multifunctional CCA protein	hypothetical protein	-0.529786	2988	-0.0643193	1969
Locus_1478_Transcript_5/11	Phenylalanine N-monooxygenase	phenylalanine N-monooxygenase-like protein	-0.622591	3252	-0.589359	3242
Locus_3886_Transcript_18/28	Fructokinase-2	pfkB-like carbohydrate kinase family protein	-0.5806	3140	0.0628458	1524
Locus_380_Transcript_5/8	Calcium uniporter protein 2, mitochondrial	calcium uniporter (DUF607)	-0.541614	3028	-0.0262248	1834
Locus_4075_Transcript_4/22	S-adenosylmethionine synthase 2	S-adenosylmethionine synthetase 1	0.301309	2072	-0.754879	3533
Locus_4783_Transcript_4/16	Anthocyanidin-3-O-glucoside rhamnosyltransferase	UDP-Glycosyltransferase superfamily protein	-0.603355	3207	0.518385	294
Locus_1515_Transcript_3/13	Heavy metal-associated isoprenylated plant protein 32	Heavy metal transport/detoxification superfamily protein	0.702898	1030	-0.272791	2553
Locus_1547_Transcript_16/32	Uncharacterized 38.1 kDa protein	Ca(2+)-dependent nuclease family protein	0.806898	496	-0.0159298	1798
Locus_4518_Transcript_7/15	Uncharacterized protein At4g22758	hypothetical protein	-0.704323	3423	0.558054	239
Locus_999_Transcript_6/9	Pistil-specific extensin-like protein	Pollen Ole e 1 allergen and extensin family protein	-0.428061	2702	-0.201812	2371
Locus_375_Transcript_79/123	Uncharacterized protein At1g10890	arginine/glutamate-rich 1 protein	0.858343	217	0.190886	1060
Locus_522_Transcript_52/198	3-hydroxyisobutyryl-CoA hydrolase-like protein 5	ATP-dependent caseinolytic (Clp) protease/crotonase family protein	-0.707148	3427	0.0548481	1551
Locus_14116_Transcript_1/1	Protein PYRICULARIA ORYZAE RESISTANCE 21	Heavy metal transport/detoxification superfamily protein	-0.260107	2406	0.584973	209
Locus_325_Transcript_1/41	Delta(12)-acyl-lipid-desaturase	fatty acid desaturase 2	-0.432625	2715	-0.634971	3340
Locus_839_Transcript_28/45	Protein CC2D2B	inositol-1%2C4%2C5-trisphosphate 5-phosphatase	-0.6935	3404	0.291431	730
Locus_4314_Transcript_2/8	Homoserine O-acetyltransferase	cytochrome-c oxidase/ electron carrier	-0.766459	3512	-0.25431	2525
Locus_90_Transcript_7/17	ABC transporter G family member 45	pleiotropic drug resistance 11	-0.67215	3367	-0.536121	3138
Locus_730_Transcript_1/1	Thiamine thiazole synthase 2, chloroplastic	thiazole biosynthetic enzyme%2C chloroplast (ARA6) (THI1) (THI4)	-0.278225	2432	0.830005	24
Locus_6428_Transcript_5/6	Glycerol-3-phosphate dehydrogenase SDP6, mitochondrial	FAD-dependent oxidoreductase family protein	-0.702015	3420	0.0347962	1616
Locus_742_Transcript_8/28	Transcription factor ABORTED MICROSPORES	basic helix-loop-helix (bHLH) DNA-binding superfamily protein	-0.417359	2670	0.859564	13
Locus_14558_Transcript_3/3	Palmitoyltransferase AKR1	hypothetical protein	-0.543219	3035	0.468852	357
Locus_699_Transcript_18/24	Pleiotropic drug resistance protein 3	pleiotropic drug resistance 9	-0.645114	3308	0.292593	728
Locus_1312_Transcript_1/5	Non-specific lipid transfer protein GPI-anchored 3	Bifunctional inhibitor/lipid-transfer protein/seed storage 2S albumin superfamily protein	-0.614396	3232	0.284276	752
Locus_23623_Transcript_2/2	Expansin-A8	expansin A8	-0.591424	3174	-0.540141	3144
Locus_6637_Transcript_14/33	Long chain base biosynthesis protein 2d	long chain base2	-0.421824	2680	0.230241	936
Locus_178_Transcript_15/141	Alcohol dehydrogenase class-3	GroES-like zinc-binding dehydrogenase family protein	0.637671	1322	-0.471859	3019
Locus_4874_Transcript_21/21	Sucrose synthase 2	sucrose synthase 4	0.516944	1712	0.319198	662
Locus_94_Transcript_12/12	Probable methyltransferase PMT8	S-adenosyl-L-methionine-dependent methyltransferases superfamily protein	0.273349	2110	-0.797641	3554
Locus_3364_Transcript_3/9	RanBP2-type zinc finger protein At1g67325	Ran BP2/NZF zinc finger-like superfamily protein	0.82191	413	0.07063	1487
Locus_4623_Transcript_4/12	tRNA-specific 2-thiouridylase MnmA	hypothetical protein	-0.507311	2938	-0.673625	3419
Locus_15441_Transcript_3/13	Alpha-terpineol synthase, chloroplastic	terpene synthase-like sequence-1%2C8-cineole	-0.506255	2936	-0.359765	2770
Locus_13731_Transcript_3/3	Catalase isozyme A	catalase 2	0.287381	2098	-0.527787	3121
Locus_178_Transcript_46/141	Protein RKD5	RWP-RK domain-containing protein	-0.456294	2792	0.4286	420
Locus_5900_Transcript_7/12	NAC transcription factor 25	NAC domain containing protein 25	-0.69212	3401	0.328092	637
Locus_1853_Transcript_9/15	E3 ubiquitin-protein ligase KEG	Protein kinase superfamily protein	-0.801014	3557	0.0990251	1376
Locus_3529_Transcript_7/12	Probable phytol kinase 2, chloroplastic	Phosphatidate cytidylyltransferase family protein	-0.355621	2554	0.783232	48
Locus_3870_Transcript_2/19	Phosphatidylserine decarboxylase proenzyme	serine-rich protein-like protein	0.621292	1383	0.146431	1206
Locus_2816_Transcript_1/12	Squamosa promoter-binding-like protein 12	squamosa promoter binding protein-like 2	0.910942	59	-0.0744412	2005
Locus_5_Transcript_35/44	Auxin response factor 15	Transcriptional factor B3 family protein / auxin-responsive factor AUX/IAA-like protein	-0.300068	2459	0.758772	57
Locus_7079_Transcript_8/18	Dormancy-associated protein homolog 3	Dormancy/auxin associated family protein	0.47654	1800	0.0839183	1443
Locus_79_Transcript_10/112	Shikimate dehydrogenase (NADP(+))	Calcium-binding EF-hand family protein	0.813978	453	0.234793	921
Locus_1134_Transcript_17/17	Sugar transport protein MST3	sugar transporter 1	-0.669904	3358	-0.548763	3160
Locus_251_Transcript_1/6	2-oxoglutarate-Fe(II) type oxidoreductase hxnY	2-oxoglutarate (2OG) and Fe(II)-dependent oxygenase superfamily protein	0.790363	591	0.0389674	1600
Locus_830_Transcript_12/29	Protein YABBY 5	Plant-specific transcription factor YABBY family protein	-0.608561	3220	0.744779	67
Locus_218_Transcript_17/33	Dynamin-related protein 3A	dynamin-related protein 3A	0.793152	569	0.118422	1317
Locus_12806_Transcript_4/4	Ethanolamine-phosphate cytidylyltransferase	phosphorylethanolamine cytidylyltransferase 1	-0.760648	3502	-0.340511	2731
Locus_246_Transcript_37/47	Outer envelope pore protein 16-2, chloroplastic	Mitochondrial import inner membrane translocase subunit Tim17/Tim22/Tim23 family protein	-0.484611	2876	0.0367497	1604
Locus_413_Transcript_4/4	Elongation factor 1-delta	Translation elongation factor EF1B/ribosomal protein S6 family protein	0.785276	621	0.233446	926
Locus_9245_Transcript_3/4	Dof zinc finger protein DOF5.3	TARGET OF MONOPTEROS 6	-0.59186	3176	0.324252	650
Locus_3967_Transcript_13/20		RING/U-box superfamily protein	0.837813	317	0.133815	1255
Locus_549_Transcript_90/98	Stress-response A/B barrel domain-containing protein UP3	Stress responsive alpha-beta barrel domain protein	0.654377	1254	-0.239827	2486
Locus_175_Transcript_112/384	Mannan endo-1,4-beta-mannosidase 1	Glycosyl hydrolase superfamily protein	-0.461205	2811	-0.699896	3467
Locus_3978_Transcript_1/5	Fasciclin-like arabinogalactan protein 11	FASCICLIN-like arabinogalactan-protein 11	-0.276991	2428	0.0999121	1374
Locus_4020_Transcript_12/50	Uncharacterized WD repeat-containing protein C2A9.03	Transducin/WD40 repeat-like superfamily protein	0.829276	371	-0.173228	2287
Locus_941_Transcript_16/16	Remorin	Remorin family protein	0.442293	1882	-0.664103	3397
Locus_24_Transcript_33/1190	Telomere repeat-binding protein 3	TRF-like 8	0.466271	1826	0.719958	89
Locus_2547_Transcript_14/19	Homeobox-leucine zipper protein HOX4	homeobox protein 5	0.106421	2230	-0.745741	3529
Locus_62_Transcript_1/18	Malate dehydrogenase, glyoxysomal	peroxisomal NAD-malate dehydrogenase 1	-0.797824	3552	0.277604	782
Locus_15786_Transcript_2/21	MYB-like transcription factor ODO1	myb domain protein 42	-0.33849	2514	0.23533	918
Locus_575_Transcript_22/38	Probable calcium-transporting ATPase 9, plasma membrane-type	autoinhibited Ca2+-ATPase 11	0.852084	244	-0.0611581	1957
Locus_4437_Transcript_3/3	(S)-coclaurine N-methyltransferase	S-adenosyl-L-methionine-dependent methyltransferases superfamily protein	-0.7995	3556	-0.163191	2250
Locus_7180_Transcript_3/11	Methyltransferase-like protein 17, mitochondrial	copper ion binding / methyltransferase	0.698085	1049	0.271342	800
Locus_4962_Transcript_4/8	Early nodulin-like protein 1	early nodulin-like protein 6	-0.342332	2528	0.23035	935
Locus_171_Transcript_1/1	Aspartate aminotransferase 3, chloroplastic	aspartate aminotransferase 3	-0.799463	3555	0.0638152	1517
Locus_15369_Transcript_1/6	Quinone oxidoreductase-like protein 2	GroES-like zinc-binding alcohol dehydrogenase family protein	-0.74315	3479	0.368348	540
Locus_4397_Transcript_4/4	Trans-cinnamate 4-monooxygenase	cinnamate-4-hydroxylase	-0.266881	2415	0.814282	29
Locus_15570_Transcript_3/10	Succinate--CoA ligase [ADP-forming] subunit alpha-1, mitochondrial	Succinyl-CoA ligase%2C alpha subunit	-0.545345	3044	-0.0613813	1958
Locus_4033_Transcript_1/6	Very-long-chain aldehyde decarbonylase GL1-4	Fatty acid hydroxylase superfamily	-0.423593	2687	0.238377	909
Locus_15703_Transcript_6/7	Fructose-bisphosphate aldolase, chloroplastic	fructose-bisphosphate aldolase 2	-0.623527	3255	0.432066	414
Locus_1513_Transcript_5/25	Xyloglucan endotransglucosylase/hydrolase protein 2	xyloglucan endotransglucosylase/hydrolase 2	-0.599358	3196	-0.380825	2826
Locus_21735_Transcript_1/4	NADH dehydrogenase [ubiquinone] 1 beta subcomplex subunit 10-B	NADH dehydrogenase ubiquinone 1 beta subcomplex subunit 10-B-like protein (Complex I subunit NDUFS6)	-0.787161	3542	-0.00776816	1774
Locus_15648_Transcript_9/9	UTP--glucose-1-phosphate uridylyltransferase	UDP-glucose pyrophosphorylase 2	0.733094	889	-0.158466	2236
Locus_2024_Transcript_43/49	V-type proton ATPase subunit G	vacuolar membrane ATPase 10	-0.769558	3516	-0.127964	2153
Locus_1904_Transcript_16/77	Squamosa promoter-binding-like protein 15	squamosa promoter binding protein-like 14	0.844574	288	0.24815	878
Locus_5773_Transcript_10/15	L-2,4-diaminobutyric acid acetyltransferase	transmembrane protein	0.822118	410	0.378498	519
Locus_4538_Transcript_7/12	NADP-dependent malic enzyme	NADP-malic enzyme 4	0.140499	2211	-0.804653	3559
Locus_15538_Transcript_2/2	DEAD-box ATP-dependent RNA helicase 7	DEAD box RNA helicase (PRH75)	0.763377	733	0.436261	407
Locus_4084_Transcript_2/6	pEARLI1-like lipid transfer protein 1	extensin-like protein	0.489444	1774	-0.409215	2884
Locus_4418_Transcript_12/28	Probable jasmonic acid carboxyl methyltransferase 2	S-adenosyl-L-methionine-dependent methyltransferases superfamily protein	-0.563584	3090	0.347384	592
Locus_18051_Transcript_2/5	CBL-interacting protein kinase 1	CBL-interacting protein kinase 1	-0.697267	3410	-0.471989	3020
Locus_999_Transcript_2/9	Proline--tRNA ligase	Cysteine/Histidine-rich C1 domain family protein	-0.57473	3123	-0.092358	2055
Locus_17201_Transcript_4/6	Chitinase-like protein 1	Chitinase family protein	0.62836	1356	-0.560422	3183
Locus_17098_Transcript_4/4	Peroxidase 40	peroxidase superfamily protein	-0.340754	2523	0.804561	36
Locus_522_Transcript_35/198	Histone H4	Histone superfamily protein	0.625306	1364	-0.00917659	1779
Locus_8434_Transcript_4/8	Amino acid permease 2	amino acid permease 2	0.441941	1883	-0.717508	3486
Locus_1717_Transcript_2/2	Protein SPIRAL1-like 2	SPIRAL1-like2	0.847141	277	-0.254462	2526
Locus_2031_Transcript_14/28	Oxysterol-binding protein-related protein 2A	OSBP(oxysterol binding protein)-related protein 2A	-0.361826	2565	0.0118033	1694
Locus_1238_Transcript_18/20	4-alpha-glucanotransferase DPE2	disproportionating enzyme 2	-0.573179	3119	-0.176035	2293
Locus_16122_Transcript_1/3	RAN GTPase-activating protein 2	RAN GTPase activating protein 2	0.698286	1047	0.00728497	1710
Locus_8090_Transcript_1/2	Ribosome biogenesis protein NOP53	Nop53 protein	0.762933	734	-0.011212	1789
Locus_241_Transcript_11/17	Pollen-specific protein C13	Pollen Ole e 1 allergen and extensin family protein	-0.5438	3040	-0.667449	3405
Locus_4632_Transcript_8/9	Alpha-aminoadipic semialdehyde synthase	lysine-ketoglutarate reductase/saccharopine dehydrogenase bifunctional enzyme	-0.71379	3438	-0.416602	2900
Locus_1186_Transcript_25/29	PLASMODESMATA CALLOSE-BINDING PROTEIN 3	plasmodesmata callose-binding protein 3	0.859578	211	0.364912	548
Locus_2103_Transcript_5/18	Catalase isozyme 1	catalase 2	-0.642863	3305	0.494981	320
Locus_2677_Transcript_6/16	Protein reprimo B	plant/protein (Protein of unknown function%2C DUF599)	-0.430845	2709	0.33751	617
Locus_2557_Transcript_2/9	Coiled-coil domain-containing protein 12	Cwf18 pre-mRNA splicing factor	0.866453	184	0.197333	1036
Locus_4495_Transcript_12/12	NAC domain-containing protein 14	NAC 014	0.919026	47	0.156661	1173
Locus_306_Transcript_10/33	Plasma membrane ATPase 4	plasma membrane H+-ATPase	0.27485	2109	0.287199	740
Locus_4775_Transcript_1/13	Protein ECERIFERUM 26-like	HXXXD-type acyl-transferase family protein	-0.359708	2560	0.264888	820
Locus_210_Transcript_22/43	Annexin D3	annexin 3	-0.545488	3045	-0.458223	2983
Locus_4561_Transcript_9/12	Defensin-like protein P322	low-molecular-weight cysteine-rich 69	0.857836	221	-0.220792	2430
Locus_466_Transcript_15/22	Retrovirus-related Pol polyprotein from transposon TNT 1-94	zinc knuckle (CCHC-type) family protein	-0.492865	2909	-0.573352	3204
Locus_1015_Transcript_3/9		transmembrane protein	-0.487585	2891	0.605426	196
Locus_3004_Transcript_4/30	Probable tocopherol O-methyltransferase, chloroplastic	gamma-tocopherol methyltransferase	-0.443319	2752	0.00584015	1716
Locus_15449_Transcript_1/6	Inositol monophosphatase 3	Inositol monophosphatase family protein	0.173018	2199	-0.61313	3297
Locus_4006_Transcript_8/11	BAG family molecular chaperone regulator 4	BCL-2-associated athanogene 4	-0.761973	3504	0.33278	627
Locus_11356_Transcript_1/1	Pectinesterase inhibitor 1	Plant invertase/pectin methylesterase inhibitor superfamily protein	-0.626763	3265	-0.603029	3275
Locus_887_Transcript_12/16	BTB/POZ domain-containing protein At2g30600	BTB/POZ domain-containing protein	-0.454164	2784	0.351756	576
Locus_4200_Transcript_4/4	Probable adenylate kinase 1, chloroplastic	adenosine kinase	-0.771339	3521	-0.0568962	1942
Locus_523_Transcript_16/23	Alkaline/neutral invertase CINV2	cytosolic invertase 2	-0.426252	2698	0.638144	154
Locus_3517_Transcript_80/102	Putative RNA polymerase II subunit B1 CTD phosphatase RPAP2 homolog	RNA polymerase II subunit B1 CTD phosphatase RPAP2-like protein	-0.340347	2522	0.752895	61
Locus_21140_Transcript_1/7	Squamosa promoter-binding-like protein 4	squamosa promoter binding protein-like 4	0.85495	236	0.222876	964
Locus_500_Transcript_6/9	Polyadenylate-binding protein RBP47	RNA-binding protein 47C'	0.87167	167	0.247435	881
Locus_3244_Transcript_12/14	Tubulin alpha-5 chain	tubulin alpha-5	0.507451	1730	-0.534359	3136
Locus_11595_Transcript_1/5	S-type anion channel SLAH1	SLAC1 homologue 1	-0.362947	2566	0.566596	228
Locus_2299_Transcript_34/34	Probable potassium transporter 11	K+ uptake permease 11	-0.457312	2795	0.628279	164
Locus_665_Transcript_9/20	Tubulin beta-2 chain	tubulin beta 8	0.181612	2192	-0.792282	3549
Locus_4897_Transcript_1/8		transmembrane protein	-0.569957	3112	-0.332383	2710
Locus_24_Transcript_816/1190	Conotoxin Cl6.2	thionin-like protein	0.449253	1868	0.0625524	1526
Locus_2494_Transcript_8/13		cruciferin (DUF506)	-0.735101	3462	-0.334853	2716
Locus_2884_Transcript_3/6	Heptahelical transmembrane protein ADIPOR1	heptahelical transmembrane protein1	-0.741303	3476	0.595294	202
Locus_3603_Transcript_24/32	Probable CoA ligase CCL7	AMP-dependent synthetase and ligase family protein	-0.292931	2450	0.731842	79
Locus_15598_Transcript_2/3	Glycerol kinase	Actin-like ATPase superfamily protein	-0.811373	3565	-0.250745	2515
Locus_2174_Transcript_43/139	Phototropin-2	phototropin 2	0.73917	858	0.443119	390
Locus_493_Transcript_87/91	60S ribosomal protein L39-1	Ribosomal protein L39 family protein	0.817199	434	0.192976	1056
Locus_4838_Transcript_2/4	NADH dehydrogenase [ubiquinone] 1 alpha subcomplex subunit 1	NADH dehydrogenase ubiquinone 1 alpha subcomplex subunit	-0.684312	3387	0.0376692	1602
Locus_16237_Transcript_9/17	Probable protein phosphatase 2C 73	Protein phosphatase 2C family protein	-0.373771	2586	0.453953	376
Locus_16724_Transcript_1/10	Chalcone synthase	Chalcone and stilbene synthase family protein	-0.540682	3024	0.222891	963
Locus_6050_Transcript_4/19	Cinnamoyl-CoA reductase-like SNL6	NAD(P)-binding Rossmann-fold superfamily protein	-0.76363	3508	0.413661	452
Locus_1860_Transcript_11/11	Auxin-responsive protein IAA6	indole-3-acetic acid inducible 18	-0.227191	2383	-0.272138	2552
Locus_571_Transcript_50/372	Glycine-rich RNA-binding protein RZ1A	RNA-binding (RRM/RBD/RNP motifs) family protein with retrovirus zinc finger-like domain-containing protein	0.660852	1231	0.279575	776
Locus_1683_Transcript_16/16	Telomerase-binding protein EST1A	hypothetical protein	0.722382	935	-0.410483	2887
Locus_4551_Transcript_5/15	Glutamate--glyoxylate aminotransferase 2	alanine-2-oxoglutarate aminotransferase 2	-0.675505	3373	-0.575022	3209
Locus_24_Transcript_889/1190	Retrovirus-related Pol polyprotein from transposon TNT 1-94	zinc knuckle (CCHC-type) family protein	0.815015	445	0.124286	1298
Locus_1503_Transcript_6/30	Protein MIZU-KUSSEI 1	pre-mRNA-splicing factor	0.771851	692	0.185768	1083
Locus_8146_Transcript_9/9	Amine oxidase [copper-containing] zeta, peroxisomal	Copper amine oxidase family protein	0.258458	2124	0.351159	579
Locus_15646_Transcript_4/12	30S ribosomal protein S8	Late embryogenesis abundant (LEA) protein-like protein	-0.547728	3047	-0.606799	3284
Locus_493_Transcript_35/91	Auxin-responsive protein IAA26	phytochrome-associated protein 1	0.389477	1972	0.524538	287
Locus_4392_Transcript_3/12	Rho GTPase-activating protein 1	Rho GTPase activating protein with PAK-box/P21-Rho-binding domain-containing protein	-0.57584	3126	-0.607583	3286
Locus_11898_Transcript_2/9	Probable lysophospholipase BODYGUARD 1	alpha/beta-Hydrolases superfamily protein	-0.676712	3376	0.263305	823
Locus_2115_Transcript_3/15	Guanosine deaminase	Cytidine/deoxycytidylate deaminase family protein	-0.657836	3336	0.260792	833
Locus_2668_Transcript_1/5	Ribose-phosphate pyrophosphokinase 3, mitochondrial	phosphoribosyl pyrophosphate (PRPP) synthase 3	-0.640994	3298	-0.372303	2805
Locus_140_Transcript_106/147	Histone H2B	Histone superfamily protein	0.62455	1370	-0.0838505	2034
Locus_1185_Transcript_7/7	Translocase of chloroplast 34, chloroplastic	translocon at the outer envelope membrane of chloroplasts 34	0.915395	53	0.13661	1248
Locus_2005_Transcript_25/45	Nudix hydrolase 16, mitochondrial	nudix hydrolase homolog 16	-0.72858	3455	-0.0123216	1793
Locus_781_Transcript_1/7	Glutamate dehydrogenase 2, mitochondrial	glutamate dehydrogenase 2	-0.57923	3132	-0.531577	3127
Locus_24_Transcript_1089/1190	Probable E3 ubiquitin-protein ligase HIP1	RING/U-box superfamily protein	0.641384	1304	0.181626	1094
Locus_6169_Transcript_8/13	mRNA stability protein IGO2	cAMP-regulated phosphoprotein 19-related protein	0.515778	1716	0.256511	845
Locus_18741_Transcript_7/14	Short-chain dehydrogenase TIC 32 B, chloroplastic	NAD(P)-binding Rossmann-fold superfamily protein	-0.743294	3480	-0.331495	2707
Locus_91_Transcript_46/60	Protein ASPARTIC PROTEASE IN GUARD CELL 1	Eukaryotic aspartyl protease family protein	0.182286	2189	-0.0882905	2045
Locus_2227_Transcript_7/11	Phosphoenolpyruvate carboxylase kinase 1	phosphoenolpyruvate carboxylase kinase 1	-0.582455	3147	0.508077	306
Locus_6559_Transcript_3/3	Thaumatin-like protein 1	THAUMATIN-LIKE PROTEIN 1	0.511584	1724	0.101958	1369
Locus_1597_Transcript_8/8	Methionine S-methyltransferase	methionine S-methyltransferase	-0.639758	3293	0.616641	182
Locus_4185_Transcript_13/14	Alpha-L-arabinofuranosidase 1	alpha-L-arabinofuranosidase 1	-0.480697	2861	-0.44245	2954
Locus_15724_Transcript_9/11	Alpha-xylosidase 1	alpha-xylosidase 1	-0.671035	3365	-0.330745	2705
Locus_6046_Transcript_14/14	Uncharacterized membrane protein At1g16860	Ubiquitin-specific protease family C19-related protein	0.67216	1177	0.128553	1282
Locus_2582_Transcript_18/18	Ethylene-responsive transcription factor RAP2-3	ethylene-responsive element binding protein	-0.525644	2978	0.311188	677
Locus_1856_Transcript_1/60	StAR-related lipid transfer protein 7, mitochondrial	Polyketide cyclase/dehydrase and lipid transport superfamily protein	0.573306	1541	-0.573567	3206
Locus_1345_Transcript_3/19	Pathogen-associated molecular patterns-induced protein A70	transcription elongation factor	0.374704	1996	-0.250921	2516
Locus_824_Transcript_172/332	Ketol-acid reductoisomerase (NADP(+))	valine-tRNA ligase	0.891641	106	-0.0945307	2062
Locus_4505_Transcript_1/8			-0.433586	2718	0.68677	111
Locus_24_Transcript_730/1190		hypothetical protein	-0.724893	3453	-0.278136	2574
Locus_1243_Transcript_5/6	Uncharacterized protein At5g01610	DUF538 family protein%2C putative (Protein of unknown function%2C DUF538)	-0.604632	3209	-0.651727	3370
Locus_16581_Transcript_6/11	BAG family molecular chaperone regulator 7	BCL-2-associated athanogene 7	0.906523	65	0.0921294	1411
Locus_633_Transcript_2/10	Endoglucanase 19	glycosyl hydrolase 9C3	0.609301	1434	0.429036	418
Locus_1637_Transcript_1/21	Cytochrome P450 90D2	cytochrome P450%2C family 90%2C subfamily D%2C polypeptide 1	-0.415351	2668	0.785414	46
Locus_470_Transcript_236/385	Phosphoglucomutase, cytoplasmic 2	Phosphoglucomutase/phosphomannomutase family protein	0.449081	1869	-0.62402	3314
Locus_15626_Transcript_4/12	Expansin-A1	expansin A1	0.0724435	2244	0.582056	214
Locus_1043_Transcript_3/10	Protein IQ-DOMAIN 11	IQ-domain 11	-0.324077	2494	0.895853	6
Locus_5799_Transcript_3/9	Probable pectinesterase/pectinesterase inhibitor 34	Plant invertase/pectin methylesterase inhibitor superfamily	0.717926	956	-0.498839	3073
Locus_143_Transcript_4/10	Protein STRICTOSIDINE SYNTHASE-LIKE 10	Calcium-dependent phosphotriesterase superfamily protein	-0.403878	2641	0.285401	748
Locus_15455_Transcript_3/3	Probable methyltransferase PMT2	S-adenosyl-L-methionine-dependent methyltransferases superfamily protein	0.828872	374	-0.0238464	1823
Locus_4001_Transcript_1/1	Photosystem II 10 kDa polypeptide, chloroplastic	photosystem II subunit R	-0.423998	2693	-0.317188	2679
Locus_2695_Transcript_22/33	Adenine phosphoribosyltransferase 2	adenine phosphoribosyl transferase 2	-0.419846	2676	0.827011	26
Locus_4180_Transcript_2/15	Homeobox protein knotted-1-like 3	homeobox knotted-like protein	-0.654196	3330	0.390882	492
Locus_2678_Transcript_3/8	Bidirectional sugar transporter SWEET4	Nodulin MtN3 family protein	0.141092	2209	-0.164139	2252
Locus_106_Transcript_25/25	Anthocyanidin 3-O-glucosyltransferase UFGT	UDP-glucosyl transferase 78D2	-0.703637	3422	0.333838	624
Locus_880_Transcript_5/34		anti-muellerian hormone type-2 receptor	0.865595	189	-0.0426646	1891
Locus_6763_Transcript_3/8	Ras-related protein Rab11D	RAB GTPase homolog A4A	0.72597	915	-0.522583	3110
Locus_325_Transcript_10/41	Delta(12)-acyl-lipid-desaturase	fatty acid desaturase 2	-0.388157	2611	-0.516604	3103
Locus_3131_Transcript_8/11	Very-long-chain aldehyde decarbonylase GL1-1	Fatty acid hydroxylase superfamily	-0.627808	3271	-0.613515	3298
Locus_5593_Transcript_3/6		sporulation 11-2	0.691785	1083	0.256394	846
Locus_32_Transcript_27/39	Auxin response factor 6	auxin response factor 6	0.797674	548	-0.182351	2314
Locus_23308_Transcript_12/16	Peptidyl-prolyl cis-trans isomerase CYP63	Cyclophilin-like peptidyl-prolyl cis-trans isomerase family protein	0.857875	220	0.191601	1058
Locus_4798_Transcript_13/14	Phytochrome A	phytochrome A	0.802812	521	0.231797	933
Locus_245_Transcript_11/19	Protein FAM214B	meiosis chromosome segregation family protein	-0.481814	2866	0.236796	916
Locus_973_Transcript_3/11	Protein REVEILLE 8	Homeodomain-like superfamily protein	-0.788406	3544	0.229663	939
Locus_854_Transcript_4/7	Proline-rich protein 4	proline-rich protein 4	-0.802537	3558	0.171085	1135
Locus_4576_Transcript_16/32	Thioredoxin-like protein AAED1, chloroplastic	Thioredoxin superfamily protein	-0.54712	3046	0.654962	145
Locus_1316_Transcript_7/7	Hydroxyacylglutathione hydrolase cytoplasmic	Metallo-hydrolase/oxidoreductase superfamily protein	0.707045	1011	-0.296036	2614
Locus_2801_Transcript_6/9	NADH--cytochrome b5 reductase 1	NADH:cytochrome B5 reductase 1	-0.653444	3328	-0.599124	3267
Locus_1904_Transcript_41/77	KRR1 small subunit processome component homolog	RNA-binding KH domain-containing protein	0.822301	407	0.25593	848
Locus_16244_Transcript_8/8	Probable galactinol--sucrose galactosyltransferase 2	seed imbibition 2	-0.179535	2349	0.662746	137
Locus_248_Transcript_2/131	60S ribosomal protein L35-4	Ribosomal L29 family protein	0.855553	232	0.150644	1194
Locus_10550_Transcript_11/11	B-cell lymphoma/leukemia 11A	calcium ion-binding protein	0.827176	380	-0.256467	2531
Locus_8140_Transcript_5/5	Triose phosphate/phosphate translocator TPT, chloroplastic	Glucose-6-phosphate/phosphate translocator-like protein	-0.695206	3407	0.550499	247
Locus_4599_Transcript_10/24	Glutathione S-transferase F9	glutathione S-transferase PHI 9	-0.581033	3142	0.0969381	1389
Locus_1728_Transcript_5/10	Peptidyl-prolyl cis-trans isomerase 1	rotamase cyclophilin 2	0.577829	1530	0.0759235	1471
Locus_1856_Transcript_57/60	WAT1-related protein At1g21890	nodulin MtN21 /EamA-like transporter family protein	0.221016	2156	0.188655	1070
Locus_1098_Transcript_9/16	Protein RICE SALT SENSITIVE 3	Serine/threonine-protein kinase WNK (With No Lysine)-like protein	0.793037	571	0.148329	1200
Locus_880_Transcript_22/34	Acidic leucine-rich nuclear phosphoprotein 32-related protein	Leucine-rich repeat (LRR) family protein	0.632687	1340	0.0255904	1649
Locus_5865_Transcript_2/8	Peroxisomal acyl-coenzyme A oxidase 1	acyl-CoA oxidase 1	-0.719379	3446	-0.449444	2967
Locus_24_Transcript_219/1190	30S ribosomal protein S16	Zinc knuckle (CCHC-type) family protein	0.812044	460	0.149663	1197
Locus_1508_Transcript_2/21	Phosphate transporter PHO1-2	phosphate 1	0.301949	2071	-0.0892288	2049
Locus_3964_Transcript_3/34	Transcription factor TCP2	TEOSINTE BRANCHED 1%2C cycloidea and PCF transcription factor 2	-0.655212	3331	0.539523	261
Locus_6603_Transcript_10/14	Valine--tRNA ligase	origin of replication complex 1B	0.809062	479	0.110665	1342
Locus_823_Transcript_32/51	Expansin-A1	expansin A1	-0.443024	2749	-0.64853	3367
Locus_2629_Transcript_1/7	Thioredoxin-like 4, chloroplastic	Thioredoxin superfamily protein	-0.407008	2649	0.294211	726
Locus_5926_Transcript_29/34	Serine/threonine-protein kinase AFC2	LAMMER-type protein kinase AFC2	0.834678	334	0.206206	1011
Locus_3900_Transcript_34/44	Transcription factor TFIIIB component B''	Homeodomain-like superfamily protein	0.819852	424	0.318719	663
Locus_549_Transcript_70/98	Protein IQ-DOMAIN 5	IQ-domain 5	0.874071	156	0.212002	995
Locus_1062_Transcript_3/5	Pollen-specific protein C13	Pollen Ole e 1 allergen and extensin family protein	0.611401	1426	-0.513677	3096
Locus_15506_Transcript_13/14	Stem-specific protein TSJT1	aluminum induced protein with YGL and LRDR motifs	-0.459551	2804	0.721531	86
Locus_175_Transcript_121/384	Protein STRICTOSIDINE SYNTHASE-LIKE 13	Calcium-dependent phosphotriesterase superfamily protein	-0.48818	2893	0.796515	40
Locus_15725_Transcript_10/12	RNA-binding KH domain-containing protein PEPPER	RNA-binding KH domain-containing protein	0.888652	111	0.189555	1068
Locus_6195_Transcript_20/20	Palmitoyl-acyl carrier protein thioesterase, chloroplastic	fatty acyl-ACP thioesterases B	-0.583955	3151	-0.623104	3312
Locus_3944_Transcript_16/17	Protein NRT1/ PTR FAMILY 6.1	Major facilitator superfamily protein	-0.585485	3156	0.635292	158
Locus_336_Transcript_12/12	[Pyruvate dehydrogenase (acetyl-transferring)] kinase, mitochondrial	pyruvate dehydrogenase kinase	-0.526464	2979	-0.286421	2595
Locus_437_Transcript_50/78	F-box/kelch-repeat protein SKIP11	Galactose oxidase/kelch repeat superfamily protein	-0.566236	3104	-0.73262	3520
Locus_1754_Transcript_4/8	Chlorophyll a-b binding protein 151, chloroplastic	photosystem II light harvesting complex protein 2.3	0.419562	1919	-0.5837	3229
Locus_1263_Transcript_17/48	50S ribosomal protein L9	Ribonuclease P protein subunit P38-like protein	-0.220867	2377	0.106011	1358
Locus_3387_Transcript_16/25	Cadmium/zinc-transporting ATPase HMA2	heavy metal atpase 2	0.769481	706	0.0492976	1567
Locus_136_Transcript_5/6	ATP synthase subunit beta, mitochondrial	ATP synthase alpha/beta family protein	-0.278555	2433	0.208654	1004
Locus_7304_Transcript_1/7	WAT1-related protein At5g07050	nodulin MtN21 /EamA-like transporter family protein	-0.423107	2685	0.0350214	1614
Locus_722_Transcript_1/6	Peptide deformylase	Nuclear transport factor 2 (NTF2) family protein	-0.73621	3464	-0.351599	2754
Locus_306_Transcript_26/33	Plasma membrane ATPase	H[+]-ATPase 2	-0.448079	2762	-0.179722	2307
Locus_1362_Transcript_12/12	Probable polygalacturonase	Pectin lyase-like superfamily protein	0.47279	1810	0.664951	135
Locus_5982_Transcript_50/85	Reticulon-like protein B21	Reticulon family protein	0.836513	326	0.216403	980
Locus_20700_Transcript_4/4	N-carbamoylputrescine amidase	nitrilase-like protein 1	-0.815729	3568	0.127129	1286
Locus_2398_Transcript_4/20	Polyamine oxidase 3	polyamine oxidase 3	-0.458804	2803	-0.629737	3327
Locus_1543_Transcript_7/15	Beta-galactosidase 6	Glycosyl hydrolase family 35 protein	-0.597452	3193	0.0480699	1572
Locus_7950_Transcript_4/10	Heterogeneous nuclear ribonucleoprotein 1	RNA-binding (RRM/RBD/RNP motifs) family protein	-0.721455	3450	0.408947	458
Locus_667_Transcript_2/2	40S ribosomal protein S5 (Fragment)	ribosomal protein 5B	0.638659	1318	-0.0522491	1924
Locus_6988_Transcript_1/12	CASP-like protein 1F2	Uncharacterized protein family (UPF0497)	-0.595818	3191	-0.127349	2149
Locus_2926_Transcript_1/14	Peroxidase 17	Peroxidase superfamily protein	-0.153942	2342	0.55449	244
Locus_4543_Transcript_18/50	Probable cytokinin riboside 5'-monophosphate phosphoribohydrolase LOGL1	Putative lysine decarboxylase family protein	-0.452806	2780	0.702086	105
Locus_986_Transcript_7/7	Nuclear pore complex protein NUP50A	NUP50 (Nucleoporin 50 kDa) protein	0.830241	360	0.263829	822
Locus_957_Transcript_2/13	Putative carbamate hydrolase RutD	alpha/beta-Hydrolases superfamily protein	-0.637396	3290	0.188064	1071
Locus_1637_Transcript_7/21	Cytochrome P450 90D2	cytochrome P450%2C family 90%2C subfamily D%2C polypeptide 1	-0.345389	2536	0.826042	27
Locus_5900_Transcript_4/12	NAC domain-containing protein 10	NAC domain containing protein 25	-0.690209	3395	0.284711	751
Locus_53_Transcript_13/220	50S ribosomal protein L24	KOW domain-containing protein	0.848959	265	0.370482	534
Locus_6084_Transcript_2/9	Transcription factor HY5	Basic-leucine zipper (bZIP) transcription factor family protein	0.742899	830	0.023418	1660
Locus_586_Transcript_3/3	Probable enoyl-CoA hydratase 1, peroxisomal	enoyl-CoA hydratase/isomerase A	-0.750937	3490	-0.30566	2651
Locus_3116_Transcript_2/19	Probable transcription factor KAN2	Homeodomain-like superfamily protein	-0.39299	2619	0.818272	28
Locus_7962_Transcript_1/1	Probable cytochrome c oxidase subunit 5C-3	Cytochrome c oxidase subunit Vc family protein	-0.515736	2956	0.275889	788
Locus_1220_Transcript_27/30	Protein AGENET DOMAIN (AGD)-CONTAINING P1	agenet domain-containing protein	0.691826	1082	0.328845	636
Locus_9127_Transcript_5/8			0.896609	90	-0.238868	2481
Locus_15459_Transcript_1/7	Magnesium transporter MRS2-F	magnesium transporter 4	-0.636308	3286	0.298711	715
Locus_1292_Transcript_62/85	Transcriptional corepressor SEUSS	SEUSS transcriptional co-regulator	0.757765	761	-0.359861	2771
Locus_250_Transcript_17/20	Myb-related protein 305	myb domain protein 24	-0.765744	3511	0.246433	885
Locus_4543_Transcript_19/50	Cytokinin riboside 5'-monophosphate phosphoribohydrolase LOG8	Putative lysine decarboxylase family protein	-0.35386	2552	0.743359	68
Locus_1288_Transcript_7/7	50S ribosomal protein L1	hypothetical protein	-0.423913	2692	0.124786	1295
Locus_5022_Transcript_4/17	Eukaryotic translation initiation factor 3 subunit J-A	Translation initiation factor eIF3 subunit	0.931411	28	0.0752321	1474
Locus_1976_Transcript_5/9	Allene oxide synthase 2	allene oxide synthase	-0.386009	2604	0.618911	178
Locus_23394_Transcript_4/11	Inactive beta-amylase 9	beta-amylase 3	-0.0788427	2302	0.554386	245
Locus_763_Transcript_1/8	40S ribosomal protein S24-2	Ribosomal protein S24e family protein	0.678078	1150	0.126053	1289
Locus_179_Transcript_17/19	RNA-binding protein 39	Splicing factor%2C CC1-like protein	0.802352	524	0.343859	599
Locus_1079_Transcript_2/10	Auxin-induced protein 22D	AUX/IAA transcriptional regulator family protein	-0.284251	2438	-0.433933	2934
Locus_2568_Transcript_5/6	FAS1 domain-containing protein SELMODRAFT_448915	Fasciclin-like arabinogalactan family protein	-0.450394	2772	0.414401	451
Locus_7871_Transcript_8/12	Actin-depolymerizing factor	actin depolymerizing factor 7	-0.753047	3493	-0.331441	2706
Locus_3312_Transcript_11/11	Lipase	alpha/beta-Hydrolases superfamily protein	-0.553266	3064	-0.0916262	2054
Locus_501_Transcript_13/15	Serine/threonine-protein phosphatase PP1	type one serine/threonine protein phosphatase 3	0.569954	1555	-0.151729	2217
Locus_1587_Transcript_1/5	Homeobox-leucine zipper protein HAT5	homeobox 1	0.823826	393	-0.305602	2650
Locus_8466_Transcript_2/10	E3 ubiquitin-protein ligase ICP0	RING/U-box superfamily protein	-0.477623	2851	-0.61741	3305
Locus_1669_Transcript_1/7	Transmembrane protein 135 homolog	transmembrane protein	-0.210171	2369	0.582457	212
Locus_3604_Transcript_6/33	Outer membrane protein A	helicase with zinc finger protein	0.629443	1352	-0.400071	2864
Locus_2321_Transcript_10/23	1,4-alpha-glucan-branching enzyme 1, chloroplastic/amyloplastic	starch branching enzyme 2.2	0.614927	1411	0.186859	1077
Locus_6943_Transcript_4/5	Aminopeptidase P1	aminopeptidase P1	-0.795157	3550	-0.0569242	1943
Locus_7079_Transcript_2/18	Vacuolar protein sorting-associated protein 41 homolog	vacuolar protein sorting 41	0.912569	55	-0.159311	2241
Locus_21652_Transcript_1/1	U2 small nuclear ribonucleoprotein B''	U2 small nuclear ribonucleoprotein B	0.922399	43	0.145139	1214
Locus_5793_Transcript_5/5	Anthranilate phosphoribosyltransferase, chloroplastic	tryptophan biosynthesis 1	0.330444	2043	-0.730713	3515
Locus_3116_Transcript_18/19	Probable transcription factor KAN2	Homeodomain-like superfamily protein	-0.343455	2532	0.398884	473
Locus_16332_Transcript_3/7	Zinc finger CCCH domain-containing protein 40	CCCH-type zinc fingerfamily protein with RNA-binding domain-containing protein	0.786831	610	0.218351	974
Locus_1169_Transcript_4/9	Transcription elongation factor SPT4 homolog 2	SPT4 homolog 2	0.945518	10	-0.164343	2255
Locus_1981_Transcript_12/25	Vacuolar iron transporter 2	vacuolar iron transporter 1	-0.811995	3567	-0.273151	2556
Locus_693_Transcript_6/9	Probable vacuolar amino acid transporter YPQ1	PQ-loop repeat family protein / transmembrane family protein	-0.31222	2474	0.71367	98
Locus_2136_Transcript_21/26	Cyclin-dependent kinase G-2	Protein kinase superfamily protein	0.811651	461	0.0550542	1550
Locus_24_Transcript_515/1190		Protein kinase superfamily protein	0.844136	290	0.187345	1075
Locus_2061_Transcript_6/6	Phytosulfokines	phytosulfokine 2 precursor	-0.501498	2926	-0.254601	2527
Locus_5232_Transcript_2/7	5'-nucleotidase SurE	non-structural protein	-0.343199	2531	0.867883	9
Locus_939_Transcript_4/14	Auxin-responsive protein IAA27	phytochrome-associated protein 2	0.9579	4	-0.154072	2225
Locus_15925_Transcript_9/10	Putative uncharacterized protein YOR170W	RING/FYVE/PHD zinc finger superfamily protein	0.764567	727	-0.0866763	2039
Locus_1545_Transcript_3/3	1-Cys peroxiredoxin	1-cysteine peroxiredoxin 1	-0.443257	2751	-0.124984	2140
Locus_2004_Transcript_13/16	Serine/threonine-protein kinase STY13	Protein kinase superfamily protein	-0.780539	3533	0.0226469	1663
Locus_708_Transcript_6/15	Ras-related protein RABA1f	RAB GTPase homolog A1F	-0.698775	3414	-0.128048	2154
Locus_122_Transcript_4/6		DNA binding / transcription factor	-0.53256	3000	0.179405	1104
Locus_8639_Transcript_6/13	Ethylene-responsive transcription factor CRF3	cytokinin response factor 3	-0.403589	2640	0.302637	701
Locus_906_Transcript_1/4	3-ketoacyl-CoA synthase 7	3-ketoacyl-CoA synthase 7	-0.397308	2628	0.308462	687
Locus_1134_Transcript_11/17	Sugar transport protein MST3	sugar transporter 1	-0.568332	3107	-0.704634	3475
Locus_2252_Transcript_26/45	Magnesium-protoporphyrin IX monomethyl ester [oxidative] cyclase, chloroplastic	dicarboxylate diiron protein%2C putative (Crd1)	-0.0246708	2283	-0.793467	3550
Locus_7825_Transcript_4/10	Glucose-6-phosphate/phosphate translocator 2, chloroplastic	glucose-6-phosphate/phosphate translocator 2	0.673215	1172	-0.407749	2880
Locus_1838_Transcript_1/6	Notchless protein homolog	WD-40 repeat family protein / notchless protein	0.682163	1138	0.38444	505
Locus_291_Transcript_21/22	Fasciclin-like arabinogalactan protein 10	FASCICLIN-like arabinogalactan-protein 10	0.691547	1086	-0.525289	3118
Locus_1695_Transcript_12/12	Probable boron transporter 2	HCO3- transporter family	0.784181	627	0.149936	1196
Locus_6348_Transcript_3/6	Fatty acid amide hydrolase	fatty acid amide hydrolase	-0.626654	3264	-0.346223	2738
Locus_3130_Transcript_10/11	Solanidine UDP-glucose glucosyltransferase 1	UDP-glucosyl transferase 73D1	-0.650856	3322	0.46702	361
Locus_1488_Transcript_24/29	mRNA stability protein mug134	cAMP-regulated phosphoprotein 19-related protein	0.217868	2158	-0.0975432	2073
Locus_10585_Transcript_4/7	Putative phosphatidylglycerol/phosphatidylinositol transfer protein DDB_G0282179	MD-2-related lipid recognition domain-containing protein / ML domain-containing protein	0.495593	1762	-0.367776	2789
Locus_1792_Transcript_5/8	4-coumarate--CoA ligase-like 9	AMP-dependent synthetase and ligase family protein	-0.763247	3507	-0.434759	2937
Locus_10378_Transcript_6/7	Pollen-specific protein C13	Pollen Ole e 1 allergen and extensin family protein	0.742642	832	-0.382035	2827
Locus_117_Transcript_2/29	Cold-responsive protein kinase 1	Protein kinase superfamily protein	0.189973	2183	-0.475803	3028
Locus_4178_Transcript_3/5	Glutamine synthetase nodule isozyme	hypothetical protein	-0.304868	2465	-0.205615	2382
Locus_20827_Transcript_9/9	Stomatal closure-related actin-binding protein 1	plectin-like protein	0.789334	597	0.28072	772
Locus_33_Transcript_107/256	Glutamate--cysteine ligase, chloroplastic	glutamate-cysteine ligase	-0.542441	3032	-0.321395	2686
Locus_823_Transcript_37/51	Expansin-A1	expansin A1	-0.435656	2725	0.109436	1348
Locus_8831_Transcript_15/23	Uncharacterized WD repeat-containing protein C3H5.08c	Transducin/WD40 repeat-like superfamily protein	0.792488	578	-0.128321	2156
Locus_20806_Transcript_10/10	Transmembrane protein 53	alpha/beta-Hydrolases superfamily protein	-0.588645	3169	-0.635325	3341
Locus_4534_Transcript_3/3	Beta-galactosidase 11	glycosyl hydrolase family 35 protein	-0.501792	2927	-0.69654	3463
Locus_5693_Transcript_6/17	Flavonol synthase/flavanone 3-hydroxylase	flavonol synthase 1	-0.674706	3372	0.185923	1081
Locus_16561_Transcript_12/15	Growth-regulating factor 12	WRC protein	-0.28987	2447	0.472567	352
Locus_4830_Transcript_14/14	Strigolactone esterase D14	alpha/beta-Hydrolases superfamily protein	-0.491507	2905	-0.653736	3375
Locus_2734_Transcript_19/54	Auxin response factor 1	auxin response factor 1	0.70153	1033	0.0415627	1592
Locus_15834_Transcript_6/17	Protein CHUP1, chloroplastic	actin binding protein family	-0.750173	3489	-0.126646	2145
Locus_11_Transcript_41/170	Protein NUCLEAR FUSION DEFECTIVE 4	Major facilitator superfamily protein	-0.745354	3482	-0.393282	2850
Locus_15758_Transcript_3/7	Nudix hydrolase 26, chloroplastic	nudix hydrolase homolog 26	0.83208	348	0.066065	1506
Locus_16630_Transcript_3/13	Uncharacterized protein At1g01500	Erythronate-4-phosphate dehydrogenase family protein	-0.716954	3443	-0.0565899	1940
Locus_8722_Transcript_6/7	Chalcone--flavanone isomerase	Chalcone-flavanone isomerase family protein	-0.551853	3059	0.252586	860
Locus_2151_Transcript_3/5	Glycerol-3-phosphate 2-O-acyltransferase 6	glycerol-3-phosphate acyltransferase 6	-0.655974	3332	-0.503536	3077
Locus_16417_Transcript_8/9	Serine/threonine protein phosphatase 2A 57 kDa regulatory subunit B' kappa isoform	Protein phosphatase 2A regulatory B subunit family protein	0.778204	666	0.453721	377
Locus_1259_Transcript_3/14	Ornithine carbamoyltransferase	Calcium-binding EF-hand family protein	-0.67096	3362	0.484386	330
Locus_1779_Transcript_3/17	Cytochrome P450 94C1	cytochrome P450%2C family 94%2C subfamily C%2C polypeptide 1	-0.723751	3452	-0.414488	2895
Locus_6683_Transcript_2/9	Probable sugar phosphate/phosphate translocator At1g12500	Nucleotide-sugar transporter family protein	0.625039	1366	-0.633	3336
Locus_4555_Transcript_2/2	Probable E3 ubiquitin-protein ligase RHC1A	RING-H2 finger C1A	0.789598	596	-0.156549	2233
Locus_308_Transcript_77/100	Protein TILLER ANGLE CONTROL 1	NAD-dependent protein deacetylase HST1-like protein	0.645585	1286	0.118083	1319
Locus_1042_Transcript_10/26	Protein BREAKING OF ASYMMETRY IN THE STOMATAL LINEAGE	18S pre-ribosomal assembly protein gar2-like protein	-0.322744	2492	0.400649	467
Locus_6736_Transcript_1/10	Persulfide dioxygenase ETHE1 homolog, mitochondrial	glyoxalase II 3	0.460636	1839	-0.22262	2437
Locus_21521_Transcript_2/2	Cellulose synthase-like protein E6	cellulose synthase like E1	-0.472624	2837	0.680092	117
Locus_840_Transcript_108/162	Endoribonuclease Dicer homolog 3b	dicer-like 3	-0.26547	2412	0.856787	16
Locus_104_Transcript_8/18	Peroxidase 51	Peroxidase superfamily protein	-0.452114	2777	-0.365335	2784
Locus_6164_Transcript_2/7	Ethylene-responsive transcription factor CRF1	cytokinin response factor 1	-0.466833	2827	0.465139	364
Locus_2549_Transcript_4/8	Probable protein phosphatase 2C 39	Protein phosphatase 2C family protein	-0.742965	3478	-0.425307	2919
Locus_23289_Transcript_6/15	FMR1-interacting protein NUFIP1	GATA zinc finger protein	0.724541	922	0.349769	587
Locus_458_Transcript_3/11	CBL-interacting serine/threonine-protein kinase 9	CBL-interacting protein kinase 9	0.456402	1849	0.233536	925
Locus_11917_Transcript_3/4	Probable methyltransferase At1g29790	S-adenosyl-L-methionine-dependent methyltransferase	-0.673068	3369	-0.568713	3198
Locus_1279_Transcript_4/10	Probable protein arginine N-methyltransferase 1	arginine methyltransferase 11	0.779356	660	0.138315	1240
Locus_127_Transcript_21/21	Non-reducing end beta-L-arabinofuranosidase	proline-tRNA ligase (DUF1680)	0.490505	1773	-0.495583	3063
Locus_4500_Transcript_2/24	Probable ATP-dependent RNA helicase ddx5	P-loop containing nucleoside triphosphate hydrolases superfamily protein	-0.50542	2934	0.367172	544
Locus_8830_Transcript_2/2	3-ketoacyl-CoA synthase 6	3-ketoacyl-CoA synthase 6	-0.790364	3548	-0.370863	2801
Locus_3944_Transcript_2/17	Protein NRT1/ PTR FAMILY 6.1	Major facilitator superfamily protein	-0.599698	3198	0.620919	175
Locus_3942_Transcript_28/41	Probable choline kinase 2	Protein kinase superfamily protein	-0.785741	3540	-0.00461713	1761
Locus_1760_Transcript_19/25	PGR5-like protein 1B, chloroplastic	PGR5-like A protein	-0.565176	3095	-0.432111	2928
Locus_13309_Transcript_2/11	DNA damage-induced apoptosis suppressor protein	hypothetical protein (DUF506)	0.285972	2101	0.095494	1398
Locus_8682_Transcript_1/18	E3 ubiquitin-protein ligase SIRP1	RING/U-box superfamily protein	0.714048	979	0.00243515	1732
Locus_275_Transcript_15/27	Serine carboxypeptidase 1	serine carboxypeptidase-like 20	-0.518882	2963	0.288626	737
Locus_3955_Transcript_5/6	Phosphoacetylglucosamine mutase	phosphoglucosamine mutase-like protein	0.716814	962	-0.0967184	2069
Locus_684_Transcript_10/21	Probable E3 ubiquitin-protein ligase XBOS34	hypothetical protein	-0.465672	2825	0.484163	331
Locus_9464_Transcript_9/15	tRNA pseudouridine synthase A 1	Pseudouridine synthase family protein	-0.425509	2697	0.22608	951
Locus_1856_Transcript_34/60	Acetate kinase	hydroxyproline-rich glycoprotein family protein	-0.300593	2461	0.248909	876
Locus_11254_Transcript_2/5	Polyol transporter 5	polyol/monosaccharide transporter 5	-0.599495	3197	-0.498309	3070
Locus_110_Transcript_37/119	Retrovirus-related Pol polyprotein from transposon TNT 1-94	alternative NAD(P)H dehydrogenase 2	-0.252605	2399	0.717223	93
Locus_1106_Transcript_4/47	Glucose-induced degradation protein 4 homolog	glucose-induced degradation-like protein	0.792959	573	0.0981846	1381
Locus_16228_Transcript_1/5	Subtilisin-like protease SBT4.14	xylem serine peptidase 1	-0.456029	2789	0.0196287	1675
Locus_293_Transcript_9/21	Fructose-1,6-bisphosphatase, cytosolic	Inositol monophosphatase family protein	-0.532705	3001	0.461915	370
Locus_19110_Transcript_2/3	UMP-CMP kinase 4	P-loop containing nucleoside triphosphate hydrolases superfamily protein	-0.470277	2830	-0.231735	2457
Locus_17127_Transcript_2/11	Glycine-rich protein 2	glycine rich protein 2	0.724468	924	0.395777	483
Locus_2439_Transcript_9/11	Glucan endo-1,3-beta-glucosidase 4	O-Glycosyl hydrolases family 17 protein	0.627101	1360	0.357742	563
Locus_599_Transcript_7/7	MA3 DOMAIN-CONTAINING TRANSLATION REGULATORY FACTOR 2	MA3 domain-containing protein	-0.542255	3031	-0.589951	3246
Locus_17605_Transcript_3/6	21 kDa protein	Plant invertase/pectin methylesterase inhibitor superfamily protein	0.625658	1363	-0.206301	2385
Locus_851_Transcript_42/44	Cationic amino acid transporter 2, vacuolar	cationic amino acid transporter 2	0.434155	1893	-0.506815	3082
Locus_91_Transcript_13/60	Stearoyl-[acyl-carrier-protein] 9-desaturase 1, chloroplastic	Plant stearoyl-acyl-carrier-protein desaturase family protein	-0.534656	3007	0.686234	112
Locus_463_Transcript_5/12	Boron transporter 4	HCO3- transporter family	-0.701832	3418	0.300355	707
Locus_1006_Transcript_2/3	Universal stress protein PHOS32	Adenine nucleotide alpha hydrolases-like superfamily protein	0.825224	385	-0.363028	2778
Locus_4781_Transcript_22/30		Late embryogenesis abundant protein%2C group 6	-0.520527	2966	-0.554526	3176
Locus_74_Transcript_74/276	Phosphoglucan, water dikinase, chloroplastic	chloroplastidic phosphoglucan%2C water dikinase (ATGWD3)	0.702465	1031	-0.164613	2258
Locus_4497_Transcript_21/24	Probable cellulose synthase A catalytic subunit 5 [UDP-forming]	cellulose synthase 6	0.292137	2085	-0.870836	3584
Locus_1042_Transcript_14/26	Protein BREAKING OF ASYMMETRY IN THE STOMATAL LINEAGE	18S pre-ribosomal assembly protein gar2-like protein	-0.253508	2400	0.254594	855
Locus_3132_Transcript_2/17	pEARLI1-like lipid transfer protein 1	Bifunctional inhibitor/lipid-transfer protein/seed storage 2S albumin superfamily protein	0.323561	2052	-0.592189	3252
Locus_178_Transcript_39/141	Protein RKD5	RWP-RK domain-containing protein	-0.440062	2737	0.350367	582
Locus_4732_Transcript_7/7	Pectinesterase inhibitor 7	Plant invertase/pectin methylesterase inhibitor superfamily protein	-0.548127	3048	-0.334882	2717
Locus_4614_Transcript_12/25	Endoglucanase	glycosyl hydrolase 9B15	-0.143272	2334	-0.0252131	1828
Locus_23305_Transcript_2/2	Adagio-like protein 1	Galactose oxidase/kelch repeat superfamily protein	-0.595081	3188	0.186389	1079
Locus_23347_Transcript_3/5	Tubulin beta-8 chain	tubulin beta 8	0.629356	1353	0.0849748	1435
Locus_23238_Transcript_3/4	Replication stress response regulator SDE2	Ubiquitin-like superfamily protein	0.740869	845	0.166703	1144
Locus_8056_Transcript_4/4	Wax ester synthase/diacylglycerol acyltransferase 4	O-acyltransferase (WSD1-like) family protein	-0.763018	3505	-0.0845327	2035
Locus_16210_Transcript_1/2	Glutathione S-transferase F12	glutathione S-transferase phi 12	-0.423748	2689	0.72807	82
Locus_10724_Transcript_3/3	Cytochrome P450 703A2	cytochrome P450%2C family 703%2C subfamily A%2C polypeptide 2	-0.325805	2497	0.828746	25
Locus_265_Transcript_24/28	7-deoxyloganetin glucosyltransferase	UDP-glucosyl transferase 85A3	-0.639428	3292	0.42885	419
Locus_15202_Transcript_1/1	FAD:protein FMN transferase	NagB/RpiA/CoA transferase-like superfamily protein	-0.300496	2460	-0.553045	3172
Locus_2589_Transcript_11/78	Auxin response factor 5	auxin response factor 19	0.812566	459	0.0696967	1490
Locus_12607_Transcript_1/1	Protein CONSERVED IN THE GREEN LINEAGE AND DIATOMS 27, chloroplastic	DUF1230 family protein (DUF1230)	0.580105	1521	-0.43275	2931
Locus_1602_Transcript_6/23	Beta-galactosidase	beta galactosidase 1	0.614674	1412	-0.399816	2863
Locus_5996_Transcript_2/13	Protein IQ-DOMAIN 28	IQ-domain 28	0.849087	263	0.122387	1304
Locus_635_Transcript_2/3	Aldehyde dehydrogenase family 3 member H1	aldehyde dehydrogenase 3H1	-0.652945	3325	0.470436	354
Locus_2777_Transcript_7/54	Two-component response regulator ORR9	response regulator 9	0.804527	513	0.0777102	1467
Locus_16179_Transcript_5/7	Cellulose synthase A catalytic subunit 4 [UDP-forming]	cellulose synthase family protein	0.124895	2217	0.086394	1431
Locus_6933_Transcript_4/4	21 kDa protein	Plant invertase/pectin methylesterase inhibitor superfamily protein	0.355173	2016	-0.670478	3411
Locus_3109_Transcript_24/43	Protein RGF1 INDUCIBLE TRANSCRIPTION FACTOR 1	PLATZ transcription factor family protein	-0.758584	3500	-0.386822	2833
Locus_844_Transcript_58/71	UBP1-associated protein 2C	RNA-binding (RRM/RBD/RNP motifs) family protein	0.667027	1200	0.351599	577
Locus_2433_Transcript_6/25	Calcium-transporting ATPase 5, plasma membrane-type	autoinhibited Ca(2+)-ATPase 9	0.918835	48	0.0109293	1697
Locus_2162_Transcript_16/24	F-box protein At2g02240	F-box family protein	-0.46278	2815	0.68771	110
Locus_1610_Transcript_18/24	OVARIAN TUMOR DOMAIN-containing deubiquitinating enzyme 9	Cysteine proteinases superfamily protein	-0.586829	3160	0.150285	1195
Locus_8773_Transcript_2/4	2-methyl-6-phytyl-1,4-hydroquinone methyltransferase 2, chloroplastic	S-adenosyl-L-methionine-dependent methyltransferases superfamily protein	0.666236	1208	-0.37035	2796
Locus_5914_Transcript_2/4	Putative mannan endo-1,4-beta-mannosidase 9	Glycosyl hydrolase superfamily protein	-0.48084	2863	0.025509	1650
Locus_7496_Transcript_4/5	Anthranilate synthase beta subunit 1, chloroplastic	anthranilate synthase beta subunit 1	-0.493257	2912	0.490314	323
Locus_3893_Transcript_13/18	Protein RIK	RS2-interacting KH protein	0.803337	517	0.183259	1090
Locus_4310_Transcript_5/12	Bidirectional sugar transporter SWEET1a	Nodulin MtN3 family protein	-0.347163	2540	0.605799	195
Locus_962_Transcript_3/11	Probable serine/threonine-protein kinase PBL16	Protein kinase superfamily protein	0.678425	1149	0.279265	777
Locus_5206_Transcript_1/15	UPF0761 membrane protein PM1616	hypothetical protein	-0.341755	2526	0.396866	480
Locus_1602_Transcript_23/23	Beta-galactosidase 2	beta galactosidase 1	-0.474628	2842	0.0202216	1672
Locus_23205_Transcript_3/3	Thioredoxin-like protein Clot	Thioredoxin superfamily protein	-0.788736	3545	-0.0268167	1836
Locus_15445_Transcript_14/18	Short transmembrane mitochondrial protein 1	transmembrane protein	-0.564076	3091	0.650112	148
Locus_1116_Transcript_1/7	Multiple organellar RNA editing factor 2, chloroplastic	plastid developmental protein DAG	0.799723	538	-0.0412936	1890
Locus_6739_Transcript_4/8	Very-long-chain enoyl-CoA reductase	3-oxo-5-alpha-steroid 4-dehydrogenase family protein	-0.655986	3333	-0.491545	3057
Locus_11662_Transcript_1/2	Lysosomal Pro-X carboxypeptidase	alpha/beta-Hydrolases superfamily protein	0.827818	377	-0.209518	2396
Locus_1074_Transcript_2/5	WUSCHEL-related homeobox 8	WUSCHEL related homeobox 13	0.359975	2011	-0.589362	3243
Locus_11_Transcript_31/170	Sphingolipid delta(4)-desaturase DES1-like	fatty acid desaturase family protein	-0.694054	3406	-0.528926	3124
Locus_16200_Transcript_1/5	Protein INVOLVED IN DE NOVO 2	XH/XS domain-containing protein	-0.40326	2639	0.840448	19
Locus_12_Transcript_20/37	Monocopper oxidase-like protein SKU5	SKU5 similar 3	-0.413582	2666	0.189981	1065
Locus_9833_Transcript_2/5	Peroxidase 12	Peroxidase superfamily protein	-0.44797	2761	-0.676117	3423
Locus_766_Transcript_4/13	Phospho-2-dehydro-3-deoxyheptonate aldolase 1, chloroplastic	Class-II DAHP synthetase family protein	-0.0490187	2293	-0.816948	3567
Locus_1547_Transcript_4/32	Uncharacterized 38.1 kDa protein	transmembrane protein	0.82292	400	-0.00667225	1768
Locus_4212_Transcript_7/10	Auxin-responsive protein SAUR32	SAUR-like auxin-responsive protein family	-0.182768	2350	-0.388214	2839
Locus_9289_Transcript_8/8	PRA1 family protein F3	PRA1 (Prenylated rab acceptor) family protein	-0.543635	3039	-0.102492	2082
Locus_6250_Transcript_2/4	Cyclin-dependent kinases regulatory subunit 1	cyclin-dependent kinase-subunit 1	-0.0231352	2282	0.361204	554
Locus_222_Transcript_1/1	FRIGIDA-like protein 4a	FRIGIDA-like protein	0.89736	88	0.140263	1234
Locus_16890_Transcript_8/9	Non-specific lipid transfer protein GPI-anchored 31	Bifunctional inhibitor/lipid-transfer protein/seed storage 2S albumin superfamily protein	0.822139	408	-0.358221	2766
Locus_421_Transcript_13/17	60S ribosomal protein L3	ribosomal protein 1	0.748223	805	0.281976	766
Locus_1771_Transcript_36/47	Protein SUPPRESSOR OF GENE SILENCING 3	XS domain-containing protein / XS zinc finger domain-containing protein-like protein	0.289526	2095	-0.0387823	1876
Locus_2425_Transcript_3/11	Beta-glucuronosyltransferase GlcAT14B	Core-2/I-branching beta-1%2C6-N-acetylglucosaminyltransferase family protein	-0.647975	3315	-0.328303	2702
Locus_936_Transcript_3/19	tRNA 2'-phosphotransferase 1	RNA 2'-phosphotransferase%2C Tpt1 / KptA family	0.635705	1328	-0.196984	2357
Locus_4663_Transcript_1/10	Probable NAD(P)H dehydrogenase (quinone) FQR1-like 1	Quinone reductase family protein	-0.462257	2814	-0.731819	3516
Locus_1352_Transcript_4/13	Probable inactive receptor kinase At4g23740	Leucine-rich repeat protein kinase family protein	-0.153171	2340	0.813072	31
Locus_7893_Transcript_9/10	SNAP25 homologous protein SNAP33	soluble N-ethylmaleimide-sensitive factor adaptor protein 33	-0.575372	3125	-0.456427	2980
Locus_21435_Transcript_7/10	Lysine-specific demethylase JMJ706	Transcription factor jumonji (jmj) family protein / zinc finger (C5HC2 type) family protein	-0.766581	3513	-0.0639431	1967
Locus_4284_Transcript_29/35	DEAD-box ATP-dependent RNA helicase 46	DEAD box RNA helicase family protein	0.739221	857	0.368826	537
Locus_16321_Transcript_2/5	Putative glucan endo-1,3-beta-glucosidase GVI (Fragment)	Glycosyl hydrolase superfamily protein	-0.569094	3108	-0.111266	2105
Locus_527_Transcript_24/34	Acyl-coenzyme A thioesterase 2, chloroplastic	Thioesterase/thiol ester dehydrase-isomerase superfamily protein	-0.643002	3306	0.264444	821
Locus_404_Transcript_16/20	Outer mitochondrial transmembrane helix translocase	AAA-type ATPase family protein	0.749157	802	-0.0949854	2064
Locus_1981_Transcript_23/25	Polyubiquitin 4	ubiquitin 4	0.640152	1309	-0.0363082	1866
Locus_16630_Transcript_4/13	Uncharacterized protein At1g01500	Erythronate-4-phosphate dehydrogenase family protein	-0.67166	3366	0.0026677	1731
Locus_809_Transcript_33/35	Probable aquaporin PIP1-4	plasma membrane intrinsic protein 1%3B4	0.309713	2062	-0.332207	2709
Locus_5808_Transcript_3/5	Transmembrane protein 45B	plant viral-response family protein	-0.58131	3143	0.0285304	1642
Locus_534_Transcript_3/4	Probable inactive purple acid phosphatase 29	purple acid phosphatase 29	-0.368761	2571	0.465697	363
Locus_1160_Transcript_11/16	Isocitrate dehydrogenase [NAD] regulatory subunit 1, mitochondrial	isocitrate dehydrogenase 1	-0.712638	3435	0.24822	877
Locus_2551_Transcript_3/6	Transcription factor MYB59	myb domain protein 48	0.637961	1320	0.0639062	1516
Locus_2233_Transcript_4/6	Post-GPI attachment to proteins factor 3	Per1-like family protein	-0.688113	3391	-0.482813	3038
Locus_22252_Transcript_2/3	Probable xyloglucan endotransglucosylase/hydrolase protein 7	xyloglucan endotransglucosylase/hydrolase 7	0.0369176	2261	-0.820843	3568
Locus_3409_Transcript_12/19	AP-5 complex subunit beta-1	lysine ketoglutarate reductase trans-splicing protein (DUF707)	0.851505	247	0.329019	635
Locus_3194_Transcript_13/13	Bis(5'-nucleosyl)-tetraphosphatase, symmetrical	transmembrane protein	0.853653	240	-0.248542	2504
Locus_9263_Transcript_4/8	Two-component response regulator ORR9	response regulator 9	0.8245	390	0.124029	1299
Locus_860_Transcript_2/13	Envelopment polyprotein	RB1-inducible coiled-coil protein	-0.453759	2782	0.555038	242
Locus_681_Transcript_70/70	Isocitrate dehydrogenase [NAD] catalytic subunit 5, mitochondrial	isocitrate dehydrogenase V	-0.774389	3525	0.478984	346
Locus_15541_Transcript_4/5	Ceramide synthase LOH2	LAG1 homologue 2	-0.628316	3273	-0.0641938	1968
Locus_15975_Transcript_1/4	Phenylalanine--tRNA ligase beta subunit	golgin family A protein (DUF1664)	-0.731048	3456	0.395982	482
Locus_1245_Transcript_3/3		stress response protein	0.811104	465	0.309593	683
Locus_5376_Transcript_8/15	Protein SUPPRESSOR OF QUENCHING 1, chloroplastic	NHL domain-containing protein	0.693994	1069	0.564408	231
Locus_23424_Transcript_2/3	Protein HOTHEAD	Glucose-methanol-choline (GMC) oxidoreductase family protein	-0.308408	2467	0.145385	1211
Locus_4854_Transcript_9/18	Protein PHLOEM PROTEIN 2-LIKE A10	Carbohydrate-binding protein	-0.607348	3216	0.225612	954
Locus_583_Transcript_1/12	3-hydroxy-3-methylglutaryl-coenzyme A reductase 1	hydroxy methylglutaryl CoA reductase 1	-0.5133	2950	-0.787289	3548
Locus_8649_Transcript_1/6	EC protein I/II	Plant EC metallothionein-like protein%2C family 15	-0.400274	2633	0.163508	1155
Locus_3058_Transcript_4/6	Cyclic nucleotide-gated ion channel 2	Cyclic nucleotide-regulated ion channel family protein	-0.564616	3093	-0.542235	3145
Locus_560_Transcript_7/7	Phragmoplastin DRP1C	DYNAMIN-like 1C	-0.617091	3237	-0.0978549	2074
Locus_5135_Transcript_1/10	ACT domain-containing protein DS12, chloroplastic	uridylyltransferase-like protein	0.557342	1599	-0.595668	3258
Locus_7267_Transcript_13/13	Cell division control protein 2 homolog	cell division control 2	0.923321	39	0.00787004	1706
Locus_2985_Transcript_11/12	Protein ACTIVITY OF BC1 COMPLEX KINASE 8, chloroplastic	ABC1 family protein	-0.669872	3357	-0.184935	2321
Locus_23347_Transcript_1/5	Tubulin beta-8 chain	tubulin beta 8	0.503391	1745	-0.399241	2861
Locus_1904_Transcript_55/77	Protocadherin Fat 3	hypothetical protein	0.802009	526	0.206197	1012
Locus_16799_Transcript_3/6	3-ketoacyl-CoA synthase 4	3-ketoacyl-CoA synthase 4	-0.62772	3270	-0.0293123	1843
Locus_6222_Transcript_2/6	UDP-glycosyltransferase 71K1	UDP-glucosyl transferase 71B8	-0.532229	2997	-0.47042	3011
Locus_16851_Transcript_8/8	Magnesium/proton exchanger	magnesium/proton exchanger	-0.581939	3145	-0.539929	3143
Locus_2940_Transcript_12/13	Transcription factor BHLH094	transcription factor BIG PETAL P (BPE)	0.791485	582	-0.277609	2572
Locus_5818_Transcript_2/9	Nucleoid-associated protein At2g24020, chloroplastic	Putative BCR%2C YbaB family COG0718	0.905244	72	-0.0802939	2025
Locus_7304_Transcript_2/7	WAT1-related protein At5g07050	nodulin MtN21 /EamA-like transporter family protein	-0.462921	2817	0.0646268	1514
Locus_5524_Transcript_2/3	ABC transporter G family member 11	white-brown complex-like protein	-0.753877	3494	0.0494905	1565
Locus_5717_Transcript_4/5	Nicotinate phosphoribosyltransferase 1	nicotinate phosphoribosyltransferase 1	-0.736281	3465	-0.22987	2450
Locus_1533_Transcript_11/13	Heat shock protein 83	heat shock-like protein	-0.565956	3103	0.387326	501
Locus_20724_Transcript_1/4	Protein NUCLEAR FUSION DEFECTIVE 2	Ribonuclease III family protein	0.527862	1687	0.347636	591
Locus_4218_Transcript_3/4	Transcription factor LUX	Homeodomain-like superfamily protein	-0.630924	3278	0.0954244	1400
Locus_16749_Transcript_2/5	Beta-glucosidase BoGH3B	Glycosyl hydrolase family protein	0.469224	1819	-0.564106	3188
Locus_1180_Transcript_8/12	Endochitinase	basic chitinase	0.151512	2204	-0.397785	2856
Locus_182_Transcript_2/5	FCS-Like Zinc finger 14	senescence-associated family protein%2C putative (DUF581)	0.752406	784	-0.435466	2940
Locus_1219_Transcript_4/8	AP-4 complex subunit epsilon	Adaptin family protein	0.850647	250	-0.197435	2360
Locus_1154_Transcript_6/14		transmembrane protein	0.784168	628	0.300237	708
Locus_6199_Transcript_3/3	Early nodulin-like protein 1	early nodulin-like protein 5	-0.391134	2617	0.242353	896
Locus_1685_Transcript_151/158	Transcription factor CPC	Homeodomain-like superfamily protein	-0.47778	2852	-0.604336	3280
Locus_9952_Transcript_1/2	Uncharacterized protein At4g00950	hypothetical protein	-0.538448	3019	-0.686675	3446
Locus_2730_Transcript_10/12	Isoamylase 3, chloroplastic	isoamylase 3	0.776791	673	0.0399367	1599
Locus_2452_Transcript_12/20	Ribosome biogenesis protein BOP1 homolog	Transducin/WD40 repeat-like superfamily protein	0.884229	126	-0.00816176	1775
Locus_2378_Transcript_2/4	Phosphoglucosamine mutase	ATP-dependent helicase/deoxyribonuclease subunit B	0.760935	748	-0.0800515	2024
Locus_4112_Transcript_4/9	StAR-related lipid transfer protein 7, mitochondrial	Polyketide cyclase/dehydrase and lipid transport superfamily protein	-0.810327	3564	-0.113734	2111
Locus_24_Transcript_1024/1190	Uncharacterized protein At5g65660	hydroxyproline-rich glycoprotein family protein	0.571828	1548	0.1294	1275
Locus_93_Transcript_69/850	Diacylglycerol kinase 4	diacylglycerol kinase 4	0.624182	1372	-0.393844	2852
Locus_21341_Transcript_4/7	Transcription factor MYB26	myb domain protein 26	-0.43944	2736	0.302286	702
Locus_5388_Transcript_6/7	Membralin-like protein At1g60995	S3 self-incompatibility locus-linked pollen protein	0.651974	1265	0.183218	1091
Locus_366_Transcript_14/16	Neutral ceramidase	Neutral/alkaline non-lysosomal ceramidase	-0.695938	3409	0.195412	1043
Locus_4020_Transcript_18/50	Uncharacterized WD repeat-containing protein C2A9.03	Transducin/WD40 repeat-like superfamily protein	0.829763	364	0.0277275	1643
Locus_35_Transcript_1/1	NFAT activation molecule 1	Tetratricopeptide repeat (TPR)-like superfamily protein	0.788908	600	0.20557	1013
Locus_110_Transcript_69/119	F-box/kelch-repeat protein At1g67480	Galactose oxidase/kelch repeat superfamily protein	-0.765351	3510	-0.313757	2673
Locus_1414_Transcript_2/3	Protein KINESIN LIGHT CHAIN-RELATED 1	Tetratricopeptide repeat (TPR)-like superfamily protein	0.511522	1725	-0.7279	3508
Locus_1046_Transcript_2/10	Histone H2A.6	Histone superfamily protein	0.804778	511	-0.233578	2464
Locus_7298_Transcript_11/11	Protein GL2-INTERACTING REPRESSOR 2	E3 ubiquitin-protein ligase	-0.409332	2657	0.678619	118
Locus_1714_Transcript_3/8	ABC transporter C family member 5	multidrug resistance-associated protein 5	-0.286751	2442	0.623307	172
Locus_21091_Transcript_3/4	Quinone oxidoreductase PIG3	oxidoreductase%2C zinc-binding dehydrogenase family protein	0.865991	188	-0.20843	2392
Locus_10126_Transcript_6/9	Phospholipase A(1) LCAT3	lecithin:cholesterol acyltransferase 3	-0.449451	2767	0.0984421	1378
Locus_1618_Transcript_1/7	CRIB domain-containing protein RIC4	ROP-interactive CRIB motif-containing protein 4	-0.487582	2890	0.143583	1218
Locus_1182_Transcript_36/44	Cysteine proteinase 2	Cysteine proteinases superfamily protein	0.408205	1941	-0.764392	3541
Locus_21880_Transcript_5/6	Uncharacterized protein YraH	dessication-induced 1VOC superfamily protein	-0.577858	3130	-0.333957	2714
Locus_1693_Transcript_8/12	Acyl-coenzyme A oxidase 2, peroxisomal	acyl-CoA oxidase 2	-0.610197	3224	-0.598632	3265
Locus_6150_Transcript_4/10	Pentatricopeptide repeat-containing protein GUN1, chloroplastic	nucleolar protein gar2-like protein	0.924007	37	-0.00867011	1777
Locus_3300_Transcript_2/6	Chlorophyll a-b binding protein 8, chloroplastic	PSI type III chlorophyll a/b-binding protein	0.154839	2203	-0.544166	3148
Locus_3810_Transcript_2/13	Uncharacterized 16.5 kDa protein in psaC-atpA intergenic region	CDP-diacylglycerol-glycerol-3-phosphate 3-phosphatidyltransferase	-0.774554	3526	0.117586	1322
Locus_1076_Transcript_4/16	External alternative NAD(P)H-ubiquinone oxidoreductase B3, mitochondrial	NAD(P)H dehydrogenase B3	-0.494094	2915	0.618579	179
Locus_4438_Transcript_6/13	B-cell antigen receptor complex-associated protein beta chain	kinase-like protein	-0.594924	3187	-0.252438	2520
Locus_1231_Transcript_6/13	Transcription factor ICE1	basic helix-loop-helix (bHLH) DNA-binding superfamily protein	0.427993	1905	0.653443	146
Locus_1502_Transcript_1/11	WAT1-related protein At1g09380	nodulin MtN21 /EamA-like transporter family protein	-0.720524	3449	-0.279626	2577
Locus_15501_Transcript_12/12	Protein LSD1	lsd one like 1	0.386803	1977	0.173944	1129
Locus_16357_Transcript_5/5	3-ketoacyl-CoA synthase 6	3-ketoacyl-CoA synthase 6	-0.531748	2992	0.659	141
Locus_14332_Transcript_2/3	Protein RALF-like 22	ralf-like 22	-0.498028	2919	-0.70981	3477
Locus_3861_Transcript_4/4	Mini zinc finger protein 2	mini zinc finger 2	-0.602584	3204	-0.68767	3448
Locus_792_Transcript_1/14	Protein ssh4	Serine/Threonine-kinase pakA-like protein	0.863952	195	-0.414079	2894
Locus_33_Transcript_16/256	Protein disulfide-isomerase LQY1, chloroplastic	plastid transcriptionally active protein	0.73574	874	0.365283	546
Locus_5206_Transcript_8/15		plant/protein	-0.370887	2579	0.35435	571
Locus_742_Transcript_25/28	Transcription factor ABORTED MICROSPORES	basic helix-loop-helix (bHLH) DNA-binding superfamily protein	-0.382409	2600	0.874661	8
Locus_278_Transcript_5/95	Two-component response regulator-like PRR37	DnaA initiator-associating protein	0.515134	1717	0.529418	280
Locus_2796_Transcript_33/50	Probable RNA-dependent RNA polymerase 4	RNA-dependent RNA polymerase family protein	0.616844	1403	-0.0332113	1855
Locus_20949_Transcript_2/4	Caffeic acid 3-O-methyltransferase	O-methyltransferase 1	0.14958	2205	-0.724725	3504
Locus_6983_Transcript_1/2	Probable calcium-binding protein CML10	EF hand calcium-binding protein family	-0.811447	3566	-0.0761496	2011
Locus_187_Transcript_9/15	Zinc finger protein CONSTANS-LIKE 4	zinc finger CONSTANS-like protein	-0.454448	2786	-0.404098	2873
Locus_815_Transcript_9/66	E3 ubiquitin-protein ligase makorin-2	aspartic/glutamic acid-rich protein	0.724962	920	0.0830219	1446
Locus_980_Transcript_5/13	Phosphatidylinositol/phosphatidylcholine transfer protein SFH8	Sec14p-like phosphatidylinositol transfer family protein	-0.549151	3054	-0.645724	3362
Locus_658_Transcript_54/68	Protein WUSCHEL	Homeodomain-like superfamily protein	-0.428238	2704	0.298726	714
Locus_571_Transcript_340/372	Protein ENHANCED DISEASE RESISTANCE 2-like	Pleckstrin homology (PH) and lipid-binding START domains-containing protein	-0.525223	2977	0.0624869	1527
Locus_913_Transcript_3/11	Arsenate reductase 2.2	Rhodanese/Cell cycle control phosphatase superfamily protein	-0.593458	3181	0.738849	70
Locus_12202_Transcript_5/6	Cytochrome P450 86A2	cytochrome P450%2C family 86%2C subfamily A%2C polypeptide 2	-0.657046	3334	-0.440921	2950
Locus_948_Transcript_31/35	Zinc finger CCCH domain-containing protein 22	Zinc finger (CCCH-type) family protein / RNA recognition motif (RRM)-containing protein	0.81434	449	0.206377	1010
Locus_7213_Transcript_2/2	Testis-expressed protein 13A	Ran BP2/NZF zinc finger-like superfamily protein	0.779981	656	-0.210722	2401
Locus_1493_Transcript_8/12	Thioredoxin-like protein CXXS1	C-terminal cysteine residue is changed to a serine 1	-0.308866	2469	-0.103881	2085
Locus_16041_Transcript_1/4	Two-component response regulator ORR1	response regulator 3	0.924015	36	-0.220925	2431
Locus_4390_Transcript_24/35	65-kDa microtubule-associated protein 6	Microtubule associated protein (MAP65/ASE1) family protein	0.727219	910	-0.300506	2629
Locus_2734_Transcript_52/54	Squamosa promoter-binding-like protein 6	squamosa promoter binding protein-like 1	0.855413	233	-0.0389394	1877
Locus_3715_Transcript_20/39	F-box protein At3g26010	Galactose oxidase/kelch repeat superfamily protein	-0.457942	2801	0.207193	1009
Locus_74_Transcript_179/276	Probable inactive ATP-dependent zinc metalloprotease FTSHI 4, chloroplastic	AAA-type ATPase family protein	0.722583	934	0.212954	993
Locus_93_Transcript_462/850	RNA-free ribonuclease P	nuclear factor Y%2C subunit C13	0.628415	1355	0.112122	1338
Locus_5199_Transcript_13/22	N-acetyl-D-glucosamine kinase	Actin-like ATPase superfamily protein	0.831152	355	0.059506	1541
Locus_5612_Transcript_12/25	SWR1 complex subunit 2	DNA binding protein SWC2	0.724207	925	0.390828	493
Locus_615_Transcript_4/22	Transcription factor IIIB 90 kDa subunit	Cyclin/Brf1-like TBP-binding protein	-0.347565	2542	0.378969	517
Locus_9561_Transcript_1/5	Probable xylan O-acetyltransferase 10	TRICHOME BIREFRINGENCE-LIKE 33	-0.430204	2706	-0.0334083	1857
Locus_663_Transcript_7/48	PHD finger protein ALFIN-LIKE 2	alfin-like 1	0.720726	938	0.395574	484
Locus_995_Transcript_16/38	Uricase-2 isozyme 1	uricase / urate oxidase / nodulin 35	-0.569247	3110	0.675803	122
Locus_12294_Transcript_2/6	Probable RNA-binding protein ARP1	RNA-binding (RRM/RBD/RNP motifs) family protein	0.344877	2029	-0.459668	2989
Locus_2123_Transcript_1/6	Alpha,alpha-trehalose-phosphate synthase [UDP-forming] 1	trehalose-6-phosphate synthase	0.476866	1799	0.247942	880
Locus_9045_Transcript_11/11	Protein-tyrosine-phosphatase MKP1	mitogen-activated protein kinase phosphatase 1	0.743922	825	-0.358679	2768
Locus_4893_Transcript_3/7	Protein GIGANTEA	gigantea protein (GI)	0.571636	1549	0.157775	1170
Locus_1333_Transcript_18/44	UPF0162 protein PD_0709	transglutaminase family protein	0.767026	718	0.0462487	1578
Locus_8466_Transcript_4/10	Postreplication repair E3 ubiquitin-protein ligase RAD18	RING/U-box superfamily protein	-0.561389	3084	-0.625323	3318
Locus_20987_Transcript_4/9	Protein WALLS ARE THIN 1	Walls Are Thin 1	0.588322	1497	0.214065	989
Locus_7478_Transcript_17/19	Protein CELLULOSE SYNTHASE INTERACTIVE 1	binding protein	0.683942	1127	-0.516043	3101
Locus_12532_Transcript_1/1	PLASMODESMATA CALLOSE-BINDING PROTEIN 3	plasmodesmata callose-binding protein 3	0.760196	753	-0.447769	2960
Locus_4335_Transcript_6/7	NDR1/HIN1-like protein 6	Late embryogenesis abundant (LEA) hydroxyproline-rich glycoprotein family	0.801258	531	-0.375091	2814
Locus_619_Transcript_7/9	Terminal nucleotidyltransferase 4B	Nucleotidyltransferase family protein	0.829519	369	0.0864865	1429
Locus_7405_Transcript_1/4	Amino acid permease 8	amino acid permease 8	0.351141	2021	0.270227	805
Locus_2269_Transcript_8/18	Serine/threonine-protein kinase Nek1	NIMA-related kinase 2	0.836137	328	0.0447652	1584
Locus_1302_Transcript_1/1	Amino acid transporter AVT1I	Transmembrane amino acid transporter family protein	-0.441606	2743	0.275087	791
Locus_6911_Transcript_3/10	COBRA-like protein 1	COBRA-like protein 2 precursor	-0.600714	3200	-0.523832	3114
Locus_7136_Transcript_1/2	Probable histone H2A.4	histone H2A 12	0.393898	1966	0.348639	588
Locus_1751_Transcript_6/6	GDSL esterase/lipase APG	GDSL-like Lipase/Acylhydrolase superfamily protein	-0.62294	3253	-0.40255	2869
Locus_9558_Transcript_5/9	1-(5-phosphoribosyl)-5-[(5-phosphoribosylamino)methylideneamino] imidazole-4-carboxamide isomerase, chloroplastic	Aldolase-type TIM barrel family protein	0.701196	1035	-0.100432	2077
Locus_15481_Transcript_3/8	Probable sucrose-phosphate synthase 2	sucrose phosphate synthase 3F	0.630501	1348	-0.527479	3120
Locus_5888_Transcript_1/3	HMG-Y-related protein A	high mobility group A	0.829577	368	0.35011	584
Locus_11728_Transcript_2/7	Structure-specific endonuclease subunit slx1	Excinuclease ABC%2C C subunit%2C N-terminal	-0.2706	2422	-0.0692301	1989
Locus_3899_Transcript_6/8	Iron-sulfur assembly protein IscA-like 1, mitochondrial	Iron-sulfur cluster biosynthesis family protein	-0.565726	3102	0.559495	236
Locus_93_Transcript_808/850	Putative BPI/LBP family protein At1g04970	lipid-binding serum glycoprotein family protein	0.769831	704	0.215304	983
Locus_4801_Transcript_3/6	14-3-3-like protein GF14 kappa	general regulatory factor 8	0.593636	1483	-0.405208	2876
Locus_13017_Transcript_3/6	Abscisic acid receptor PYL4	PYR1-like 4	-0.309652	2470	0.368481	539
Locus_3274_Transcript_3/4	Glutaredoxin-C4, chloroplastic	Glutaredoxin family protein	-0.571627	3116	0.166173	1146
Locus_6036_Transcript_2/4	Amino acid permease 1	amino acid permease 1	-0.445136	2757	0.252909	859
Locus_2975_Transcript_1/9	Fatty acid synthase subunit alpha	S-adenosyl-L-methionine-dependent methyltransferases superfamily protein	-0.34625	2539	-0.509135	3089
Locus_1588_Transcript_8/13	Dr1-associated corepressor	Histone superfamily protein	-0.339084	2517	0.713989	96
Locus_7166_Transcript_3/3	Photosystem II reaction center W protein, chloroplastic	photosystem II reaction center W	0.345039	2028	-0.51835	3105
Locus_1428_Transcript_2/24	Serine/threonine-protein kinase Nek5	serine/threonine-protein kinase NEK5	0.878467	145	0.0453942	1582
Locus_2297_Transcript_5/24	Cyclin-U4-1	cyclin p4%3B1	0.367007	2003	-0.699083	3464
Locus_3460_Transcript_4/8	Beta-glucuronosyltransferase GlcAT14B	Core-2/I-branching beta-1%2C6-N-acetylglucosaminyltransferase family protein	-0.371943	2580	0.577252	220
Locus_3876_Transcript_8/25	Ethylene-responsive transcription factor RAP2-13	Integrase-type DNA-binding superfamily protein	0.819793	425	-0.227571	2445
Locus_1191_Transcript_5/15	Cysteine proteinase inhibitor 5	PHYTOCYSTATIN 2	-0.412846	2664	0.255141	851
Locus_4640_Transcript_11/21	Transcription factor GAMYB	myb domain protein 33	-0.62197	3251	0.458138	372
Locus_601_Transcript_9/21	GDSL esterase/lipase At2g40250	SGNH hydrolase-type esterase superfamily protein	-0.32256	2491	0.249625	873
Locus_836_Transcript_49/54	Lysine-specific demethylase JMJ706	Transcription factor jumonji (jmj) family protein / zinc finger (C5HC2 type) family protein	-0.313765	2477	-0.23334	2463
Locus_8288_Transcript_3/3	U-box domain-containing protein 4	ARM repeat superfamily protein	0.731177	896	-0.103842	2084
Locus_2979_Transcript_1/13	Nudix hydrolase 3	nudix hydrolase homolog 3	0.657551	1243	-0.15448	2227
Locus_7368_Transcript_2/5	Protein LURP-one-related 8	LURP-one-like protein (DUF567)	-0.441991	2745	0.500874	317
Locus_18084_Transcript_3/3	Plasmodesmata-located protein 2	plasmodesmata-located protein 2	0.490623	1772	-0.059951	1953
Locus_21170_Transcript_1/1	Protein LHCP TRANSLOCATION DEFECT	Ankyrin repeat family protein	0.750613	796	-0.165782	2261
Locus_21099_Transcript_2/2	Probable inactive receptor kinase At3g08680	Leucine-rich repeat protein kinase family protein	-0.337521	2512	0.297875	716
Locus_1164_Transcript_11/11	O-fucosyltransferase 31	O-fucosyltransferase family protein	0.28939	2096	-0.551028	3167
Locus_1900_Transcript_1/1	Pectinesterase 2.1	methylesterase PCR A	0.120378	2219	-0.557154	3178
Locus_1942_Transcript_12/12	Dirigent protein	Disease resistance-responsive (dirigent-like protein) family protein	-0.233991	2386	0.354761	568
Locus_93_Transcript_496/850	Nuclear pore complex protein NUP98A	Nucleoporin autopeptidase	0.651336	1270	-0.0866828	2040
Locus_23171_Transcript_1/1	Trihelix transcription factor ASIL2	sequence-specific DNA binding transcription factor	0.824898	388	-0.0486095	1912
Locus_3151_Transcript_2/4	Phenylacetaldehyde reductase	NAD(P)-binding Rossmann-fold superfamily protein	0.616536	1406	-0.0536066	1933
Locus_10133_Transcript_3/4	Dihydroflavonol 4-reductase	dihydroflavonol 4-reductase	-0.78162	3535	0.381905	508
Locus_9615_Transcript_2/6	2-oxoisovalerate dehydrogenase subunit alpha 2, mitochondrial	Thiamin diphosphate-binding fold (THDP-binding) superfamily protein	-0.700544	3416	-0.424063	2917
Locus_17558_Transcript_4/4	Metacaspase-9	metacaspase 9	-0.683615	3385	-0.297595	2620
Locus_6667_Transcript_3/5	Toxin subunit YenB	hypothetical protein	0.60192	1466	-0.466269	3003
Locus_17459_Transcript_3/3	UDP-glycosyltransferase 73D1	UDP-glucosyl transferase 73D1	-0.861869	3584	-0.0651547	1974
Locus_831_Transcript_3/3	(S)-8-oxocitronellyl enol synthase CYC2	NAD(P)-binding Rossmann-fold superfamily protein	-0.582927	3148	0.409778	457
Locus_3792_Transcript_4/10	Xyloglucan 6-xylosyltransferase 2	UDP-xylosyltransferase 2	-0.138592	2332	-0.631631	3330
Locus_2269_Transcript_13/18	Serine/threonine-protein kinase Nek2	NIMA-related kinase 2	0.809219	477	0.114458	1330
Locus_3120_Transcript_5/16	3-dehydroquinate synthase	spastin%2C putative (Protein of unknown function%2C DUF599)	-0.422533	2684	-0.607234	3285
Locus_6124_Transcript_2/7	NAC domain-containing protein 21/22	NAC domain containing protein 1	-0.592226	3178	-0.336651	2724
Locus_175_Transcript_102/384	BTB/POZ and TAZ domain-containing protein 4	BTB and TAZ domain protein 4	0.610867	1429	0.1637	1154
Locus_12215_Transcript_7/10		hydroxyproline-rich glycoprotein family protein	0.762836	738	-0.364098	2781
Locus_9159_Transcript_2/4	Peptidase T	late embryogenesis abundant protein%2C group 2	0.642057	1299	-0.634615	3339
Locus_6158_Transcript_1/10	Probable serine incorporator	Serinc-domain containing serine and sphingolipid biosynthesis protein	-0.602166	3202	-0.465573	3002
Locus_24_Transcript_807/1190	WAT1-related protein At1g09380	nodulin MtN21 /EamA-like transporter family protein	0.519314	1705	0.242821	894
Locus_2526_Transcript_4/65	Probable calcium-binding protein CML32	calmodulin like 42	0.131904	2214	-0.814692	3564
Locus_20975_Transcript_3/10	CASP-like protein 5C1	Uncharacterized protein family (UPF0497)	-0.57924	3133	-0.373593	2810
Locus_6290_Transcript_1/4	DeSI-like protein At4g17486	PPPDE putative thiol peptidase family protein	0.798491	544	0.413353	453
Locus_870_Transcript_6/37		glycine-rich protein	0.864345	192	-0.0805435	2026
Locus_7591_Transcript_19/25	Ultraviolet-B receptor UVR8	Regulator of chromosome condensation (RCC1) family protein	0.499621	1756	0.176297	1115
Locus_5831_Transcript_2/5	Probable E3 ubiquitin-protein ligase ZFP1	RING/U-box superfamily protein	-0.697854	3412	-0.0746759	2007
Locus_16260_Transcript_6/11	Vesicle-associated protein 2-1	Plant VAMP (vesicle-associated membrane protein) family protein	-0.544693	3042	-0.545872	3153
Locus_264_Transcript_17/22	ETO1-like protein 1	ETO1-like 1	-0.60756	3218	0.0119306	1693
Locus_2395_Transcript_7/8	Sugar transporter ERD6-like 6	Major facilitator superfamily protein	-0.555973	3072	-0.660617	3388
Locus_187_Transcript_10/15	Zinc finger protein CONSTANS-LIKE 4	zinc finger CONSTANS-like protein	-0.587744	3165	-0.260459	2540
Locus_3970_Transcript_10/17	ELMO domain-containing protein A	ELMO/CED-12 family protein	-0.349344	2547	0.638136	155
Locus_5153_Transcript_6/9	Dihydrolipoyllysine-residue acetyltransferase component of acetoin cleaving system	alpha/beta-Hydrolases superfamily protein	0.837555	322	0.0864505	1430
Locus_8429_Transcript_10/10	CRM-domain containing factor CFM3, chloroplastic/mitochondrial	CRS1 / YhbY (CRM) domain-containing protein	0.819981	421	0.117128	1324
Locus_7476_Transcript_1/10	Acid phosphatase 1	HAD superfamily%2C subfamily IIIB acid phosphatase	-0.61176	3227	-0.590727	3249
Locus_15637_Transcript_1/6	Chlorophyll a-b binding protein 7, chloroplastic	photosystem I light harvesting complex protein	0.173945	2197	-0.577115	3212
Locus_407_Transcript_6/13	Glucoamylase	Carbohydrate-binding-like fold	0.856586	226	-0.139699	2195
Locus_8399_Transcript_2/2	Uncharacterized protein At1g76660	hydroxyproline-rich glycoprotein family protein	0.866632	182	-0.209727	2397
Locus_15043_Transcript_7/7	Integral membrane protein 2C	Protein kinase superfamily protein	-0.528287	2983	0.46686	362
Locus_16250_Transcript_3/3	UMP-CMP kinase 3	P-loop containing nucleoside triphosphate hydrolases superfamily protein	0.725016	918	-0.383378	2828
Locus_6050_Transcript_6/19	Cinnamoyl-CoA reductase-like SNL6	NAD(P)-binding Rossmann-fold superfamily protein	-0.698616	3413	0.541484	257
Locus_216_Transcript_1/1	Fasciclin-like arabinogalactan protein 2	FASCICLIN-like arabinogalactan 2	0.851853	246	-0.304109	2643
Locus_20778_Transcript_1/4	Endonuclease 1	bifunctional nuclease i	-0.580646	3141	-0.633799	3337
Locus_19660_Transcript_2/5	Double-stranded RNA-binding protein 6	dsRNA-binding protein 2	0.800956	533	0.238385	908
Locus_16197_Transcript_11/12	Flavin-containing monooxygenase FMO GS-OX-like 9	Flavin-binding monooxygenase family protein	-0.381419	2595	-0.582867	3227
Locus_4470_Transcript_4/7	Probable aquaporin NIP7-1	NOD26-like intrinsic protein 7%3B1	-0.387442	2607	0.333317	625
Locus_8395_Transcript_5/13	Probable WRKY transcription factor 11	WRKY DNA-binding protein 11	0.734586	879	-0.0820838	2032
Locus_1618_Transcript_2/7	CRIB domain-containing protein RIC4	ROP-interactive CRIB motif-containing protein 4	-0.440586	2738	0.225392	956
Locus_4599_Transcript_24/24	CBBY-like protein	Haloacid dehalogenase-like hydrolase (HAD) superfamily protein	0.460782	1838	-0.662638	3394
Locus_15441_Transcript_12/13	Alpha-terpineol synthase, chloroplastic	terpene synthase-like sequence-1%2C8-cineole	-0.614994	3235	-0.418157	2907
Locus_8085_Transcript_3/10	Glycerophosphodiester phosphodiesterase GDPD5	PLC-like phosphodiesterases superfamily protein	0.249372	2137	-0.799263	3555
Locus_8805_Transcript_7/11	Agamous-like MADS-box protein AP1	K-box region and MADS-box transcription factor family protein	0.469271	1818	0.0773335	1469
Locus_1327_Transcript_12/21	3-ketoacyl-CoA synthase 11	3-ketoacyl-CoA synthase 11	0.28451	2102	-0.693734	3458
Locus_13121_Transcript_7/20	Cytochrome P450 89A2	cytochrome P450%2C family 87%2C subfamily A%2C polypeptide 6	-0.559779	3080	0.0694325	1492
Locus_1655_Transcript_1/3	COBRA-like protein 3	COBRA-like extracellular glycosyl-phosphatidyl inositol-anchored protein family	0.403677	1947	-0.720302	3495
Locus_15694_Transcript_1/3	Glutathione hydrolase 1	gamma-glutamyl transpeptidase 1	-0.598731	3195	-0.232926	2461
Locus_2371_Transcript_1/7	H/ACA ribonucleoprotein complex subunit 4	homologue of NAP57	0.451472	1860	-0.137775	2186
Locus_8536_Transcript_5/6	Protein POOR HOMOLOGOUS SYNAPSIS 1	poor homologous synapsis 1	0.888837	110	0.0491079	1569
Locus_440_Transcript_11/17	Xylan O-acetyltransferase 1	trichome birefringence-like protein (DUF828)	0.644829	1291	-0.167323	2268
Locus_15956_Transcript_1/10	Proline dehydrogenase 2, mitochondrial	Methylenetetrahydrofolate reductase family protein	-0.510756	2947	0.625836	169
Locus_3100_Transcript_5/10	Probable carbohydrate esterase At4g34215	carbohydrate esterase%2C putative (DUF303)	0.720549	939	-0.156593	2234
Locus_620_Transcript_47/62	Rhamnogalacturonan I rhamnosyltransferase 1	O-fucosyltransferase family protein	0.387924	1975	-0.782185	3546
Locus_2024_Transcript_22/49	Calmodulin binding protein PICBP	Plant calmodulin-binding protein-like protein	-0.626928	3266	-0.0600002	1954
Locus_4782_Transcript_11/15	L-ascorbate oxidase	Plant L-ascorbate oxidase	0.000113757	2276	-0.672575	3417
Locus_8719_Transcript_5/5	Probable 1-deoxy-D-xylulose-5-phosphate synthase, chloroplastic	Deoxyxylulose-5-phosphate synthase	0.849141	262	-0.209267	2395
Locus_16500_Transcript_3/11	UDP-N-acetylglucosamine--peptide N-acetylglucosaminyltransferase 110 kDa subunit	Tetratricopeptide repeat (TPR)-like superfamily protein	0.0841007	2239	-0.827634	3571
Locus_3178_Transcript_1/17	Protein kinase STUNTED	kinase with adenine nucleotide alpha hydrolases-like domain-containing protein	0.718131	953	0.136538	1250
Locus_16334_Transcript_4/10	Kinetochore protein SPC24 homolog	plectin-like protein	0.751967	785	0.211396	996
Locus_1964_Transcript_4/54	Aldehyde dehydrogenase 22A1	aldehyde dehydrogenase 22A1	0.937041	16	0.095221	1401
Locus_1546_Transcript_2/7	Putative [ribosomal protein S18]-alanine N-acetyltransferase	Acyl-CoA N-acyltransferases (NAT) superfamily protein	-0.659268	3338	0.396214	481
Locus_4043_Transcript_24/28	4-hydroxy-tetrahydrodipicolinate reductase 2, chloroplastic	Dihydrodipicolinate reductase%2C bacterial/plant	0.78621	612	-0.166821	2264
Locus_758_Transcript_6/6	GDP-mannose-dependent alpha-mannosyltransferase	UDP-Glycosyltransferase superfamily protein	0.631276	1345	-0.241709	2495
Locus_2130_Transcript_38/43	Calcium permeable stress-gated cation channel 1	ERD (early-responsive to dehydration stress) family protein	0.494524	1765	-0.373585	2809
Locus_3160_Transcript_3/5	XK-related protein 7	Gap junction beta-4 protein	0.42761	1906	-0.491634	3058
Locus_9337_Transcript_2/2	SUMO-activating enzyme subunit 1B-2	SUMO activating enzyme 1B	0.683712	1129	0.074494	1476
Locus_3132_Transcript_12/17	pEARLI1-like lipid transfer protein 1	Bifunctional inhibitor/lipid-transfer protein/seed storage 2S albumin superfamily protein	0.423801	1910	-0.462597	2994
Locus_1704_Transcript_1/18	65-kDa microtubule-associated protein 2	microtubule-associated protein 65-2	0.89537	93	0.168102	1140
Locus_1399_Transcript_7/8	Plastidial pyruvate kinase 2	plastidic pyruvate kinase beta subunit 1	0.810458	469	-0.294102	2607
Locus_2111_Transcript_1/8	Protein IQ-DOMAIN 32	IQ-domain 32	0.899104	83	0.0334003	1621
Locus_23208_Transcript_1/1	Peroxisomal nicotinamide adenine dinucleotide carrier	Mitochondrial substrate carrier family protein	-0.778374	3530	-0.300828	2632
Locus_15396_Transcript_2/5	Pyridoxal 5'-phosphate synthase subunit PdxT	centrosomal protein	-0.156938	2343	0.80696	35
Locus_11518_Transcript_14/14	WD repeat-containing protein GTS1	Transducin/WD40 repeat-like superfamily protein	0.636205	1327	0.358799	561
Locus_18491_Transcript_1/4	Homeobox protein knotted-1-like 1	homeobox protein knotted-1-like 6	0.783565	633	-0.0107683	1787
Locus_4543_Transcript_12/50	Probable GABA transporter 2	Transmembrane amino acid transporter family protein	-0.280873	2434	-0.0799863	2023
Locus_21250_Transcript_1/2	Heavy metal-associated isoprenylated plant protein 41	ferredoxin-fold anticodon-binding domain protein	0.389804	1971	0.113758	1333
Locus_23318_Transcript_5/6	SNF1-related protein kinase regulatory subunit gamma-1	SNF1-related protein kinase regulatory subunit gamma 1	-0.61593	3236	0.232424	928
Locus_1360_Transcript_6/7	Diacylglycerol kinase 7	diacylglycerol kinase 7	0.78212	642	0.235275	919
Locus_131_Transcript_20/20	Serine/threonine-protein kinase D6PKL2	Protein kinase superfamily protein	0.835201	332	0.217118	977
Locus_23262_Transcript_2/2	Ribulose bisphosphate carboxylase small subunit, chloroplastic 5	ribulose bisphosphate carboxylase small chain 1A	0.469604	1817	0.0172366	1680
Locus_16920_Transcript_1/1	Transcription factor bHLH121	basic helix-loop-helix (bHLH) DNA-binding superfamily protein	0.8048	510	0.162596	1157
Locus_815_Transcript_62/66	Agamous-like MADS-box protein MADS2	K-box region and MADS-box transcription factor family protein	0.474757	1807	-0.440109	2949
Locus_802_Transcript_3/15	Neutral/alkaline invertase 1, mitochondrial	Plant neutral invertase family protein	-0.584198	3152	-0.458199	2982
Locus_5559_Transcript_5/5	Dof zinc finger protein DOF5.3	TARGET OF MONOPTEROS 6	-0.380985	2594	0.4836	334
Locus_1180_Transcript_5/12	Basic 30 kDa endochitinase	basic chitinase	-0.107374	2320	-0.661396	3390
Locus_10639_Transcript_6/7	F-box protein FBW2	F-BOX WITH WD-40 2	-0.324402	2496	0.614098	186
Locus_2283_Transcript_1/11	Probable pectinesterase 15	Pectin lyase-like superfamily protein	-0.356115	2555	0.187985	1072
Locus_5786_Transcript_2/5	F-box only protein 6	Galactose oxidase/kelch repeat superfamily protein	-0.600977	3201	0.557196	241
Locus_4004_Transcript_3/9	Polycomb protein mes-6	Expp1 protein	0.589978	1492	-0.628061	3324
Locus_20849_Transcript_1/2	GDSL esterase/lipase At5g03610	GDSL-like Lipase/Acylhydrolase superfamily protein	-0.387254	2606	0.198714	1032
Locus_21786_Transcript_4/4	Dihydroceramide fatty acyl 2-hydroxylase FAH1	fatty acid hydroxylase 1	-0.385974	2603	-0.811175	3561
Locus_24_Transcript_305/1190		hypothetical protein	0.822659	401	0.219898	969
Locus_3980_Transcript_4/9	L-ascorbate oxidase homolog	SKU5 similar 17	-0.78938	3547	-0.0526445	1926
Locus_3625_Transcript_8/65	Putative ribonuclease H protein At1g65750	Polynucleotidyl transferase%2C ribonuclease H-like superfamily protein	0.768354	713	0.360444	557
Locus_10454_Transcript_15/15	Proline racemase	transmembrane protein%2C putative (Protein of unknown function%2C DUF538)	0.516702	1714	-0.668064	3408
Locus_4896_Transcript_2/5	BRCA1-A complex subunit Abraxas 1	BRISC complex subunit Abro1-like protein	0.830386	359	0.164649	1151
Locus_257_Transcript_1/5	Beta-galactosidase 15	beta-galactosidase 15	-0.461961	2812	0.208635	1005
Locus_6988_Transcript_3/12	CASP-like protein 1C2	Uncharacterized protein family (UPF0497)	-0.468453	2829	-0.072442	1998
Locus_8002_Transcript_1/9	Protein SUPPRESSOR OF QUENCHING 1, chloroplastic	NHL domain-containing protein	0.736084	870	0.448681	385
Locus_20713_Transcript_2/8	Caffeoyl-CoA O-methyltransferase	S-adenosyl-L-methionine-dependent methyltransferases superfamily protein	0.172253	2200	-0.836686	3574
Locus_22921_Transcript_3/4	Lamin-like protein	early nodulin-like protein 20	0.784013	629	0.244321	892
Locus_5273_Transcript_10/15	ABC transporter G family member 22	ABC-2 type transporter family protein	-0.533513	3004	-0.573517	3205
Locus_15573_Transcript_3/4	Beta carbonic anhydrase 5, chloroplastic	beta carbonic anhydrase 5	-0.651643	3323	-0.406704	2878
Locus_7001_Transcript_2/7	F-box protein At2g32560	F-box family protein	-0.453613	2781	-0.661863	3391
Locus_1155_Transcript_1/9	Serine carboxypeptidase II-3	serine carboxypeptidase-like 40	-0.411705	2663	0.22272	965
Locus_11322_Transcript_4/6	Palmitoyl-protein thioesterase 1	alpha/beta-Hydrolases superfamily protein	-0.607216	3215	-0.609816	3289
Locus_16469_Transcript_4/4	Patellin-3	Sec14p-like phosphatidylinositol transfer family protein	0.373981	1997	-0.801189	3556
Locus_4479_Transcript_2/2	Mitogen-activated protein kinase kinase kinase 20	mitogen-activated protein kinase kinase kinase 19	-0.496393	2916	0.807089	34
Locus_7427_Transcript_6/14	Probable inactive receptor kinase At5g58300	Leucine-rich repeat protein kinase family protein	0.79517	561	0.360053	560
Locus_6889_Transcript_3/5	Tenascin-N	pectinesterase (Protein of unknown function%2C DUF538)	-0.620506	3248	-0.183416	2317
Locus_700_Transcript_1/9	Probable WRKY transcription factor 19	loricrin-like protein	0.743512	826	-0.338137	2726
Locus_2883_Transcript_4/6	Cold-regulated 413 inner membrane protein 2, chloroplastic	cold regulated 314 thylakoid membrane 2	0.670406	1185	0.485358	329
Locus_15955_Transcript_9/11	Autophagy-related protein 18f	yeast autophagy 18 F-like protein	-0.555742	3070	-0.647268	3365
Locus_15470_Transcript_3/5	Eukaryotic initiation factor 4A-III homolog B	eukaryotic initiation factor 4A-III	0.833564	339	0.00400137	1723
Locus_16413_Transcript_10/14	CBL-interacting protein kinase 8	CBL-interacting protein kinase 8	0.894828	96	0.00954352	1702
Locus_4742_Transcript_1/10	Zinc finger BED domain-containing protein RICESLEEPER 2	BED zinc finger and hAT dimerization domain-containing protein DAYSLEEPER	0.715324	972	-0.198971	2365
Locus_571_Transcript_10/372	Probable starch synthase 4, chloroplastic/amyloplastic	UDP-Glycosyltransferase superfamily protein	0.68748	1112	-0.239809	2485
Locus_7743_Transcript_7/16	Glucan endo-1,3-beta-glucosidase 6	O-Glycosyl hydrolases family 17 protein	-0.400941	2635	0.735538	77
Locus_248_Transcript_30/131	Uncharacterized protein C40H1.3	C-8 sterol isomerase	0.609655	1433	0.273574	793
Locus_4102_Transcript_4/4	Leishmanolysin-like peptidase	metalloendopeptidase / zinc ion binding protein	0.925648	32	0.28552	747
Locus_11932_Transcript_1/2	Non-specific lipid-transfer protein	lipid transfer protein 4	-0.576346	3128	-0.524827	3117
Locus_9268_Transcript_4/16	Arabinogalactan protein 20	arabinogalactan protein 20	-0.274025	2426	-0.80721	3560
Locus_5949_Transcript_1/4	Peroxiredoxin-2E-2, chloroplastic	Thioredoxin superfamily protein	0.409775	1939	0.102835	1368
Locus_3663_Transcript_14/17	Cytochrome c6, chloroplastic	Cytochrome c	0.792408	579	0.0876833	1428
Locus_8596_Transcript_3/6	KH domain-containing protein At2g38610	RNA-binding KH domain-containing protein	-0.445723	2758	0.531181	275
Locus_1703_Transcript_2/3	D-3-phosphoglycerate dehydrogenase 1, chloroplastic	D-3-phosphoglycerate dehydrogenase	0.514148	1720	-0.212356	2406
Locus_1159_Transcript_1/10	GDSL esterase/lipase At4g18970	GDSL-like Lipase/Acylhydrolase superfamily protein	-0.631427	3279	-0.469094	3008
Locus_809_Transcript_15/35	GDSL esterase/lipase At5g33370	GDSL-like Lipase/Acylhydrolase superfamily protein	-0.756735	3497	-0.185526	2323
Locus_5750_Transcript_6/9	NAC domain-containing protein 14	NAC 014	0.538894	1656	0.392154	490
Locus_7466_Transcript_1/9	Ultraviolet-B receptor UVR8	Regulator of chromosome condensation (RCC1) family protein	-0.6271	3268	0.402978	465
Locus_3011_Transcript_7/7	LIM domain-containing protein WLIM2b	GATA type zinc finger transcription factor family protein	-0.484741	2877	-0.678271	3425
Locus_10378_Transcript_4/7	Pollen-specific protein C13	Pollen Ole e 1 allergen and extensin family protein	0.804927	507	-0.427336	2920
Locus_175_Transcript_287/384	Probable glycosyltransferase At5g03795	Exostosin family protein	0.898568	84	0.241543	898
Locus_2750_Transcript_5/6	Protein HLJ1	Chaperone DnaJ-domain superfamily protein	-0.67583	3374	-0.112502	2108
Locus_1856_Transcript_55/60	TBC1 domain family member 5	Ypt/Rab-GAP domain of gyp1p superfamily protein	-0.506533	2937	-0.467546	3004
Locus_4085_Transcript_2/4	Transcription factor bHLH146	transcription factor/transcription regulator	-0.529235	2985	-0.513097	3095
Locus_17574_Transcript_2/6	Superoxide dismutase [Fe] 2, chloroplastic	Fe superoxide dismutase 2	0.692323	1078	-0.176227	2295
Locus_2189_Transcript_4/28	B3 domain-containing protein Os07g0679700	B3 domain-containing transcription repressor VAL1	-0.457786	2799	0.43946	397
Locus_16060_Transcript_2/2	Metal tolerance protein 10	Cation efflux family protein	-0.698782	3415	0.158763	1167
Locus_18265_Transcript_3/7	GDSL esterase/lipase At5g45960	GDSL-like Lipase/Acylhydrolase superfamily protein	-0.490501	2901	-0.0395659	1881
Locus_13072_Transcript_1/2	Peroxidase 4	Peroxidase superfamily protein	-0.480808	2862	-0.474965	3026
Locus_4741_Transcript_8/9	1-deoxy-D-xylulose 5-phosphate reductoisomerase, chloroplastic	1-deoxy-D-xylulose 5-phosphate reductoisomerase	0.479961	1794	-0.554311	3175
Locus_1819_Transcript_5/9	Alpha,alpha-trehalose-phosphate synthase [UDP-forming] 5	trehalose phosphatase/synthase 5	0.823323	395	0.0227972	1662
Locus_4420_Transcript_10/10	Transcription factor GAMYB	myb domain protein 33	-0.456121	2790	0.671905	126
Locus_12191_Transcript_4/8	Phosphoenolpyruvate carboxylase	DUF1677 family protein (DUF1677)	-0.757961	3499	-0.30187	2639
Locus_10965_Transcript_2/6	BTB/POZ domain and ankyrin repeat-containing protein NOOT2	Ankyrin repeat family protein / BTB/POZ domain-containing protein	0.291153	2090	0.0461473	1579
Locus_226_Transcript_9/10	Probable cinnamyl alcohol dehydrogenase 1	cinnamyl alcohol dehydrogenase 5	-0.58557	3157	0.0665734	1504
Locus_5158_Transcript_3/6	Glycine--tRNA ligase beta subunit	hypothetical protein	0.534785	1666	-0.707206	3476
Locus_5911_Transcript_1/10	Lysine-specific demethylase JMJ703	Transcription factor jumonji (jmj) family protein / zinc finger (C5HC2 type) family protein	-0.617548	3238	0.226155	950
Locus_6912_Transcript_6/6	Lycopene beta cyclase, chloroplastic/chromoplastic	lycopene cyclase	0.597715	1472	-0.43718	2942
Locus_15864_Transcript_7/14	Tobamovirus multiplication protein 2B	tobamovirus multiplication 2B	-0.420804	2678	0.425402	428
Locus_134_Transcript_84/223	NADH-ubiquinone oxidoreductase chain 2	LOW protein: NADH-ubiquinone oxidoreductase chain-like protein	0.345777	2027	-0.271118	2549
Locus_4551_Transcript_13/15	Glutamate--glyoxylate aminotransferase 2	alanine-2-oxoglutarate aminotransferase 2	-0.596112	3192	-0.473419	3024
Locus_4541_Transcript_1/7	DNA-repair protein XRCC1	BRCT domain-containing DNA repair protein	0.829851	363	0.207629	1007
Locus_4991_Transcript_6/8	18.2 kDa class I heat shock protein	HSP20-like chaperones superfamily protein	0.0343938	2262	0.181301	1096
Locus_15450_Transcript_3/3	Probable CoA ligase CCL5	OPC-8:0 CoA ligase1	0.782345	639	-0.385733	2831
Locus_7671_Transcript_4/23	WRKY transcription factor 6	WRKY family transcription factor	-0.583093	3149	-0.562146	3186
Locus_2797_Transcript_3/6	Phosphatidylinositol 4-kinase gamma 7	phosphoinositide 4-kinase gamma 7	0.862875	198	-0.0364273	1867
Locus_5842_Transcript_11/13	Vesicle-associated membrane protein 711	vesicle-associated membrane protein 711	0.751118	792	-0.402033	2868
Locus_16031_Transcript_1/3	Single-stranded DNA-binding protein, mitochondrial	mitochondrially targeted single-stranded DNA binding protein	0.772711	690	0.117656	1321
Locus_4715_Transcript_13/19	Chromatin assembly factor 1 subunit FSM	chromatin assembly factor-1 (FASCIATA1) (FAS1)	0.770674	700	0.142045	1224
Locus_840_Transcript_135/162	Caffeoylshikimate esterase	alpha/beta-Hydrolases superfamily protein	-0.535674	3010	0.120292	1310
Locus_23247_Transcript_2/4	Transmembrane 9 superfamily member 2	Endomembrane protein 70 protein family	0.666419	1206	-0.453752	2978
Locus_4989_Transcript_3/6	50S ribosomal protein L1, chloroplastic	Ribosomal protein L1p/L10e family	0.759532	756	-0.00721937	1770
Locus_2589_Transcript_40/78	Transcription initiation factor TFIID subunit 9	TATA binding protein associated factor 21kDa subunit	0.693171	1072	0.244251	893
Locus_20935_Transcript_2/2	Heat shock 22 kDa protein, mitochondrial	mitochondrion-localized small heat shock protein 23.6	-0.347728	2543	0.323837	652
Locus_16433_Transcript_1/1	Transmembrane protein 258	transmembrane protein	0.808217	484	0.0815974	1448
Locus_11096_Transcript_1/3	Triacylglycerol lipase OBL1	alpha/beta-Hydrolases superfamily protein	-0.450431	2774	0.58788	207
Locus_7948_Transcript_1/1		UvrABC system protein A	0.924175	35	0.0312824	1626
Locus_873_Transcript_14/26	Callose synthase 3	glucan synthase-like 12	0.897315	89	0.07436	1477
Locus_232_Transcript_3/22	NADH-ubiquinone oxidoreductase chain 2	flocculation protein	0.88861	112	0.0957926	1397
Locus_9401_Transcript_1/6	Protein IQ-DOMAIN 9	IQ-domain 9	-0.335022	2510	0.685554	113
Locus_1607_Transcript_15/15	TBC1 domain family member 8B	Ypt/Rab-GAP domain of gyp1p superfamily protein	0.963967	1	-0.00615308	1763
Locus_18341_Transcript_3/3		plant/protein	-0.320988	2489	0.652764	147
Locus_624_Transcript_10/11	Probable serine/threonine-protein kinase SIS8	Mitogen activated protein kinase kinase kinase-like protein	-0.585747	3158	0.159413	1165
Locus_4455_Transcript_2/4	ABC transporter G family member 26	ABC-2 type transporter family protein	-0.358615	2557	0.395486	485
Locus_8938_Transcript_2/6	Scarecrow-like protein 8	SCARECROW-like 8	-0.720202	3448	-0.325832	2696
Locus_4219_Transcript_4/4	Glycerol-3-phosphate acyltransferase, chloroplastic	phospholipid/glycerol acyltransferase family protein	0.190866	2181	0.588134	206
Locus_4361_Transcript_7/24	Protein MEI2-like 4	MEI2-like protein 1	-0.643413	3307	-0.564763	3190
Locus_2574_Transcript_1/20	Homeobox-leucine zipper protein HOX32	Homeobox-leucine zipper family protein / lipid-binding START domain-containing protein	0.848868	266	0.25485	853
Locus_2775_Transcript_1/33	Type I inositol polyphosphate 5-phosphatase 2	myo-inositol polyphosphate 5-phosphatase 2	0.671753	1180	-0.100572	2078
Locus_725_Transcript_10/12	General transcription factor 3C polypeptide 3	tetratricopeptide repeat (TPR)-containing protein	0.715022	973	0.442476	392
Locus_6077_Transcript_9/9	Heme oxygenase 1, chloroplastic	Plant heme oxygenase (decyclizing) family protein	-0.441069	2740	-0.375802	2816
Locus_6145_Transcript_1/2	4-sulfomuconolactone hydrolase	catalytic/ hydrolase	0.290989	2091	-0.210273	2400
Locus_15512_Transcript_3/3	Probable trehalose-phosphate phosphatase G	Haloacid dehalogenase-like hydrolase (HAD) superfamily protein	-0.6789	3379	-0.388998	2842
Locus_24050_Transcript_1/1	GDSL esterase/lipase At1g29670	GDSL-like Lipase/Acylhydrolase superfamily protein	-0.532978	3002	0.657201	143
Locus_7278_Transcript_1/3	Transcription factor MYBS3	myb-like transcription factor family protein	0.564831	1576	-0.678927	3427
Locus_4847_Transcript_6/13	WAT1-related protein At5g64700	nodulin MtN21 /EamA-like transporter family protein	-0.674472	3371	0.043069	1588
Locus_1808_Transcript_8/10	Sugar transport protein 14	sugar transporter 14	-0.477921	2853	0.181899	1093
Locus_4777_Transcript_2/6	Probable aquaporin NIP4-2	NOD26-like intrinsic protein 4%3B2	-0.689606	3394	-0.475142	3027
Locus_5242_Transcript_2/3	26S proteasome non-ATPase regulatory subunit 10	Ankyrin repeat family protein	0.815286	442	0.122581	1303
Locus_1312_Transcript_3/5	Non-specific lipid transfer protein GPI-anchored 3	Bifunctional inhibitor/lipid-transfer protein/seed storage 2S albumin superfamily protein	-0.636293	3285	0.310764	679
Locus_17175_Transcript_5/5	Probable methylenetetrahydrofolate reductase	methylenetetrahydrofolate reductase 2	0.803335	518	-0.313676	2672
Locus_9248_Transcript_4/11	DUF724 domain-containing protein 5	agenet domain protein (DOMAIN OF UNKNOWN FUNCTION 724 8)	0.789916	594	0.337261	618
Locus_4538_Transcript_4/12	NADP-dependent malic enzyme	NADP-malic enzyme 4	-0.611484	3225	-0.685317	3442
Locus_15009_Transcript_5/9	Protein DETOXIFICATION 34	MATE efflux family protein	-0.682542	3384	0.42019	433
Locus_16820_Transcript_6/6	Vacuolar protein sorting-associated protein 51 homolog	Vps51/Vps67 family (components of vesicular transport) protein	-0.553119	3063	0.534258	267
Locus_642_Transcript_7/7	Short-chain dehydrogenase reductase 3b	NAD(P)-binding Rossmann-fold superfamily protein	-0.550292	3057	-0.170673	2278
Locus_4477_Transcript_2/12	ABC transporter G family member 15	ABC-2 type transporter family protein	-0.76115	3503	0.0459183	1580
Locus_265_Transcript_9/28	7-deoxyloganetin glucosyltransferase	UDP-glucosyl transferase 85A2	-0.768471	3515	0.244573	890
Locus_1819_Transcript_3/9	Alpha,alpha-trehalose-phosphate synthase [UDP-forming] 5	trehalose phosphatase/synthase 5	0.840685	300	0.241979	897
Locus_4078_Transcript_1/8	Nucleolar protein 56	NOP56-like pre RNA processing ribonucleoprotein	0.806241	500	0.0251851	1651
Locus_1115_Transcript_5/8	Probable methyltransferase PMT26	S-adenosyl-L-methionine-dependent methyltransferases superfamily protein	0.405804	1945	-0.548087	3159
Locus_8577_Transcript_5/5	UDP-glucuronate 4-epimerase 1	UDP-D-glucuronate 4-epimerase 1	-0.426602	2699	-0.816374	3566
Locus_3851_Transcript_8/8	EIN3-binding F-box protein 2	EIN3-binding F box protein 2	0.816878	437	-0.0228835	1820
Locus_22261_Transcript_2/2	Uncharacterized protein C24B11.05	Haloacid dehalogenase-like hydrolase (HAD) superfamily protein	-0.420924	2679	-0.66076	3389
Locus_7690_Transcript_2/7	Protein IQ-DOMAIN 21	IQ-domain 21	0.825165	386	0.0825894	1447
Locus_1351_Transcript_29/32	Haloacid dehalogenase-like hydrolase domain-containing protein Sgpp	Haloacid dehalogenase-like hydrolase (HAD) superfamily protein	-0.390564	2616	0.641313	152
Locus_16400_Transcript_3/10	Chlorophyll a-b binding protein 40, chloroplastic	photosystem II light harvesting complex protein B1B2	0.100761	2231	-0.601228	3272
Locus_3215_Transcript_1/9	Transcription factor bHLH153	basic helix-loop-helix (bHLH) DNA-binding superfamily protein	-0.0909691	2313	-0.279478	2576
Locus_5427_Transcript_1/3	Multiple organellar RNA editing factor 3, mitochondrial	plastid developmental protein DAG	0.808434	481	0.279253	778
Locus_4051_Transcript_1/4	GABA transporter 1	Transmembrane amino acid transporter family protein	-0.293902	2453	-0.785318	3547
Locus_11251_Transcript_1/1	Glutaredoxin-C9	Thioredoxin superfamily protein	-0.348288	2545	0.17431	1125
Locus_5274_Transcript_11/12	LRR receptor-like serine/threonine-protein kinase ERECTA	Leucine-rich receptor-like protein kinase family protein	0.741666	836	0.255011	852
Locus_373_Transcript_55/89	Small nuclear ribonucleoprotein SmD3b	Small nuclear ribonucleoprotein family protein	0.743379	827	0.375432	521
Locus_3561_Transcript_4/4	Scopoletin glucosyltransferase	UDP-glucosyl transferase 73B5	-0.33497	2509	-0.125682	2143
Locus_5193_Transcript_1/6	Protein MULTIPLE CHLOROPLAST DIVISION SITE 1	multiple chloroplast division site 1	0.873616	159	-0.0467356	1908
Locus_306_Transcript_31/33	Plasma membrane ATPase	H[+]-ATPase 2	-0.461002	2809	-0.203705	2378
Locus_261_Transcript_106/172	Uncharacterized calcium-binding protein At1g02270	Calcium-binding endonuclease/exonuclease/phosphatase family	0.816715	438	-0.173409	2288
Locus_9305_Transcript_8/8	Root phototropism protein 2	Phototropic-responsive NPH3 family protein	0.222451	2155	-0.714013	3483
Locus_3918_Transcript_8/13	Microtubule-associated protein 70-2	microtubule-associated proteins 70-2	0.747486	807	-0.0496428	1914
Locus_1982_Transcript_2/6	Anthocyanin synthase	leucoanthocyanidin dioxygenase	-0.473274	2839	0.42004	434
Locus_766_Transcript_7/13	Phospho-2-dehydro-3-deoxyheptonate aldolase 1, chloroplastic	Class-II DAHP synthetase family protein	-0.0336601	2289	-0.836248	3573
Locus_3065_Transcript_2/2	Complement C3	BRISC/BRCA1-A complex protein	0.598495	1471	0.280263	773
Locus_1637_Transcript_20/21	AAA-ATPase ASD, mitochondrial	AAA-ATPase 1	-0.565197	3096	-0.243838	2500
Locus_884_Transcript_11/65	60S ribosomal protein L18a-like protein	Ribosomal protein L18ae family	-0.348378	2546	0.542903	254
Locus_10356_Transcript_1/8	18S rRNA aminocarboxypropyltransferase	RNase L inhibitor protein-like protein	0.795375	560	0.103736	1365
Locus_2623_Transcript_1/4	Squamosa promoter-binding-like protein 14	squamosa promoter binding protein-like 9	0.537167	1659	0.61015	189
Locus_9963_Transcript_1/3	Thaumatin-like protein	osmotin 34	-0.436758	2730	-0.578119	3216
Locus_15917_Transcript_1/2	Ammonium transporter 2 member 2	ammonium transporter 2	-0.743959	3481	0.346707	593
Locus_4921_Transcript_12/16	Argininosuccinate lyase	hypothetical protein	0.610054	1432	0.38055	511
Locus_18861_Transcript_5/6	Squamosa promoter-binding-like protein 8	squamosa promoter binding protein-like 8	-0.347509	2541	0.682457	116
Locus_134_Transcript_66/223	NADH-ubiquinone oxidoreductase chain 5	NADH dehydrogenase 5A	0.65995	1233	0.257429	841
Locus_2656_Transcript_1/1	Protein ECERIFERUM 2	HXXXD-type acyl-transferase family protein	-0.570878	3115	0.676965	120
Locus_4905_Transcript_1/7	Serine/arginine-rich splicing factor RS40	arginine/serine-rich splicing factor 35	0.44507	1878	0.457943	374
Locus_16521_Transcript_3/3	DNA-directed RNA polymerase II subunit 4	RNA polymerase II%2C Rpb4%2C core protein	0.616601	1405	0.285588	746
Locus_23365_Transcript_4/4	Protein SMALL AUXIN UP-REGULATED RNA 12	SAUR-like auxin-responsive protein family	-0.452737	2779	0.701586	106
Locus_2404_Transcript_1/7	50S ribosomal protein L29, chloroplastic	Ribosomal L29 family protein	0.651782	1267	0.300855	705
Locus_7952_Transcript_2/8	Auxin-responsive protein IAA30	indole-3-acetic acid inducible 14	-0.333756	2507	-0.747647	3532
Locus_8151_Transcript_4/4	CSC1-like protein At1g32090	early-responsive to dehydration stress protein (ERD4)	-0.256794	2403	0.467313	360
Locus_2589_Transcript_2/78	Auxin response factor 5	auxin response factor 19	0.827484	378	-0.00734358	1771
Locus_17138_Transcript_1/2	Fasciclin-like arabinogalactan protein 16	FASCICLIN-like arabinogalactan protein 16 precursor	0.263082	2120	-0.888864	3589
Locus_3724_Transcript_9/15	Inorganic phosphate transporter 1-4	phosphate transporter 1%3B4	-0.360682	2563	-0.734254	3521
Locus_5152_Transcript_5/19	Phosphatidylinositol/phosphatidylcholine transfer protein SFH2	Sec14p-like phosphatidylinositol transfer family protein	0.754592	778	0.142133	1223
Locus_6868_Transcript_7/7	Probable polygalacturonase	Pectin lyase-like superfamily protein	-0.0845293	2308	-0.550723	3166
Locus_6343_Transcript_2/4	Protein DMP4	transmembrane protein%2C putative (DUF679)	-0.490682	2903	0.0891507	1421
Locus_2039_Transcript_9/45	Non-specific lipid transfer protein GPI-anchored 7	Bifunctional inhibitor/lipid-transfer protein/seed storage 2S albumin superfamily protein	-0.559813	3081	0.0778261	1466
Locus_1064_Transcript_41/41	Zinc transporter 5	zinc transporter 10 precursor	-0.392435	2618	0.5323	273
Locus_23377_Transcript_2/2	Calcium-dependent protein kinase 16	calcium-dependent protein kinase 16	-0.565604	3100	-0.0619658	1960
Locus_10577_Transcript_4/5	B-box zinc finger protein 22	light-regulated zinc finger protein 1	0.729969	900	-0.0519797	1923
Locus_23375_Transcript_1/2	Calvin cycle protein CP12-2, chloroplastic	CP12 domain-containing protein 2	0.454734	1853	-0.492669	3059
Locus_15751_Transcript_6/9	Reticulon-like protein B12	Reticulon family protein	0.669123	1190	0.152075	1189
Locus_6542_Transcript_2/7	Heparan-alpha-glucosaminide N-acetyltransferase	heparan-alpha-glucosaminide N-acetyltransferase-like protein (DUF1624)	-0.034725	2290	-0.631832	3332
Locus_3893_Transcript_1/18	Protein RIK	RS2-interacting KH protein	0.78553	619	0.136556	1249
Locus_9593_Transcript_2/5	ATP synthase epsilon chain, chloroplastic	hypothetical protein	-0.618818	3244	-0.285177	2589
Locus_5321_Transcript_2/5	Probable methyltransferase At1g29790	S-adenosyl-L-methionine-dependent methyltransferases superfamily protein	0.885739	120	-0.208404	2391
Locus_522_Transcript_9/198	Probable glycosyltransferase At5g03795	Exostosin family protein	0.890735	108	0.0255953	1648
Locus_10206_Transcript_3/4	Serine--glyoxylate aminotransferase	alanine:glyoxylate aminotransferase	-0.574376	3121	0.297843	717
Locus_6241_Transcript_1/1	Peroxisomal membrane protein 11A	peroxin 11A	-0.578093	3131	0.43974	396
Locus_20456_Transcript_6/7		transmembrane protein	0.237017	2147	-0.779161	3545
Locus_16720_Transcript_5/9	Autophagy-related protein 3	ArgH (DUF639)	-0.339001	2515	-0.00878626	1778
Locus_962_Transcript_11/11	Probable serine/threonine-protein kinase PBL16	Protein kinase superfamily protein	0.795889	557	-0.00384857	1759
Locus_7756_Transcript_3/3	Oxysterol-binding protein-related protein 4B	OSBP(oxysterol binding protein)-related protein 4B	0.640795	1307	0.0961022	1392
Locus_6752_Transcript_5/7	Serine/threonine-protein kinase/endoribonuclease IRE1	transmembrane protein	0.329725	2045	-0.0372757	1870
Locus_183_Transcript_12/12	Cysteine--tRNA ligase	GATA zinc finger protein	-0.10347	2318	0.581835	215
Locus_3316_Transcript_4/7	Probable flavin-containing monooxygenase 1	flavin-dependent monooxygenase 1	-0.394835	2623	0.437289	402
Locus_7355_Transcript_34/53	Phosphatidylinositol 4-kinase gamma 4	phosphoinositide 4-kinase gamma 4	0.585227	1506	-0.249669	2511
Locus_9367_Transcript_4/4	Glutamyl-tRNA reductase-binding protein, chloroplastic	proton gradient regulation 7	0.623712	1375	-0.438451	2945
Locus_3753_Transcript_7/7	DNA-3-methyladenine glycosylase	DNA-3-methyladenine glycosylase (MAG)	0.730652	897	-0.139245	2192
Locus_1614_Transcript_5/19	Transformation/transcription domain-associated protein	Phosphatidylinositol 3- and 4-kinase family protein with FAT domain-containing protein	0.933608	24	0.0137566	1686
Locus_1676_Transcript_22/25	ABC transporter G family member 31	pleiotropic drug resistance 4	-0.294984	2454	-0.533193	3130
Locus_16807_Transcript_2/8	Probable sarcosine oxidase	FAD-dependent oxidoreductase family protein	-0.479884	2860	0.194484	1045
Locus_4925_Transcript_4/4	Rab GTPase-activating protein 22	Ypt/Rab-GAP domain of gyp1p superfamily protein	-0.561517	3085	-0.721012	3496
Locus_4329_Transcript_1/1		transcription initiation factor TFIID subunit (Protein of unknown function%2C DUF584)	0.333889	2038	-0.361411	2774
Locus_21534_Transcript_1/3	Probable receptor-like serine/threonine-protein kinase At4g34500	Protein kinase superfamily protein	0.8577	223	0.0970327	1388
Locus_21192_Transcript_2/7	Glucan endo-1,3-beta-glucosidase 14	Glycosyl hydrolase superfamily protein	0.0582453	2254	-0.760295	3536
Locus_93_Transcript_700/850	Serine/threonine-protein kinase D6PKL2	D6 protein kinase like 2	0.823675	394	0.228668	945
Locus_16039_Transcript_1/3	Probable carboxylesterase 18	carboxyesterase 18	-0.519017	2964	-0.237962	2480
Locus_5982_Transcript_1/85	Homeobox-DDT domain protein RLT1	Homeodomain-like superfamily protein	0.748798	804	0.255513	849
Locus_4892_Transcript_4/6	Translationally-controlled tumor protein homolog	transmembrane protein	-0.605187	3210	0.648644	149
Locus_8032_Transcript_1/2	Protein PTST, chloroplastic	PROTEIN TARGETING TO STARCH (PTST)	0.668262	1195	-0.136596	2181
Locus_1859_Transcript_1/5	Probable beta-D-xylosidase 5	Glycosyl hydrolase family protein	-0.339027	2516	0.244642	889
Locus_5796_Transcript_1/1	Late embryogenesis abundant protein Lea5	drought-induced 21	-0.450066	2770	-0.0321431	1850
Locus_3178_Transcript_6/17	Protein kinase STUNTED	kinase with adenine nucleotide alpha hydrolases-like domain-containing protein	0.72786	906	0.34979	586
Locus_383_Transcript_4/6	Transcription factor DIVARICATA	Duplicated homeodomain-like superfamily protein	0.858463	215	0.111767	1340
Locus_19262_Transcript_3/4	Hydroquinone glucosyltransferase	UDP-Glycosyltransferase superfamily protein	-0.4877	2892	0.0779424	1465
Locus_4361_Transcript_17/24	Protein MEI2-like 4	MEI2-like protein 1	-0.287162	2443	0.0803791	1455
Locus_2997_Transcript_5/18	Nucleobase-ascorbate transporter 11	Xanthine/uracil permease family protein	0.800062	536	0.0215904	1666
Locus_7724_Transcript_2/7	Very-long-chain aldehyde decarbonylase GL1-3	Fatty acid hydroxylase superfamily	-0.650573	3321	-0.442766	2955
Locus_3550_Transcript_1/7	Probable thylakoidal processing peptidase 2, chloroplastic	Peptidase S24/S26A/S26B/S26C family protein	0.450413	1864	-0.675041	3422
Locus_5144_Transcript_2/3	Triacylglycerol lipase SDP1	Patatin-like phospholipase family protein	-0.375349	2588	0.27643	786
Locus_16588_Transcript_1/3	Phytoene synthase, chloroplastic	PHYTOENE SYNTHASE	0.703249	1028	-0.368754	2793
Locus_6065_Transcript_2/3	Exonuclease DPD1, chloroplastic/mitochondrial	Polynucleotidyl transferase%2C ribonuclease H-like superfamily protein	-0.560284	3082	-0.673686	3420
Locus_3210_Transcript_4/5	Malate synthase, glyoxysomal (Fragment)	malate synthase	0.465464	1832	-0.0829325	2033
Locus_7297_Transcript_4/6	NOI-like protein	RPM1 interacting protein 4	-0.532316	2998	-0.310213	2662
Locus_1977_Transcript_40/54	Probable polygalacturonase	Pectin lyase-like superfamily protein	0.940965	14	0.01236	1689
Locus_1299_Transcript_4/6	Probable pectinesterase 53	Pectin lyase-like superfamily protein	-0.508673	2943	0.561614	233
Locus_4510_Transcript_7/10	Kinesin-like protein KIN-8A	ATP binding microtubule motor family protein	0.249634	2136	-0.0699035	1992
Locus_2796_Transcript_22/50	Probable RNA-dependent RNA polymerase 5	RNA-dependent RNA polymerase family protein	0.666444	1205	-0.0216332	1816
Locus_19277_Transcript_1/2	Methylsterol monooxygenase 2-2	sterol 4-alpha-methyl-oxidase 2-1	0.111588	2224	-0.300188	2627
Locus_4566_Transcript_1/13	Proline-rich receptor-like protein kinase PERK1	proline extensin-like receptor kinase 1	0.397429	1960	-0.580399	3222
Locus_23386_Transcript_2/4	Phosphatidylinositol transfer protein 3	Sec14p-like phosphatidylinositol transfer family protein	-0.708743	3431	-0.223114	2438
Locus_21479_Transcript_4/6	UHRF1-binding protein 1-like	amino-terminal region of chorein	0.852207	243	-0.322325	2689
Locus_5220_Transcript_6/10	Cinnamoyl-CoA reductase 1	cinnamoyl coa reductase 1	0.649716	1277	-0.327815	2700
Locus_5742_Transcript_5/13	Endoribonuclease Dicer homolog 2a	dicer-like 2	0.840019	306	-0.161882	2246
Locus_6431_Transcript_7/12	Protein IN CHLOROPLAST ATPASE BIOGENESIS, chloroplastic	cyclin delta-3	0.839395	310	0.194127	1049
Locus_3715_Transcript_36/39	Putative F-box/kelch-repeat protein At4g22430	LOW protein: F-box/kelch-repeat protein	-0.463511	2819	0.198422	1033
Locus_4454_Transcript_3/3	Polyadenylate-binding protein 7	poly(A) binding protein 7	-0.668625	3356	-0.590262	3248
Locus_1846_Transcript_6/10	Cryptochrome-2	cryptochrome 2	0.818338	431	-0.176169	2294
Locus_2877_Transcript_8/8	Calpain-type cysteine protease ADL1	calpain-type cysteine protease family	0.883287	128	0.278109	780
Locus_140_Transcript_50/147	Gamma-tubulin complex component 2	Spc97 / Spc98 family of spindle pole body (SBP) component	0.822489	402	0.321749	660
Locus_2871_Transcript_11/12	Fasciclin-like arabinogalactan protein 6	FASCICLIN-like arabinogalactan 6	-0.274019	2425	-0.59115	3250
Locus_180_Transcript_4/5	Pullulanase 1, chloroplastic	limit dextrinase	0.811506	462	-0.369354	2794
Locus_2796_Transcript_14/50	Probable RNA-dependent RNA polymerase 3	RNA-dependent RNA polymerase family protein	0.615491	1409	-0.028948	1842
Locus_309_Transcript_4/9	AAA-ATPase At5g57480	P-loop containing nucleoside triphosphate hydrolases superfamily protein	-0.289735	2446	0.574836	222
Locus_8395_Transcript_3/13	Probable WRKY transcription factor 17	WRKY DNA-binding protein 17	0.692967	1074	-0.230877	2452
Locus_4388_Transcript_1/4	F-box/LRR-repeat protein 3	F-box family protein	0.358034	2013	-0.690052	3453
Locus_4221_Transcript_14/15	Auxilin-like protein 1	Chaperone DnaJ-domain superfamily protein	0.646448	1285	0.445355	388
Locus_9776_Transcript_9/12	Protein translocase subunit SECA2, chloroplastic	Preprotein translocase SecA family protein	0.818727	429	0.0480649	1573
Locus_8886_Transcript_10/10	Actin-histidine N-methyltransferase	Rubisco methyltransferase family protein	0.629723	1350	0.53938	262
Locus_7211_Transcript_10/18	tRNase Z TRZ1	tRNAse Z1	0.750501	797	0.374922	523
Locus_21151_Transcript_1/1	Pathogenesis-related protein 1	CAP (Cysteine-rich secretory proteins%2C Antigen 5%2C and Pathogenesis-related 1 protein) superfamily protein	-0.807855	3562	0.00527429	1717
Locus_4751_Transcript_2/3	Calmodulin binding protein PICBP	Plant calmodulin-binding protein-like protein	0.692381	1077	-0.285061	2588
Locus_8988_Transcript_7/9	UNC93-like protein 2	Major facilitator superfamily protein	-0.53305	3003	0.368344	541
Locus_3379_Transcript_3/7	Auxin-induced protein X15	SAUR-like auxin-responsive protein family	-0.588331	3167	-0.665979	3403
Locus_1182_Transcript_23/44	NDR1/HIN1-like protein 3	transmembrane protein	-0.221439	2378	-0.693675	3457
Locus_1478_Transcript_10/11	Phenylalanine N-monooxygenase	phenylalanine N-monooxygenase-like protein	-0.624794	3259	-0.57043	3200
Locus_18083_Transcript_1/1	Probable calcium-binding protein CML10	EF hand calcium-binding protein family	-0.360195	2562	0.266667	812
Locus_15579_Transcript_3/5	Cation-transporting ATPase HMA5	copper-exporting ATPase / responsive-to-antagonist 1 / copper-transporting ATPase (RAN1)	0.562287	1586	-0.188654	2331
Locus_16037_Transcript_2/7	Auxin transporter-like protein 1	Transmembrane amino acid transporter family protein	0.572039	1547	-0.192502	2343
Locus_2472_Transcript_1/16	Probable polygalacturonase	Pectin lyase-like superfamily protein	0.539424	1653	-0.336033	2723
Locus_2156_Transcript_4/11	MLO-like protein 1	Seven transmembrane MLO family protein	-0.690943	3397	0.0905968	1416
Locus_1685_Transcript_41/158	Probable inactive histone-lysine N-methyltransferase SUVR1	Nucleolar histone methyltransferase-related protein	0.692107	1081	-0.0152432	1796
Locus_3174_Transcript_4/4	PWWP domain-containing protein 3	Tudor/PWWP/MBT superfamily protein	0.949944	5	0.0633534	1521
Locus_6297_Transcript_6/7	CASP-like protein 2A1	Uncharacterized protein family (UPF0497)	-0.43016	2705	0.213408	991
Locus_762_Transcript_9/38	BTB/POZ domain-containing protein At5g03250	Phototropic-responsive NPH3 family protein	-0.564123	3092	-0.0112531	1790
Locus_16188_Transcript_3/6	Probable CoA ligase CCL6	long-chain acyl-CoA synthetase 2	-0.751046	3491	-0.0671145	1980
Locus_8294_Transcript_3/4	Chaperone protein ClpD2, chloroplastic	Clp ATPase	-0.414351	2667	-0.672279	3416
Locus_5751_Transcript_2/4		electron transporter%2C putative (Protein of unknown function%2C DUF547)	0.902606	79	0.130623	1268
Locus_2154_Transcript_2/16	Trans-ocimene synthase, chloroplastic	terpene synthase-like sequence-1%2C8-cineole	-0.0873128	2310	-0.658747	3386
Locus_15378_Transcript_6/10	Putative pumilio homolog 7, chloroplastic	pumilio 7	-0.485277	2880	0.105063	1360
Locus_7719_Transcript_3/3	Bidirectional sugar transporter SWEET14	bidirectional sugar transporter SWEET12-like protein	-0.0929513	2315	-0.0691491	1988
Locus_9106_Transcript_1/1	Elongation of fatty acids protein 3-like	GNS1/SUR4 membrane protein family	-0.378738	2593	0.190786	1062
Locus_1454_Transcript_4/10	Probable 6-phosphogluconolactonase 4, chloroplastic	NagB/RpiA/CoA transferase-like superfamily protein	0.619834	1389	-0.458601	2987
Locus_7296_Transcript_2/4	Non-specific lipid transfer protein GPI-anchored 2	Bifunctional inhibitor/lipid-transfer protein/seed storage 2S albumin superfamily protein	-0.642666	3303	0.129456	1274
Locus_23312_Transcript_3/3	Shaggy-related protein kinase epsilon	shaggy-like kinase 13	0.77594	677	-0.304218	2645
Locus_6634_Transcript_1/3	ACT domain-containing protein ACR4	ACT domain repeat 1	-0.606675	3213	-0.44128	2951
Locus_16734_Transcript_10/11	Carboxypeptidase B2	Zn-dependent exopeptidases superfamily protein	0.884492	125	-0.354218	2759
Locus_3107_Transcript_3/3	Transcription factor bHLH111	basic helix-loop-helix (bHLH) DNA-binding superfamily protein	0.690886	1093	0.154758	1177
Locus_511_Transcript_8/11	Protein PLANT CADMIUM RESISTANCE 10	PLAC8 family protein	-0.606561	3212	-0.139651	2194
Locus_10843_Transcript_19/28	3-epi-6-deoxocathasterone 23-monooxygenase CYP90C1	Cytochrome P450 superfamily protein	0.632284	1342	-0.385069	2830
Locus_265_Transcript_14/28	7-deoxyloganetin glucosyltransferase	UDP-glucosyl transferase 85A2	-0.736891	3466	0.244336	891
Locus_3594_Transcript_4/10	Putative low molecular weight protein-tyrosine-phosphatase slr0328	protein-tyrosine phosphatase	0.614211	1415	0.0607877	1534
Locus_2388_Transcript_26/54	Putative disease resistance protein RGA1	LRR and NB-ARC domains-containing disease resistance protein	0.349573	2023	-0.796557	3552
Locus_1192_Transcript_2/2	Bifunctional purine biosynthesis protein PurH	AICARFT/IMPCHase bienzyme family protein	0.740783	846	0.0117781	1695
Locus_1160_Transcript_6/16	Phosphoserine aminotransferase 1, chloroplastic	phosphoserine aminotransferase	-0.452004	2776	0.480082	343
Locus_3366_Transcript_5/21	Cation/H(+) antiporter 19	cation/H+ exchanger 19	-0.61954	3247	-0.627748	3322
Locus_8745_Transcript_3/5	Filament-like plant protein (Fragment)	filament-like protein (DUF869)	0.680943	1142	-0.446472	2958
Locus_14021_Transcript_2/2	Geranylgeranyl diphosphate reductase, chloroplastic	Pyridine nucleotide-disulfide oxidoreductase family protein	0.31597	2060	-0.118996	2122
Locus_8137_Transcript_1/5	Cytochrome P450 709B2	cytochrome P450%2C family 709%2C subfamily B%2C polypeptide 2	0.581774	1515	-0.368664	2791
Locus_7263_Transcript_1/4	Eyes absent homolog	eyes absent-like protein	0.864323	193	-0.0223142	1818
Locus_2150_Transcript_10/10	Callose synthase 9	glucan synthase-like 10	0.783577	632	-0.0404141	1888
Locus_279_Transcript_3/9	Adenylyl-sulfate kinase 3	adenosine-5'-phosphosulfate (APS) kinase 3	-0.576295	3127	-0.427438	2921
Locus_1766_Transcript_2/30	Protein SODIUM POTASSIUM ROOT DEFECTIVE 2	Chloroplast-targeted copper chaperone protein	0.873503	161	-0.196145	2351
Locus_10137_Transcript_1/1	Photosystem II reaction center PSB28 protein, chloroplastic	photosystem II reaction center PSB28 protein	0.214788	2161	-0.00116388	1750
Locus_580_Transcript_2/18	Uncharacterized HTH-type transcriptional regulator MJ1325	methyl-coenzyme M reductase II subunit gamma%2C putative (DUF3741)	0.849654	256	0.133763	1256
Locus_8171_Transcript_4/4	Calcium-binding protein CP1	Ca2+-binding protein 1	-0.613398	3228	-0.57139	3203
Locus_20768_Transcript_2/4	KH domain-containing protein At5g56140	RNA-binding KH domain-containing protein	0.821488	415	0.150816	1193
Locus_7947_Transcript_3/6	Non-specific lipid-transfer protein	lipid transfer protein 3	-0.574632	3122	-0.598984	3266
Locus_6856_Transcript_8/15		Pre-rRNA-processing protein TSR2%2C conserved region	0.805775	502	0.257291	842
Locus_1762_Transcript_5/7	Pyridine nucleotide-disulfide oxidoreductase domain-containing protein 2	FAD/NAD(P)-binding oxidoreductase family protein	0.871456	168	-0.211438	2404
Locus_10598_Transcript_3/3	Protein CURLY FLAG LEAF 1	E3 ubiquitin-protein ligase	-0.674456	3370	-0.180548	2308
Locus_21856_Transcript_3/3	Signal peptidase complex-like protein DTM1	peptidase	-0.457318	2796	0.276384	787
Locus_258_Transcript_4/13	Phytochromobilin:ferredoxin oxidoreductase, chloroplastic	phytochromobilin:ferredoxin oxidoreductase%2C chloroplast / phytochromobilin synthase (HY2)	0.726573	913	0.159534	1164
Locus_23189_Transcript_1/4	E3 ubiquitin-protein ligase ORTHRUS 2	Zinc finger (C3HC4-type RING finger) family protein	-0.12088	2327	0.811295	33
Locus_5887_Transcript_1/6	Cytokinin riboside 5'-monophosphate phosphoribohydrolase LOG1	Putative lysine decarboxylase family protein	-0.149741	2337	0.860095	12
Locus_663_Transcript_10/48	PHD finger protein ALFIN-LIKE 2	alfin-like 1	0.723764	930	0.38852	498
Locus_4521_Transcript_8/8	DEK domain-containing chromatin-associated protein 2	DEK domain-containing chromatin associated protein	0.612249	1422	0.554799	243
Locus_17482_Transcript_1/2	Protein EARLY FLOWERING 4	EARLY FLOWERING-like protein (DUF1313)	0.625663	1362	-0.096349	2067
Locus_873_Transcript_2/26	Callose synthase 3	glucan synthase-like 12	0.895288	94	-0.0391178	1878
Locus_2406_Transcript_3/8	Probable trehalose-phosphate phosphatase 6	Haloacid dehalogenase-like hydrolase (HAD) superfamily protein	-0.105617	2319	-0.437827	2944
Locus_2018_Transcript_1/15	Uncharacterized membrane protein At4g09580	SNARE associated Golgi protein family	-0.548801	3052	-0.641881	3352
Locus_9633_Transcript_2/5	Probable fructokinase-7	pfkB-like carbohydrate kinase family protein	-0.283512	2437	-0.570868	3202
Locus_1872_Transcript_10/11	Protein ETHYLENE-INSENSITIVE 3-like 1b	ETHYLENE-INSENSITIVE3-like 1	0.112475	2222	-0.632754	3335
Locus_363_Transcript_2/3	Protein ALTERED PHOSPHATE STARVATION RESPONSE 1	DNA-directed RNA polymerase subunit beta%2C putative (DUF630 and DUF632)	0.884498	124	-0.0472162	1909
Locus_518_Transcript_1/5	Protein ENHANCED DISEASE RESISTANCE 2-like	DUF1336 family protein (DUF1336)	-0.538145	3016	-0.724047	3502
Locus_15625_Transcript_3/3	Putative lipid-transfer protein DIR1	Bifunctional inhibitor/lipid-transfer protein/seed storage 2S albumin superfamily protein	0.430852	1899	0.0943747	1403
Locus_4800_Transcript_7/8	Protein SEMI-ROLLED LEAF 2	Uncharacterized protein	0.915912	52	0.0520045	1558
Locus_16017_Transcript_5/25	Probable serine/threonine-protein kinase At1g09600	Protein kinase superfamily protein	-0.50863	2942	-0.687896	3449
Locus_18301_Transcript_1/1	Pathogen-associated molecular patterns-induced protein A70	bromodomain protein (DUF761)	0.46988	1816	-0.365362	2785
Locus_1908_Transcript_2/11	Thermospermine synthase ACAULIS5	S-adenosyl-L-methionine-dependent methyltransferases superfamily protein	0.493943	1767	0.184941	1085
Locus_2882_Transcript_1/3	Protein arginine N-methyltransferase PRMT10	protein arginine methyltransferase 10	0.38532	1981	0.145835	1209
Locus_12267_Transcript_5/5		hypothetical protein	0.403107	1948	0.582059	213
Locus_15060_Transcript_3/4	Uncharacterized protein At4g14450, chloroplastic	hypothetical protein	-0.0294073	2286	-0.240422	2490
Locus_523_Transcript_8/23	Alkaline/neutral invertase CINV2	cytosolic invertase 2	-0.805069	3560	0.00996146	1700
Locus_2551_Transcript_6/6	Transcription factor MYB59	myb domain protein 48	0.629494	1351	-0.0555084	1936
Locus_6281_Transcript_1/2	Protein OSB1, mitochondrial	Primosome PriB/single-strand DNA-binding protein	0.708409	1008	0.116776	1325
Locus_5904_Transcript_7/9	Shikimate O-hydroxycinnamoyltransferase	hypothetical protein	-0.756907	3498	-0.395579	2853
Locus_18103_Transcript_3/8	Cytokinin dehydrogenase 3	cytokinin oxidase/dehydrogenase 6	-0.343748	2533	0.708792	102
Locus_4018_Transcript_1/2	Calcium uniporter protein 6, mitochondrial	calcium uniporter-like protein (DUF607)	-0.646261	3309	-0.357734	2765
Locus_5669_Transcript_1/5	ABC transporter B family member 1	ATP binding cassette subfamily B1	0.837776	318	-0.366531	2788
Locus_164_Transcript_33/44	bZIP transcription factor 12	Basic-leucine zipper (bZIP) transcription factor family protein	0.873722	157	0.0407107	1596
Locus_9031_Transcript_3/9	Deoxycytidine kinase	P-loop containing nucleoside triphosphate hydrolases superfamily protein	0.820263	419	0.164514	1152
Locus_2866_Transcript_5/9	Glycosyltransferase BC10	core-2/I-branching beta-1%2C6-N-acetylglucosaminyltransferase family protein	0.904385	76	-0.369512	2795
Locus_2403_Transcript_1/4	Probable xyloglucan 6-xylosyltransferase 3	Galactosyl transferase GMA12/MNN10 family protein	-0.714458	3442	-0.10621	2093
Locus_5718_Transcript_5/12	NAC domain-containing protein 73	NAC domain containing protein 73	-0.442381	2746	-0.0118073	1792
Locus_6223_Transcript_6/7	Pro-Pol polyprotein	hypothetical protein (DUF1666)	-0.764005	3509	0.307105	691
Locus_6939_Transcript_4/5	Receptor-like protein kinase 7	Leucine-rich receptor-like protein kinase family protein	-0.0502493	2295	-0.815778	3565
Locus_4291_Transcript_6/12	Beta-D-xylosidase 1	beta-xylosidase 1	-0.590716	3172	-0.507824	3086
Locus_8811_Transcript_1/3	E3 ubiquitin-protein ligase MBR1	RING/U-box superfamily protein	0.878711	143	-0.245985	2501
Locus_5991_Transcript_2/3	Alpha-amylase 3, chloroplastic	alpha-amylase-like 3	0.654839	1252	-0.275087	2562
Locus_9023_Transcript_1/4	Uncharacterized protein At5g01610	transmembrane protein%2C putative (Protein of unknown function%2C DUF538)	-0.540262	3022	0.518301	295
Locus_6721_Transcript_5/8	E3 ubiquitin-protein ligase MARCHF2	RING/FYVE/PHD zinc finger superfamily protein	0.756006	771	-0.422428	2914
Locus_9214_Transcript_3/6		hypothetical protein	0.347105	2026	0.434009	409
Locus_4477_Transcript_10/12	ABC transporter G family member 15	ABC-2 type transporter family protein	-0.781738	3536	-0.0942751	2061
Locus_10884_Transcript_1/10	Probable inactive poly [ADP-ribose] polymerase SRO2	similar to RCD one 2	-0.493028	2910	0.564852	230
Locus_1136_Transcript_13/13	Ankyrin repeat domain-containing protein 13B	Ankyrin repeat family protein	0.782196	641	-0.305223	2648
Locus_53_Transcript_1/220	RNA-dependent RNA polymerase 1	RNA-dependent RNA polymerase 1	0.905162	73	0.130629	1267
Locus_16379_Transcript_12/13	Protein phosphatase 2C 32	Protein phosphatase 2C family protein	0.807887	488	-0.332696	2713
Locus_3702_Transcript_6/22	Chloride channel protein CLC-c	chloride channel C	-0.511621	2949	-0.658382	3385
Locus_8476_Transcript_15/16	Ribonuclease 3-like protein 2	RNAse THREE-like protein 2	0.840638	301	0.106309	1356
Locus_714_Transcript_1/6	Exopolygalacturonase (Fragment)	Pectin lyase-like superfamily protein	-0.477076	2849	-0.684624	3441
Locus_3871_Transcript_2/16	Formamidopyrimidine-DNA glycosylase	MUTM homolog-1	0.80214	525	0.295263	721
Locus_8477_Transcript_1/5	Probable serine/threonine-protein kinase WNK4	with no lysine (K) kinase 6	-0.395194	2624	-0.652353	3372
Locus_1478_Transcript_9/11	Phenylalanine N-monooxygenase	phenylalanine N-monooxygenase-like protein	-0.600161	3199	-0.58902	3240
Locus_338_Transcript_12/15	Guanylate-binding protein 4	Guanylate-binding family protein	0.708663	1007	-0.301348	2636
Locus_10134_Transcript_1/1	UPF0605 protein CG18335	6%2C7-dimethyl-8-ribityllumazine synthase	-0.242106	2391	0.718916	90
Locus_252_Transcript_39/58	FCS-Like Zinc finger 8	NAD(P)H-quinone oxidoreductase subunit%2C putative (DUF581)	0.883007	130	0.14524	1213
Locus_1856_Transcript_31/60	ABC transporter C family member 12	hydroxyproline-rich glycoprotein family protein	-0.320107	2488	0.256554	844
Locus_24_Transcript_902/1190	ISWI chromatin-remodeling complex ATPase ISW2	transmembrane protein	-0.219868	2376	0.360233	559
Locus_4878_Transcript_12/15	Kinesin-like protein KIN-5C	P-loop containing nucleoside triphosphate hydrolases superfamily protein	0.437736	1888	0.0970853	1386
Locus_1606_Transcript_1/5	AUGMIN subunit 4	hypothetical protein	0.532679	1673	-0.348811	2746
Locus_5766_Transcript_2/2	Cationic amino acid transporter 1	amino acid transporter 1	-0.717011	3444	-0.443527	2957
Locus_902_Transcript_7/14	Probable receptor-like protein kinase At2g42960	Protein kinase superfamily protein	0.751311	789	-0.188913	2334
Locus_11764_Transcript_3/4	U-box domain-containing protein 3	ARM repeat superfamily protein	-0.627208	3269	-0.484705	3042
Locus_4474_Transcript_6/11	Homeobox-leucine zipper protein HOX10	Homeobox-leucine zipper family protein / lipid-binding START domain-containing protein	0.945274	11	0.000385386	1740
Locus_8713_Transcript_1/1	Nuclear protein localization protein 4	peptidoglycan-binding LysM domain-containing protein	-0.352342	2551	0.2618	829
Locus_252_Transcript_24/58	Uroporphyrinogen-III synthase, chloroplastic	uroporphyrinogen-III synthase family protein	0.822087	412	0.00163615	1736
Locus_15820_Transcript_1/2	Universal stress protein PHOS32	Adenine nucleotide alpha hydrolases-like superfamily protein	-0.317454	2484	0.530198	278
Locus_1845_Transcript_6/7	Probable lactoylglutathione lyase, chloroplastic	Glyoxalase/Bleomycin resistance protein/Dioxygenase superfamily protein	0.696939	1054	-0.378792	2821
Locus_16540_Transcript_2/6	Auxin response factor 17	auxin response factor 17	-0.433674	2720	0.596477	201
Locus_2851_Transcript_2/4	Probable ribosome-binding factor A, chloroplastic	ribosome-binding factor A family protein	0.777971	669	0.138381	1239
Locus_21417_Transcript_2/2	Probable strigolactone esterase DAD2	alpha/beta-Hydrolases superfamily protein	-0.586014	3159	-0.534138	3133
Locus_4338_Transcript_3/6	Phosphatidate phosphatase PAH1	Lipin family protein	-0.741219	3475	-0.274078	2560
Locus_5825_Transcript_4/10	Transcription factor UNE12	basic helix-loop-helix (bHLH) DNA-binding superfamily protein	0.636822	1324	0.210799	999
Locus_15633_Transcript_3/8	D-lactate dehydrogenase [cytochrome], mitochondrial	FAD-linked oxidases family protein	0.674359	1165	0.300196	709
Locus_8897_Transcript_2/2	Beta-1,4-mannosyl-glycoprotein 4-beta-N-acetylglucosaminyltransferase	beta-1%2C4-N-acetylglucosaminyltransferase family protein	-0.46063	2808	-0.717839	3488
Locus_2628_Transcript_15/27	Uncharacterized protein HI_1487	low-molecular-weight cysteine-rich 26	0.706422	1014	0.322524	659
Locus_4247_Transcript_1/1	Annexin-like protein RJ4	annexin 7	-0.135412	2330	0.659268	139
Locus_2102_Transcript_4/20		RNA-binding ASCH domain protein	0.82976	365	0.326303	641
Locus_233_Transcript_2/12	Sucrose synthase 4	sucrose synthase 3	0.522265	1698	0.178937	1106
Locus_4393_Transcript_2/13	Pentatricopeptide repeat-containing protein At4g33170	Tetratricopeptide repeat (TPR)-like superfamily protein	0.455249	1852	0.468953	356
Locus_4016_Transcript_25/32	Adenine/guanine permease AZG1	AZA-guanine resistant1	-0.542623	3033	-0.670685	3413
Locus_849_Transcript_14/30	Transcription elongation factor SPT6 homolog	global transcription factor group B1	0.867776	179	0.170565	1137
Locus_10427_Transcript_2/2	Protein SUPPRESSOR OF QUENCHING 1, chloroplastic	NHL domain-containing protein	0.933105	25	0.0266421	1645
Locus_3416_Transcript_48/48	Pentatricopeptide repeat-containing protein At3g54980, mitochondrial	Pentatricopeptide repeat (PPR) superfamily protein	0.699073	1043	-0.136835	2182
Locus_13033_Transcript_1/1	Subtilisin-like protease SBT1.7	Subtilase family protein	0.0640737	2248	-0.762246	3539
Locus_2001_Transcript_1/1	CBL-interacting protein kinase 5	CBL-interacting protein kinase 20	-0.614838	3233	-0.556206	3177
Locus_7952_Transcript_8/8	Auxin-responsive protein IAA30	indoleacetic acid-induced protein 16	-0.213942	2373	-0.739782	3525
Locus_16579_Transcript_4/4	Probable amino-acid acetyltransferase NAGS2, chloroplastic	N-acetyl-l-glutamate synthase 2	0.683236	1132	-0.239585	2483
Locus_10163_Transcript_6/11	Pentatricopeptide repeat-containing protein At2g27800, mitochondrial	Tetratricopeptide repeat (TPR)-like superfamily protein	0.661382	1228	-0.162319	2247
Locus_3201_Transcript_1/7	Intermembrane lipid transfer protein vps13D	vacuolar protein sorting-associated protein%2C putative (DUF1162)	0.79906	542	0.336436	621
Locus_3397_Transcript_3/6	ABC transporter G family member 2	ABC-2 type transporter family protein	-0.625985	3261	-0.000924439	1748
Locus_3960_Transcript_6/6	Aquaporin TIP2-1	delta tonoplast integral protein	-0.0565331	2296	-0.804109	3558
Locus_5698_Transcript_5/5	dCTP pyrophosphatase		0.431228	1898	0.0171808	1681
Locus_5028_Transcript_12/13		DUF3754 family protein%2C putative (DUF3754)	0.823142	396	0.30517	695
Locus_16410_Transcript_1/1	50S ribosomal protein L32	Ribosomal L32p protein family	0.500162	1754	0.0917432	1413
Locus_2794_Transcript_5/7	3-methyl-2-oxobutanoate hydroxymethyltransferase	tRNA-splicing ligase (DUF239)	0.686536	1117	-0.209776	2398
Locus_18058_Transcript_4/8	Serine carboxypeptidase-like 35	serine carboxypeptidase-like 35	0.794746	563	-0.34654	2739
Locus_8212_Transcript_1/7		F-box/RNI-like superfamily protein	0.347463	2025	-0.522983	3112
Locus_15479_Transcript_5/8	Flap endonuclease 1-A	5'-3' exonuclease family protein	0.610622	1430	0.137734	1242
Locus_21603_Transcript_1/1	ABC transporter G family member 1	white-brown complex-like protein	-0.79691	3551	-0.191055	2340
Locus_10607_Transcript_1/1	Flavanone 3-dioxygenase F3H2	flavanone 3-hydroxylase	-0.543935	3041	0.474601	351
Locus_7545_Transcript_18/18	Serine/threonine-protein kinase STY46	ACT-like protein tyrosine kinase family protein	-0.528976	2984	0.30843	688
Locus_8371_Transcript_1/1	Fasciclin-like arabinogalactan protein 14	FASCICLIN-like arabinogalactan protein 14 precursor	-0.475959	2845	-0.702134	3469
Locus_6203_Transcript_8/8	Protein PLASTID TRANSCRIPTIONALLY ACTIVE 12, chloroplastic	plastid transcriptionally active 12	0.880982	138	0.00338387	1726
Locus_2039_Transcript_6/45	Non-specific lipid transfer protein GPI-anchored 7	Bifunctional inhibitor/lipid-transfer protein/seed storage 2S albumin superfamily protein	-0.543505	3036	0.0840449	1440
Locus_4544_Transcript_2/5	Farnesyl pyrophosphate synthase	farnesyl diphosphate synthase 2	0.335858	2036	-0.667725	3406
Locus_5693_Transcript_13/17	Flavonol synthase 1	flavonol synthase 1	-0.747525	3483	0.110476	1344
Locus_545_Transcript_5/12	CBL-interacting protein kinase 32	CBL-interacting protein kinase 3	0.529879	1678	0.0305951	1631
Locus_7655_Transcript_3/5	Ubiquinol oxidase 4, chloroplastic/chromoplastic	Alternative oxidase family protein	-0.648818	3316	0.385636	503
Locus_4042_Transcript_9/12	Peroxisomal membrane protein PMP34	Pollen Ole e 1 allergen and extensin family protein	-0.247377	2396	0.304035	699
Locus_8534_Transcript_2/4	Syntaxin-124	syntaxin of plants 124	-0.55736	3076	-0.686652	3445
Locus_21003_Transcript_1/1	Flowering-promoting factor 1-like protein 3	flowering promoting factor 1	-0.734103	3459	-0.0154229	1797
Locus_9529_Transcript_5/6	Exocyst complex component EXO70B1	exocyst subunit exo70 family protein C1	-0.489048	2897	-0.721986	3497
Locus_6364_Transcript_1/1	Auxin-responsive protein SAUR40	SAUR-like auxin-responsive protein family	-0.536539	3013	-0.249657	2510
Locus_16283_Transcript_11/16	Probable serine/threonine protein kinase IRE	AGC (cAMP-dependent%2C cGMP-dependent and protein kinase C) kinase family protein	0.753653	781	0.171878	1133
Locus_16234_Transcript_1/11	Protein STRUBBELIG-RECEPTOR FAMILY 8	STRUBBELIG-receptor family 8	0.879064	141	-0.168158	2273
Locus_9915_Transcript_1/3	U-box domain-containing protein 16	ARM repeat superfamily protein	-0.420507	2677	-0.176618	2298
Locus_23241_Transcript_2/5	GDSL esterase/lipase EXL3	GDSL-like Lipase/Acylhydrolase superfamily protein	-0.725145	3454	-0.342039	2734
Locus_10562_Transcript_14/17	Serine/threonine-protein kinase KIPK1	KCBP-interacting protein kinase	0.654761	1253	-0.0239525	1824
Locus_21353_Transcript_1/1	Probable inactive receptor kinase RLK902	receptor-like kinase 902	0.7399	850	-0.545449	3150
Locus_15452_Transcript_2/14	WEB family protein At5g16730, chloroplastic	weak chloroplast movement under blue light protein (DUF827)	0.521248	1701	-0.370658	2800
Locus_2912_Transcript_1/4	Reticulon-like protein B8	Reticulon family protein	0.578263	1528	-0.175419	2291
Locus_74_Transcript_164/276	Probable chlorophyll(ide) b reductase NYC1, chloroplastic	NAD(P)-binding Rossmann-fold superfamily protein	-0.441629	2744	-0.617728	3306
Locus_11322_Transcript_6/6	Palmitoyl-protein thioesterase 1	alpha/beta-Hydrolases superfamily protein	-0.647242	3313	-0.615399	3302
Locus_15659_Transcript_1/1	ToMV susceptible protein tm-1(GCR26)	TIM-barrel signal transduction protein	0.855945	230	-0.144328	2203
Locus_21448_Transcript_2/2	Sedoheptulose-1,7-bisphosphatase, chloroplastic	sedoheptulose-bisphosphatase	-0.552096	3060	-0.337259	2725
Locus_15527_Transcript_6/7	NAC transcription factor NAM-B1	NAC domain containing protein 47	0.41103	1936	-0.598041	3263
Locus_17460_Transcript_1/7	Protein LIKE COV 2	like COV 2	0.830993	356	-0.166399	2262
Locus_10749_Transcript_5/5	D-3-phosphoglycerate dehydrogenase 1, chloroplastic	D-3-phosphoglycerate dehydrogenase	0.826666	383	-0.108506	2099
Locus_20961_Transcript_8/8	Nuclear envelope-associated protein 2	myosin heavy chain%2C cardiac protein	-0.312005	2473	0.480192	342
Locus_6336_Transcript_3/3	2-oxoisovalerate dehydrogenase subunit beta 1, mitochondrial	branched-chain alpha-keto acid decarboxylase E1 beta subunit	-0.640307	3296	-0.482489	3037
Locus_5854_Transcript_1/14	Filament-like plant protein 7	filament-like protein (DUF869)	-0.20078	2363	0.756418	59
Locus_4604_Transcript_1/8	Peroxidase 59	hypothetical protein (DUF863)	0.693581	1070	-0.363423	2779
Locus_21342_Transcript_2/2	Basic leucine zipper 34	Basic-leucine zipper (bZIP) transcription factor family protein	-0.255727	2401	-0.645871	3363
Locus_6297_Transcript_1/7	CASP-like protein 2A1	Uncharacterized protein family (UPF0497)	-0.434151	2721	0.598541	200
Locus_5061_Transcript_2/2	Serine/threonine-protein kinase PBS1	Protein kinase superfamily protein	0.851899	245	0.023987	1655
Locus_21325_Transcript_1/1	UDP-glycosyltransferase 74F2	UDP-glycosyltransferase 74 F1	-0.712018	3434	0.115058	1328
Locus_6141_Transcript_2/2	Lysine histidine transporter-like 8	Transmembrane amino acid transporter family protein	0.803774	515	0.285895	745
Locus_3320_Transcript_8/53	Centromere/kinetochore protein zw10 homolog	centromere/kinetochore protein%2C putative (ZW10)	0.484924	1779	0.00414133	1722
Locus_21096_Transcript_8/12	Replication protein A 70 kDa DNA-binding subunit C	Replication factor-A protein 1-like protein	0.582355	1513	0.497483	319
Locus_5836_Transcript_1/10	DUF21 domain-containing protein At2g14520	CBS domain protein (DUF21)	-0.437013	2732	-0.520235	3107
Locus_1156_Transcript_1/15	Formate--tetrahydrofolate ligase	serine/arginine repetitive matrix-like protein	0.723822	929	0.0296284	1636
Locus_373_Transcript_68/89	Putative ribonuclease H protein At1g65750	RNA-directed DNA polymerase (reverse transcriptase)-related family protein	0.614218	1414	0.23776	913
Locus_873_Transcript_13/26	Callose synthase 3	glucan synthase-like 12	0.807702	490	-0.0967849	2071
Locus_6846_Transcript_3/3		hypothetical protein	0.894596	98	-0.260269	2539
Locus_9026_Transcript_4/4	Peroxidase 55	Peroxidase superfamily protein	-0.27633	2427	-0.612973	3296
Locus_4013_Transcript_2/3	Putative hydrolase C777.06c	Metallo-hydrolase/oxidoreductase superfamily protein	0.68279	1134	-0.0396653	1883
Locus_5096_Transcript_5/8	2-oxoglutarate-dependent dioxygenase 19	2-oxoglutarate (2OG) and Fe(II)-dependent oxygenase superfamily protein	0.720187	940	-0.410737	2888
Locus_2842_Transcript_4/13	Phosphatidylinositol/phosphatidylcholine transfer protein SFH13	Sec14p-like phosphatidylinositol transfer family protein	0.2108	2163	-0.470826	3013
Locus_23321_Transcript_4/4	Heparanase-like protein 1	glucuronidase 2	0.717832	958	-0.0311857	1848
Locus_4721_Transcript_9/20	D-gamma-glutamyl-meso-diaminopimelic acid endopeptidase CwlS	Plant transposase (Ptta/En/Spm family)	0.820176	420	0.284993	749
Locus_2388_Transcript_50/54	Putative disease resistance protein RGA4	NB-ARC domain-containing disease resistance protein	0.0980063	2233	-0.797388	3553
Locus_18854_Transcript_2/4	Blue copper protein	uclacyanin 1	0.664102	1215	0.0612044	1533
Locus_7352_Transcript_2/2	E3 ubiquitin-protein ligase MPSR1	RING/U-box superfamily protein	-0.55577	3071	0.21703	978
Locus_16474_Transcript_2/4	Probable cellulose synthase A catalytic subunit 8 [UDP-forming]	Cellulose synthase family protein	0.332171	2040	-0.837499	3576
Locus_7619_Transcript_3/6	Flavonoid 3'-monooxygenase CYP75B137	cytochrome P450%2C family 706%2C subfamily A%2C polypeptide 6	-0.854076	3581	-0.228482	2447
Locus_13498_Transcript_1/1	Ceramide transfer protein	hypothetical protein	0.574151	1540	0.152391	1186
Locus_375_Transcript_93/123	tRNA ligase 1	RNAligase	-0.454891	2787	0.70799	103
Locus_6687_Transcript_2/11	Transketolase	GPI-anchored adhesin-like protein%2C putative (DUF936)	-0.613912	3230	0.645471	150
Locus_1263_Transcript_3/48	Flowering time control protein FCA	flowering time control protein FCA	0.584857	1507	0.593914	204
Locus_4033_Transcript_2/6	Very-long-chain aldehyde decarbonylase GL1-5	Fatty acid hydroxylase superfamily	-0.423743	2688	0.240731	902
Locus_16724_Transcript_2/10	Chalcone synthase	Chalcone and stilbene synthase family protein	-0.536101	3012	0.436672	405
Locus_6136_Transcript_3/6	Probable LRR receptor-like serine/threonine-protein kinase IRK	Leucine-rich repeat (LRR) family protein	0.386599	1978	-0.298778	2625
Locus_7671_Transcript_10/23	WRKY transcription factor 42	WRKY family transcription factor	-0.606939	3214	-0.599982	3269
Locus_10060_Transcript_4/4	Beta-hexosaminidase 3	beta-hexosaminidase 3	0.516733	1713	0.480836	340
Locus_3196_Transcript_3/5	Microtubule-associated protein RP/EB family member 1C	end binding protein 1C	0.456991	1847	0.106911	1354
Locus_882_Transcript_1/5	Chalcone isomerase-like protein 2	Chalcone-flavanone isomerase family protein	-0.422362	2683	0.399563	471
Locus_20899_Transcript_1/3	Alpha-1-antitrypsin 1-3	serine/arginine repetitive matrix-like protein	0.641215	1305	-0.49029	3054
Locus_18275_Transcript_2/2	F-box protein At5g07670	RNI-like superfamily protein	-0.387683	2609	0.533481	269
Locus_6365_Transcript_1/3	Probable ubiquitin-conjugating enzyme E2 24	phosphate 2	0.661852	1224	-0.172136	2282
Locus_16287_Transcript_1/8	Transmembrane protein 53	alpha/beta-Hydrolases superfamily protein	-0.387448	2608	0.44365	389
Locus_13776_Transcript_2/7	Soluble starch synthase 3, chloroplastic/amyloplastic	Heavy metal transport/detoxification superfamily protein	-0.227597	2384	0.7125	99
Locus_8810_Transcript_1/4	Pathogen-associated molecular patterns-induced protein A70	bromodomain protein (DUF761)	0.504712	1740	-0.259825	2538
Locus_4871_Transcript_8/9	BTB/POZ domain and ankyrin repeat-containing protein NPR1	NPR1-like protein 3	0.651715	1269	-0.652	3371
Locus_7193_Transcript_2/7	Ferredoxin--NADP reductase, leaf isozyme, chloroplastic	ferredoxin-NADP[+]-oxidoreductase 2	0.166682	2201	-0.612209	3293
Locus_16872_Transcript_3/4	Putative invertase inhibitor	Plant invertase/pectin methylesterase inhibitor superfamily protein	-0.440994	2739	-0.600341	3271
Locus_4467_Transcript_2/4	Putative pre-16S rRNA nuclease	Polynucleotidyl transferase%2C ribonuclease H-like superfamily protein	0.591462	1489	0.217264	976
Locus_15607_Transcript_2/7	G-type lectin S-receptor-like serine/threonine-protein kinase At2g19130	S-locus lectin protein kinase family protein	0.588774	1495	-0.487432	3048
Locus_1532_Transcript_2/11	Protein tesmin/TSO1-like CXC 2	TESMIN/TSO1-like CXC 2	0.11153	2225	-0.434569	2936
Locus_1065_Transcript_7/20	PHD finger protein At3g20280	RING/FYVE/PHD zinc finger superfamily protein	0.718553	950	0.376588	520
Locus_689_Transcript_2/3	Ammonium transporter 2	ammonium transporter 2	-0.659812	3339	0.379711	514
Locus_21141_Transcript_2/2	Glycerophosphodiester phosphodiesterase GDPDL4	SHV3-like 1	0.563013	1582	-0.656718	3381
Locus_4286_Transcript_4/14	Probable pectate lyase 15	Pectin lyase-like superfamily protein	-0.388016	2610	-0.732312	3519
Locus_3238_Transcript_3/4	Pentatricopeptide repeat-containing protein At2g13600	Pentatricopeptide repeat (PPR) superfamily protein	0.780933	648	-0.0210513	1813
Locus_255_Transcript_3/19	Protein SUPPRESSOR OF GENE SILENCING 3 homolog	XS domain-containing protein / XS zinc finger domain-containing protein-like protein	0.752915	783	0.110534	1343
Locus_8624_Transcript_1/1	Multiple organellar RNA editing factor 9, chloroplastic	plastid developmental protein DAG	0.805341	504	-0.0337968	1858
Locus_1685_Transcript_86/158	Putative clathrin assembly protein At2g01600	ENTH/ANTH/VHS superfamily protein	-0.554985	3069	-0.61447	3301
Locus_13767_Transcript_3/3	NACHT, LRR and PYD domains-containing protein 1	Putative membrane lipoprotein	-0.592832	3179	0.589643	205
Locus_7189_Transcript_3/3	PH, RCC1 and FYVE domains-containing protein 1	Regulator of chromosome condensation (RCC1) family with FYVE zinc finger domain-containing protein	0.792951	574	-0.240699	2492
Locus_10552_Transcript_3/6	UDP-galactose/UDP-glucose transporter 7	UDP-N-acetylglucosamine (UAA) transporter family	-0.370868	2578	-0.483552	3040
Locus_131_Transcript_13/20	Phospholipid-transporting ATPase IA	GDSL-like Lipase/Acylhydrolase superfamily protein	0.871905	166	0.0977681	1383
Locus_6221_Transcript_8/8	Calcium-transporting ATPase, endoplasmic reticulum-type	ER-type Ca2+-ATPase 2	0.704974	1020	-0.546788	3158
Locus_973_Transcript_8/11	Protein REVEILLE 8	Homeodomain-like superfamily protein	-0.754924	3495	0.383688	506
Locus_18534_Transcript_1/3	WEB family protein At5g16730, chloroplastic	weak chloroplast movement under blue light protein (DUF827)	0.863503	196	-0.123089	2136
Locus_16615_Transcript_17/31			0.749781	799	-0.0450729	1901
Locus_1268_Transcript_4/6		NEP-interacting protein%2C putative (DUF239)	0.670926	1182	-0.0330775	1854
Locus_53_Transcript_19/220	RNA-dependent RNA polymerase 1	RNA-dependent RNA polymerase 1	0.899566	82	0.223315	962
Locus_5486_Transcript_9/13	Retinoblastoma-related protein	retinoblastoma-related 1	0.718832	948	0.0643018	1515
Locus_1592_Transcript_3/4	F-box protein At1g52495	F-box/associated interaction domain protein	-0.427922	2701	0.273136	796
Locus_5091_Transcript_12/27	Protein RICE SALT SENSITIVE 3	Serine/threonine-protein kinase WNK (With No Lysine)-like protein	0.319548	2057	0.273446	794
Locus_8024_Transcript_8/24	Protein SULFUR DEFICIENCY-INDUCED 2	Tetratricopeptide repeat (TPR)-like superfamily protein	0.620674	1386	-0.411753	2890
Locus_16034_Transcript_1/7	Zinc finger AN1 and C2H2 domain-containing stress-associated protein 16	zinc finger (C2H2 type%2C AN1-like) family protein	0.0328932	2264	0.251345	864
Locus_6264_Transcript_8/8	Protein DETOXIFICATION 54	MATE efflux family protein	0.139322	2212	-0.310943	2665
Locus_8226_Transcript_6/6	Tryptamine hydroxycinnamoyltransferase 2	hydroxycinnamoyl-CoA shikimate/quinate hydroxycinnamoyl transferase	-0.31966	2486	-0.528309	3123
Locus_8776_Transcript_7/8	Allantoinase	allantoinase	0.780165	654	0.290479	732
Locus_6234_Transcript_4/11	5'-3' exoribonuclease 4	exoribonuclease 4	0.755252	775	0.339851	611
Locus_7528_Transcript_3/7	Serine/arginine-rich splicing factor RS40	arginine/serine-rich splicing factor 35	0.819669	426	0.0936873	1404
Locus_2706_Transcript_5/8	Subtilisin-like protease SBT2.2	Subtilase family protein	0.276735	2108	0.124634	1296
Locus_2227_Transcript_2/11	GMP synthase [glutamine-hydrolyzing]	GMP synthase (glutamine-hydrolyzing)%2C putative / glutamine amidotransferase	0.529452	1680	0.262966	824
Locus_1150_Transcript_9/10	Putative ion channel POLLUX-like 2	ion channel POLLUX-like protein%2C putative (DUF1012)	0.612949	1421	-0.161755	2245
Locus_406_Transcript_13/13	Very-long-chain aldehyde decarbonylase GL1-5	Fatty acid hydroxylase superfamily	-0.464044	2820	-0.411831	2891
Locus_4847_Transcript_7/13	WAT1-related protein At5g64700	nodulin MtN21 /EamA-like transporter family protein	-0.670444	3360	0.0931732	1406
Locus_2302_Transcript_2/11	Intermembrane lipid transfer protein VPS13	pleckstrin homology (PH) domain-containing protein	0.813383	456	-0.220427	2428
Locus_23328_Transcript_1/1	Peamaclein	Gibberellin-regulated family protein	0.518199	1708	-0.519305	3106
Locus_16703_Transcript_2/4	Diaminopimelate epimerase, chloroplastic	diaminopimelate epimerase family protein	0.689036	1104	-0.0755025	2009
Locus_22019_Transcript_2/2	O-fucosyltransferase 5	O-fucosyltransferase family protein	0.824445	391	-0.269558	2544
Locus_7808_Transcript_4/4	Pathogenesis-related protein PR-1 type	pathogenesis-related protein 1	-0.375436	2589	0.18071	1098
Locus_312_Transcript_32/34	Kinesin-like protein KIN-7F	ATP binding microtubule motor family protein	-0.318341	2485	0.611558	188
Locus_18093_Transcript_2/2	Protein ULTRAPETALA 1	Developmental regulator%2C ULTRAPETALA	-0.431169	2712	-0.702087	3468
Locus_6809_Transcript_4/13	Inactive poly [ADP-ribose] polymerase RCD1	WWE protein-protein interaction domain protein family	-0.713343	3437	-0.379634	2823
Locus_5113_Transcript_3/3	Processive diacylglycerol beta-glucosyltransferase	serine-rich protein-like protein	-0.663236	3344	-0.592412	3253
Locus_6984_Transcript_2/6	Transient receptor potential cation channel subfamily M member 4	inactive purple acid phosphatase-like protein	0.857536	225	-0.111998	2107
Locus_346_Transcript_104/133	tRNA-dihydrouridine(16/17) synthase [NAD(P)(+)]-like	FMN-linked oxidoreductases superfamily protein	0.716556	965	-0.00636996	1766
Locus_8872_Transcript_4/6	4-coumarate--CoA ligase-like 1	acyl-CoA synthetase 5	-0.185771	2351	0.70661	104
Locus_21002_Transcript_2/2	Uncharacterized protein At5g01610	DUF538 family protein (Protein of unknown function%2C DUF538)	-0.690388	3396	-0.0967448	2070
Locus_5769_Transcript_1/2	Cystinosin homolog	PQ-loop repeat family protein / transmembrane family protein	-0.603008	3205	0.174037	1128
Locus_6712_Transcript_1/3	Protein STRICTOSIDINE SYNTHASE-LIKE 6	Calcium-dependent phosphotriesterase superfamily protein	-0.489271	2898	0.324844	648
Locus_11422_Transcript_1/3	Probable sulfate transporter 3.5	sulfate transporter 3%3B5	-0.78911	3546	0.170672	1136
Locus_6418_Transcript_3/7	Probable protein phosphatase 2C 33	Protein phosphatase 2C family protein	-0.542239	3030	-0.282091	2583
Locus_9239_Transcript_2/4	Phosphatidylinositol 4-kinase gamma 7	phosphoinositide 4-kinase gamma 7	0.660509	1232	-0.292614	2605
Locus_31_Transcript_4/4	Scarecrow-like protein 6	GRAS family transcription factor	0.856425	227	-0.0882197	2044
Locus_7532_Transcript_10/10	Uncharacterized protein At5g41620	actin cytoskeleton-regulatory complex pan-like protein	0.848028	271	-0.283484	2585
Locus_7614_Transcript_2/14	PLASMODESMATA CALLOSE-BINDING PROTEIN 3	Carbohydrate-binding X8 domain superfamily protein	0.906254	67	0.305462	694
Locus_21082_Transcript_5/12	WD repeat-containing protein 3	transducin family protein / WD-40 repeat family protein	0.85474	237	-0.0539185	1935
Locus_11649_Transcript_5/7	Vacuolar-processing enzyme	beta vacuolar processing enzyme	-0.210097	2368	0.179635	1103
Locus_3670_Transcript_7/18	Serine/threonine-protein kinase BSK5	kinase with tetratricopeptide repeat domain-containing protein	0.538876	1657	-0.491	3056
Locus_110_Transcript_70/119	F-box/kelch-repeat protein At1g67480	Galactose oxidase/kelch repeat superfamily protein	-0.708726	3430	-0.358766	2769
Locus_975_Transcript_1/5	TLC domain-containing protein 5	TRAM%2C LAG1 and CLN8 (TLC) lipid-sensing domain containing protein	-0.783994	3537	-0.338624	2728
Locus_8601_Transcript_12/12	Probable magnesium transporter NIPA8	magnesium transporter%2C putative (DUF803)	-0.342995	2529	-0.732179	3518
Locus_675_Transcript_3/7	Aluminum-activated malate transporter 9	aluminum-activated malate transporter 9	-0.263434	2409	0.214888	985
Locus_1478_Transcript_8/11	Phenylalanine N-monooxygenase	phenylalanine N-monooxygenase-like protein	-0.618105	3242	-0.592121	3251
Locus_2507_Transcript_31/73	Galacturonokinase	galacturonic acid kinase	0.814339	450	-0.248817	2508
Locus_1848_Transcript_1/11	Non-lysosomal glucosylceramidase	Beta-glucosidase%2C GBA2 type family protein	0.623914	1373	-0.177602	2303
Locus_20889_Transcript_1/1	Protein KINESIN LIGHT CHAIN-RELATED 2	Tetratricopeptide repeat (TPR)-like superfamily protein	0.789791	595	0.299607	711
Locus_2300_Transcript_5/8	BTB/POZ domain-containing protein At3g50780	BTB/POZ domain protein	0.76644	722	0.0796223	1458
Locus_14715_Transcript_9/11	Non-specific phospholipase C4	non-specific phospholipase C4	-0.557051	3073	-0.610274	3290
Locus_728_Transcript_2/2	Rac-like GTP-binding protein 3	RHO-related protein from plants 10	0.755673	772	-0.141514	2199
Locus_5141_Transcript_2/4	Mitochondrial uncoupling protein 1	plant uncoupling mitochondrial protein 1	0.673095	1174	0.0852222	1434
Locus_1306_Transcript_60/63	Protein CHUP1, chloroplastic	Hydroxyproline-rich glycoprotein family protein	0.761187	746	0.0681281	1495
Locus_261_Transcript_128/172	ATP-dependent DNA helicase DDM1	chromatin remodeling 1	0.756589	768	0.0238237	1659
Locus_12685_Transcript_4/6	Replication protein A 70 kDa DNA-binding subunit B	RPA70-kDa subunit B	0.418762	1923	0.279752	775
Locus_925_Transcript_2/5	ABC transporter C family member 14	multidrug resistance-associated protein 10	0.611724	1425	-0.47166	3018
Locus_1109_Transcript_122/124	Retrovirus-related Pol polyprotein from transposon RE1	Copia-like polyprotein/retrotransposon	0.258514	2122	-0.063726	1965
Locus_1399_Transcript_1/8	Plastidial pyruvate kinase 2	plastidic pyruvate kinase beta subunit 1	0.885108	122	-0.024668	1826
Locus_15956_Transcript_2/10	Proline dehydrogenase 2, mitochondrial	Methylenetetrahydrofolate reductase family protein	-0.466306	2826	0.616377	184
Locus_3082_Transcript_1/1	Protein root UVB sensitive 5	root UVB sensitive protein (Protein of unknown function%2C DUF647)	0.656862	1246	-0.136373	2180
Locus_367_Transcript_183/236	Probable protein phosphatase 2C 62	Protein phosphatase 2C family protein	-0.664701	3350	-0.188427	2328
Locus_254_Transcript_6/6	Scarecrow-like protein 6	GRAS family transcription factor	0.821	417	-0.258417	2537
Locus_13093_Transcript_5/16	Protein yippee-like	Yippee family putative zinc-binding protein	0.682385	1137	-0.271065	2548
Locus_21360_Transcript_2/2	Protein FAF-like, chloroplastic	FAF-like protein (DUF3049)	0.848977	264	-0.0810521	2029
Locus_6858_Transcript_1/6	Thaumatin-like protein 1	Pathogenesis-related thaumatin superfamily protein	-0.359554	2559	0.677386	119
Locus_11656_Transcript_1/5	Probable transcription factor PosF21	Basic-leucine zipper (bZIP) transcription factor family protein	0.745969	815	-0.167953	2272
Locus_9598_Transcript_2/3	WRKY transcription factor SUSIBA2	WRKY family transcription factor family protein	0.866121	186	-0.193172	2346
Locus_21850_Transcript_1/1	Dormancy-associated protein homolog 3	Dormancy/auxin associated family protein	-0.405748	2647	-0.641985	3354
Locus_6197_Transcript_1/6	Long-chain-alcohol oxidase FAO2	fatty alcohol oxidase 3	-0.829766	3573	-0.190806	2339
Locus_5256_Transcript_5/10	Proliferating cell nuclear antigen	proliferating cellular nuclear antigen 1	0.495273	1763	-0.0346769	1860
Locus_4160_Transcript_2/3	Protein ACTIVITY OF BC1 COMPLEX KINASE 3, chloroplastic	Protein kinase superfamily protein	-0.565602	3099	-0.133834	2169
Locus_53_Transcript_51/220	Protein STICHEL	AAA-type ATPase family protein	0.847268	275	0.257005	843
Locus_14537_Transcript_7/8	Probable calcium-binding protein CML36	Calcium-binding EF-hand family protein	0.454726	1854	-0.534206	3135
Locus_21526_Transcript_2/2	Ribulokinase	tubulin-tyrosine ligase	-0.160919	2345	0.0958431	1396
Locus_3604_Transcript_27/33	Peptide chain release factor PrfB1, chloroplastic	high chlorophyll fluorescent 109	0.656738	1247	0.368655	538
Locus_2252_Transcript_37/45	Microtubule-associated protein 70-1	microtubule-associated proteins 70-2	0.868065	177	-0.208858	2394
Locus_21725_Transcript_2/2	Sm-like protein LSM8	Small nuclear ribonucleoprotein family protein	-0.225397	2381	-0.461771	2993
Locus_24_Transcript_405/1190	tRNA (cytosine(38)-C(5))-methyltransferase 2	DNA methyltransferase-2	0.768479	712	0.308009	689
Locus_20968_Transcript_8/10	Leucine-rich repeat extensin-like protein 4	Leucine-rich repeat (LRR) family protein	0.520771	1702	-0.66366	3396
Locus_596_Transcript_5/16	Pentatricopeptide repeat-containing protein At2g36240	pentatricopeptide (PPR) repeat-containing protein	0.819016	428	0.286811	742
Locus_3940_Transcript_10/28	Membrane-associated progesterone-binding protein 4	membrane-associated progesterone binding protein 4	0.658257	1242	-0.460309	2991
Locus_22397_Transcript_4/6	Protein CANDIDATE G-PROTEIN COUPLED RECEPTOR 7	Lung seven transmembrane receptor family protein	0.46315	1836	-0.744327	3526
Locus_1256_Transcript_20/22	Probable potassium transporter 9	potassium transporter 2	-0.740829	3474	0.399665	470
Locus_537_Transcript_28/72	Tuberculostearic acid methyltransferase UfaA1	Cyclopropane-fatty-acyl-phospholipid synthase	-0.195544	2358	0.258827	838
Locus_1536_Transcript_62/108	Malonate--CoA ligase	AMP-dependent synthetase and ligase family protein	0.798663	543	0.106242	1357
Locus_10751_Transcript_3/5	Serine/threonine-protein kinase STY13	Protein kinase superfamily protein	0.824963	387	-0.308738	2658
Locus_6951_Transcript_6/8	OVARIAN TUMOR DOMAIN-containing deubiquitinating enzyme 3	Cysteine proteinases superfamily protein	0.816997	435	0.0265294	1647
Locus_403_Transcript_27/39	LOB domain-containing protein 6	Lateral organ boundaries (LOB) domain family protein	-0.384174	2601	0.249686	872
Locus_16725_Transcript_3/6	Methylosome protein 50	transmembrane protein	-0.686491	3390	-0.21868	2424
Locus_7772_Transcript_1/1	Peroxidase 25	peroxidase superfamily protein	-0.486654	2887	-0.600072	3270
Locus_110_Transcript_25/119	50S ribosomal protein L19, chloroplastic	Ribosomal protein L19 family protein	0.606595	1452	-0.0441081	1896
Locus_1971_Transcript_49/70	Potassium channel subfamily K member 5	potassium transporter	0.506154	1739	0.0613242	1532
Locus_997_Transcript_3/13	Peroxisomal (S)-2-hydroxyacid oxidase GLO4	Aldolase-type TIM barrel family protein	0.674752	1162	-0.3307	2704
Locus_1009_Transcript_2/9	Ribonuclease 3-like protein 3	hypothetical protein	0.532192	1674	0.502467	316
Locus_1402_Transcript_11/36	Guanylyl cyclase 1	guanylyl cyclase 1	0.542704	1640	-0.2977	2621
Locus_1530_Transcript_1/4	EIN3-binding F-box protein 2	EIN3-binding F box protein 2	0.787036	609	-0.0313929	1849
Locus_106_Transcript_6/25	Late embryogenesis abundant protein D-29	Late embryogenesis abundant protein (LEA) family protein	-0.636483	3287	-0.286959	2597
Locus_16721_Transcript_11/14	Transcription antitermination protein NusB	FAD-binding protein	0.342846	2031	0.325279	644
Locus_2794_Transcript_4/7		tRNA-splicing ligase (DUF239)	0.809776	472	-0.0685947	1985
Locus_5220_Transcript_9/10	Cinnamoyl-CoA reductase 1	cinnamoyl coa reductase 1	0.647913	1280	-0.587263	3237
Locus_8283_Transcript_2/7	3-methyl-2-oxobutanoate hydroxymethyltransferase	tRNA-splicing ligase (DUF239)	0.814557	446	-0.12896	2158
Locus_11739_Transcript_2/4			0.562702	1583	0.535999	265
Locus_16896_Transcript_1/3	D-alanine--D-alanine ligase	transmembrane protein	-0.409075	2652	-0.113307	2110
Locus_7518_Transcript_2/3	50S ribosomal protein L31, chloroplastic	Ribosomal protein L31	0.727806	907	-0.348806	2745
Locus_6569_Transcript_5/15	Putative methylesterase 14, chloroplastic	methyl esterase 14	-0.19632	2361	0.737496	73
Locus_10618_Transcript_3/6	Protein unc-13 homolog	hypothetical protein (DUF810)	-0.668315	3354	-0.582437	3225
Locus_7735_Transcript_2/3	Vacuolar iron transporter homolog 4	Vacuolar iron transporter (VIT) family protein	-0.456194	2791	0.397141	479
Locus_21940_Transcript_4/4	Galactan beta-1,4-galactosyltransferase GALS1	glycosyltransferase family protein (DUF23)	0.466042	1828	-0.558335	3181
Locus_23364_Transcript_2/2	Sortilin-related receptor	transmembrane protein%2C putative (DUF 3339)	0.509917	1726	-0.106661	2094
Locus_4526_Transcript_7/10	Probable pre-mRNA-splicing factor ATP-dependent RNA helicase DEAH9	RNA helicase family protein	0.755167	776	0.198961	1030
Locus_16495_Transcript_1/3	Hypothetical protein At1g04090	vacuolar sorting-associated protein (DUF946)	0.557583	1598	-0.192952	2345
Locus_19062_Transcript_1/3	Vascular-related unknown protein 1	transmembrane protein	0.529021	1684	-0.291225	2603
Locus_17636_Transcript_2/3	GDSL esterase/lipase At5g03810	GDSL-like Lipase/Acylhydrolase family protein	0.642492	1296	0.132121	1263
Locus_5394_Transcript_11/15	ACT domain-containing protein ACR4	ACT domain repeat 4	-0.541286	3027	0.517948	296
Locus_2249_Transcript_21/21	3-isopropylmalate dehydratase large subunit	hypothetical protein	0.610207	1431	0.0842523	1438
Locus_2374_Transcript_7/12	Dolichyl-phosphate beta-glucosyltransferase	Nucleotide-diphospho-sugar transferases superfamily protein	0.659599	1237	0.0947037	1402
Locus_8191_Transcript_2/4	Zinc finger A20 and AN1 domain-containing stress-associated protein 1	A20/AN1-like zinc finger family protein	0.290492	2092	0.420481	432
Locus_7792_Transcript_1/6	Transcription factor bHLH130	basic helix-loop-helix (bHLH) DNA-binding superfamily protein	0.902253	80	-0.111089	2104
Locus_17910_Transcript_2/8	Protein trichome birefringence	trichome birefringence-like protein (DUF828)	0.892926	101	-0.133551	2168
Locus_17263_Transcript_4/12	Kelch-like protein 5	influenza virus NS1A-binding protein	0.656939	1245	0.480729	341
Locus_23573_Transcript_1/6	NAC domain-containing protein 16	NAC domain containing protein 16	0.514785	1718	-0.567681	3196
Locus_7169_Transcript_1/1	Brassinosteroid LRR receptor kinase BRL1	BRI1 like	-0.471367	2834	-0.722503	3498
Locus_8278_Transcript_6/6	Hexokinase-3	hexokinase-like 1	-0.287197	2444	-0.643233	3357
Locus_3696_Transcript_15/15	DNA-directed RNA polymerase 2, chloroplastic/mitochondrial	DNA/RNA polymerases superfamily protein	0.731363	894	0.0732891	1479
Locus_21436_Transcript_4/7	Transmembrane protein 205	late embryogenesis abundant domain-containing protein / LEA domain-containing protein	-0.808673	3563	0.192452	1057
Locus_1413_Transcript_1/9	Probable E3 ubiquitin-protein ligase HIP1	RING/U-box superfamily protein	-0.462149	2813	-0.646165	3364
Locus_21872_Transcript_2/5	Protein PLASTID TRANSCRIPTIONALLY ACTIVE 7	plastid transcriptionally active7	0.867091	180	0.11846	1316
Locus_11880_Transcript_6/14	Probable mitochondrial adenine nucleotide transporter BTL1	Mitochondrial substrate carrier family protein	0.860661	207	0.0631807	1522
Locus_17263_Transcript_2/12	B2 protein	influenza virus NS1A-binding protein	0.709828	998	0.482959	336
Locus_4361_Transcript_13/24	Protein MEI2-like 4	MEI2-like protein 1	-0.628162	3272	-0.585765	3234
Locus_16241_Transcript_1/3	Alpha/beta hydrolase domain-containing protein 17C	alpha/beta-Hydrolases superfamily protein	0.801042	532	0.0634755	1520
Locus_20772_Transcript_1/3	UDP-N-acetylglucosamine transporter ROCK1	Nucleotide-sugar transporter family protein	-0.462835	2816	-0.544134	3147
Locus_936_Transcript_7/19	tRNA 2'-phosphotransferase 1	RNA 2'-phosphotransferase%2C Tpt1 / KptA family	0.369815	2002	0.0320745	1624
Locus_1267_Transcript_1/7	Probable galacturonosyltransferase 13	galacturonosyltransferase 13	-0.631746	3281	-0.618811	3307
Locus_23615_Transcript_2/2	Small polypeptide DEVIL 11	ROTUNDIFOLIA like 8	0.7239	927	-0.301246	2635
Locus_10133_Transcript_1/4	Dihydroflavonol 4-reductase	dihydroflavonol 4-reductase	-0.835147	3574	0.277683	781
Locus_1310_Transcript_2/2	Ceramide glucosyltransferase-B	Nucleotide-diphospho-sugar transferases superfamily protein	-0.566766	3105	-0.471276	3016
Locus_6653_Transcript_1/1	Probable beta-D-xylosidase 7	Glycosyl hydrolase family protein	0.470291	1814	-0.408678	2883
Locus_393_Transcript_2/8	28 kDa ribonucleoprotein, chloroplastic	31-kDa RNA binding protein	0.731225	895	0.15587	1175
Locus_8289_Transcript_35/42		Alkaline phytoceramidase (aPHC)	0.0202276	2270	-0.716324	3485
Locus_997_Transcript_4/13	Peroxisomal (S)-2-hydroxyacid oxidase GLO4	Aldolase-type TIM barrel family protein	0.570487	1552	-0.298356	2623
Locus_16460_Transcript_2/6	30S ribosomal protein S21, chloroplastic	Ribosomal protein S21 family protein	0.403097	1949	-0.557682	3179
Locus_16262_Transcript_1/6	Probable purple acid phosphatase 20	Purple acid phosphatases superfamily protein	-0.543063	3034	-0.645326	3361
Locus_8913_Transcript_1/3	Homeobox-leucine zipper protein ANTHOCYANINLESS 2	Homeobox-leucine zipper family protein / lipid-binding START domain-containing protein	-0.640229	3295	0.578749	219
Locus_17033_Transcript_4/5	E3 ubiquitin-protein ligase At4g11680	RING/U-box superfamily protein	-0.457391	2797	0.738418	71
Locus_4698_Transcript_2/5		membrane lipoprotein lipid attachment site-like protein%2C putative (DUF1223)	-0.4495	2768	-0.728645	3511
Locus_3336_Transcript_1/4	Protein DWARF 53-LIKE	Double Clp-N motif-containing P-loop nucleoside triphosphate hydrolases superfamily protein	0.875606	150	-0.0306317	1846
Locus_9088_Transcript_1/1	TPR repeat-containing thioredoxin TTL1	tetratricopetide-repeat thioredoxin-like 1	0.816679	439	-0.41645	2898
Locus_10588_Transcript_1/5	Molybdopterin synthase catalytic subunit	molybdopterin biosynthesis MoaE family protein	0.318577	2058	-0.0791152	2022
Locus_16872_Transcript_1/4	Putative invertase inhibitor	Plant invertase/pectin methylesterase inhibitor superfamily protein	-0.497073	2918	-0.552834	3171
Locus_12103_Transcript_1/4	Putative RING-H2 finger protein ATL49	RING/U-box superfamily protein	-0.464889	2823	-0.137044	2183
Locus_8168_Transcript_2/5	Serine carboxypeptidase-like 42	serine carboxypeptidase-like 42	-0.256172	2402	0.330807	633
Locus_1107_Transcript_12/22	NDR1/HIN1-like protein 10	Late embryogenesis abundant (LEA) hydroxyproline-rich glycoprotein family	0.714336	977	-0.053336	1931
Locus_849_Transcript_9/30	Transcription elongation factor SPT6 homolog	global transcription factor group B1	0.845553	281	0.145576	1210
Locus_6681_Transcript_2/6	NADPH:adrenodoxin oxidoreductase, mitochondrial	Pyridine nucleotide-disulfide oxidoreductase family protein	0.663592	1217	0.0847336	1436
Locus_10473_Transcript_1/3	Probable galacturonosyltransferase-like 7	galacturonosyltransferase-like 7	0.212334	2162	-0.83958	3577
Locus_22409_Transcript_1/1	Transcription factor MYB17	myb domain protein 17	0.886122	116	-0.0255568	1830
Locus_8225_Transcript_2/8	Endonuclease 8-like 3	GRF zinc finger / Zinc knuckle protein	0.691628	1085	-0.0524961	1925
Locus_873_Transcript_11/26	Callose synthase 3	glucan synthase-like 12	0.927449	30	0.130415	1269
Locus_23927_Transcript_2/2	CBL-interacting serine/threonine-protein kinase 6	SOS3-interacting protein 3	0.635438	1329	-0.364439	2782
Locus_2945_Transcript_3/11	Putative F-box protein At2g02890	F-box family protein	0.909028	62	0.0637828	1518
Locus_20821_Transcript_1/2	Kinetochore protein Spc25	hypothetical protein	0.703855	1023	0.440355	395
Locus_4118_Transcript_1/3	Probable pre-mRNA-splicing factor ATP-dependent RNA helicase DEAH4	RNA helicase family protein	0.847863	273	0.327423	638
Locus_11987_Transcript_1/3	Actin-depolymerizing factor 5	actin depolymerizing factor 5	0.669307	1189	0.0630295	1523
Locus_23329_Transcript_3/4	Transport inhibitor response 1-like protein	auxin F-box protein 5	-0.430241	2707	0.37382	525
Locus_8108_Transcript_6/6	Protein COFACTOR ASSEMBLY OF COMPLEX C SUBUNIT B CCB2, chloroplastic	chaperone (DUF2930)	0.562102	1587	0.158165	1169
Locus_21916_Transcript_1/1	Carbamoyl-phosphate synthase small chain	NFU1 iron-sulfur cluster protein	-0.488696	2895	-0.702649	3471
Locus_765_Transcript_4/10	Peptidyl-prolyl cis-trans isomerase FKBP19, chloroplastic	FKBP-like peptidyl-prolyl cis-trans isomerase family protein	0.684475	1124	0.0666073	1503
Locus_7517_Transcript_9/14	GPI transamidase component PIG-S	GPI transamidase component PIG-S-like protein	0.774775	681	-0.030333	1845
Locus_1200_Transcript_8/9	Protein NETWORKED 1A	Kinase interacting (KIP1-like) family protein	0.735742	873	-0.391072	2849
Locus_3215_Transcript_4/9	Transcription factor bHLH153	basic helix-loop-helix (bHLH) DNA-binding superfamily protein	-0.201712	2364	-0.454645	2979
Locus_1666_Transcript_1/4	Uncharacterized membrane protein YuiD	Acid phosphatase/vanadium-dependent haloperoxidase-related protein	-0.260027	2405	-0.0497953	1915
Locus_1055_Transcript_11/20	Transcription factor GHD7	CCT motif family protein	-0.143405	2335	0.862294	10
Locus_6154_Transcript_1/9	Pentatricopeptide repeat-containing protein CRP1, chloroplastic	Pentatricopeptide repeat (PPR-like) superfamily protein	0.673273	1170	0.274739	792
Locus_6769_Transcript_9/11	Probable LRR receptor-like serine/threonine-protein kinase At1g63430	Leucine-rich repeat protein kinase family protein	0.762906	735	0.195712	1041
Locus_16247_Transcript_4/4	Acylphosphatase	acylphosphatase family	0.268256	2114	-0.125115	2141
Locus_1281_Transcript_1/10	Lipid droplet phospholipase 1	Hydrolase-like protein family	-0.399991	2632	0.631169	160
Locus_2481_Transcript_3/4	Protein ECERIFERUM 2	HXXXD-type acyl-transferase family protein	-0.641746	3302	0.346576	595
Locus_8316_Transcript_3/6	Uncharacterized protein ycf54	YCF54	0.557628	1597	-0.0885678	2047
Locus_12668_Transcript_4/4	Carbamoyl-phosphate synthase large chain, chloroplastic	carbamoyl phosphate synthetase B	0.575683	1534	-0.546512	3157
Locus_21740_Transcript_1/2	GDSL esterase/lipase At5g03610	GDSL-like Lipase/Acylhydrolase superfamily protein	-0.737625	3467	-0.160812	2243
Locus_3397_Transcript_6/6	ABC transporter G family member 2	ABC-2 type transporter family protein	-0.518306	2962	0.132059	1264
Locus_6605_Transcript_1/8	Pathogen-associated molecular patterns-induced protein A70	hydroxyproline-rich glycoprotein family protein	0.604597	1460	0.508695	305
Locus_18864_Transcript_2/2		Tetratricopeptide repeat (TPR)-like superfamily protein	-0.293676	2452	0.239203	906
Locus_16334_Transcript_6/10	Kinetochore protein SPC24 homolog	plectin-like protein	0.829128	372	0.209018	1003
Locus_8099_Transcript_6/6	Ferrochelatase-2, chloroplastic	ferrochelatase 1	-0.515255	2953	0.225623	953
Locus_1517_Transcript_3/3	Lecithin-cholesterol acyltransferase-like 4	alpha/beta-Hydrolases superfamily protein	-0.539968	3021	-0.711806	3480
Locus_16447_Transcript_1/4		homer protein	0.858808	214	-0.187313	2326
Locus_7300_Transcript_1/5	Probable metal-nicotianamine transporter YSL6	YELLOW STRIPE like 6	-0.515108	2952	-0.704401	3473
Locus_443_Transcript_24/61	Protein ROOT HAIR DEFECTIVE 3	Root hair defective 3 GTP-binding protein (RHD3)	0.608833	1435	0.336487	620
Locus_14677_Transcript_1/1	Uncharacterized protein At4g22758	hypothetical protein	0.467271	1821	-0.562596	3187
Locus_571_Transcript_353/372	Protein ENHANCED DISEASE RESISTANCE 2-like	Pleckstrin homology (PH) and lipid-binding START domains-containing protein	-0.531787	2995	-0.0189178	1807
Locus_229_Transcript_4/4	Myosin-binding protein 1	myosin-binding protein (Protein of unknown function%2C DUF593)	-0.45412	2783	-0.486017	3045
Locus_17878_Transcript_3/8	Zinc finger protein ZAT5	C2H2-type zinc finger family protein	-0.816664	3569	-0.127449	2150
Locus_16382_Transcript_4/4	Probable folate-biopterin transporter 4	Major facilitator superfamily protein	-0.581824	3144	-0.0466022	1907
Locus_6436_Transcript_4/5	Glucan endo-1,3-beta-glucosidase 5	O-Glycosyl hydrolases family 17 protein	0.607022	1447	-0.221314	2434
Locus_6697_Transcript_1/7	DNL-type zinc finger protein	Zim17-type zinc finger protein	0.549953	1620	0.422591	431
Locus_14842_Transcript_2/2	Brefeldin A-inhibited guanine nucleotide-exchange protein 2		-0.647391	3314	-0.373259	2808
Locus_877_Transcript_5/6	Citrate synthase, mitochondrial	Citrate synthase family protein	-0.780934	3534	0.308844	684
Locus_17055_Transcript_2/2	Thioredoxin-like protein CITRX, chloroplastic	Thioredoxin z	0.737863	863	-0.237801	2479
Locus_8488_Transcript_4/7	Glucomannan 4-beta-mannosyltransferase 9	Nucleotide-diphospho-sugar transferases superfamily protein	0.670968	1181	-0.522518	3109
Locus_2054_Transcript_9/22	Protein TIC 20-I, chloroplastic	translocon at the inner envelope membrane of chloroplasts 20	0.77502	679	-0.42129	2911
Locus_8977_Transcript_1/5	Uncharacterized metal-dependent hydrolase YabD	TatD related DNase	-0.271081	2423	0.370013	536
Locus_4842_Transcript_2/5	Receptor-like serine/threonine-protein kinase At2g45590	Protein kinase superfamily protein	0.389854	1970	0.541428	258
Locus_18352_Transcript_1/5		Pectin lyase-like superfamily protein	0.746437	813	0.173178	1130
Locus_10232_Transcript_1/2	Leucine-rich repeat extensin-like protein 4	Leucine-rich repeat (LRR) family protein	0.579075	1522	-0.134661	2175
Locus_2762_Transcript_14/20	General transcription factor 3C polypeptide 1	B-block binding subunit of TFIIIC	0.894826	97	0.240304	903
Locus_17088_Transcript_2/3		TRP-like ion channel protein (Protein of unknown function%2C DUF599)	-0.471538	2835	0.238313	910
Locus_1237_Transcript_1/3	5-amino-6-(5-phospho-D-ribitylamino)uracil phosphatase, chloroplastic	Haloacid dehalogenase-like hydrolase (HAD) superfamily protein	-0.558663	3077	-0.144453	2204
Locus_3715_Transcript_31/39	Putative F-box/kelch-repeat protein At4g22430	LOW protein: F-box/kelch-repeat protein	-0.514096	2951	0.158961	1166
Locus_7_Transcript_10/23	DNA topoisomerase 2	topoisomerase II	0.80556	503	-0.227331	2444
Locus_18027_Transcript_1/1	Probable transcription factor KAN4	Homeodomain-like superfamily protein	0.903936	78	-0.000302304	1744
Locus_4851_Transcript_5/7	Glycolate oxidase 1	Aldolase-type TIM barrel family protein	-0.058831	2298	-0.549702	3162
Locus_23372_Transcript_2/3	L-ascorbate oxidase homolog	SKU5 similar 12	-0.476605	2848	-0.690554	3454
Locus_6838_Transcript_2/5	BTB/POZ and TAZ domain-containing protein 1	BTB and TAZ domain protein 1	-0.316524	2482	0.595269	203
Locus_6639_Transcript_4/6	Monocopper oxidase-like protein SKU5	Cupredoxin superfamily protein	0.638346	1319	-0.531603	3128
Locus_4721_Transcript_16/20	Lon protease homolog 2, peroxisomal	Plant transposase (Ptta/En/Spm family)	0.807352	493	0.227782	946
Locus_9192_Transcript_2/6	Myb-related protein 306	myb domain protein 94	-0.740775	3473	-0.416607	2901
Locus_5875_Transcript_4/4	Protein TONSOKU	tetratricopeptide repeat (TPR)-containing protein	0.725174	917	-0.020777	1812
Locus_17202_Transcript_3/3	Lariat debranching enzyme	debranching enzyme 1	0.849847	253	0.323567	655
Locus_4516_Transcript_5/7		flocculation FLO11-like protein	0.754273	780	-0.207028	2388
Locus_21538_Transcript_3/3	DNA damage-repair/toleration protein DRT100	Leucine-rich repeat (LRR) family protein	-0.413478	2665	-0.69516	3461
Locus_19198_Transcript_1/2	Transcription activator GLK1	GBF's pro-rich region-interacting factor 1	0.184338	2187	-0.453325	2976
Locus_5334_Transcript_6/6	Protein SEMI-ROLLED LEAF 2	ARM repeat superfamily protein	0.20853	2165	-0.372366	2806
Locus_5451_Transcript_1/5	Leucine carboxyl methyltransferase 1 homolog	Leucine carboxyl methyltransferase	-0.518278	2961	0.343321	604
Locus_3202_Transcript_1/3	DNA-directed RNA polymerase V subunit 7	RNA polymerase Rpb7-like%2C N-terminal domain-containing protein	0.764168	729	0.0846273	1437
Locus_10608_Transcript_18/25	Histone-lysine N-methyltransferase, H3 lysine-9 specific SUVH4	histone-lysine N-methyltransferase%2C H3 lysine-9 specific SUVH4-like protein	0.776161	675	-0.107412	2097
Locus_11635_Transcript_2/3	50S ribosomal protein L4, chloroplastic	ribosomal protein L4	0.29792	2076	-0.577694	3215
Locus_4106_Transcript_6/9		GPI-anchored adhesin-like protein	0.93163	26	-0.00082317	1746
Locus_3085_Transcript_6/16	5-amino-6-(5-phospho-D-ribitylamino)uracil phosphatase, chloroplastic	Haloacid dehalogenase-like hydrolase (HAD) superfamily protein	-0.441304	2742	-0.687548	3447
Locus_2238_Transcript_5/9	Type I inositol polyphosphate 5-phosphatase 10	DNAse I-like superfamily protein	-0.565266	3097	-0.417753	2905
Locus_3965_Transcript_70/82	Myb-related protein Hv1	myb domain protein 4	-0.636871	3288	0.321371	661
Locus_74_Transcript_162/276	CRM-domain containing factor CFM2, chloroplastic	CRM family member 2	0.698838	1045	0.282771	760
Locus_10349_Transcript_1/2	AT-hook motif nuclear-localized protein 10	AT hook motif DNA-binding family protein	0.744387	824	0.411712	456
Locus_7094_Transcript_1/6	Transcription factor RAX3	myb domain protein 84	-0.691305	3400	0.140939	1231
Locus_5246_Transcript_2/6	2,3-bisphosphoglycerate-dependent phosphoglycerate mutase	Phosphoglycerate mutase family protein	0.412427	1932	-0.15219	2221
Locus_2486_Transcript_3/15	Acid extracellular protease	Calcineurin-like metallo-phosphoesterase superfamily protein	0.681274	1141	-0.140216	2198
Locus_15733_Transcript_5/5	Protein NSP-INTERACTING KINASE 1	NSP-interacting kinase 1	0.807774	489	0.224726	959
Locus_2779_Transcript_1/4	Expansin-A13	expansin A13	0.761355	745	0.42994	415
Locus_2796_Transcript_34/50	Probable RNA-dependent RNA polymerase 4	RNA-dependent RNA polymerase family protein	0.696327	1057	0.000165799	1742
Locus_6727_Transcript_4/4	Metallothionein-like protein type 3	NADH-plastoquinone oxidoreductase subunit	0.500716	1753	-0.458262	2984
Locus_4248_Transcript_1/1	Alcohol-forming fatty acyl-CoA reductase	fatty acid reductase 4	-0.663684	3348	-0.295872	2612
Locus_7002_Transcript_1/2	Probable sulfate transporter 3.3	sulfate transporter 91	-0.204108	2366	0.716022	95
Locus_3203_Transcript_26/35	ABC transporter G family member 22	ABC-2 type transporter family protein	0.339376	2034	0.0854414	1433
Locus_2683_Transcript_32/39	SCY1-like protein 2 A	kinase family with ARM repeat domain-containing protein	0.558703	1594	-0.197368	2359
Locus_4435_Transcript_25/25	NADPH-dependent aldo-keto reductase, chloroplastic	NAD(P)-linked oxidoreductase superfamily protein	0.645511	1288	-0.0894449	2052
Locus_9862_Transcript_3/3	Pirin-like protein	RmlC-like cupins superfamily protein	-0.662906	3343	-0.482071	3036
Locus_22647_Transcript_1/1		hypothetical protein	-0.552237	3061	-0.504166	3078
Locus_6672_Transcript_2/5	Monoacylglycerol lipase	alpha/beta-Hydrolases superfamily protein	-0.588299	3166	-0.410909	2889
Locus_11767_Transcript_6/7	Protein Brevis radix-like 1	BREVIS RADIX-like 3	0.475331	1805	0.169149	1138
Locus_3217_Transcript_1/15	Pentatricopeptide repeat-containing protein At5g27270	Tetratricopeptide repeat (TPR)-like superfamily protein	0.805783	501	0.121497	1306
Locus_16082_Transcript_2/3	Bromodomain-containing protein 1	DNA-binding bromodomain-containing protein	0.768288	714	0.390237	494
Locus_15506_Transcript_9/14	Stem-specific protein TSJT1	aluminum induced protein with YGL and LRDR motifs	-0.291147	2449	0.373167	527
Locus_6045_Transcript_10/14	Probable E3 ubiquitin ligase SUD1	RING/FYVE/PHD zinc finger superfamily protein	0.627387	1359	-0.277194	2570
Locus_8233_Transcript_1/3	Retrovirus-related Pol polyprotein from transposon RE1	cysteine-rich RECEPTOR-like kinase	-0.523489	2975	0.490191	324
Locus_21017_Transcript_1/1	Elongator complex protein 3	radical SAM domain-containing protein / GCN5-related N-acetyltransferase (GNAT) family protein	0.885961	117	0.201127	1025
Locus_3293_Transcript_3/8	Uncharacterized protein C24B11.05	Haloacid dehalogenase-like hydrolase (HAD) superfamily protein	-0.339689	2520	0.497911	318
Locus_15336_Transcript_7/7	Systemin receptor SR160	Leucine-rich receptor-like protein kinase family protein	0.708796	1004	-0.400073	2865
Locus_18797_Transcript_1/1	Peptide-N4-(N-acetyl-beta-glucosaminyl)asparagine amidase A	Peptide-N4-(N-acetyl-beta-glucosaminyl)asparagine amidase A protein	0.401787	1952	-0.400152	2866
Locus_7468_Transcript_2/27	Alanine racemase	DNAJ heat shock N-terminal domain-containing protein	0.774654	683	0.302887	700
Locus_6254_Transcript_1/4	Serine carboxypeptidase-like 45	serine carboxypeptidase-like 45	0.606827	1449	0.178216	1111
Locus_5504_Transcript_3/3	Probably inactive leucine-rich repeat receptor-like protein kinase At3g28040	Leucine-rich receptor-like protein kinase family protein	0.737543	865	-0.0999976	2076
Locus_1262_Transcript_3/4	LanC-like protein GCL2	GCR2-like 2	0.742606	833	-0.0580473	1947
Locus_1623_Transcript_1/4	CDPK-related protein kinase	CDPK-related kinase	0.892204	104	0.0799487	1456
Locus_16789_Transcript_3/4	Retrovirus-related Pol polyprotein from transposon RE1	Reverse transcriptase (RNA-dependent DNA polymerase)	-0.538359	3018	0.00773423	1708
Locus_17198_Transcript_2/2	L-lactate dehydrogenase	Lactate/malate dehydrogenase family protein	0.0589433	2253	0.187406	1074
Locus_3941_Transcript_11/13	Transcription initiation factor TFIID subunit 14b	YEATS family protein	0.880141	139	-0.0211862	1814
Locus_17205_Transcript_2/8	Ribosome-binding ATPase YchF	transmembrane protein	-0.192968	2357	-0.250438	2512
Locus_3163_Transcript_8/10	Rab escort protein 1	Rab escort protein	0.776003	676	0.0146387	1685
Locus_7330_Transcript_2/2	Pantoate--beta-alanine ligase	pantoate-beta-alanine ligase	-0.722053	3451	-0.210768	2402
Locus_13851_Transcript_4/5	Glucan endo-1,3-beta-glucosidase	O-Glycosyl hydrolases family 17 protein	0.256466	2127	-0.759612	3535
Locus_10316_Transcript_1/1	Retrovirus-related Pol polyprotein from transposon RE1	cysteine-rich RECEPTOR-like kinase	0.749277	801	0.20844	1006
Locus_3565_Transcript_1/1	Patatin-like protein 6	PATATIN-like protein 6	-0.636148	3284	-0.533347	3132
Locus_5331_Transcript_2/9	Scarecrow-like protein 9	GRAS family transcription factor	0.309125	2063	-0.681321	3432
Locus_18324_Transcript_1/3	Glucan endo-1,3-beta-glucosidase 14	Glycosyl hydrolase superfamily protein	-0.0574382	2297	-0.566315	3194
Locus_9562_Transcript_3/5	Peroxidase 47	Peroxidase superfamily protein	0.239349	2144	-0.575207	3210
Locus_5929_Transcript_1/4	Nucleoprotein	hypothetical protein	0.539687	1651	-0.0772202	2014
Locus_16615_Transcript_22/31	Probable plastidic glucose transporter 1	Major facilitator superfamily protein	0.760213	752	-0.0780296	2017
Locus_15504_Transcript_3/5	Isocitrate dehydrogenase [NADP]	GPI-anchored adhesin-like protein	0.85568	231	-0.218056	2423
Locus_11578_Transcript_1/8	Scarecrow-like transcription factor PAT1	GRAS family transcription factor	0.796498	555	-0.18203	2311
Locus_21084_Transcript_1/3	L-type lectin-domain containing receptor kinase VIII.2	Concanavalin A-like lectin family protein	0.858171	219	0.0249565	1653
Locus_11080_Transcript_1/1	Probable E3 ubiquitin-protein ligase XERICO	RING/U-box superfamily protein	0.790748	585	-0.234997	2469
Locus_10889_Transcript_3/7	2-hydroxy-6-oxononadienedioate/2-hydroxy-6-oxononatrienedioate hydrolase 2	alpha/beta-Hydrolases superfamily protein	0.665989	1210	-0.237193	2477
Locus_2135_Transcript_4/16	IST1-like protein	Regulator of Vps4 activity in the MVB pathway protein	0.767935	715	-0.039993	1885
Locus_3084_Transcript_6/6	Probable xyloglucan glycosyltransferase 8	Glycosyl transferase family 2 protein	0.833494	340	-0.374414	2812
Locus_18013_Transcript_4/5	Kinesin-like protein KIN-7K, chloroplastic	Kinesin motor family protein	0.789232	598	-0.0688199	1987
Locus_6250_Transcript_3/4	Cyclin-dependent kinases regulatory subunit 1	cyclin-dependent kinase-subunit 1	0.831657	353	-0.058494	1948
Locus_5037_Transcript_6/6	Esterase CG5412	dihydrofolate reductase	-0.607553	3217	-0.404606	2874
Locus_13509_Transcript_1/1	Trypsin/chymotrypsin inhibitor	Kunitz family trypsin and protease inhibitor protein	0.296723	2078	-0.365816	2786
Locus_3749_Transcript_2/11		TIP41-like protein	0.747121	810	0.451925	382
Locus_925_Transcript_3/5	ABC transporter C family member 14	multidrug resistance-associated protein 10	0.516085	1715	-0.262777	2541
Locus_10546_Transcript_1/3		hypothetical protein	-0.602369	3203	-0.19158	2342
Locus_832_Transcript_13/17	DNA repair protein REV1	DNA-directed DNA polymerase	0.729415	901	0.219633	970
Locus_5407_Transcript_4/10	Tubby-related protein 2	hepatocyte growth factor activator%2C putative (DUF3527)	0.895466	91	-0.151826	2218
Locus_8044_Transcript_3/9	Aspartic proteinase 36	Eukaryotic aspartyl protease family protein	-0.540672	3023	-0.275263	2563
Locus_21648_Transcript_1/5	Heavy metal-associated isoprenylated plant protein 39	Copper transport protein family	-0.369185	2572	0.830631	23
Locus_21044_Transcript_5/5	Uncharacterized protein sll0005	Protein kinase superfamily protein	0.251598	2131	-0.681608	3433
Locus_4856_Transcript_1/6	N-acetylneuraminate lyase	heat-inducible transcription repressor	-0.552362	3062	-0.378237	2820
Locus_23382_Transcript_3/3		mediator of RNA polymerase II transcription subunit%2C putative (DUF3511)	0.652797	1258	-0.167303	2267
Locus_980_Transcript_12/13	Probable aldehyde dehydrogenase	aldehyde dehydrogenase 12A1	-0.579833	3139	0.33638	622
Locus_16050_Transcript_4/4	Protein SEMI-ROLLED LEAF 2	Uncharacterized protein	-0.680405	3382	-0.574056	3207
Locus_9669_Transcript_1/5	Factor of DNA methylation 3	XH/XS domain-containing protein	0.699931	1040	0.178061	1112
Locus_8280_Transcript_3/5	Protein PLASTID TRANSCRIPTIONALLY ACTIVE 10	Nucleic acid-binding%2C OB-fold-like protein	0.863277	197	0.0202527	1671
Locus_12122_Transcript_1/1	Protein RALF-like 34	ralf-like 34	0.215206	2160	-0.579781	3221
Locus_2821_Transcript_3/3	DNA-directed RNA polymerase III subunit 2	nuclear RNA polymerase C2	0.858462	216	0.105621	1359
Locus_24049_Transcript_1/1	Putative F-box/kelch-repeat protein At5g24040	F-box SKIP23-like protein (DUF295)	-0.410893	2661	0.247414	882
Locus_74_Transcript_168/276	TOM1-like protein 2	ENTH/VHS/GAT family protein	0.887196	115	0.061629	1531
Locus_9933_Transcript_2/10	Homeobox-leucine zipper protein ROC2	protodermal factor 2	-0.827663	3571	0.142801	1221
Locus_760_Transcript_1/4	Uncharacterized protein OTO1	hypothetical protein	0.790589	588	0.21849	972
Locus_18144_Transcript_2/2	Chloroplastic lipocalin	chloroplastic lipocalin	0.629319	1354	-0.45369	2977
Locus_15448_Transcript_11/16	Protein SWEETIE	HEAT repeat-containing protein	0.934629	19	0.174159	1126
Locus_8058_Transcript_1/2	Cysteine-rich receptor-like protein kinase 43	Protein kinase superfamily protein	-0.153292	2341	0.567731	227
Locus_134_Transcript_35/223	60S ribosomal protein L2, mitochondrial	Ribosomal protein L2 family	0.251219	2132	-0.322409	2690
Locus_17129_Transcript_1/1	Acyl carrier protein 4, chloroplastic	acyl carrier protein 4	0.853162	241	-0.0507	1918
Locus_20986_Transcript_2/3	Endoglucanase 24	glycosyl hydrolase 9B7	0.249904	2135	-0.814253	3563
Locus_5558_Transcript_1/1	Alcohol acyltransferase 9	HXXXD-type acyl-transferase family protein	0.807991	487	0.216455	979
Locus_8415_Transcript_4/4	Magnesium-chelatase subunit ChlD, chloroplastic	ALBINA 1	0.664986	1212	-0.0862843	2037
Locus_23307_Transcript_5/6	Formin-like protein 20	actin binding protein	0.839898	307	0.0346185	1617
Locus_16614_Transcript_1/2	Protein PNS1	Plasma-membrane choline transporter family protein	-0.739786	3471	-0.370465	2798
Locus_20814_Transcript_1/1	Mitogen-activated protein kinase kinase 2	MAP kinase kinase 2	0.669948	1187	-0.435457	2939
Locus_1549_Transcript_6/6	Rhomboid-like protein 14, mitochondrial	RHOMBOID-like protein 14	-0.619534	3246	0.537716	264
Locus_3164_Transcript_15/22	Serine/threonine-protein kinase fray2	Protein kinase superfamily protein	-0.657349	3335	0.136831	1247
Locus_470_Transcript_335/385	Protein MOR1	ARM repeat superfamily protein	0.815096	443	-0.173116	2286
Locus_20713_Transcript_4/8	Caffeoyl-CoA O-methyltransferase	S-adenosyl-L-methionine-dependent methyltransferases superfamily protein	0.0511421	2258	-0.824383	3570
Locus_9975_Transcript_1/6		transmembrane protein	-0.485944	2884	-0.622744	3311
Locus_7151_Transcript_1/1	Cytochrome P450 78A5	cytochrome P450%2C family 78%2C subfamily A%2C polypeptide 5	-0.579565	3135	-0.536551	3140
Locus_1141_Transcript_8/15	Chorismate synthase	D-tagatose-1%2C6-bisphosphate aldolase subunit	-0.295175	2455	-0.565515	3192
Locus_14862_Transcript_1/3	Adenine phosphoribosyltransferase	hypothetical protein	-0.522918	2972	-0.564985	3191
Locus_4935_Transcript_3/3	Dynein light chain LC6, flagellar outer arm	Dynein light chain type 1 family protein	0.763829	732	0.00302801	1729
Locus_9245_Transcript_1/4	Dof zinc finger protein DOF2.5	Dof-type zinc finger DNA-binding family protein	0.714227	978	-0.203187	2377
Locus_6745_Transcript_1/1	CBL-interacting protein kinase 29	formin-like protein (DUF1005)	0.306895	2067	-0.589189	3241
Locus_2174_Transcript_13/139	Lysine-specific demethylase JMJ17	transcription factor jumonji (jmjC) domain-containing protein	0.535155	1665	0.372709	530
Locus_8120_Transcript_2/3	DnaJ homolog subfamily C member 28	Tetratricopeptide repeat (TPR)-like superfamily protein	-0.178374	2348	0.233712	924
Locus_12707_Transcript_2/2	Transcription factor bHLH7	basic helix-loop-helix (bHLH) DNA-binding superfamily protein	0.823093	398	-0.172274	2283
Locus_1791_Transcript_3/11	Transcription factor TCP4	TCP family transcription factor 4	-0.45424	2785	0.616729	181
Locus_942_Transcript_2/4	Urease accessory protein F	urease accessory protein F	-0.499914	2924	0.565665	229
Locus_3027_Transcript_4/7	Nuclear pore complex protein NUP155	nucleoporin 155	0.859732	210	0.234308	923
Locus_1268_Transcript_5/6	Periplasmic nitrate reductase	NEP-interacting protein%2C putative (DUF239)	0.63961	1313	0.00615263	1715
Locus_6888_Transcript_3/7	AUGMIN subunit 3	HAUS augmin-like complex subunit	0.861724	203	-0.182628	2315
Locus_17434_Transcript_4/8	Glyceraldehyde-3-phosphate dehydrogenase, cytosolic	glyceraldehyde-3-phosphate dehydrogenase C2	0.708698	1005	-0.0396347	1882
Locus_7366_Transcript_2/4	Phosphoglucan phosphatase LSF1, chloroplastic	like SEX4 1	0.502928	1746	0.104344	1361
Locus_13144_Transcript_1/6	Probable metal-nicotianamine transporter YSL12	YELLOW STRIPE like 7	-0.679042	3380	-0.21639	2415
Locus_16567_Transcript_2/2	Methionine aminotransferase	Pyridoxal phosphate (PLP)-dependent transferases superfamily protein	0.5573	1600	-0.48067	3035
Locus_16807_Transcript_8/8	Probable sarcosine oxidase	FAD-dependent oxidoreductase family protein	-0.196213	2360	0.337962	616
Locus_21123_Transcript_3/3	Probable receptor-like serine/threonine-protein kinase At5g57670	Protein kinase superfamily protein	-0.664645	3349	0.139015	1237
Locus_935_Transcript_3/14	Glutelin type-A 2	RmlC-like cupins superfamily protein	-0.436022	2726	0.252999	858
Locus_6515_Transcript_1/2	Transcription factor DIVARICATA	Duplicated homeodomain-like superfamily protein	0.793312	568	-0.0955483	2066
Locus_9675_Transcript_1/1	DeSI-like protein At4g17486	PPPDE putative thiol peptidase family protein	0.734086	883	0.490459	322
Locus_2771_Transcript_1/4	Non-specific lipid transfer protein GPI-anchored 1	glycosylphosphatidylinositol-anchored lipid protein transfer 1	-0.78511	3539	-0.202197	2373
Locus_23707_Transcript_2/2	NAC domain-containing protein 104	xylem NAC domain 1	-0.49953	2923	0.333295	626
Locus_973_Transcript_7/11	Protein REVEILLE 8	Homeodomain-like superfamily protein	-0.804809	3559	0.225104	958
Locus_6318_Transcript_1/3	Formin-like protein 8	formin homolog 6	0.8773	147	0.239651	905
Locus_4100_Transcript_2/3	Sister-chromatid cohesion protein 3	sister-chromatid cohesion protein 3	0.764071	730	0.382787	507
Locus_762_Transcript_7/38	BTB/POZ domain-containing protein At5g03250	Phototropic-responsive NPH3 family protein	-0.520754	2969	0.0445829	1586
Locus_5145_Transcript_13/19	Protein REDUCED CHLOROPLAST COVERAGE 1	Tetratricopeptide repeat (TPR)-like superfamily protein	0.175481	2195	-0.196332	2352
Locus_7466_Transcript_6/9	Ultraviolet-B receptor UVR8	Regulator of chromosome condensation (RCC1) family protein	-0.614878	3234	0.39726	478
Locus_4185_Transcript_4/14	UDP-N-acetylglucosamine--N-acetylmuramyl-(pentapeptide) pyrophosphoryl-undecaprenol N-acetylglucosamine transferase	Profilin family protein	0.760149	754	-0.151883	2219
Locus_15649_Transcript_6/8	Putative protein phosphatase 2C-like protein 44	Protein phosphatase 2C family protein	-0.411209	2662	0.290323	733
Locus_2903_Transcript_2/7	Probable WRKY transcription factor 47	WRKY family transcription factor	-0.593405	3180	0.0293823	1638
Locus_16312_Transcript_4/5	Probable prolyl 4-hydroxylase 9	2-oxoglutarate (2OG) and Fe(II)-dependent oxygenase superfamily protein	0.664495	1213	0.0547923	1553
Locus_7173_Transcript_1/8	MADS-box transcription factor 27	AGAMOUS-like 16	-0.68451	3388	-0.361959	2775
Locus_6647_Transcript_2/2		Polyketide cyclase/dehydrase and lipid transport superfamily protein	0.686319	1118	-0.0355935	1863
Locus_17769_Transcript_3/5	Nesprin-2	hypothetical protein	0.695738	1061	0.151007	1192
Locus_11802_Transcript_3/5	Probable protein phosphatase 2C 35	Protein phosphatase 2C family protein	0.878699	144	0.0602018	1537
Locus_3609_Transcript_1/2	Calvin cycle protein CP12-3, chloroplastic	CP12 domain-containing protein 3	0.673991	1166	-0.289609	2599
Locus_6367_Transcript_2/9	Putative pumilio homolog 7, chloroplastic	pumilio 7	-0.313645	2476	0.483221	335
Locus_2435_Transcript_1/2	Stromal processing peptidase, chloroplastic	Insulinase (Peptidase family M16) family protein	0.904521	75	-0.16445	2256
Locus_21756_Transcript_1/1	Tyrosine-protein phosphatase non-receptor type 13	calcium ion binding protein	0.661978	1222	-0.578549	3217
Locus_9321_Transcript_2/4	Two-pore potassium channel 1	Outward rectifying potassium channel protein	0.684323	1126	-0.387317	2836
Locus_802_Transcript_15/15	Neutral/alkaline invertase 1, mitochondrial	Plant neutral invertase family protein	-0.510436	2946	-0.323399	2693
Locus_11236_Transcript_2/4	Protein GLUTAMINE DUMPER 2	glutamine dumper 2	0.428667	1902	-0.0966047	2068
Locus_12612_Transcript_1/5	Long chain acyl-CoA synthetase 1	AMP-dependent synthetase and ligase family protein	-0.405301	2645	0.20122	1024
Locus_6099_Transcript_14/15	Kinesin-like protein KIN-13B	ATP binding microtubule motor family protein	0.721492	936	-0.166764	2263
Locus_5375_Transcript_5/9	Cyclin-dependent kinase inhibitor 3	inhibitor/interactor with cyclin-dependent kinase	0.569694	1557	0.512126	301
Locus_308_Transcript_43/100	Probable serine/threonine-protein kinase SIS8	PAS domain-containing protein tyrosine kinase family protein	0.649884	1276	0.261879	828
Locus_16152_Transcript_7/9	Beta-glucosidase 46	beta glucosidase 46	-0.639988	3294	-0.356616	2762
Locus_12657_Transcript_1/1	Transcription factor ILI5	basic helix-loop-helix (bHLH) DNA-binding superfamily protein	-0.520688	2968	-0.143132	2202
Locus_4982_Transcript_2/5	Signal recognition particle 54 kDa protein, chloroplastic	chloroplast signal recognition particle 54 kDa subunit	0.70028	1037	0.129801	1272
Locus_16349_Transcript_5/6	Pyrophosphate-energized vacuolar membrane proton pump	Inorganic H pyrophosphatase family protein	0.300299	2073	-0.23945	2482
Locus_18326_Transcript_4/7	Protein YABBY 2	Plant-specific transcription factor YABBY family protein	-0.882992	3587	0.154253	1180
Locus_4744_Transcript_2/6	Ribosomal protein L11 methyltransferase	K-stimulated pyrophosphate-energized sodium pump protein	-0.574353	3120	0.351038	580
Locus_5014_Transcript_3/5	Protein ABA DEFICIENT 4, chloroplastic	abscisic acid (aba)-deficient 4	0.749515	800	-0.248786	2507
Locus_11592_Transcript_1/6	Two-component response regulator ARR17	response regulator 17	-0.0491513	2294	0.41451	450
Locus_10538_Transcript_1/1	Protein rof	hypothetical protein	0.894345	100	0.190218	1064
Locus_12925_Transcript_1/2	Protein PHLOEM PROTEIN 2-LIKE A5	lectin-like protein	0.783242	635	-0.290157	2601
Locus_6569_Transcript_7/15	Putative methylesterase 14, chloroplastic	methyl esterase 14	-0.18676	2352	0.735825	76
Locus_16739_Transcript_1/1	Phosphatidylserine decarboxylase proenzyme 2	phosphatidylserine decarboxylase 3	0.416083	1925	-0.641921	3353
Locus_14937_Transcript_1/1	Jacalin-related lectin 19	Mannose-binding lectin superfamily protein	0.587325	1504	-0.433231	2933
Locus_9122_Transcript_1/1	Serpin-ZX	Serine protease inhibitor (SERPIN) family protein	0.659692	1235	-0.643188	3356
Locus_4040_Transcript_1/2	Probable gamma-aminobutyrate transaminase 3, mitochondrial	Pyridoxal phosphate (PLP)-dependent transferases superfamily protein	0.841597	296	-0.110268	2101
Locus_9630_Transcript_2/8	Lipoxygenase 6, chloroplastic	PLAT/LH2 domain-containing lipoxygenase family protein	0.0648072	2247	-0.731942	3517
Locus_20502_Transcript_17/17	Eukaryotic translation initiation factor 2 subunit 3	eukaryotic translation initiation factor 2 gamma subunit	0.250311	2133	0.220864	968
Locus_2219_Transcript_8/11	Telomere length regulation protein TEL2 homolog	embryo defective 2423	-0.326971	2499	0.764279	54
Locus_24_Transcript_1104/1190		Zinc-finger domain of monoamine-oxidase A repressor R1	0.582585	1512	-0.0281244	1840
Locus_4616_Transcript_12/13	Protein NETWORKED 1B	kinase interacting (KIP1-like) family protein	0.712216	991	-0.551396	3169
Locus_12426_Transcript_4/4	Cinnamoyl-CoA reductase-like SNL6	NAD(P)-binding Rossmann-fold superfamily protein	-0.1441	2336	-0.290148	2600
Locus_2860_Transcript_7/15	Heat stress transcription factor A-2b	heat shock transcription factor A6B	0.372713	1999	0.505445	310
Locus_23273_Transcript_2/2	50S ribosomal protein L5, chloroplastic	Ribosomal L5P family protein	0.667468	1197	-0.411911	2893
Locus_11317_Transcript_1/2	Protein TIC 20-v, chloroplastic	TIC 20-v-like protein	0.203228	2169	-0.608696	3287
Locus_10373_Transcript_1/2	Actin-related protein 8	actin-related protein 8	0.81574	441	0.227738	947
Locus_275_Transcript_17/27	Serine carboxypeptidase 1	serine carboxypeptidase-like 20	-0.366936	2569	0.249227	875
Locus_18273_Transcript_1/5	Transcription factor bHLH49	basic helix-loop-helix (bHLH) DNA-binding superfamily protein	-0.316717	2483	-0.654561	3377
Locus_6333_Transcript_2/9	Kinetochore protein SPC25 homolog	kinetochore protein	0.71573	971	0.394915	486
Locus_2516_Transcript_2/4	Probable E3 ubiquitin protein ligase DRIPH	hypothetical protein	0.770937	698	0.0792968	1460
Locus_9132_Transcript_5/11	Auxin-responsive protein SAUR66	SAUR-like auxin-responsive protein family	-0.62611	3262	0.371266	531
Locus_6858_Transcript_2/6	Thaumatin-like protein 1	Pathogenesis-related thaumatin superfamily protein	-0.433651	2719	0.659208	140
Locus_9538_Transcript_2/2	Zinc finger CCCH domain-containing protein 18	CCCH-type zinc fingerfamily protein with RNA-binding domain-containing protein	-0.350755	2550	0.380036	513
Locus_3272_Transcript_1/2	S-norcoclaurine synthase 1	senescence-related gene 1	-0.431588	2713	-0.681767	3435
Locus_2118_Transcript_26/34	Transient receptor potential cation channel subfamily V member 4	arginine N-methyltransferase%2C putative (DUF688)	0.236803	2148	0.175751	1118
Locus_9032_Transcript_3/7	Floral homeotic protein APETALA 2	Integrase-type DNA-binding superfamily protein	0.587563	1503	-0.48926	3051
Locus_17110_Transcript_3/5	Mediator of RNA polymerase II transcription subunit 20	golgin	0.800737	535	0.199661	1028
Locus_19389_Transcript_1/4	Uncharacterized protein At4g14100	transferases%2C transferring glycosyl groups	0.801901	527	-0.285925	2592
Locus_10040_Transcript_3/5		transmembrane protein	0.596122	1473	-0.239679	2484
Locus_2800_Transcript_4/7	Homeobox-DDT domain protein RLT3	Homeodomain-like transcriptional regulator	0.830136	361	0.19069	1063
Locus_813_Transcript_2/7	Protein kinase STUNTED	kinase with adenine nucleotide alpha hydrolases-like domain-containing protein	0.613779	1418	-0.265801	2542
Locus_3006_Transcript_2/7	BTB/POZ domain-containing protein FBL11	ubiquitin-protein ligase	0.776864	672	0.178546	1109
Locus_11659_Transcript_1/1	Copper chaperone for superoxide dismutase, chloroplastic	copper chaperone for SOD1	-0.370112	2574	0.726218	83
Locus_17798_Transcript_3/3	Galactoside 2-alpha-L-fucosyltransferase	fucosyltransferase 1	0.688982	1105	-0.396255	2854
Locus_5596_Transcript_4/4	Serine carboxypeptidase-like 27	serine carboxypeptidase-like 27	0.630466	1349	0.0491531	1568
Locus_2484_Transcript_7/10	E3 ubiquitin-protein ligase DIS1	TRAF-like superfamily protein	0.419925	1918	0.416334	444
Locus_7269_Transcript_5/10	Serine hydroxymethyltransferase	alpha-(1%2C6)-fucosyltransferase	0.633866	1335	0.178764	1107
Locus_2425_Transcript_5/11	Beta-glucuronosyltransferase GlcAT14B	Core-2/I-branching beta-1%2C6-N-acetylglucosaminyltransferase family protein	-0.741311	3477	-0.298144	2622
Locus_12327_Transcript_3/5	Putative S-adenosyl-L-methionine-dependent methyltransferase SCO7813	Leucine carboxyl methyltransferase	-0.225699	2382	0.919815	2
Locus_804_Transcript_122/298	Ubiquitin-related modifier 1 homolog 2	Ubiquitin related modifier 1	0.605241	1458	-0.071388	1996
Locus_9188_Transcript_5/9	Protein TRM32	RB1-inducible coiled-coil protein	-0.540753	3025	0.452226	380
Locus_22114_Transcript_2/2	Probable long-chain-alcohol O-fatty-acyltransferase 4	MBOAT (membrane bound O-acyl transferase) family protein	-0.647209	3312	-0.00999589	1781
Locus_22635_Transcript_1/1	Lysine histidine transporter 1	lysine histidine transporter 1	-0.736099	3463	-0.10672	2095
Locus_3560_Transcript_5/6	N-alpha-acetyltransferase 40	Acyl-CoA N-acyltransferases (NAT) superfamily protein	-0.314408	2479	0.621278	174
Locus_3776_Transcript_4/5	Glucan endo-1,3-beta-glucosidase 8	O-Glycosyl hydrolases family 17 protein	-0.522006	2971	-0.69457	3460
Locus_10749_Transcript_3/5	D-3-phosphoglycerate dehydrogenase 3, chloroplastic	D-3-phosphoglycerate dehydrogenase	0.592425	1485	-0.313618	2671
Locus_5327_Transcript_3/4	Sphingosine N-acyltransferase LAG1	Putative membrane lipoprotein	-0.189613	2355	-0.346995	2741
Locus_2784_Transcript_1/10	Protein TOC75-3, chloroplastic	translocon at the outer envelope membrane of chloroplasts 75-III	0.717892	957	-0.0974127	2072
Locus_823_Transcript_4/51	Wax ester synthase/diacylglycerol acyltransferase 6	O-acyltransferase (WSD1-like) family protein	-0.605821	3211	-0.353733	2757
Locus_20907_Transcript_2/2	BTB/POZ domain-containing protein At3g22104	Phototropic-responsive NPH3 family protein	-0.341661	2525	0.375189	522
Locus_10056_Transcript_1/18	Probable serine/threonine-protein kinase PIX13	Protein kinase superfamily protein	0.445627	1876	-0.397732	2855
Locus_2574_Transcript_12/20	Homeobox-leucine zipper protein HOX32	Homeobox-leucine zipper family protein / lipid-binding START domain-containing protein	0.949314	6	0.123269	1300
Locus_3775_Transcript_3/3	Fanconi anemia group M protein	hypothetical protein	0.764918	726	0.360276	558
Locus_11200_Transcript_2/4	Homeobox-leucine zipper protein HAT22	Homeobox-leucine zipper protein family	0.849345	258	0.1521	1188
Locus_93_Transcript_558/850	Ribosomal RNA small subunit methyltransferase A	ABC family ABC transporter%2C putative (DUF3511)	-0.437671	2734	0.712081	100
Locus_23528_Transcript_1/1	Gibberellin-regulated protein 6	Gibberellin-regulated family protein	0.750237	798	-0.425174	2918
Locus_9622_Transcript_3/3	Protein SOB FIVE-LIKE 5	hypothetical protein	0.388481	1974	-0.380194	2824
Locus_437_Transcript_22/78	3-oxoacyl-[acyl-carrier-protein] synthase II, chloroplastic	fatty acid biosynthesis 1	-0.456838	2794	0.247249	884
Locus_24_Transcript_94/1190	CBL-interacting serine/threonine-protein kinase 21	CBL-interacting protein kinase 21	0.766619	721	0.261662	831
Locus_11463_Transcript_4/7	Penicillin-binding protein 1A	F-box family protein	0.819965	423	0.0697869	1489
Locus_9268_Transcript_3/16		ATPase E1-E2 type family protein / haloacid dehalogenase-like hydrolase family protein	-0.327919	2501	-0.77762	3543
Locus_10853_Transcript_3/4	Pectate lyase	Pectate lyase family protein	-0.473527	2840	-0.711572	3479
Locus_5621_Transcript_6/9	Increased DNA methylation 1	Acyl-CoA N-acyltransferase with RING/FYVE/PHD-type zinc finger protein	0.877983	146	0.202352	1020
Locus_1513_Transcript_25/25	Xyloglucan endotransglucosylase/hydrolase protein 2	xyloglucan endotransglucosylase/hydrolase 2	-0.579324	3134	-0.41758	2903
Locus_2242_Transcript_3/7	Inactive TPR repeat-containing thioredoxin TTL3	tetratricopetide-repeat thioredoxin-like 3	-0.405157	2644	0.177041	1114
Locus_6772_Transcript_2/8	Phospholipase A1 PLIP2, chloroplastic	alpha/beta-Hydrolases superfamily protein	-0.76975	3518	-0.0187978	1805
Locus_25_Transcript_59/59	Alpha-L-fucosidase 2	1%2C2-alpha-L-fucosidase	0.584175	1510	0.437203	403
Locus_241_Transcript_9/17	Pollen-specific protein C13	Pollen Ole e 1 allergen and extensin family protein	-0.475922	2844	-0.717857	3489
Locus_16895_Transcript_4/7	Pentatricopeptide repeat-containing protein At5g44230	Pentatricopeptide repeat (PPR) superfamily protein	0.691757	1084	-0.190101	2337
Locus_9335_Transcript_1/1	Probable aquaporin NIP5-1	NOD26-like intrinsic protein 5%3B1	0.909289	61	-0.192591	2344
Locus_15942_Transcript_2/4	Heparanase-like protein 3	glucuronidase 3	-0.449412	2766	-0.414525	2896
Locus_17915_Transcript_4/4	Retrovirus-related Pol polyprotein from transposon 297	Polynucleotidyl transferase%2C ribonuclease H-like superfamily protein	0.799163	541	-0.0942647	2060
Locus_7447_Transcript_2/2	G-type lectin S-receptor-like serine/threonine-protein kinase SD3-1	curculin-like (mannose-binding) lectin family protein / PAN domain-containing protein	0.63292	1339	0.631106	162
Locus_4079_Transcript_2/6	BEL1-like homeodomain protein 6	BEL1-like homeodomain 6	-0.328904	2502	0.862256	11
Locus_21247_Transcript_3/3	Carboxyl-terminal-processing peptidase 3, chloroplastic	Peptidase S41 family protein	-0.537843	3015	-0.0657957	1975
Locus_19991_Transcript_1/2	Early nodulin-like protein 3	early nodulin-like protein 15	0.398946	1956	-0.306834	2654
Locus_3875_Transcript_2/2	Protein STAY-GREEN homolog, chloroplastic	non-yellowing 1	-0.784311	3538	-0.428426	2924
Locus_10056_Transcript_16/18	Probable serine/threonine-protein kinase PIX13	Protein kinase superfamily protein	0.440294	1885	-0.386158	2832
Locus_132_Transcript_5/6	Protein CYSTEINE-RICH TRANSMEMBRANE MODULE 9	cysteine-rich/transmembrane domain PCC1-like protein	0.123892	2218	-0.632705	3333
Locus_1058_Transcript_3/60	PH, RCC1 and FYVE domains-containing protein 1	Regulator of chromosome condensation (RCC1) family with FYVE zinc finger domain-containing protein	0.692235	1079	-0.0930773	2059
Locus_10291_Transcript_1/1	GDSL esterase/lipase LTL1	Li-tolerant lipase 1	-0.663582	3347	0.0671465	1501
Locus_930_Transcript_7/32	50S ribosomal protein L18, chloroplastic	Ribosomal L18p/L5e family protein	0.538595	1658	-0.398646	2860
Locus_521_Transcript_49/85	Probable zinc metalloprotease EGY1, chloroplastic	Peptidase M50 family protein	0.617008	1401	0.0548114	1552
Locus_5232_Transcript_5/7	MAD2L1-binding protein	non-structural protein	-0.496644	2917	0.599164	199
Locus_18980_Transcript_1/1	Protochlorophyllide reductase, chloroplastic	protochlorophyllide oxidoreductase C	0.67065	1184	-0.16447	2257
Locus_2743_Transcript_1/2	Protein STAR1	non-intrinsic ABC protein 3	0.423059	1911	0.0878563	1426
Locus_7989_Transcript_3/5	Protein SRC2	Calcium-dependent lipid-binding (CaLB domain) family protein	0.691025	1092	-0.512742	3093
Locus_3629_Transcript_7/15	Box C/D snoRNA protein 1	HIT-type Zinc finger family protein	0.685455	1123	0.125729	1290
Locus_3401_Transcript_2/5	Protein IQ-DOMAIN 6	IQ-domain 6	0.558861	1593	0.20489	1014
Locus_1434_Transcript_1/3	Tetraketide alpha-pyrone reductase 2	NAD(P)-binding Rossmann-fold superfamily protein	-0.111445	2322	0.723287	84
Locus_537_Transcript_45/72	Tuberculostearic acid methyltransferase UfaA1	Cyclopropane-fatty-acyl-phospholipid synthase	-0.323887	2493	0.269533	807
Locus_1170_Transcript_17/20	Sulfate transporter 3.1	sulfate transporter 3%3B1	-0.523397	2974	-0.199792	2367
Locus_23520_Transcript_1/1	Agamous-like MADS-box protein MADS3	AGAMOUS-like 6	0.540965	1648	-0.163296	2251
Locus_1377_Transcript_6/12	Tetraspanin-8	tetraspanin8	-0.423832	2690	0.360598	556
Locus_21006_Transcript_1/3	Quinone oxidoreductase PIG3	oxidoreductase%2C zinc-binding dehydrogenase family protein	0.871926	165	-0.340716	2732
Locus_367_Transcript_208/236	Glucose-1-phosphate adenylyltransferase large subunit, chloroplastic/amyloplastic	ADPGLC-PPase large subunit	-0.295509	2456	0.60867	191
Locus_22581_Transcript_1/1	Membrane protein PM19L	AWPM-19-like family protein	0.661673	1226	-0.167626	2271
Locus_7949_Transcript_7/10	Glycerophosphodiester phosphodiesterase GDPDL6	SHV3-like 4	-0.491703	2906	-0.68293	3437
Locus_5970_Transcript_3/6	Receptor-like kinase TMK3	Leucine-rich repeat protein kinase family protein	-0.0881438	2311	-0.726787	3506
Locus_16670_Transcript_2/4	Mitotic spindle checkpoint protein BUBR1	Mad3/BUB1 homology region 1	0.750701	795	0.0409986	1594
Locus_284_Transcript_4/4	Transcription factor bHLH68	basic helix-loop-helix (bHLH) DNA-binding superfamily protein	0.889735	109	0.127334	1285
Locus_3451_Transcript_2/10	Rho GTPase-activating protein 7	Rho GTPase activation protein (RhoGAP) with PH domain-containing protein	0.84804	270	0.0502137	1562
Locus_6475_Transcript_3/5	Protein fantom	maternal effect embryo arrest 60	0.768658	711	-0.307917	2656
Locus_9360_Transcript_2/6	Pollen-specific protein-like At4g18596	Pollen Ole e 1 allergen and extensin family protein	0.483541	1784	-0.505484	3081
Locus_15567_Transcript_1/5	DNA replication licensing factor MCM2	minichromosome maintenance (MCM2/3/5) family protein	0.410895	1937	0.461974	369
Locus_13138_Transcript_2/2	Clathrin interactor 1	ENTH/VHS family protein	0.384864	1984	-0.0865844	2038
Locus_4871_Transcript_1/9	BTB/POZ domain and ankyrin repeat-containing protein NPR1	NPR1-like protein 3	0.797725	547	-0.339559	2730
Locus_6948_Transcript_4/4	Regulation of nuclear pre-mRNA domain-containing protein 1B	ENTH/VHS family protein	0.88283	131	0.197719	1034
Locus_11602_Transcript_7/7	Protein WHAT'S THIS FACTOR 1, chloroplastic	Ubiquitin carboxyl-terminal hydrolase family protein	0.714615	976	0.0653225	1510
Locus_2118_Transcript_16/34	DNA topoisomerase 2	topoisomerase II	0.477985	1796	-0.256839	2535
Locus_13963_Transcript_5/11	Alpha-galactosidase 1	alpha-galactosidase 1	0.0755749	2242	0.378865	518
Locus_1306_Transcript_8/63	Ribonucleoside-diphosphate reductase large subunit	ribonucleotide reductase 1	0.5243	1694	0.158528	1168
Locus_3303_Transcript_5/6	Pentatricopeptide repeat-containing protein At3g18020	Pentatricopeptide repeat (PPR) superfamily protein	0.727438	909	0.132732	1259
Locus_634_Transcript_5/45			0.844725	286	0.00213606	1735
Locus_2602_Transcript_1/5	Beta-galactosidase 8	beta-galactosidase 8	0.54218	1644	-0.539452	3142
Locus_16407_Transcript_1/2	Adenylyl-sulfate kinase 3	adenosine-5'-phosphosulfate (APS) kinase 3	-0.436686	2729	-0.470258	3010
Locus_8560_Transcript_2/6	Sec-independent protein translocase protein TATC, chloroplastic	Sec-independent periplasmic protein translocase	0.574721	1539	-0.370421	2797
Locus_3921_Transcript_1/2	Auxin-responsive protein IAA33	indole-3-acetic acid inducible 33	-0.591504	3175	-0.0378724	1872
Locus_1027_Transcript_9/12	Protein TRM32	GPI-anchored adhesin-like protein%2C putative (DUF3741)	0.589919	1493	0.527354	283
Locus_18320_Transcript_1/1	Protein trichome birefringence-like 25	TRICHOME BIREFRINGENCE-LIKE 25	0.52715	1688	0.260118	835
Locus_12924_Transcript_9/9	36.4 kDa proline-rich protein	Bifunctional inhibitor/lipid-transfer protein/seed storage 2S albumin superfamily protein	0.660914	1230	0.0998746	1375
Locus_8586_Transcript_2/2	Homeobox-leucine zipper protein HOX27	homeobox leucine zipper protein	-0.646871	3311	0.226442	949
Locus_20727_Transcript_5/5	MLP-like protein 423	MLP-like protein 423	-0.345032	2535	-0.211174	2403
Locus_4648_Transcript_5/12	eIF-2-alpha kinase GCN2	protein kinase family protein	0.911079	58	0.165965	1147
Locus_5013_Transcript_2/4	Receptor protein kinase TMK1	transmembrane kinase 1	0.792852	577	-0.406213	2877
Locus_23303_Transcript_4/4	PsbP domain-containing protein 2, chloroplastic	Photosystem II reaction center PsbP family protein	-0.347963	2544	0.53024	277
Locus_9468_Transcript_1/4	LOB domain-containing protein 38	LOB domain-containing protein 38	0.619675	1390	0.125594	1292
Locus_17358_Transcript_2/2	Amino acid transporter AVT1I	Transmembrane amino acid transporter family protein	-0.638127	3291	-0.38452	2829
Locus_21131_Transcript_1/1	Phosphoinositide phospholipase C 2	phospholipase C 2	0.490795	1771	-0.276014	2567
Locus_16018_Transcript_1/1	Probable serine/threonine-protein kinase dyrk2	Protein kinase superfamily protein	0.531633	1676	-0.130777	2164
Locus_16958_Transcript_4/5	Extracellular ribonuclease LE	Ribonuclease T2 family protein	-0.587618	3163	-0.584834	3231
Locus_4923_Transcript_2/31	Transcriptional regulator MraZ	HD domain-containing metal-dependent phosphohydrolase family protein	0.840107	305	0.0797773	1457
Locus_3221_Transcript_1/14	Sarcolemmal membrane-associated protein	sporulation-specific protein	0.870347	170	-0.354161	2758
Locus_5632_Transcript_8/8	SCAR-like protein 2	SCAR homolog 2	0.80167	528	-0.00175879	1752
Locus_7837_Transcript_12/15	Protein RST1	ARM repeat superfamily protein	0.774707	682	0.39795	477
Locus_21480_Transcript_1/1	Homeobox-leucine zipper protein ROC5	homeodomain GLABROUS 1	-0.773774	3523	0.390066	495
Locus_7515_Transcript_1/4		nucleoporin (DUF3414)	0.803109	519	0.148116	1201
Locus_16680_Transcript_1/1	BEL1-like homeodomain protein 9	POX (plant homeobox) family protein	0.827291	379	-0.27725	2571
Locus_1882_Transcript_4/4	Pheophytinase, chloroplastic	alpha/beta-Hydrolases superfamily protein	-0.470384	2831	-0.676513	3424
Locus_16998_Transcript_5/7		Leucine-rich repeat protein kinase family protein	0.731739	893	0.0238272	1658
Locus_19264_Transcript_1/4		hypothetical protein	-0.265319	2411	0.304325	698
Locus_13199_Transcript_4/4	Probable phospholipase A2 homolog 1	Phospholipase A2 family protein	-0.660668	3342	-0.0260692	1832
Locus_9385_Transcript_1/1	Leucine-rich repeat extensin-like protein 1	leucine-rich repeat/extensin 1	0.578496	1525	-0.479479	3033
Locus_17263_Transcript_1/12	Uncharacterized protein y4iM	hypothetical protein	0.861928	202	0.175817	1117
Locus_13000_Transcript_1/2	Putative peptidyl-tRNA hydrolase PTRHD1	Peptidyl-tRNA hydrolase II (PTH2) family protein	0.793718	567	0.192998	1055
Locus_21234_Transcript_2/2	Putative invertase inhibitor	Plant invertase/pectin methylesterase inhibitor superfamily protein	-0.267511	2417	0.77727	49
Locus_8033_Transcript_1/8	DNA-directed RNA polymerases IV and V subunit 2	nuclear RNA polymerase D2A	0.905822	70	-0.0764264	2012
Locus_9565_Transcript_1/5	Receptor-like protein 52	kinase family with leucine-rich repeat domain-containing protein	0.323144	2053	-0.744785	3527
Locus_278_Transcript_89/95	WPP domain-associated protein (Fragment)	myosin heavy chain-like protein	0.595427	1476	0.36754	543
Locus_21332_Transcript_3/4	Pentatricopeptide repeat-containing protein At2g37320	Tetratricopeptide repeat (TPR)-like superfamily protein	0.813661	454	-0.166897	2266
Locus_4177_Transcript_8/16	F-box/FBD/LRR-repeat protein At1g13570	F-box/RNI-like superfamily protein	0.771667	693	0.0434018	1587
Locus_3445_Transcript_2/2	DNA topoisomerase 1	ferredoxin-like protein	0.542517	1641	-0.389546	2845
Locus_4344_Transcript_1/3	Serine/threonine-protein kinase Aurora-1	ataurora1	0.449945	1867	-0.300555	2630
Locus_21065_Transcript_1/3		E3 ubiquitin-protein ligase	0.750878	793	0.225766	952
Locus_20916_Transcript_1/1	Protein DETOXIFICATION 48	MATE efflux family protein	-0.609024	3221	-0.67444	3421
Locus_6750_Transcript_3/9	Zinc finger AN1 domain-containing stress-associated protein 12	zinc finger (AN1-like) family protein	-0.331604	2505	-0.341169	2733
Locus_20068_Transcript_1/2	UDP-glycosyltransferase 92A1	UDP-Glycosyltransferase superfamily protein	0.723105	932	-0.047481	1910
Locus_9777_Transcript_1/2	Small nuclear ribonucleoprotein-associated protein N	Small nuclear ribonucleoprotein family protein	0.543681	1636	0.606254	194
Locus_7767_Transcript_4/7	Putative disease resistance protein RGA4	LRR and NB-ARC domains-containing disease resistance protein	0.770205	702	-0.254278	2524
Locus_36_Transcript_16/113	Transcription factor TGA4	TGACG motif-binding factor 4	0.299595	2074	0.0497966	1563
Locus_1503_Transcript_18/30	Protein MIZU-KUSSEI 1	pre-mRNA-splicing factor	0.828973	373	0.242452	895
Locus_1180_Transcript_12/12	Endochitinase	basic chitinase	-0.285251	2439	-0.550313	3165
Locus_5058_Transcript_7/9	Chitin-inducible gibberellin-responsive protein 1	GRAS family transcription factor	0.40659	1944	-0.038298	1873
Locus_22126_Transcript_1/2	F-box protein At5g67140	F-box/RNI-like superfamily protein	-0.614089	3231	-0.495824	3065
Locus_11638_Transcript_3/8	Probable protein phosphatase 2C 66	Protein phosphatase 2C family protein	0.568238	1564	-0.471372	3017
Locus_23211_Transcript_2/2	Probable protein S-acyltransferase 4	DHHC-type zinc finger family protein	-0.628607	3274	-0.631518	3329
Locus_21755_Transcript_7/8	Probable receptor-like protein kinase At1g80640	Protein kinase superfamily protein	0.692602	1075	-0.281324	2581
Locus_3509_Transcript_1/10	ATPase family AAA domain-containing protein FIGL1	P-loop containing nucleoside triphosphate hydrolases superfamily protein	0.466426	1825	0.299475	712
Locus_10522_Transcript_3/4	DNA damage-repair/toleration protein DRT102	DNA-damage-repair/toleration protein (DRT102)	0.384902	1983	-0.419307	2908
Locus_16336_Transcript_2/4	Nodulation receptor kinase	Protein kinase superfamily protein	0.762903	737	-0.464443	3000
Locus_3141_Transcript_3/11	Probable receptor-like protein kinase At1g49730	Protein kinase superfamily protein	0.466534	1824	-0.2756	2566
Locus_3634_Transcript_2/18	Proline-rich receptor-like protein kinase PERK13	root hair specific 10	-0.330828	2504	-0.725565	3505
Locus_8199_Transcript_9/29	Non-specific lipid transfer protein GPI-anchored 31	Bifunctional inhibitor/lipid-transfer protein/seed storage 2S albumin superfamily protein	-0.339225	2519	0.262538	826
Locus_7574_Transcript_1/5	Pyridoxal 5'-phosphate synthase PDX1-like 4	putative PDX1-like protein 4	-0.444757	2756	-0.0394949	1880
Locus_23594_Transcript_1/2	L-Ala-D/L-amino acid epimerase	cytochrome P450%2C family 77%2C subfamily A%2C polypeptide 5 pseudogene	0.595763	1474	-0.172651	2284
Locus_10678_Transcript_6/10		hypothetical protein	0.712812	988	-0.231886	2458
Locus_8085_Transcript_4/10	Meiotic recombination protein SPO11-1	Spo11/DNA topoisomerase VI%2C subunit A protein	0.476391	1801	-0.250552	2513
Locus_18228_Transcript_1/1	Formin-like protein 1	formin homology 1	0.931558	27	-0.172102	2281
Locus_12151_Transcript_1/1	Abscisic acid receptor PYR1	Polyketide cyclase/dehydrase and lipid transport superfamily protein	-0.268891	2419	0.709519	101
Locus_8196_Transcript_2/2	UDP-glucose 4-epimerase	plant/protein	-0.667584	3353	-0.134842	2176
Locus_2621_Transcript_4/5	Probable arabinose 5-phosphate isomerase	Sugar isomerase (SIS) family protein	0.358249	2012	-0.841499	3578
Locus_21491_Transcript_3/9	Ent-kaurene oxidase 2	GA requiring 3	0.729207	902	0.50255	315
Locus_20508_Transcript_1/1	Uncharacterized protein in pnlA 3'region (Fragment)	aspartate-glutamate racemase family	0.25442	2129	-0.691829	3455
Locus_23658_Transcript_1/1	RING-H2 finger protein ATL72	RING/U-box superfamily protein	-0.281014	2435	0.25255	861
Locus_1833_Transcript_18/27	Glutamate receptor 3.4	glutamate receptor 3.4	0.71764	959	-0.115216	2116
Locus_22088_Transcript_5/6	Sugar transport protein 7	sugar transporter protein 7	0.506557	1736	-0.450795	2970
Locus_1968_Transcript_5/5	Vacuole membrane protein KMS1	SNARE associated Golgi protein family	-0.565691	3101	0.126897	1288
Locus_7580_Transcript_3/14	Probable protein S-acyltransferase 22	DHHC-type zinc finger family protein	0.666454	1204	0.502905	314
Locus_12191_Transcript_6/8	Phosphoenolpyruvate carboxylase	DUF1677 family protein (DUF1677)	-0.74888	3487	-0.354243	2760
Locus_24002_Transcript_1/1	GDSL esterase/lipase At3g48460	GDSL-like Lipase/Acylhydrolase superfamily protein	-0.432662	2716	0.387952	500
Locus_7598_Transcript_7/9	GPI ethanolamine phosphate transferase 1	sulfatase and phosphatidylinositolglycan class N domain-containing protein	-0.213942	2372	-0.315195	2675
Locus_17728_Transcript_1/1	ADP-ribosylation factor 1	ADP-ribosylation factor A1B	0.85883	213	-0.281782	2582
Locus_15738_Transcript_2/4	Protein MID1-COMPLEMENTING ACTIVITY 1	PLAC8 family protein	0.810077	470	-0.057883	1945
Locus_14441_Transcript_2/2	Holliday junction ATP-dependent DNA helicase RuvB	Chalcone-flavanone isomerase family protein	0.334836	2037	-0.284678	2587
Locus_17344_Transcript_4/8	Chloroplast processing peptidase	plastidic type i signal peptidase 1	0.869481	174	-0.131918	2165
Locus_8258_Transcript_4/4	Probable LRR receptor-like serine/threonine-protein kinase At1g67720	Leucine-rich repeat (LRR) family protein	0.404178	1946	0.0930571	1407
Locus_93_Transcript_160/850	DNA ligase	microtubule-associated futsch-like protein	0.396856	1961	-0.398361	2859
Locus_11112_Transcript_3/6	bZIP transcription factor TGA10	bZIP transcription factor family protein	-0.611669	3226	0.683411	114
Locus_3578_Transcript_9/15	Probable serine/threonine-protein kinase At1g01540	Protein kinase superfamily protein	0.894906	95	-0.200046	2369
Locus_1537_Transcript_2/14		transmembrane protein	-0.310626	2472	0.720904	87
Locus_10299_Transcript_1/5	TORTIFOLIA1-like protein 2	ARM repeat superfamily protein	0.789168	599	-0.193442	2347
Locus_17843_Transcript_1/3	Cytochrome b6-f complex subunit 7 (Fragment)	cytochrome b6f complex subunit (petM)	0.458772	1845	0.095873	1395
Locus_6035_Transcript_9/45	Maltose excess protein 1-like, chloroplastic	root cap 1 (RCP1)	0.622905	1379	-0.308151	2657
Locus_633_Transcript_6/10	Endoglucanase 19	glycosyl hydrolase 9C3	0.607269	1445	0.434155	408
Locus_16547_Transcript_1/3	Protease Do-like 8, chloroplastic	Trypsin family protein with PDZ domain-containing protein	-0.798677	3554	0.249495	874
Locus_14827_Transcript_1/2	Small polypeptide DEVIL 11	ROTUNDIFOLIA like 8	0.607943	1442	-0.374462	2813
Locus_1351_Transcript_31/32	Haloacid dehalogenase-like hydrolase domain-containing protein Sgpp	Haloacid dehalogenase-like hydrolase (HAD) superfamily protein	-0.505011	2933	0.541083	259
Locus_1027_Transcript_3/12	Protein TRM32	GPI-anchored adhesin-like protein%2C putative (DUF3741)	0.62208	1381	0.519395	293
Locus_11901_Transcript_6/9	Phospholipase D zeta 1	phospholipase D P1	-0.257507	2404	-0.223216	2439
Locus_13680_Transcript_4/4	Chemocyanin	plantacyanin	0.238076	2146	0.471292	353
Locus_2036_Transcript_1/4	Ribosome maturation factor RimP	Uncharacterized protein family UPF0090	0.634146	1333	-0.335181	2719
Locus_3628_Transcript_7/8	Protein SEY1	structural maintenance of chromosomes flexible hinge domain protein	0.561321	1589	0.314614	670
Locus_8069_Transcript_3/3	Thymidylate kinase	chaperone	-0.582317	3146	0.356618	564
Locus_873_Transcript_26/26	Callose synthase 3	glucan synthase-like 12	0.924529	34	0.186549	1078
Locus_11147_Transcript_2/6	Signal peptidase complex subunit 3B	Signal peptidase subunit	-0.54879	3051	-0.0719769	1997
Locus_10026_Transcript_3/4	Oxysterol-binding protein-related protein 4B	OSBP(oxysterol binding protein)-related protein 4B	-0.641056	3299	0.360887	555
Locus_8782_Transcript_1/3	Chaperone protein dnaJ 20, chloroplastic	DNAJ-like 20	-0.563226	3089	0.312252	673
Locus_7837_Transcript_3/15	Protein RST1	ARM repeat superfamily protein	0.74244	834	0.124859	1294
Locus_6996_Transcript_2/7	4-alpha-glucanotransferase DPE1, chloroplastic/amyloplastic	disproportionating enzyme	0.880095	140	-0.205137	2380
Locus_1283_Transcript_2/6	Glutamyl-tRNA(Gln) amidotransferase subunit C, chloroplastic/mitochondrial	glutamyl-tRNA(Gln) amidotransferase subunit C	0.552312	1617	-0.00235944	1756
Locus_17720_Transcript_2/4	14 kDa proline-rich protein DC2.15	Bifunctional inhibitor/lipid-transfer protein/seed storage 2S albumin superfamily protein	-0.407355	2650	-0.745341	3528
Locus_23383_Transcript_2/2	Translation initiation factor eIF-2B subunit gamma	transferases/nucleotidyltransferase	0.76692	720	0.051599	1559
Locus_10621_Transcript_3/7	Uncharacterized protein At3g17950	transmembrane protein	-0.404911	2642	0.354804	567
Locus_4307_Transcript_5/5	AAA-ATPase ASD, mitochondrial	AAA-ATPase 1	-0.372473	2582	0.637281	156
Locus_4430_Transcript_4/4	Mannan endo-1,4-beta-mannosidase 2	Glycosyl hydrolase superfamily protein	0.551183	1619	-0.377783	2818
Locus_14491_Transcript_5/5	UDP-N-acetyl-D-mannosaminuronic acid transferase	hexose transporter	0.545859	1630	-0.0726675	1999
Locus_3556_Transcript_4/12	DNA polymerase delta subunit 3	DNA-directed DNA polymerase	0.36534	2004	0.631559	159
Locus_14066_Transcript_3/5	Probable histone H2A variant 3	histone H2A 11	0.741371	837	0.0788483	1462
Locus_4189_Transcript_2/3	Probable helicase MAGATAMA 3	P-loop containing nucleoside triphosphate hydrolases superfamily protein	0.639082	1316	0.477709	348
Locus_16262_Transcript_2/6	Probable purple acid phosphatase 20	Purple acid phosphatases superfamily protein	-0.354208	2553	-0.304207	2644
Locus_21020_Transcript_1/1	Protein BUNDLE SHEATH DEFECTIVE 2, chloroplastic	DnaJ/Hsp40 cysteine-rich domain superfamily protein	0.767393	717	0.203084	1018
Locus_18175_Transcript_5/5	Phosphonates import ATP-binding protein PhnC 1	P-loop containing nucleoside triphosphate hydrolases superfamily protein	-0.0208538	2281	0.720672	88
Locus_11115_Transcript_2/2	Phospholipase A1-IIdelta	alpha/beta-Hydrolases superfamily protein	0.504397	1741	-0.335762	2722
Locus_5282_Transcript_5/5		transmembrane protein	0.476089	1803	0.604084	197
Locus_15796_Transcript_1/1	Structural maintenance of chromosomes protein 1	Structural maintenance of chromosomes (SMC) family protein	0.797295	550	0.399349	472
Locus_521_Transcript_22/85	RNA polymerase II subunit 5-mediating protein homolog	Prefoldin chaperone subunit family protein	-0.37545	2590	0.479148	345
Locus_884_Transcript_47/65	UPF0725 protein At1g27860	hypothetical protein (DUF626)	-0.642833	3304	-0.296697	2617
Locus_19738_Transcript_1/1	Hybrid signal transduction histidine kinase K	S-adenosyl-L-methionine-dependent methyltransferases superfamily protein	-0.623039	3254	-0.613739	3299
Locus_8292_Transcript_1/1	Probable calcium-binding protein CML41	calmodulin-like 41	0.726173	914	-8.58196e-05	1743
Locus_9698_Transcript_8/19	Serine/threonine/tyrosine-protein kinase HT1	Protein kinase superfamily protein	-0.554418	3067	-0.423816	2915
Locus_3557_Transcript_3/6	Guanine nucleotide exchange factor SPIKE 1	guanyl-nucleotide exchange factors%3BGTPase binding%3BGTP binding protein	0.892561	102	0.16523	1148
Locus_7025_Transcript_1/2	Protein Daple	flocculation FLO11-like protein	0.845263	284	-0.172038	2280
Locus_367_Transcript_159/236	Probable sucrose-phosphate synthase 3	transcription initiation factor TFIID subunit%2C putative (DUF688)	0.837965	316	-0.0100868	1782
Locus_21258_Transcript_3/4	Glutathione synthetase, chloroplastic	glutathione synthetase 2	0.6963	1058	-0.360746	2773
Locus_36_Transcript_20/113	Transcription factor TGA4	TGACG motif-binding factor 4	0.831853	350	-0.0346912	1861
Locus_2135_Transcript_14/16	IST1-like protein	Regulator of Vps4 activity in the MVB pathway protein	0.659698	1234	-0.135513	2179
Locus_15868_Transcript_1/2	RNA-directed RNA polymerase	Glycosyl hydrolase family 35 protein	0.792172	580	0.254701	854
Locus_4559_Transcript_2/11	Histone deacetylase 15	histone deacetylase 15	0.934177	21	0.137158	1245
Locus_7781_Transcript_6/9	Receptor-like protein kinase At3g21340	Leucine-rich repeat protein kinase family protein	-0.594571	3185	-0.577506	3214
Locus_4685_Transcript_3/3	Fructokinase-like 2, chloroplastic	fructokinase-like protein	-0.336935	2511	-0.429967	2925
Locus_9324_Transcript_5/5	TNF receptor-associated factor family protein DDB_G0290965	TRAF-like superfamily protein	-0.234326	2387	-0.625469	3319
Locus_19287_Transcript_4/5	Probable E3 ubiquitin ligase SUD1	RING/U-box superfamily protein	0.71309	987	-0.317745	2680
Locus_4361_Transcript_11/24	Protein MEI2-like 4	MEI2-like protein 1	-0.61793	3240	-0.557725	3180
Locus_92_Transcript_21/64	ADP-ribosylation factor	ADP-ribosylation factor A1B	0.642278	1297	0.0251068	1652
Locus_15619_Transcript_5/5	Probable polygalacturonase	Pectin lyase-like superfamily protein	-0.395446	2625	-0.0777662	2016
Locus_172_Transcript_4/12	Myb-related protein P	myb domain protein 12	-0.54357	3038	0.332235	628
[truncated: 1,590 more rows]
