# Supplementary material for: Gene expression and metabolite levels converge in the thermogenic spadix of skunk cabbage
Source: Plant Physiol. 2024 Feb 6;195(2):1561–85. doi: 10.1093/plphys/kiae059 (PMC11142342; doi:10.1093/plphys/kiae059)
Supplement: kiae059_Supplementary_Data [file kiae059_supplementary_data.zip › ds5.xlsx]

## Sheet: Caption
Supplemental Data S5. Catalog of differentially expressed genes (DEGs) grouped by k-means clustering in the florets and pith tissues at various thermogenic stages of spadices in S. renifolius. This dataset presents the DEGs categorized by k-means clustering based on their expression levels, as indicated by TPM values. The identifiers Pre_F and Hot_F refer to the florets collected from pre-thermog…

## Sheet: Cluster #1
Gene ID	Description (SWISS PROT)	Description (Araport11)	Pre_F1	Pre_F2	Pre_F3	Pre_F4	Hot_F1	Hot_F2	Hot_F3	Hot_F4	Post_F1	Post_F2	Post_F3	Post_F4	Pre_P1	Pre_P2	Pre_P3	Hot_P1	Hot_P2	Hot_P3	Hot_P4	Post_P1	Post_P2	Post_P3	Post_P4
Locus_27_Transcript_25/28	Enolase	Enolase	11679.8	9854.81	11366.7	11302.9	8285.01	12211.9	8578.7	7741.7	8668.6	6978.11	8230.3	9657.96	5060.35	4512.73	8352.62	3859.03	3767.58	4246.76	4469.58	3996.03	3495.28	4697.83	5927.69
Locus_76_Transcript_24/71	Asparagine synthetase [glutamine-hydrolyzing]	glutamine-dependent asparagine synthase 1	9688.7	5811.1	15461.5	7409.43	9531.64	8163.83	4868.07	6188.39	3310.81	6280.63	6484.58	4877.92	1910.68	958.7	5875.65	1454.76	1242.23	973.808	1117.54	1675.53	2056.43	1617.07	1787.5
Locus_2126_Transcript_7/15	Ubiquinol oxidase 1, mitochondrial	alternative oxidase 1A	4519.12	5359.61	5058.49	5943.9	5166.05	5268.33	5176.9	5254.59	1128.93	1845.09	1321.5	1093.27	1015.21	948.095	2172.11	926.555	864.592	864.548	1004.45	270.479	268.382	374.568	450.263
Locus_293_Transcript_4/21	Fructose-1,6-bisphosphatase, cytosolic	Inositol monophosphatase family protein	2002.66	1824.46	1867.24	1762.4	2219.43	3388.49	2164.89	2245.74	1271.9	1485.7	1877.83	1818.22	403.63	294.673	875.864	390.449	342.107	279.091	340.39	151.17	132.685	281.53	422.909
Locus_270_Transcript_88/405	Agamous-like MADS-box protein TM6	K-box region and MADS-box transcription factor family protein	5047.28	5770.15	3351.88	3727.33	4883.77	3100.24	4137.33	4318.33	215.692	138.745	235.036	403.114	1433.75	1110.76	1525.49	453.789	378.258	380.463	500.995	45.0913	49.4555	129.063	146.824
Locus_631_Transcript_8/23	Superoxide dismutase [Mn], mitochondrial	manganese superoxide dismutase 1	1603.88	1816.08	1238.5	1317.98	1799.01	1717.58	1564.54	1533.23	1288.68	1354.14	1335.44	1262.07	783.416	704.821	851.206	781.911	796.944	801.534	902.561	729.142	785.892	855.287	909.84
Locus_192_Transcript_10/25	Agamous-like MADS-box protein MADS9	K-box region and MADS-box transcription factor family protein	1888.07	2139.28	1754.45	1712.08	1698.74	1469.21	1581.11	1513.95	130.745	143.679	213.484	360.999	946.221	802.816	1017.23	1251.49	1072.93	875.289	1257.82	176.819	102.801	337.931	487.955
Locus_527_Transcript_17/34	Acyl-coenzyme A thioesterase 2, chloroplastic	Thioesterase/thiol ester dehydrase-isomerase superfamily protein	602.539	633.832	521.831	467.806	1160.59	1350.77	779.305	784.086	419.976	316.317	611.919	660.371	203.867	150.963	256.501	281.647	257.857	192.682	248.954	92.572	62.6614	126.872	114.113
Locus_250_Transcript_9/20	MYB-like transcription factor EOBII	myb domain protein 24	1276.81	1710.11	2040.32	1766.96	1249.41	1339.33	1488.23	1465.55	980.125	1456.29	1362.49	1121.39	353.319	367.891	996.862	127.537	140.925	137.87	173.159	100.965	65.9344	193.033	331.484
Locus_2604_Transcript_3/19	Glyoxylase I 4	Lactoylglutathione lyase / glyoxalase I family protein	710.432	792.349	841.318	698.828	593.845	1098.88	674.19	720.128	375.418	475.018	497.14	370.669	131.161	100.054	401.466	58.5938	80.8885	36.9377	47.1577	7.39308	29.297	43.6499	30.5961
Locus_330_Transcript_18/23	Pyruvate dehydrogenase E1 component subunit beta-1, mitochondrial	Transketolase family protein	1080.27	1171.44	912.024	891.424	1499.62	1006.01	970.472	1036	353.073	394.017	446.41	496.756	423.148	397.866	564.004	498.386	402.52	420.39	510.95	253.984	270.307	324.451	340.885
Locus_445_Transcript_42/50	Glutamate synthase [NADH], amyloplastic	NADH-dependent glutamate synthase 1	859.766	877.757	432.934	418.615	781.354	955.702	1008.79	907.236	441.399	482.46	547.676	564.932	292.674	216.45	296.459	221.429	287.705	246.268	256.275	226.178	184.889	225.472	216.296
Locus_555_Transcript_6/24	Uncharacterized protein C24B11.05	Haloacid dehalogenase-like hydrolase (HAD) superfamily protein	1164.02	891.244	666.829	270.255	1385.92	951.79	1250.99	1486.9	375.14	433.944	343.639	315.436	284.505	201.527	355.127	189.112	129.316	170.084	207.289	117.883	135.862	55.4078	136.431
Locus_1443_Transcript_2/15	2-oxoglutarate dehydrogenase, mitochondrial	2-oxoglutarate dehydrogenase%2C E1 component	644.389	451.123	607.036	554.549	739.362	862.592	656.397	615.314	381.104	408.992	426.697	473.311	262.255	191.845	397.844	306.215	285.238	286.019	329.326	186.571	184.452	231.472	264.697
Locus_681_Transcript_58/70	Isocitrate dehydrogenase [NAD] catalytic subunit 5, mitochondrial	isocitrate dehydrogenase V	288.757	400.408	369.495	394.551	474.709	706.469	473.674	451.496	318.166	240.43	322.644	327.738	125.307	122.002	225.353	138.787	158.611	150.497	168.672	123.488	91.6574	122.807	144.207
Locus_803_Transcript_2/33	Probable 3-hydroxyisobutyrate dehydrogenase, mitochondrial	6-phosphogluconate dehydrogenase family protein	519.193	489.324	453.879	397.859	609.776	593.562	531.276	564.36	71.6148	64.226	90.5668	98.6413	310.296	240.613	330.805	247.861	204.935	234.668	294.706	59.6795	78.5774	91.3037	90.2555
Locus_349_Transcript_6/10	Dihydrolipoyl dehydrogenase 1, mitochondrial	mitochondrial lipoamide dehydrogenase 1	475.927	682.241	572.108	462.431	384.821	504.013	354.432	374.109	288.708	272.408	419.255	423.37	163.411	172.794	269.674	123.443	137.457	148.909	173.827	90.1098	104.658	139.29	189.455
Locus_804_Transcript_9/298	Homeobox protein ATH1	homeobox protein ATH1	762.384	443.513	527.769	442.502	299.434	498.408	475.596	438.233	143.136	187.051	121.346	245.606	202.422	105.138	269.961	57.2504	85.85	57.8562	73.6629	25.5435	21.6496	43.0417	56.9078
Locus_1_Transcript_5/5	Dihydrolipoyllysine-residue succinyltransferase component of 2-oxoglutarate dehydrogenase complex 2, mitochondrial	Dihydrolipoamide succinyltransferase	449.46	376.657	413.276	461.223	285.147	471.399	363.797	331.292	171.293	134.718	187.606	242.563	158.551	147.474	231.445	174.301	199.685	221.413	227.379	109.03	91.4079	143.595	193.681
Locus_7039_Transcript_1/14	Protein ELF4-LIKE 3	ELF4-like 3	444.784	320.002	432.868	433.77	502.108	434.948	558.802	655.071	100.72	172.663	271.81	222.15	319.362	286.066	380.205	114.139	100.753	101.446	119.016	197.195	196.777	227.159	289.728
Locus_1488_Transcript_18/29	Probable beta-1,3-galactosyltransferase 8	Galactosyltransferase family protein	393.318	163.132	333.37	311.933	380.266	433.974	563.28	768.533	18.2831	4.03705	13.421	22.7166	107.968	22.1577	61.188	36.1242	21.556	18.0135	14.6403	0.732317	2.64329	9.25173	0.970636
Locus_2140_Transcript_31/31	Probable methyltransferase PMT2	S-adenosyl-L-methionine-dependent methyltransferases superfamily protein	591.958	555.688	577.592	741.879	416.698	396.122	510.83	516.379	293.602	405.648	434.191	445.165	276.305	222.289	345.09	200.152	153.046	216.346	185.039	185.748	163.231	193.236	201.33
Locus_2604_Transcript_5/19	Glyoxylase I 4	Lactoylglutathione lyase / glyoxalase I family protein	248.729	323.773	364.759	228.624	178.504	348.175	234.082	279.373	130.087	149.098	243.516	162.259	69.509	50.5309	204.261	31.985	24.7074	26.0356	22.4268	10.9746	10.8634	18.6292	17.5325
Locus_2255_Transcript_17/17	Dihydrolipoyllysine-residue succinyltransferase component of 2-oxoglutarate dehydrogenase complex 1, mitochondrial	Dihydrolipoamide succinyltransferase	364.343	439.198	331.655	282.056	299.108	340.852	360.426	341.617	156.505	191.314	216.474	252.978	174.292	139.697	188.815	149.418	170.74	162.267	168.772	100.37	118.504	131.327	196.081
Locus_3965_Transcript_68/82	Myb-related protein 308	myb domain protein 4	335.157	399.893	454.433	353.082	572.855	324.724	351.358	420.573	210.374	281.863	227.02	177.557	109.552	76.5054	194.066	60.1215	54.3447	56.3054	69.2678	39.6325	48.1626	82.1373	52.9101
Locus_818_Transcript_2/17	Zinc finger protein CONSTANS-LIKE 10	B-box type zinc finger protein with CCT domain-containing protein	244.527	196.013	221.022	254.943	388.487	318.11	317.983	348.481	57.0509	44.2119	164.358	108.709	142.778	68.6525	162.681	93.4793	66.8824	70.1472	71.9203	20.6144	14.2483	67.9202	51.1228
Locus_15651_Transcript_2/3	2-methylpropanoate--CoA ligase CCL4	acyl activating enzyme 5	414.577	317.914	302.005	222.292	337.325	296.331	297.529	344.406	356.907	327.401	321.117	121.615	114.353	91.9458	136.688	87.9491	62.4161	65.3225	80.7355	105.991	83.1734	100.729	80.383
Locus_1443_Transcript_14/15	2-oxoglutarate dehydrogenase, mitochondrial	2-oxoglutarate dehydrogenase%2C E1 component	247.749	180.837	244.985	230.812	260.937	296.076	220.774	215.455	137.315	145.391	148.452	170.247	112.684	72.666	167.211	104.03	100.407	96.4057	111.825	64.2195	61.7298	77.7629	95.0546
Locus_4381_Transcript_5/12	Heavy metal-associated isoprenylated plant protein 39	Heavy metal transport/detoxification superfamily protein	99.2296	150.175	205.017	503.412	157.093	291.098	189.997	182.453	121.978	116.975	209.595	239.531	55.7946	77.4252	103.679	37.0071	73.5801	58.6425	51.3269	46.6787	82.524	81.1043	84.9016
Locus_5020_Transcript_1/1	Pyruvate dehydrogenase E1 component subunit alpha, mitochondrial	pyruvate dehydrogenase complex E1 alpha subunit	214.243	154.061	202.99	147.457	240.968	260.297	158.103	140.111	120.185	136.261	172.044	212.229	95.9245	67.1103	126.512	77.3857	76.0234	75.265	80.382	75.6511	61.2397	79.6612	106.748
Locus_877_Transcript_3/6	Citrate synthase, mitochondrial	Citrate synthase family protein	369.186	230.159	310.731	242.468	188.214	258.103	260.69	232.52	216.15	115.979	257.583	205.242	85.0446	49.5519	152.619	57.6513	70.97	80.5691	80.144	59.7981	42.2962	78.5166	89.7389
Locus_818_Transcript_11/17	Zinc finger protein CONSTANS-LIKE 10	B-box type zinc finger protein with CCT domain-containing protein	208.732	167.206	191.57	192.294	298.912	248.828	213.794	232.9	40.7772	29.8853	123.271	75.9897	120.791	57.5875	138.357	72.5414	59.0179	46.9746	43.8384	12.7178	11.8954	42.679	43.4385
Locus_3760_Transcript_10/23	Urea-proton symporter DUR3	urea-proton symporter DEGRADATION OF UREA 3 (DUR3)	231.263	117.662	163.652	197.024	226.085	221.735	133.191	158.537	46.2205	33.8917	166.326	57.4592	80.4809	47.3455	83.2014	41.9812	41.7909	31.2778	37.9998	8.29742	16.8096	39.4	35.0244
Locus_3220_Transcript_7/19	Vesicle-associated protein 2-2	vamp/synaptobrevin-associated protein 27-2	134.752	160.217	225.243	146.969	108.718	213.871	196.539	214.354	92.3038	69.5638	82.9442	68.4757	67.3623	77.2079	166.718	77.0135	87.9658	73.3955	69.0828	77.521	90.0348	75.9911	51.9004
Locus_21126_Transcript_1/2	UPF0219 protein TGAM_0461	MuDR family transposase	445.647	77.9876	281.467	174.154	584.528	208.246	235.636	308.943	79.606	174.713	280.339	126.637	139.529	82.4137	176.889	20.8942	12.591	12.8956	14.0666	31.7586	25.6643	88.721	151.992
Locus_4783_Transcript_4/16	Anthocyanidin-3-O-glucoside rhamnosyltransferase	UDP-Glycosyltransferase superfamily protein	139.143	313.523	172.912	542.856	504.322	202.042	333.533	465.256	64.6822	105.819	140.831	176.65	34.419	49.927	90.484	43.5354	51.7675	64.8776	62.9829	39.7163	21.6658	34.7648	51.3353
Locus_4518_Transcript_7/15	Uncharacterized protein At4g22758	hypothetical protein	208.447	242.366	324.335	304.347	196.858	196.073	214.485	215.057	83.2961	219.068	203.591	121.59	90.9864	90.0502	164.069	59.3331	49.3529	43.5023	38.6183	44.8459	59.8763	57.0328	57.0348
Locus_742_Transcript_8/28	Transcription factor ABORTED MICROSPORES	basic helix-loop-helix (bHLH) DNA-binding superfamily protein	335.998	209.729	291.544	222.808	232.587	186.42	220.852	239.918	15.6169	6.79746	13.3102	23.6642	108.361	31.6032	95.3234	33.4719	38.3698	20.8909	35.5864	6.33137	6.08887	11.6178	6.80589
Locus_14558_Transcript_3/3	Palmitoyltransferase AKR1	hypothetical protein	133.394	74.4765	48.3976	130.123	70.4459	186.316	26.3821	49.4817	6.14758	39.6951	55.855	69.9801	51.1658	11.1973	34.3346	8.41597	21.5359	15.4066	8.46365	15.4327	7.25914	10.14	11.9641
Locus_699_Transcript_18/24	Pleiotropic drug resistance protein 3	pleiotropic drug resistance 9	82.706	145.306	35.9252	55.9983	61.917	185.179	123.808	125.949	152.316	38.9739	81.6267	16.5254	22.3741	15.9505	31.421	9.83358	20.2105	19.4948	19.2648	5.06577	5.55442	13.7113	5.96564
Locus_830_Transcript_12/29	Protein YABBY 5	Plant-specific transcription factor YABBY family protein	243.13	185.847	202.148	174.054	214.688	167.533	121.144	158.051	62.3347	20.6737	40.4203	74.9692	37.6865	16.9493	69.5544	7.88831	6.53858	3.26094	4.29879	0.158347	0.10081	4.14377	0.734879
Locus_9245_Transcript_3/4	Dof zinc finger protein DOF5.3	TARGET OF MONOPTEROS 6	116.366	132.661	120.639	57.4419	194.409	158.599	104.969	93.1552	114.634	73.6428	103.893	137.482	48.6429	58.0672	92.3209	82.6463	93.4026	46.6322	76.4671	25.8347	27.7579	25.6256	35.7367
Locus_62_Transcript_1/18	Malate dehydrogenase, glyoxysomal	peroxisomal NAD-malate dehydrogenase 1	119.774	105.369	99.6817	115.377	189.57	150.105	97.1644	107.643	89.0218	117.758	102.881	116.128	65.6755	55.1625	67.4852	70.7797	54.2646	36.4493	39.3179	56.0695	69.1713	57.9392	48.495
Locus_15369_Transcript_1/6	Quinone oxidoreductase-like protein 2	GroES-like zinc-binding alcohol dehydrogenase family protein	80.2246	92.2313	79.6955	85.0657	121.121	146.407	107.574	112.582	81.4297	72.8093	89.0852	94.617	60.1213	67.7269	71.2352	46.4642	55.9767	46.8832	56.7022	33.1624	33.9404	61.7144	45.8977
Locus_4397_Transcript_4/4	Trans-cinnamate 4-monooxygenase	cinnamate-4-hydroxylase	214.446	117.381	207.811	232.858	160.421	146.291	163.664	181.671	42.9508	54.7281	48.6486	59.0998	125.938	193.211	98.2736	50.4674	104.871	33.6554	27.0493	64.9879	59.6877	51.3442	27.3645
Locus_15703_Transcript_6/7	Fructose-bisphosphate aldolase, chloroplastic	fructose-bisphosphate aldolase 2	173.648	155.857	147.27	80.922	142.246	145.396	152.081	152.611	48.7052	204.16	119.931	59.7642	80.5454	110.489	102.954	42.507	41.7117	33.45	35.7618	73.7815	43.6523	46.291	44.0852
Locus_2103_Transcript_5/18	Catalase isozyme 1	catalase 2	133.467	124.264	105.749	154.515	103.492	133.887	104.381	109.192	128.52	61.7429	95.7577	103.894	77.3539	92.0566	91.0736	58.3224	57.3507	43.8442	46.935	46.5273	47.534	95.4737	93.5486
Locus_1015_Transcript_3/9		transmembrane protein	146.22	208.942	42.6284	52.3287	158.873	126.797	54.904	65.074	22.7002	9.96661	29.5034	37.3348	19.3234	21.1357	17.5628	15.7608	7.71605	7.69797	6.04155	1.99462	8.19616	2.89916	4.49508
Locus_2884_Transcript_3/6	Heptahelical transmembrane protein ADIPOR1	heptahelical transmembrane protein1	140.487	119.072	120.902	179.069	108.476	118.01	111.65	132.566	40.999	71.8909	70.6151	87.0231	49.9653	18.5097	33.2859	7.70804	7.59594	7.50937	5.42969	5.92526	9.72182	6.58875	14.0294
Locus_6050_Transcript_4/19	Cinnamoyl-CoA reductase-like SNL6	NAD(P)-binding Rossmann-fold superfamily protein	87.9734	35.0797	53.6949	63.3206	101.069	116.554	86.0126	96.3926	40.3034	27.8732	57.8133	49.0192	17.6402	3.09281	21.3193	10.0278	7.85636	7.31581	10.1197	12.6581	3.12988	10.3281	15.359
Locus_2582_Transcript_18/18	Ethylene-responsive transcription factor RAP2-3	ethylene-responsive element binding protein	132.875	77.7897	83.9964	224.039	186.965	104.049	71.2748	83.2269	52.3991	95.4626	77.5247	141.897	61.6442	64.3527	67.6792	63.997	44.5067	33.9403	37.6581	50.016	77.2864	111.669	26.0246
Locus_4505_Transcript_1/8			158.75	165.858	109.534	185.104	273.28	102.777	35.3964	47.5746	6.70944	4.8933	5.62045	8.57381	12.9574	9.64631	33.9378	5.18962	2.79705	3.86883	1.8131	0.215042	1.88136	1.4409	1.84542
Locus_1637_Transcript_1/21	Cytochrome P450 90D2	cytochrome P450%2C family 90%2C subfamily D%2C polypeptide 1	130.602	107.518	103.137	163.326	106.607	100.342	165.77	168.545	21.5407	48.282	25.1907	19.0054	67.6487	42.0951	63.1428	37.1096	29.416	39.618	51.7528	11.9656	17.0874	21.2564	27.3039
Locus_4576_Transcript_16/32	Thioredoxin-like protein AAED1, chloroplastic	Thioredoxin superfamily protein	129.723	160.405	129.311	177.578	132.885	93.4252	135.672	122.397	96.255	100.56	113.497	59.5763	89.9616	101.749	104.7	72.461	46.2286	54.7386	51.3035	61.3424	59.6709	57.7581	38.9348
Locus_8140_Transcript_5/5	Triose phosphate/phosphate translocator TPT, chloroplastic	Glucose-6-phosphate/phosphate translocator-like protein	55.3642	74.9325	105.803	131.524	68.106	92.718	68.385	71.8518	28.2254	42.811	58.7242	59.5245	23.7669	28.5507	50.3489	18.7355	22.8692	6.70908	9.48941	33.9494	9.82482	33.376	16.8726
Locus_175_Transcript_121/384	Protein STRICTOSIDINE SYNTHASE-LIKE 13	Calcium-dependent phosphotriesterase superfamily protein	152.777	144.816	120.087	108.217	124.303	87.0577	96.4813	97.1227	54.5413	42.2081	31.3896	40.8107	63.293	39.0762	38.4733	29.7107	24.1312	45.3676	34.5477	14.5502	26.6655	14.4727	29.9945
Locus_3944_Transcript_16/17	Protein NRT1/ PTR FAMILY 6.1	Major facilitator superfamily protein	42.6683	45.7571	69.56	80.7167	36.0816	86.617	66.3133	49.5531	9.05728	8.25753	14.0353	32.2607	8.32937	5.96763	20.4836	12.215	11.1468	10.0425	9.91839	6.28638	9.312	8.7264	19.5761
Locus_7950_Transcript_4/10	Heterogeneous nuclear ribonucleoprotein 1	RNA-binding (RRM/RBD/RNP motifs) family protein	86.3082	95.7641	93.9927	117.97	81.1117	83.2666	94.7666	85.0146	95.6651	70.6011	93.5447	88.7513	58.7964	71.9405	62.7082	57.9013	51.9869	56.2053	48.3899	40.2823	43.3702	41.7163	47.4969
Locus_1637_Transcript_7/21	Cytochrome P450 90D2	cytochrome P450%2C family 90%2C subfamily D%2C polypeptide 1	108.6	104.919	111.371	179.183	82.9006	80.4454	113.097	133.482	31.2484	53.8551	30.6317	24.841	82.1095	60.1581	78.7507	35.1998	32.6655	37.7424	47.7207	15.0003	19.8146	28.5897	50.9775
Locus_3116_Transcript_2/19	Probable transcription factor KAN2	Homeodomain-like superfamily protein	105.581	78.166	83.1996	88.0425	95.4093	78.848	99.4649	82.2143	35.5331	62.4404	38.2581	42.3494	58.1052	62.6214	79.8099	42.339	40.2674	42.2126	50.0868	32.7556	35.6531	25.8882	58.1773
Locus_1976_Transcript_5/9	Allene oxide synthase 2	allene oxide synthase	245.98	64.8345	47.6778	66.5796	107.394	75.8426	142.604	133.448	9.3455	6.40683	15.8267	56.345	44.8795	15.6638	20.9765	17.0811	14.0196	22.5896	32.2138	1.33952	1.97313	4.56278	9.23362
Locus_5232_Transcript_2/7	5'-nucleotidase SurE	non-structural protein	81.7042	62.5788	61.6905	58.0298	85.163	71.4483	50.4161	61.8104	10.5478	18.4742	12.8329	6.67347	38.8257	40.1314	42.3106	17.7529	16.9711	20.6305	20.991	4.35728	8.74965	11.8593	9.34662
Locus_3130_Transcript_10/11	Solanidine UDP-glucose glucosyltransferase 1	UDP-glucosyl transferase 73D1	40.7894	47.8304	76.2487	99.1662	85.3779	69.2819	53.1445	54.6255	18.8867	31.5382	30.3538	84.0644	11.4806	14.3951	29.6677	33.9978	20.1823	15.4917	17.7493	4.63667	7.16067	10.965	8.66217
Locus_1259_Transcript_3/14	Ornithine carbamoyltransferase	Calcium-binding EF-hand family protein	67.8584	84.168	63.4525	51.0107	66.4964	65.194	64.9612	63.9413	58.6401	54.5145	68.3866	55.7085	51.259	52.6897	59.867	25.6482	25.7063	19.9891	28.9624	9.94708	14.5215	26.7408	31.4187
Locus_3944_Transcript_2/17	Protein NRT1/ PTR FAMILY 6.1	Major facilitator superfamily protein	29.5886	35.9768	46.6163	56.2975	28.6403	62.1499	51.3306	38.7485	6.21216	4.81585	10.8338	25.5358	7.39741	3.14568	12.2221	9.92728	8.09099	6.86634	8.24669	5.35523	8.25345	6.26996	15.5617
Locus_684_Transcript_10/21	Probable E3 ubiquitin-protein ligase XBOS34	hypothetical protein	50.594	57.2961	46.3332	51.7065	49.9646	60.6831	73.3421	79.1722	53.1193	54.2206	43.6494	38.6192	57.0531	64.7813	42.7105	19.1666	20.2874	39.212	44.9797	27.2329	23.6628	25.2921	31.0188
Locus_293_Transcript_9/21	Fructose-1,6-bisphosphatase, cytosolic	Inositol monophosphatase family protein	56.6027	83.1624	102.648	35.4526	156.62	59.4176	31.2632	38.9801	32.5362	46.0942	47.7994	42.7372	22.3254	20.0807	54.4551	25.9275	14.334	9.76771	15.8725	12.0656	6.51562	10.662	25.0062
Locus_91_Transcript_13/60	Stearoyl-[acyl-carrier-protein] 9-desaturase 1, chloroplastic	Plant stearoyl-acyl-carrier-protein desaturase family protein	115.089	95.3888	74.6081	138.298	84.6807	58.3124	139.446	161.35	26.6337	20.4224	27.3221	22.0078	31.7042	11.9426	35.0688	16.7081	7.87592	13.6501	8.4685	15.4422	11.3646	13.9933	15.3567
Locus_265_Transcript_24/28	7-deoxyloganetin glucosyltransferase	UDP-glucosyl transferase 85A3	12.6526	26.1532	47.2047	30.4838	13.7005	56.3554	12.4294	15.6893	3.47562	14.2794	12.6903	24.9072	4.62685	2.1071	10.1064	0.493375	1.20452	0.723672	0.0265473	5.17867	3.03905	0.571335	0.366345
Locus_2162_Transcript_16/24	F-box protein At2g02240	F-box family protein	66.9943	49.1422	70.1496	23.2889	68.9819	53.8195	34.2201	42.3681	26.8545	16.5812	28.3524	32.1176	31.582	18.549	51.5538	14.8809	18.1792	20.1339	18.2316	17.1107	10.7405	10.7325	14.9821
Locus_15445_Transcript_14/18	Short transmembrane mitochondrial protein 1	transmembrane protein	24.0528	69.2364	36.9598	60.0235	50.8123	51.7292	37.8983	48.5662	18.4771	13.812	11.6292	26.6156	5.71997	20.5007	15.2614	18.6347	10.485	11.6504	14.7012	6.88362	4.96157	10.1664	8.42808
Locus_16200_Transcript_1/5	Protein INVOLVED IN DE NOVO 2	XH/XS domain-containing protein	70.3366	78.5934	83.3621	64.1731	82.4283	50.5966	83.3893	82.7599	29.5205	20.5668	27.9962	25.8387	38.7879	44.2514	66.1364	18.852	26.4001	21.8259	34.4511	21.6955	28.4879	23.6302	35.6605
Locus_681_Transcript_70/70	Isocitrate dehydrogenase [NAD] catalytic subunit 5, mitochondrial	isocitrate dehydrogenase V	25.934	28.291	27.3419	30.5627	36.0546	48.1457	39.4497	36.7554	24.321	15.5736	23.3911	19.1086	9.91109	7.51177	16.3936	6.82526	6.45822	8.25626	9.19156	5.64403	3.13315	6.72073	6.36824
Locus_15975_Transcript_1/4	Phenylalanine--tRNA ligase beta subunit	golgin family A protein (DUF1664)	54.275	54.851	33.1088	46.9823	54.7025	47.9963	35.3124	44.1625	45.7744	45.9115	39.327	26.2525	27.1771	24.4819	23.2004	21.9262	22.7176	16.9834	20.8569	14.2016	22.3234	23.6787	18.2622
Locus_742_Transcript_25/28	Transcription factor ABORTED MICROSPORES	basic helix-loop-helix (bHLH) DNA-binding superfamily protein	74.5497	44.4056	57.8858	43.4307	42.0756	41.8648	37.7109	45.7752	2.24984	0.510033	2.11695	4.71339	23.5821	7.49215	26.3602	5.77535	7.49858	5.05619	5.66636	0	1.46126	2.0026	0.714848
Locus_913_Transcript_3/11	Arsenate reductase 2.2	Rhodanese/Cell cycle control phosphatase superfamily protein	44.3419	55.632	59.8398	61.8009	41.3933	40.8885	50.6371	55.2969	24.3296	29.8928	21.7901	32.9135	22.6784	21.476	35.0663	19.0884	20.1655	16.8144	21.777	10.916	15.587	17.3674	18.1351
Locus_995_Transcript_16/38	Uricase-2 isozyme 1	uricase / urate oxidase / nodulin 35	48.6717	56.6433	53.7833	39.3848	42.7937	39.3337	43.1434	38.7824	16.1085	40.5245	27.8273	34.5199	28.6637	23.2215	40.0184	19.8499	15.7989	17.8345	22.6298	6.38527	20.4297	18.8314	21.0289
Locus_10133_Transcript_3/4	Dihydroflavonol 4-reductase	dihydroflavonol 4-reductase	21.6485	39.238	48.375	29.9088	69.8853	35.8764	34.4214	54.1022	13.2847	18.0297	43.5046	26.7911	0.039835	1.02184	20.6888	0.645375	1.32547	0.333677	0.283276	12.2235	5.26634	1.08094	0.838192
Locus_6050_Transcript_6/19	Cinnamoyl-CoA reductase-like SNL6	NAD(P)-binding Rossmann-fold superfamily protein	45.5527	19.1154	25.7817	29.5846	53.3066	33.7229	31.7342	33.2098	15.5309	8.42359	16.3808	19.7064	8.05205	1.18979	10.1462	1.3145	2.31994	2.16537	2.94308	7.50546	0.257402	2.60689	6.60328
Locus_23318_Transcript_5/6	SNF1-related protein kinase regulatory subunit gamma-1	SNF1-related protein kinase regulatory subunit gamma 1	37.1588	22.5753	18.2254	22.0579	11.5915	31.3427	16.3206	16.0307	21.05	15.5467	24.8302	20.0291	15.824	11.0035	10.6154	5.18012	7.02307	5.63989	4.8173	9.17291	6.8247	28.155	7.73499
Locus_5559_Transcript_5/5	Dof zinc finger protein DOF5.3	TARGET OF MONOPTEROS 6	18.2267	29.5511	20.8243	30.1161	22.9998	31.197	30.4613	32.0346	14.0148	31.0445	19.0128	24.4893	26.9756	26.4816	22.3816	15.6476	21.0458	14.9863	22.0872	5.39868	4.01009	4.16115	10.9434
Locus_4479_Transcript_2/2	Mitogen-activated protein kinase kinase kinase 20	mitogen-activated protein kinase kinase kinase 19	23.6519	35.6316	28.445	43.3281	31.3726	29.9426	23.5981	23.4325	0	0	0	0	3.74405	3.66444	10.6619	0.392946	0.264918	0	0	0	0	0	0
Locus_7466_Transcript_1/9	Ultraviolet-B receptor UVR8	Regulator of chromosome condensation (RCC1) family protein	55.26	41.6459	31.2927	22.1972	35.7404	28.8557	29.374	35.7572	37.2913	28.4195	39.549	15.5473	27.9468	14.0669	20.3584	10.1981	13.3307	10.3209	13.1025	6.12127	11.3941	17.2855	13.2286
Locus_4420_Transcript_10/10	Transcription factor GAMYB	myb domain protein 33	33.2077	18.8915	23.2195	25.8446	27.7523	28.0719	27.6871	29.6106	15.0688	13.7891	21.382	16.199	21.2256	16.8287	31.5553	9.54673	8.83292	14.4087	13.55	4.78469	5.90801	8.95814	18.4983
Locus_9401_Transcript_1/6	Protein IQ-DOMAIN 9	IQ-domain 9	68.2378	61.9377	15.9268	45.1816	34.5012	26.6214	61.099	59.9307	19.1545	11.4013	10.9542	19.8548	27.3177	21.7095	17.3716	22.7416	14.4574	15.9127	16.6346	11.7838	14.3874	15.9793	19.0065
Locus_18341_Transcript_3/3		plant/protein	27.6733	19.2297	25.2282	28.4912	18.3019	26.5924	19.125	24.9142	11.6004	3.91194	19.2183	7.53029	18.4566	11.734	22.064	10.1183	11.7553	8.61778	9.36985	14.6175	9.05977	26.4728	9.432
Locus_15009_Transcript_5/9	Protein DETOXIFICATION 34	MATE efflux family protein	4.94001	8.3205	32.2902	25.2962	22.748	25.6861	28.9695	30.8815	11.2407	14.326	9.7042	15.8847	1.16757	6.07687	13.9239	3.53423	4.32705	3.68724	3.66794	2.99669	4.40819	1.63885	1.08358
Locus_16820_Transcript_6/6	Vacuolar protein sorting-associated protein 51 homolog	Vps51/Vps67 family (components of vesicular transport) protein	26.349	43.6851	48.1576	43.0495	56.7661	25.6127	26.7379	20.1263	31.1849	14.2497	19.9536	36.095	15.8319	21.1692	23.0228	13.7904	19.4296	12.218	10.7379	11.4103	13.0438	9.39045	3.70328
Locus_265_Transcript_9/28	7-deoxyloganetin glucosyltransferase	UDP-glucosyl transferase 85A2	21.2951	20.3213	13.9687	14.386	25.4841	25.5156	12.7607	17.3388	0.312656	35.2905	14.6792	11.459	0.464611	0.288549	2.98958	0.535572	0.59364	0.713487	1.08915	0	0.952294	0.736342	1.67129
Locus_884_Transcript_11/65	60S ribosomal protein L18a-like protein	Ribosomal protein L18ae family	62.0671	40.3807	26.1746	36.717	43.692	24.4267	34.8672	43.8849	19.8624	23.1742	33.3616	18.3205	45.5665	32.3412	17.9414	16.2575	12.0571	10.154	12.3785	15.6616	21.7594	36.4912	19.1613
Locus_18861_Transcript_5/6	Squamosa promoter-binding-like protein 8	squamosa promoter binding protein-like 8	14.4984	33.6886	10.4403	11.4995	18.9362	24.1971	15.3334	15.5134	5.19391	6.11253	3.07885	9.54407	8.53155	13.1653	8.25464	7.24329	9.90765	5.95124	8.0808	1.6055	0	0.0946438	2.99638
Locus_4892_Transcript_4/6	Translationally-controlled tumor protein homolog	transmembrane protein	22.1949	14.6597	24.3187	17.9236	37.7699	22.618	18.565	29.7505	1.77316	4.85194	6.13348	8.09045	8.69428	1.81615	4.30912	0.649635	1.03931	0.272294	0	0.123877	0.230078	0	0.487611
Locus_265_Transcript_14/28	7-deoxyloganetin glucosyltransferase	UDP-glucosyl transferase 85A2	23.5075	32.9958	19.8395	14.4379	22.5905	20.4824	16.6001	20.4018	0	45.3247	15.6429	15.4046	1.7076	0.0458945	3.59508	0	0	0.810548	1.33301	0	0.327802	0.563249	3.6714
Locus_1160_Transcript_6/16	Phosphoserine aminotransferase 1, chloroplastic	phosphoserine aminotransferase	20.1597	25.2054	18.9175	12.9795	18.7736	20.2936	23.5148	9.13582	11.9442	18.7498	9.74823	20.5247	11.5596	20.4782	23.5228	5.10875	7.81472	7.17937	10.901	13.9364	9.00941	8.58861	6.31088
Locus_6223_Transcript_6/7	Pro-Pol polyprotein	hypothetical protein (DUF1666)	9.82686	14.9429	13.0426	20.2695	7.48641	18.7132	15.8435	16.6828	9.53168	13.9027	9.78821	14.8827	4.55272	9.45962	9.30735	5.47325	2.80839	2.58651	3.09044	4.63515	8.754	7.44763	10.0164
Locus_7545_Transcript_18/18	Serine/threonine-protein kinase STY46	ACT-like protein tyrosine kinase family protein	42.8008	25.9722	26.0939	30.6193	34.9014	17.065	23.1323	30.1988	20.4247	21.6456	39.0878	14.8985	26.311	14.6242	15.3383	16.6783	15.1606	6.79957	8.16656	14.5433	16.5984	29.2906	12.4922
Locus_7655_Transcript_3/5	Ubiquinol oxidase 4, chloroplastic/chromoplastic	Alternative oxidase family protein	38.0475	32.7094	23.3343	30.9068	22.7421	16.9085	31.3039	36.3139	42.3807	24.0043	22.71	19.9345	16.7617	15.6879	16.6643	8.44558	7.86642	11.8559	13.7978	7.1659	7.72286	8.70935	6.56593
Locus_20961_Transcript_8/8	Nuclear envelope-associated protein 2	myosin heavy chain%2C cardiac protein	16.2135	20.6804	25.3492	19.2607	12.5439	16.3619	18.2786	29.1404	13.0554	19.49	12.9199	15.6847	18.829	10.9995	11.2798	15.7805	8.10713	18.8823	18.7245	3.84824	10.8985	6.27727	5.45158
Locus_6687_Transcript_2/11	Transketolase	GPI-anchored adhesin-like protein%2C putative (DUF936)	15.7893	16.6492	14.9177	13.9819	17.4416	15.6587	14.7011	16.7388	11.8839	12.1829	12.6472	10.17	11.1423	13.8429	11.7045	8.96136	8.46279	7.18847	7.6584	5.93193	7.00363	7.42919	7.48618
Locus_973_Transcript_8/11	Protein REVEILLE 8	Homeodomain-like superfamily protein	15.6386	13.598	17.0069	21.7764	12.2686	14.962	19.1097	18.2089	5.83179	11.7185	23.0378	11.4266	5.44722	2.86262	10.9709	2.2577	3.04536	5.67365	4.18961	1.08151	2.15108	3.29658	2.80694
Locus_312_Transcript_32/34	Kinesin-like protein KIN-7F	ATP binding microtubule motor family protein	31.5288	5.44024	6.32303	10.5048	0	14.5742	20.8731	14.698	0.251032	0.603143	0.276626	0.803466	9.8429	0.643622	2.34041	0.0726888	0.146145	0	0	0	0	0	0
Locus_6712_Transcript_1/3	Protein STRICTOSIDINE SYNTHASE-LIKE 6	Calcium-dependent phosphotriesterase superfamily protein	28.05	5.76471	2.43633	2.77742	14.4436	14.4415	10.9509	18.8529	1.47303	9.80249	11.5861	6.55511	7.53602	1.52672	3.71374	3.84041	2.51454	1.69134	3.18033	3.05155	1.21318	2.69249	0.576107
Locus_5394_Transcript_11/15	ACT domain-containing protein ACR4	ACT domain repeat 4	16.6949	23.7564	10.2799	5.60229	10.8884	12.9751	9.0083	13.4839	5.40848	4.66313	8.18148	14.5034	4.6006	5.88914	8.41116	3.98765	5.18669	3.6687	3.54808	1.01301	2.04337	6.54014	4.9757
Locus_10133_Transcript_1/4	Dihydroflavonol 4-reductase	dihydroflavonol 4-reductase	5.45791	9.1525	11.7167	10.14	17.6458	12.739	11.0266	17.777	3.97489	5.03775	14.8234	9.91277	0	0	3.46824	0	0.0343212	0	0	4.07333	1.29031	0.0137059	0
Locus_17033_Transcript_4/5	E3 ubiquitin-protein ligase At4g11680	RING/U-box superfamily protein	10.3601	4.70397	6.29226	6.90181	7.38753	12.5434	5.42182	6.17227	0	0	0	0	3.48606	1.52959	1.08157	0	0	0	0	0	0	0	0
Locus_2481_Transcript_3/4	Protein ECERIFERUM 2	HXXXD-type acyl-transferase family protein	17.7085	11.6396	16.1468	7.66269	18.435	12.0827	8.67278	20.4096	4.66723	14.7093	10.6435	16.926	10.4367	2.92955	2.86221	11.4186	2.25801	0.557637	0.183422	0	1.10833	1.32608	1.90932
Locus_877_Transcript_5/6	Citrate synthase, mitochondrial	Citrate synthase family protein	9.9099	4.15599	8.10938	3.83125	10.3077	11.7946	12.3015	8.87124	7.79715	4.39037	8.31694	6.42264	1.19661	0.246879	5.37745	0.498187	1.2402	2.06055	1.36478	0.10552	0.353562	1.30833	1.11544
Locus_7002_Transcript_1/2	Probable sulfate transporter 3.3	sulfate transporter 91	59.4841	19.8695	23.9041	6.66946	18.2335	11.2463	28.9296	25.0915	2.67231	0.136485	3.08505	2.69956	14.2227	7.23892	12.5396	4.55573	6.84564	7.99667	6.59812	0.902962	1.96238	1.38145	0.965484
Locus_980_Transcript_12/13	Probable aldehyde dehydrogenase	aldehyde dehydrogenase 12A1	14.2876	14.1809	11.6351	13.8619	14.9346	10.5272	21.2822	21.7941	14.1182	17.9201	11.4437	13.2573	9.01421	13.034	16.9869	7.4124	7.57178	7.58347	9.29784	5.08487	6.52591	10.9597	8.25582
Locus_973_Transcript_7/11	Protein REVEILLE 8	Homeodomain-like superfamily protein	7.53501	5.03237	6.79209	9.89915	3.80046	9.90756	10.6628	7.75745	5.17825	6.36855	9.44115	6.31023	0.169073	0.374706	2.522	3.15897	1.05767	2.39049	1.32815	0	1.21904	0.938324	1.51606
Locus_7466_Transcript_6/9	Ultraviolet-B receptor UVR8	Regulator of chromosome condensation (RCC1) family protein	16.3537	12.4934	8.65829	5.66316	14.5654	9.84469	9.31805	9.70379	10.5822	8.14319	11.9579	4.28291	8.7529	4.48617	5.69321	3.87914	3.07698	2.21056	3.98091	1.93046	3.50987	5.80094	4.11914
Locus_4744_Transcript_2/6	Ribosomal protein L11 methyltransferase	K-stimulated pyrophosphate-energized sodium pump protein	11.3228	6.64698	11.8003	12.9032	7.97924	9.45571	18.4974	19.9187	11.4634	10.4693	6.92122	10.5633	5.98273	4.55837	5.52072	6.05533	5.23005	7.99355	7.52396	1.52506	2.86764	1.99687	4.67274
Locus_9132_Transcript_5/11	Auxin-responsive protein SAUR66	SAUR-like auxin-responsive protein family	17.0129	27.6151	10.8046	8.89416	9.39297	9.15711	18.6347	19.6539	8.18535	7.55478	15.0801	21.898	8.49188	3.26471	9.79898	5.32396	4.22997	4.23159	3.1836	2.37305	1.17113	2.31665	1.23726
Locus_20907_Transcript_2/2	BTB/POZ domain-containing protein At3g22104	Phototropic-responsive NPH3 family protein	8.06428	6.66312	5.87574	6.82798	10.9708	8.90263	10.7697	8.03331	6.1017	0.65828	10.633	6.28445	8.81468	6.51805	8.32072	1.46403	4.95212	5.3084	4.28118	1.48781	0.952178	7.60439	9.29107
Locus_93_Transcript_558/850	Ribosomal RNA small subunit methyltransferase A	ABC family ABC transporter%2C putative (DUF3511)	21.2077	13.1707	10.5631	10.5538	12.8818	8.83072	11.1204	12.122	4.57022	8.73877	5.51537	7.77102	10.5028	6.53845	6.5601	4.2829	3.3633	5.58049	4.78512	2.14876	3.2785	3.545	5.41447
Locus_5232_Transcript_5/7	MAD2L1-binding protein	non-structural protein	4.67923	3.25643	2.74538	2.15625	7.13833	8.42224	6.4325	5.86609	0.217034	0.914265	0.510947	0	0.356012	1.73512	1.8511	0.278456	0.326801	0.79042	0.729107	0.996989	0	0.127653	0.0993086
Locus_21480_Transcript_1/1	Homeobox-leucine zipper protein ROC5	homeodomain GLABROUS 1	8.67173	8.00719	9.88547	15.0267	8.06977	7.79575	7.24136	7.81056	3.92653	4.77872	8.44786	13.2322	2.14107	1.71045	4.4294	0.655643	0.997467	0.292128	0.942307	0	0	0.326154	2.12388
Locus_12151_Transcript_1/1	Abscisic acid receptor PYR1	Polyketide cyclase/dehydrase and lipid transport superfamily protein	5.22196	3.07801	5.99684	6.79359	7.09226	7.45887	7.12112	5.41402	1.63882	1.00532	1.16242	2.16855	2.18379	6.32956	2.33135	2.7345	1.76145	1.60366	4.64933	0.422784	2.30392	1.59958	1.75245
Locus_11112_Transcript_3/6	bZIP transcription factor TGA10	bZIP transcription factor family protein	5.40039	5.89249	8.10743	10.0818	6.5222	7.30104	9.32166	10.927	0.141495	1.26911	0.95494	2.86314	1.87659	0	1.59672	0	0	0	0	0	0	0	0
Locus_1537_Transcript_2/14		transmembrane protein	34.5457	21.4436	17.3705	17.2402	30.5423	7.29525	10.0228	18.1472	0	0	0	0	9.26078	3.05946	2.76818	1.33978	2.50383	1.92169	1.21638	3.37183	12.809	3.52045	0.799476
Locus_17899_Transcript_3/5	Probable ADP,ATP carrier protein At5g56450	Mitochondrial substrate carrier family protein	5.7435	8.71967	7.0426	7.06443	7.36948	6.66354	6.47954	8.9031	4.05661	3.97082	3.71286	4.64933	4.59275	5.19812	6.27035	2.34286	2.51263	3.16264	3.01994	2.26035	3.26694	3.12265	2.94207
Locus_6632_Transcript_3/9	Transcription factor LG2	bZIP transcription factor family protein	15.7996	9.52545	14.2236	11.6937	9.83626	5.62052	8.75334	10.5765	0	0	0	0.403618	5.65921	0	2.14462	0	0	0	0	0	0	0	0
Locus_3411_Transcript_4/19	Putative disease resistance protein RGA3	NB-ARC domain-containing disease resistance protein	12.1487	6.18362	23.2846	22.3138	16.3822	5.24286	27.6846	29.1458	0.254138	0.548532	0.203719	1.54084	4.4019	1.7291	4.87148	3.23797	2.48898	0.967524	1.83237	0	0.119206	1.05166	0.537734
Locus_1976_Transcript_9/9	Allene oxide synthase 2	allene oxide synthase	30.2478	7.56501	4.22037	6.05069	10.8445	5.17385	11.5246	12.6385	0	0	0	3.96084	6.62205	0.718106	0.90075	2.83726	0.24027	1.28074	2.90675	0	0	0	0
Locus_16992_Transcript_1/1	GATA transcription factor 21	GATA type zinc finger transcription factor family protein	3.6664	4.56511	2.55334	1.98446	4.78587	4.06407	5.0438	4.90605	0.648816	0.769145	0.623228	0	1.6544	3.8836	1.7232	0.519799	0	0	0.21869	0	0	0.528268	0
Locus_1637_Transcript_11/21	Cytochrome P450 90D2	cytochrome P450%2C family 90%2C subfamily D%2C polypeptide 1	6.90246	7.06978	6.19492	13.9007	5.62791	3.66806	10.7047	8.02659	0.023244	3.73522	0.623406	0.24716	3.63333	2.6377	3.8776	1.88931	0.515429	1.40711	2.4574	0	0	0	0
Locus_22381_Transcript_1/1	RING-H2 finger protein ATL67	RING/U-box superfamily protein	3.16196	5.8079	3.15557	7.82995	6.05591	3.19935	2.2381	3.68187	4.01412	4.20941	3.68386	3.06105	2.09319	4.44128	1.64447	2.75673	1.08864	2.12736	1.79295	0	2.11808	0.228207	0.740412
Locus_192_Transcript_25/25	Floral homeotic protein PMADS 2	K-box region and MADS-box transcription factor family protein	4.97643	4.1361	7.39413	5.59466	4.8685	2.75509	5.9367	6.07257	0	0.102592	0.14444	0	4.12837	3.18907	4.84688	1.53721	0.388578	0.881131	2.50617	0.353289	0	1.81253	1.29076
Locus_22527_Transcript_3/3	Dihydroorotase	Cupredoxin superfamily protein	15.6935	4.75151	6.9305	6.68861	9.15583	2.54773	6.18105	7.75126	0	0	0	0	6.73075	2.7113	4.3927	0	0.146951	0.27386	0.839661	0	0	0	0
Locus_1861_Transcript_1/6	Protein ZINC INDUCED FACILITATOR-LIKE 1	zinc induced facilitator-like 1	4.6014	3.24536	3.3157	5.09332	3.88943	2.49825	4.31087	4.91586	3.15417	1.74174	3.21495	2.47275	1.53152	1.17932	1.62802	0.106283	0.550782	0.7803	0.791889	0	0	0.558844	0
Locus_14010_Transcript_1/5		DUF1499 family protein	2.93014	1.73617	2.15175	2.45847	1.95594	2.49798	2.40208	3.20728	1.40372	1.16054	2.12498	0.510591	1.83495	4.11535	2.48979	0.199687	1.07301	0.767701	0.684653	1.10614	1.71203	1.41607	1.63141
Locus_6402_Transcript_1/1	F-box protein At1g67340	HCP-like superfamily protein with MYND-type zinc finger	2.36498	3.22172	4.1658	4.67493	3.5922	1.24067	5.47434	4.97261	3.75578	1.24735	2.40915	6.13624	0.306606	0.180867	1.28034	2.80855	0.341051	1.00043	0.0558056	1.10049	1.87372	1.35194	1.56643
Locus_16108_Transcript_5/5	Protein GAST1	Gibberellin-regulated family protein	5.90722	3.80088	4.89959	3.31903	3.23222	0.702082	2.91167	4.72645	3.06565	1.20925	2.10111	0	1.21861	0	0.858896	0	0	0	0	0	0	0	0
Locus_5512_Transcript_8/8	Protein NPGR1	no pollen germination related 1	3.90605	2.15246	2.61929	3.5346	3.47588	0.353739	1.57099	6.11601	0.433775	0	0	0	1.22204	0.477841	0	0.582697	0.350364	0.114846	0.363823	0	0	0.114484	0

## Sheet: Cluster #2
Gene ID	Description (SWISS PROT)	Description (Araport11)	Pre_F1	Pre_F2	Pre_F3	Pre_F4	Hot_F1	Hot_F2	Hot_F3	Hot_F4	Post_F1	Post_F2	Post_F3	Post_F4	Pre_P1	Pre_P2	Pre_P3	Hot_P1	Hot_P2	Hot_P3	Hot_P4	Post_P1	Post_P2	Post_P3	Post_P4
Locus_261_Transcript_159/172	Heat shock 70 kDa protein 1	heat shock cognate protein 70-1	1779.53	2448.69	1834.17	1814.13	1661.79	1772.55	1777.9	1551.18	851.153	1088.01	1792.37	2957.98	1996.85	2120.59	1629.25	4472.12	4731.53	3387.98	3828.55	930.38	939.016	1305.49	1855.08
Locus_469_Transcript_1/16	60S ribosomal protein L19-1	Ribosomal protein L19e family protein	985.559	942.458	910.741	752.22	984.346	912.425	1014.79	1080.42	787.86	663.496	545.611	558.722	1346.88	1220.18	1185.12	2721.22	2488.02	2189.22	2307.45	848.93	990.492	1099.22	861.088
Locus_150_Transcript_4/29	Ubiquitin-conjugating enzyme E2-17 kDa	ubiquitin-conjugating enzyme 28	912.576	557.49	555.238	617.983	690.831	804.964	697.57	776.266	587.789	556.466	629.675	605.57	2162.37	726.762	711.781	1920.33	2200.78	1652.84	1960.56	717.757	1111.69	1095.37	1119.08
Locus_607_Transcript_7/28	Alanine--tRNA ligase, mitochondrial	transmembrane protein	397.333	330.308	440.824	408.97	731.994	692.429	1097.03	1357.1	1144.02	967.436	978.786	746.292	1082.71	881.661	777.191	1811.06	2452.68	2417.1	2346.36	677.999	1231.34	1097.31	1086.52
Locus_1981_Transcript_15/25	Polyubiquitin (Fragment)	polyubiquitin 10	528.325	436.615	309.374	395.237	677.031	683.516	783.792	908.185	473.881	397.619	825.973	592.418	935.608	972.042	585.243	2082.19	1531.29	1308.23	1620.1	388.02	394.243	530.579	392.614
Locus_685_Transcript_34/34	Eukaryotic initiation factor 4A-15	eukaryotic translation initiation factor 4A1	650.753	665.594	537.786	687.822	664.681	641.613	697.759	686.176	749.755	588.733	578.404	576.684	715.974	759.928	588.332	1868.1	1555.31	1422.66	1485.17	667.726	721.938	763.947	819.399
Locus_261_Transcript_141/172	Heat shock 70 kDa protein 2	Heat shock protein 70 (Hsp 70) family protein	491.184	497.819	497.952	363.033	547.502	614.221	617.308	548.03	253.573	319.939	462.76	749.616	1285.38	1471.33	771.555	2706.57	2739.92	1756.4	2234.86	394.983	453.758	547.714	838.785
Locus_2207_Transcript_7/9	ABC transporter F family member 1	ABC transporter family protein	453.837	436.966	395.108	505.4	713.843	594.177	799.568	858.357	415.191	360.636	406.109	476.047	1014.82	893.761	566.647	1653.22	1426.9	1715.54	2103.84	475.456	692.465	685.811	865.32
Locus_4562_Transcript_8/8	60S ribosomal protein L34	Ribosomal protein L34e superfamily protein	268.873	249.76	168.641	245.397	274.905	376.556	319.9	333.355	202.042	106.981	157.395	226.767	339.811	276.301	179.863	1180.89	1297.7	1101.26	1021.57	191.27	234.539	279.653	333.283
Locus_2697_Transcript_6/7	Translationally-controlled tumor protein homolog	translationally controlled tumor protein	147.845	139.478	146.148	128.646	357.768	343.878	400.647	460.673	179.316	213.15	213.955	233.281	178.266	245.156	185.478	834.184	781.992	851.297	826.427	155.141	370.46	300.736	457.639
Locus_4366_Transcript_1/4	THO complex subunit 4A	RNA-binding (RRM/RBD/RNP motifs) family protein	335.385	274.614	217.271	286.617	249.537	229.283	349.845	344.834	191.301	129.036	141.012	176.561	674.898	541.991	340.263	951.568	907.522	884.203	938.179	207.771	208.268	240.419	349.07
Locus_3364_Transcript_3/9	RanBP2-type zinc finger protein At1g67325	Ran BP2/NZF zinc finger-like superfamily protein	210.591	170.401	155.282	163.779	174.067	175.962	191.932	212.46	163.715	99.9294	119.044	95.5472	378.683	326.291	250.57	541.908	550.579	449.931	535.054	144.88	181.759	179.476	188.794
Locus_15648_Transcript_9/9	UTP--glucose-1-phosphate uridylyltransferase	UDP-glucose pyrophosphorylase 2	160.255	144.288	136.046	98.7336	188.938	144.276	166.038	164.901	118.165	148.114	139.861	70.5995	193.339	180.503	152.17	580.186	397.15	407.828	413.672	225.463	253.833	257.214	135.075
Locus_522_Transcript_35/198	Histone H4	Histone superfamily protein	315.76	75.0141	175.476	78.4402	105.697	136.784	263.827	130.89	78.146	75.4956	147.788	81.2806	219.364	173.913	111.834	269.146	456.025	629.268	510.537	140.63	147.009	258.214	154.906
Locus_16122_Transcript_1/3	RAN GTPase-activating protein 2	RAN GTPase activating protein 2	158.273	132.865	111.577	128.508	128.083	135.658	194.645	165.891	81.8378	143.306	112.058	92.2784	191.493	193.346	167.216	364.958	312.722	454.554	428.376	105.79	121.655	127.635	173.22
Locus_8090_Transcript_1/2	Ribosome biogenesis protein NOP53	Nop53 protein	102.027	97.2749	134.265	85.3171	181.124	135.149	144.43	153.614	79.8927	43.5337	77.9256	69.7545	219.786	261.643	240.037	653.361	596.539	488.902	585.635	88.2665	108.874	179.181	165.218
Locus_6046_Transcript_14/14	Uncharacterized membrane protein At1g16860	Ubiquitin-specific protease family C19-related protein	59.9126	32.1976	55.9353	65.7661	67.3299	104.262	126.251	114.637	69.083	42.5671	44.592	49.3411	127.121	118.525	118.112	143.988	143.953	177.404	145.501	68.1449	65.8264	63.9803	59.7646
Locus_15455_Transcript_3/3	Probable methyltransferase PMT2	S-adenosyl-L-methionine-dependent methyltransferases superfamily protein	146.844	86.7816	100.193	139.308	87.9838	97.3944	131.31	124.448	111.719	78.9638	80.8874	56.1393	217.996	154.34	145.096	278.528	315.856	246.409	225.977	155.512	180.448	199.943	73.3615
Locus_1728_Transcript_5/10	Peptidyl-prolyl cis-trans isomerase 1	rotamase cyclophilin 2	68.7391	44.6097	47.7256	48.8119	77.1128	91.8403	135.805	126.638	114.539	40.0194	53.3178	36.8082	136.826	101.266	88.9243	149.054	140.279	177.366	172.461	56.9822	56.4127	64.0095	53.7231
Locus_667_Transcript_2/2	40S ribosomal protein S5 (Fragment)	ribosomal protein 5B	66.7434	50.8448	55.7423	67.1685	43.9337	83.1061	85.8839	77.6149	65.3147	39.3239	39.575	47.3811	85.6986	57.4468	66.4093	224.373	273.435	204.136	208.994	55.621	56.9243	60.1977	60.1213
Locus_763_Transcript_1/8	40S ribosomal protein S24-2	Ribosomal protein S24e family protein	85.3836	99.9253	91.1008	65.309	104.357	75.6721	136.975	108.849	94.7992	44.572	38.9048	52.3611	113.806	122.238	99.7019	272.252	146.704	228.592	227.912	73.7072	73.1016	85.3573	75.5157
Locus_8831_Transcript_15/23	Uncharacterized WD repeat-containing protein C3H5.08c	Transducin/WD40 repeat-like superfamily protein	91.769	61.6397	102.085	80.8631	79.0336	67.6484	94.1355	103.425	60.9315	43.7699	67.1862	82.64	164.627	138.809	133.959	492.468	303.969	370.778	436.289	128.8	174.351	176.732	147.315
Locus_3955_Transcript_5/6	Phosphoacetylglucosamine mutase	phosphoglucosamine mutase-like protein	52.6956	37.5962	41.9561	58.0812	49.1946	60.7708	63.4614	68.3323	58.6974	61.0512	36.5694	34.649	79.444	78.8398	56.9629	193.359	136.791	112.639	127.401	56.9015	66.6904	55.4986	59.9583
Locus_1116_Transcript_1/7	Multiple organellar RNA editing factor 2, chloroplastic	plastid developmental protein DAG	46.4269	39.2584	41.1844	35.7893	62.7248	51.5814	71.0405	63.612	72.7153	32.5589	25.3289	34.4392	88.5392	88.3183	69.913	166.525	118.912	120.984	118.452	71.0161	61.1194	52.76	61.4057
Locus_1771_Transcript_36/47	Protein SUPPRESSOR OF GENE SILENCING 3	XS domain-containing protein / XS zinc finger domain-containing protein-like protein	6.96651	9.26375	9.34742	9.82707	19.5247	49.8677	65.2353	34.3299	23.9759	15.4619	11.0076	23.6088	21.9653	30.7358	15.214	65.6443	46.4546	32.2515	54.0216	13.1533	19.0528	14.8435	14.9167
Locus_936_Transcript_3/19	tRNA 2'-phosphotransferase 1	RNA 2'-phosphotransferase%2C Tpt1 / KptA family	38.8725	36.09	34.0606	29.4998	82.0348	49.5453	56.6897	68.9718	62.175	49.2796	31.3176	49.5815	67.6983	56.6179	41.8489	166.747	149.866	121.409	119.014	44.797	75.3346	41.3925	86.2995
Locus_1981_Transcript_23/25	Polyubiquitin 4	ubiquitin 4	48.3874	35.6837	33.2213	41.1049	50.8343	48.8987	69.2547	76.3137	43.1655	34.3267	72.4339	45.0085	84.8336	89.9472	65.6866	183.614	106.641	97.5338	131.865	36.1477	40.8694	49.8008	29.0243
Locus_2551_Transcript_3/6	Transcription factor MYB59	myb domain protein 48	27.8013	24.7471	47.9006	32.8603	29.6599	48.5754	34.2436	38.7454	23.0403	10.6184	13.7315	20.8173	36.9873	58.2275	49.4252	143.353	167.239	88.0252	125.889	12.6487	21.7766	16.5827	21.2536
Locus_2796_Transcript_33/50	Probable RNA-dependent RNA polymerase 4	RNA-dependent RNA polymerase family protein	16.1663	12.2451	14.2567	29.8223	53.0918	41.7039	68.7027	59.9949	16.9469	4.04141	9.82769	8.57797	47.8391	31.3804	30.8888	245.744	169.111	217.806	293.714	20.3494	16.8848	26.1128	22.7052
Locus_2734_Transcript_52/54	Squamosa promoter-binding-like protein 6	squamosa promoter binding protein-like 1	46.1282	46.5673	37.638	44.7823	47.2812	39.8621	50.7414	51.1779	42.521	41.5421	44.7332	21.8335	79.28	91.7642	65.5733	131.612	109.28	125.71	129.397	52.0656	63.3802	61.9675	40.3877
Locus_93_Transcript_462/850	RNA-free ribonuclease P	nuclear factor Y%2C subunit C13	21.0925	21.3911	23.5523	14.7292	57.6045	39.6373	37.6843	43.0534	14.4944	28.2572	14.8645	20.5502	55.4268	57.1153	32.491	82.5321	62.8775	52.6783	65.7865	18.7274	38.5403	16.3746	22.4742
Locus_9558_Transcript_5/9	1-(5-phosphoribosyl)-5-[(5-phosphoribosylamino)methylideneamino] imidazole-4-carboxamide isomerase, chloroplastic	Aldolase-type TIM barrel family protein	23.1741	14.3054	15.9521	17.2767	45.3411	38.24	51.2985	43.3065	15.7175	14.0172	19.3798	16.604	46.3216	36.4654	30.7375	123.643	126.065	112.331	115.321	26.8891	46.009	41.1664	43.2885
Locus_2979_Transcript_1/13	Nudix hydrolase 3	nudix hydrolase homolog 3	24.9984	22.3819	21.8867	24.2457	34.2959	36.8763	68.0077	77.4655	40.0936	45.8263	27.9154	20.9308	50.0527	56.7756	40.2499	121.687	104.388	144.772	139.088	35.1127	65.5358	46.6874	35.4838
Locus_23171_Transcript_1/1	Trihelix transcription factor ASIL2	sequence-specific DNA binding transcription factor	31.2055	34.4534	46.2955	33.7692	53.7172	36.0045	37.4046	39.5679	21.9979	31.6077	30.1591	33.7718	63.4157	68.4656	73.135	117.081	96.6914	115.125	141.536	43.9049	61.0434	45.8365	73.3055
Locus_16334_Transcript_4/10	Kinetochore protein SPC24 homolog	plectin-like protein	48.1307	40.1767	27.8221	30.231	49.0312	32.379	39.9025	46.7147	36.6181	16.4207	17.1938	16.8727	72.744	51.9521	44.0309	84.585	71.1466	87.1472	98.9701	32.5244	32.7103	29.5406	27.9913
Locus_3160_Transcript_3/5	XK-related protein 7	Gap junction beta-4 protein	10.5803	16.9383	9.05606	16.8733	20.9747	31.9163	27.1749	20.4493	31.5821	30.185	39.0347	31.7455	19.8708	22.6932	15.0224	65.0937	63.241	57.1973	47.5887	22.3142	33.733	17.1224	25.0851
Locus_9337_Transcript_2/2	SUMO-activating enzyme subunit 1B-2	SUMO activating enzyme 1B	34.6619	34.9649	27.5267	30.2239	21.9362	31.8812	33.4628	30.2907	26.1056	23.6253	30.2322	24.9488	39.9351	38.3534	30.7083	64.1092	59.5634	56.3444	54.884	16.382	23.3766	32.2532	30.2601
Locus_15470_Transcript_3/5	Eukaryotic initiation factor 4A-III homolog B	eukaryotic initiation factor 4A-III	32.8443	39.4809	38.0667	37.4805	28.5328	29.8429	34.3104	36.8841	35.9503	28.9559	27.9317	26.9509	54.4977	53.9266	48.6008	84.8771	90.7055	74.574	74.2787	36.8582	37.7615	36.5385	40.7571
Locus_4742_Transcript_1/10	Zinc finger BED domain-containing protein RICESLEEPER 2	BED zinc finger and hAT dimerization domain-containing protein DAYSLEEPER	28.9543	20.6122	22.1549	19.2306	29.2407	29.653	34.3591	33.2554	38.0519	37.6074	24.9923	19.9178	49.0902	33.7018	30.4338	76.8342	72.6409	71.5283	76.6339	30.323	36.8403	36.7575	23.3115
Locus_571_Transcript_10/372	Probable starch synthase 4, chloroplastic/amyloplastic	UDP-Glycosyltransferase superfamily protein	48.1273	25.0936	35.3449	35.8879	37.3294	29.5957	55.9209	37.231	58.717	39.4043	41.6915	35.0326	64.843	47.5048	33.5637	76.2994	92.1416	99.5734	121.324	31.7789	64.1193	63.0278	49.1669
Locus_248_Transcript_30/131	Uncharacterized protein C40H1.3	C-8 sterol isomerase	40.3453	23.4667	48.9832	25.9518	60.8079	29.3662	46.7471	66.6051	17.8651	17.636	12.6448	23.8284	57.0345	33.0639	52.7943	74.4538	66.1254	60.4892	70.6191	41.1181	53.1968	31.5822	35.4834
Locus_17574_Transcript_2/6	Superoxide dismutase [Fe] 2, chloroplastic	Fe superoxide dismutase 2	22.1703	22.9921	19.1336	23.5342	35.6988	28.3668	73.7514	66.1987	30.2933	37.0817	30.5504	25.7581	39.1493	115.335	31.6641	162.437	144.102	282.824	236.148	87.6788	80.7568	71.6651	34.4691
Locus_2775_Transcript_1/33	Type I inositol polyphosphate 5-phosphatase 2	myo-inositol polyphosphate 5-phosphatase 2	29.3416	30.5424	27.3679	27.3161	42.2633	26.1367	42.7686	45.6255	32.7937	42.9387	31.6953	26.113	48.0121	48.6542	43.5081	100.798	67.5085	112.335	128.672	24.4745	40.8673	36.5878	39.1726
Locus_5193_Transcript_1/6	Protein MULTIPLE CHLOROPLAST DIVISION SITE 1	multiple chloroplast division site 1	29.1724	19.8491	18.8864	15.888	26.2854	24.7708	34.3175	30.57	34.5988	16.0508	16.2931	17.6259	51.1174	43.9869	33.6978	56.3756	53.1191	50.2499	51.357	31.9389	39.5701	31.2837	28.7628
Locus_10356_Transcript_1/8	18S rRNA aminocarboxypropyltransferase	RNase L inhibitor protein-like protein	30.3361	20.2846	21.9503	23.1202	23.6069	24.3774	36.8422	35.3023	27.9119	18.7906	13.4139	11.8243	47.7685	37.5914	41.2465	65.8628	52.2726	60.3252	64.0468	19.6042	35.7708	31.7823	16.3545
Locus_134_Transcript_66/223	NADH-ubiquinone oxidoreductase chain 5	NADH dehydrogenase 5A	14.7366	28.4384	14.6567	15.609	23.2504	24.1883	35.1788	40.8723	4.90531	3.14244	9.13743	8.415	31.9794	36.5246	21.9999	54.2725	38.0243	43.0682	41.228	15.0907	21.3467	33.2096	18.0416
Locus_6752_Transcript_5/7	Serine/threonine-protein kinase/endoribonuclease IRE1	transmembrane protein	9.55861	6.88241	9.97272	6.28199	25.2336	22.96	25.6785	29.8082	20.1945	16.4948	13.3736	7.99863	22.3609	15.8845	13.7096	35.7694	25.9897	27.8416	28.9902	13.3987	11.9063	12.2259	6.95857
Locus_8032_Transcript_1/2	Protein PTST, chloroplastic	PROTEIN TARGETING TO STARCH (PTST)	12.6027	6.6152	8.80901	5.37509	25.2283	22.6121	25.8293	23.203	12.4956	10.263	13.3216	6.71956	21.7242	20.7804	15.5918	48.1041	46.8958	42.4762	37.4038	23.5399	21.0913	21.4241	16.1012
Locus_2796_Transcript_22/50	Probable RNA-dependent RNA polymerase 5	RNA-dependent RNA polymerase family protein	13.4243	9.03251	12.4376	27.1988	26.3543	22.037	36.0712	31.6015	10.1396	2.94527	5.25024	6.19771	48.0374	26.117	25.4108	168.996	116.269	147.553	194.757	14.47	11.132	17.0565	13.862
Locus_2796_Transcript_14/50	Probable RNA-dependent RNA polymerase 3	RNA-dependent RNA polymerase family protein	8.72335	6.12322	8.06424	12.3919	42.6281	21.6429	28.8621	34.0321	8.02618	3.0942	3.70336	4.7391	30.9262	15.4629	18.6649	169.613	110.855	138.359	169.037	6.14775	4.66625	4.99509	9.98905
Locus_1685_Transcript_41/158	Probable inactive histone-lysine N-methyltransferase SUVR1	Nucleolar histone methyltransferase-related protein	41.6408	26.2919	28.4221	20.9393	40.2284	21.0725	35.2261	34.2292	25.3151	21.606	36.1208	25.9977	52.5623	42.644	34.3279	64.2379	45.6412	77.8877	90.8867	42.5268	27.017	21.1801	48.327
Locus_8137_Transcript_1/5	Cytochrome P450 709B2	cytochrome P450%2C family 709%2C subfamily B%2C polypeptide 2	17.9417	11.6624	10.8121	16.1812	41.6285	20.1559	25.838	29.4253	154.429	44.0727	53.278	27.8098	81.2609	62.784	50.8739	145.279	142.015	107.784	136.437	38.1197	39.5929	46.9556	29.4287
Locus_2551_Transcript_6/6	Transcription factor MYB59	myb domain protein 48	6.43381	6.71471	6.79704	6.20557	10.3224	18.9893	9.40443	7.35439	3.16499	1.18186	2.36153	9.57319	9.93915	20.0621	8.62706	44.7786	68.898	37.1236	45.6371	0	18.0067	4.93241	4.55716
Locus_5991_Transcript_2/3	Alpha-amylase 3, chloroplastic	alpha-amylase-like 3	10.9478	7.10586	8.84564	7.18093	27.1627	18.5939	21.0897	23.1299	10.6131	18.7342	17.4882	10.5811	25.7873	17.8115	16.1329	42.5365	38.9612	35.6272	36.5819	20.5665	29.5576	24.3013	16.0892
Locus_252_Transcript_24/58	Uroporphyrinogen-III synthase, chloroplastic	uroporphyrinogen-III synthase family protein	23.3919	28.3097	19.1963	17.0378	24.7644	17.9801	28.2023	28.6183	25.8937	12.9721	13.1842	10.0787	41.7862	57.2993	30.2914	84.6943	58.3193	83.6521	74.6316	33.0676	41.4001	14.102	22.94
Locus_3416_Transcript_48/48	Pentatricopeptide repeat-containing protein At3g54980, mitochondrial	Pentatricopeptide repeat (PPR) superfamily protein	22.5136	18.907	16.6928	14.1895	21.3934	17.5494	19.4064	21.2923	20.4478	22.8996	23.9222	26.2915	33.7202	29.7856	28.2541	36.958	43.2777	41.1859	41.0026	16.1531	17.3297	21.9782	17.5148
Locus_16579_Transcript_4/4	Probable amino-acid acetyltransferase NAGS2, chloroplastic	N-acetyl-l-glutamate synthase 2	20.2689	17.7226	18.0744	22.2223	26.8638	17.4078	40.0887	36.4316	22.651	28.5524	27.7626	17.604	34.8277	27.007	23.2133	83.7678	55.9607	73.182	77.1268	27.6346	41.4837	52.5559	28.1053
Locus_10163_Transcript_6/11	Pentatricopeptide repeat-containing protein At2g27800, mitochondrial	Tetratricopeptide repeat (TPR)-like superfamily protein	18.7406	14.9772	13.8737	10.0217	12.9184	17.4056	22.3296	28.8253	18.8821	11.0459	25.9769	12.298	28.5927	19.2194	15.8991	47.5907	47.4163	44.0767	47.2352	14.2465	18.8773	27.0657	18.1831
Locus_16410_Transcript_1/1	50S ribosomal protein L32	Ribosomal L32p protein family	18.9808	38.1746	18.0997	19.6279	17.0383	17.223	19.7116	18.8725	17.3989	13.5497	12.3386	23.2755	21.2316	17.8466	18.0683	32.4779	54.1181	44.1664	38.7494	13.4625	17.2974	16.8215	15.9073
Locus_15479_Transcript_5/8	Flap endonuclease 1-A	5'-3' exonuclease family protein	25.9651	15.9524	24.6357	14.3248	21.4479	17.1713	27.9167	27.7164	23.6605	10.8068	10.5664	10.6826	24.9462	17.7741	31.8266	44.6694	51.2385	55.0398	61.5863	10.7796	16.0884	14.3069	13.3496
Locus_10562_Transcript_14/17	Serine/threonine-protein kinase KIPK1	KCBP-interacting protein kinase	7.7876	7.31908	6.76288	6.2081	14.9639	16.6655	23.645	23.0609	10.6099	13.4644	10.9055	8.00617	21.0223	27.3887	19.3332	28.1462	28.1478	26.7229	24.8976	10.9997	14.3567	13.0827	12.7734
Locus_2912_Transcript_1/4	Reticulon-like protein B8	Reticulon family protein	8.4823	4.36864	5.73752	6.2966	14.7964	16.5312	20.1795	21.5389	11.9343	7.6627	10.5933	7.60345	13.8309	14.4568	12.435	24.256	26.5771	29.3671	23.0721	14.6674	14.0838	16.5645	15.4176
Locus_10749_Transcript_5/5	D-3-phosphoglycerate dehydrogenase 1, chloroplastic	D-3-phosphoglycerate dehydrogenase	20.0648	8.94569	15.2717	20.7031	14.5024	16.3796	29.0218	30.652	26.0954	12.8593	15.5636	10.8946	50.2381	27.935	29.1156	57.1617	46.1269	52.3849	48.6458	40.5394	29.5855	33.2789	19.2963
Locus_5061_Transcript_2/2	Serine/threonine-protein kinase PBS1	Protein kinase superfamily protein	16.4598	9.79331	13.7061	16.8941	22.6075	16.1427	24.9134	21.4493	27.0191	4.03188	7.17088	7.80664	39.7056	42.8957	45.103	67.2826	66.879	55.7823	63.1392	21.5516	16.3977	26.6015	25.9822
Locus_8624_Transcript_1/1	Multiple organellar RNA editing factor 9, chloroplastic	plastid developmental protein DAG	14.5347	10.4031	9.6312	9.8103	25.2494	15.1269	29.7039	24.9806	21.4262	8.9652	8.03553	7.23412	31.8027	33.8134	24.1308	39.6627	37.2534	40.3148	36.8625	27.2344	26.7919	27.835	14.9557
Locus_2302_Transcript_2/11	Intermembrane lipid transfer protein VPS13	pleckstrin homology (PH) domain-containing protein	21.1971	14.6968	12.1496	8.69584	12.0449	14.6602	20.3149	15.9227	23.8003	17.4415	16.3815	10.9438	28.2976	24.8199	17.8912	40.9498	28.1759	34.3287	35.3807	20.527	21.8429	21.3465	20.6303
Locus_16703_Transcript_2/4	Diaminopimelate epimerase, chloroplastic	diaminopimelate epimerase family protein	22.8262	23.0404	19.0091	16.1191	17.4916	14.6133	19.0736	15.3779	22.3768	18.2113	15.2621	14.0784	24.7199	19.3918	15.9844	34.1215	41.6398	42.4744	32.1482	21.6964	22.7425	18.399	15.81
Locus_346_Transcript_104/133	tRNA-dihydrouridine(16/17) synthase [NAD(P)(+)]-like	FMN-linked oxidoreductases superfamily protein	40.0795	27.1314	17.9381	16.9438	27.5022	14.5229	36.4851	44.6243	18.6347	33.7046	11.0492	13.7187	84.4666	58.4072	23.2774	83.3699	44.7987	124.174	132.368	20.0795	72.1058	22.5546	24.4548
Locus_3082_Transcript_1/1	Protein root UVB sensitive 5	root UVB sensitive protein (Protein of unknown function%2C DUF647)	3.92593	6.42065	7.78933	5.38365	6.23673	14.0627	10.197	7.16879	6.53883	10.8757	5.23711	4.80625	11.764	17.2064	11.1801	24.649	8.36946	18.5501	28.0796	11.1919	19.7122	3.90922	12.6219
Locus_16495_Transcript_1/3	Hypothetical protein At1g04090	vacuolar sorting-associated protein (DUF946)	21.1924	20.5452	13.4976	15.0343	16.159	13.0321	14.7437	14.111	19.735	21.8943	22.4999	26.5294	30.9575	26.4421	12.0395	36.6933	33.3275	31.8884	33.8344	13.6981	15.1978	12.1454	15.3178
Locus_17636_Transcript_2/3	GDSL esterase/lipase At5g03810	GDSL-like Lipase/Acylhydrolase family protein	12.8472	17.3336	18.3377	18.8339	64.6677	12.979	54.0798	89.038	5.02324	4.77427	6.36308	7.55399	26.8317	88.5567	46.3974	104.971	86.819	91.4038	105.149	20.7778	14.8159	46.9666	40.1619
Locus_10588_Transcript_1/5	Molybdopterin synthase catalytic subunit	molybdopterin biosynthesis MoaE family protein	6.38354	6.54278	4.44401	4.55417	5.51019	12.5146	8.55558	10.7598	10.1733	6.71305	6.6775	9.15023	8.28715	8.94877	4.2943	11.2646	20.9307	15.4531	16.4065	3.17589	2.32651	3.8466	4.86342
Locus_1107_Transcript_12/22	NDR1/HIN1-like protein 10	Late embryogenesis abundant (LEA) hydroxyproline-rich glycoprotein family	7.67766	7.9577	5.06376	6.26057	13.5979	12.4546	18.32	19.6977	9.14708	4.7889	6.96012	5.91085	19.2831	18.891	8.41484	22.5746	22.2259	22.8746	21.1287	13.8796	17.3588	16.2227	13.5296
Locus_849_Transcript_9/30	Transcription elongation factor SPT6 homolog	global transcription factor group B1	22.6962	14.2995	10.8133	14.4674	12.3523	12.4278	18.8565	23.2998	9.75963	6.77886	3.83051	4.89515	32.9592	33.2256	23.1745	55.458	43.8091	46.0405	43.1612	13.0273	18.0332	15.0355	15.9235
Locus_6681_Transcript_2/6	NADPH:adrenodoxin oxidoreductase, mitochondrial	Pyridine nucleotide-disulfide oxidoreductase family protein	9.69929	8.34571	6.02432	5.45502	10.7138	12.4143	11.8574	13.7293	16.7237	5.40092	5.76375	5.73211	17.5152	17.9254	11.926	17.0152	17.8903	17.8974	18.7088	6.6507	9.05646	7.67886	10.755
Locus_8225_Transcript_2/8	Endonuclease 8-like 3	GRF zinc finger / Zinc knuckle protein	4.98136	2.71673	2.58079	4.85122	15.7573	12.3854	22.0831	15.99	5.30394	4.7077	1.9278	4.25597	23.533	13.2266	8.29171	49.5003	42.8958	40.2273	43.9875	8.49854	15.0542	8.84595	8.31774
Locus_16247_Transcript_4/4	Acylphosphatase	acylphosphatase family	2.71978	1.76146	2.50771	1.33864	7.74703	12.1046	8.51117	8.01869	3.46698	3.17931	3.03626	2.79489	4.91616	4.15587	3.28552	8.82476	11.3839	6.72104	8.31278	8.92193	5.73828	7.72529	4.10125
Locus_6436_Transcript_4/5	Glucan endo-1,3-beta-glucosidase 5	O-Glycosyl hydrolases family 17 protein	4.35321	3.03431	3.34194	4.33484	6.34929	11.8297	9.97994	9.40552	6.30942	4.5719	7.07259	5.19983	8.53264	9.86081	6.6652	13.8163	16.772	15.0044	12.1957	5.80743	9.13252	7.70891	11.224
Locus_4516_Transcript_5/7		flocculation FLO11-like protein	7.91008	5.19953	6.06842	6.20438	13.2336	11.5661	9.58373	10.612	7.7909	7.65807	10.8753	8.13531	15.5032	13.4544	12.8105	24.339	27.133	19.8117	21.8499	11.3999	14.3923	13.0841	8.69962
Locus_3202_Transcript_1/3	DNA-directed RNA polymerase V subunit 7	RNA polymerase Rpb7-like%2C N-terminal domain-containing protein	9.79879	7.8615	8.70682	5.01183	12.6213	11.5053	10.8804	12.8414	7.35564	5.4931	5.9482	4.43778	14.3817	14.3122	14.8268	23.8976	25.7131	22.8558	23.9411	7.51099	8.64367	11.4014	9.708
Locus_2486_Transcript_3/15	Acid extracellular protease	Calcineurin-like metallo-phosphoesterase superfamily protein	6.84238	5.08271	3.91652	4.76672	12.0631	11.303	12.028	11.3214	6.90824	6.5366	8.46317	5.29793	10.6728	13.9965	8.38965	17.6572	19.2553	18.43	22.7256	7.72915	9.82206	11.4928	11.522
Locus_2796_Transcript_34/50	Probable RNA-dependent RNA polymerase 4	RNA-dependent RNA polymerase family protein	7.60804	7.532	8.57264	17.6397	15.8331	11.2569	16.6453	14.9964	5.80029	1.85289	2.24267	2.85034	34.4204	18.1787	18.1443	93.0738	70.9567	80.3575	110.679	9.62505	6.69044	7.5663	7.14485
Locus_2683_Transcript_32/39	SCY1-like protein 2 A	kinase family with ARM repeat domain-containing protein	7.75488	2.13692	4.27917	6.63326	7.79608	11.2014	10.1771	10.149	8.48768	6.02488	12.0415	4.33185	10.5681	6.02048	9.64025	24.9039	19.4208	18.5106	16.128	4.37081	10.1766	9.4475	6.22382
Locus_3217_Transcript_1/15	Pentatricopeptide repeat-containing protein At5g27270	Tetratricopeptide repeat (TPR)-like superfamily protein	14.2408	7.58469	10.482	8.48688	16.5569	11.1029	15.9675	17.7797	8.40992	9.09419	7.14465	4.4949	25.8406	20.1392	18.0971	28.5973	26.1891	31.1916	33.1263	12.5473	14.7064	10.9141	11.4976
Locus_5504_Transcript_3/3	Probably inactive leucine-rich repeat receptor-like protein kinase At3g28040	Leucine-rich receptor-like protein kinase family protein	10.4444	13.0059	11.8484	10.3666	22.7625	10.9895	18.961	30.7381	7.1295	10.0519	8.41954	6.2427	17.5975	21.1856	17.4192	45.8055	39.848	39.7674	37.125	27.6419	29.9836	23.5827	22.3437
Locus_1262_Transcript_3/4	LanC-like protein GCL2	GCR2-like 2	12.5059	10.9038	10.1792	7.39157	19.8702	10.9876	20.8441	21.8185	10.5933	13.6415	11.0355	4.768	24.2044	21.3842	17.1657	45.2195	26.241	27.8459	36.4235	15.0853	25.5531	19.2336	11.8963
Locus_3163_Transcript_8/10	Rab escort protein 1	Rab escort protein	15.7965	11.1508	12.8308	12.7426	13.3387	10.9318	16.1658	16.6116	12.5941	12.6607	12.3912	8.34825	22.1486	17.932	15.1325	26.6637	27.5176	30.3101	29.8645	9.87802	16.2316	15.4647	12.3862
Locus_4935_Transcript_3/3	Dynein light chain LC6, flagellar outer arm	Dynein light chain type 1 family protein	3.76487	0.808027	4.3361	0.83466	6.5913	10.1285	7.50696	6.8544	0.480162	1.85531	5.10931	3.09249	14.2774	16.2575	11.6983	17.5627	13.6868	24.5804	28.7167	7.07395	5.13799	7.77656	5.47012
Locus_17434_Transcript_4/8	Glyceraldehyde-3-phosphate dehydrogenase, cytosolic	glyceraldehyde-3-phosphate dehydrogenase C2	12.8983	11.9045	8.35366	10.4238	17.6543	9.98173	13.4425	15.3617	10.3073	10.116	10.9209	7.93136	13.6668	28.593	11.5904	43.7297	33.5768	34.2029	28.8672	1.28465	15.0315	14.3033	20.7367
Locus_7366_Transcript_2/4	Phosphoglucan phosphatase LSF1, chloroplastic	like SEX4 1	4.37953	3.21287	3.99702	3.3546	9.5294	9.98039	11.0903	10.0091	1.94842	2.36674	2.63813	2.12803	7.51754	4.72982	4.97834	12.9855	15.3905	13.06	15.157	5.56362	6.22809	5.3662	4.44186
Locus_308_Transcript_43/100	Probable serine/threonine-protein kinase SIS8	PAS domain-containing protein tyrosine kinase family protein	14.4451	10.4769	7.91582	10.4339	23.9721	9.56864	13.1126	14.2855	1.60433	0.157633	1.39403	2.40902	18.7293	23.147	11.6158	37.8601	35.7671	38.6886	37.3504	3.79371	2.24779	1.72032	2.8476
Locus_24_Transcript_1104/1190		Zinc-finger domain of monoamine-oxidase A repressor R1	9.04296	5.3898	8.79683	4.69218	12.6594	9.31957	11.4778	11.4148	9.38636	10.2378	8.67542	6.10962	12.0325	10.1556	11.6992	25.0718	19.7443	22.9196	21.9927	4.47415	7.26238	5.53753	6.68632
Locus_2516_Transcript_2/4	Probable E3 ubiquitin protein ligase DRIPH	hypothetical protein	9.58439	9.27105	4.982	6.51663	11.7448	9.17421	14.4336	14.686	8.04341	5.06449	4.24379	3.88837	17.88	14.973	9.5508	22.2563	17.8485	23.3876	23.1604	12.5798	13.9512	7.93025	9.75765
Locus_813_Transcript_2/7	Protein kinase STUNTED	kinase with adenine nucleotide alpha hydrolases-like domain-containing protein	17.1742	17.0361	9.86972	20.3092	18.2247	9.02731	8.92671	12.1316	13.7577	18.2641	25.9095	31.4922	19.5	31.367	16.1642	41.1248	44.7934	43.806	46.225	14.6685	12.0854	18.2603	23.81
Locus_2784_Transcript_1/10	Protein TOC75-3, chloroplastic	translocon at the outer envelope membrane of chloroplasts 75-III	5.88916	6.17861	5.06799	4.44061	8.61845	8.9282	11.1518	10.9193	11.5249	6.62959	5.06222	3.97011	11.6043	12.885	9.69151	21.2933	22.0068	20.7674	20.4488	10.0383	9.21607	8.27826	4.52032
Locus_16895_Transcript_4/7	Pentatricopeptide repeat-containing protein At5g44230	Pentatricopeptide repeat (PPR) superfamily protein	5.56351	4.011	3.50808	5.81453	5.53508	8.63025	9.76773	8.2784	9.26915	5.40623	3.35185	3.4982	5.52667	11.9525	6.55494	19.3111	17.2574	18.9862	13.4087	11.8494	11.7061	5.94127	7.12552
Locus_1058_Transcript_3/60	PH, RCC1 and FYVE domains-containing protein 1	Regulator of chromosome condensation (RCC1) family with FYVE zinc finger domain-containing protein	6.771	4.26694	4.14862	4.02137	7.4728	8.45114	12.5719	10.0523	6.85705	5.44197	5.6696	4.83948	11.1405	9.14391	7.95778	23.4426	19.0148	22.0189	21.9776	8.94584	6.98856	7.5642	7.03395
Locus_3629_Transcript_7/15	Box C/D snoRNA protein 1	HIT-type Zinc finger family protein	6.12099	5.30843	4.5211	5.51387	7.72009	8.40143	9.78871	9.83724	6.24523	1.99876	3.0887	4.05413	12.1729	9.38459	8.67661	21.9898	15.3875	19.7164	16.0197	4.16305	4.96487	4.32286	5.42098
Locus_22581_Transcript_1/1	Membrane protein PM19L	AWPM-19-like family protein	1.31332	0.260108	0.249049	0.337332	4.20516	8.3005	3.99619	3.85967	0.749424	0.368136	2.94195	0.230404	3.19411	2.75315	5.13956	34.8324	28.1796	23.44	25.2413	7.25975	3.93029	3.2495	11.6056
Locus_4177_Transcript_8/16	F-box/FBD/LRR-repeat protein At1g13570	F-box/RNI-like superfamily protein	8.33709	5.63397	6.76366	7.33196	8.03864	7.69769	6.0186	8.08929	5.27133	5.36896	5.44081	4.31151	11.394	8.54611	7.95393	16.4196	17.6709	14.891	13.2203	5.01802	9.11465	8.02561	7.50883
Locus_23594_Transcript_1/2	L-Ala-D/L-amino acid epimerase	cytochrome P450%2C family 77%2C subfamily A%2C polypeptide 5 pseudogene	4.15854	2.13531	2.6672	2.20646	11.6228	7.48497	11.2805	12.2843	5.54096	5.31306	7.37459	2.01605	10.0472	5.69014	4.65213	27.9943	22.122	17.8978	22.1032	7.8599	9.40733	9.74477	4.74277
Locus_15738_Transcript_2/4	Protein MID1-COMPLEMENTING ACTIVITY 1	PLAC8 family protein	9.46156	3.86562	10.2037	6.90031	11.1538	7.35154	16.2451	16.5132	10.2907	9.45979	9.93034	3.67656	21.2162	16.1851	19.9767	27.0822	26.3371	26.2306	28.1486	14.9245	12.0303	17.2425	9.26021
Locus_14491_Transcript_5/5	UDP-N-acetyl-D-mannosaminuronic acid transferase	hexose transporter	4.20158	2.30429	1.9919	3.58529	4.39911	7.08092	10.3527	8.79006	3.0941	1.27606	4.32343	2.33573	3.77679	4.32554	3.47585	14.5901	15.2145	16.7333	14.8142	5.79979	3.54312	7.56083	3.91315
Locus_14066_Transcript_3/5	Probable histone H2A variant 3	histone H2A 11	8.12593	4.04199	6.33387	5.50103	4.72434	7.07654	9.81311	6.19342	2.13195	1.57746	3.89988	2.91237	6.92084	7.43691	8.921	13.82	17.5172	17.042	14.4704	4.63768	7.82816	8.43533	9.11799
Locus_308_Transcript_37/100	Gag-Pol polyprotein	cold shock domain protein 1	9.1769	7.7131	5.26145	6.87406	12.7847	6.71833	9.36072	8.92976	1.04923	0	0.251628	1.42799	11.3949	17.373	8.18656	21.1759	22.0654	19.3804	18.9068	2.28975	0.736204	0.927475	2.96316
Locus_6616_Transcript_2/2	Rhodanese-like domain-containing protein 7	Rhodanese/Cell cycle control phosphatase superfamily protein	3.38705	2.70585	3.82447	3.38779	4.30355	6.46252	5.25169	5.2363	7.23332	2.00584	2.57513	3.25212	6.245	7.45445	5.33796	9.93974	10.0471	10.7649	12.7049	4.85581	6.17815	5.83804	5.25145
Locus_3467_Transcript_2/6	DNA repair protein XRCC2 homolog	homolog of X-ray repair cross complementing 2 (XRCC2)	13.2888	7.67056	11.3555	8.96339	9.68391	6.37309	13.1839	12.0695	13.6401	8.98442	7.23879	8.74454	14.0673	10.1284	15.0315	31.0878	17.0703	28.2772	29.5809	9.03901	7.02512	7.67271	12.0622
Locus_5747_Transcript_1/2	Uncharacterized protein At2g39795, mitochondrial	Mitochondrial glycoprotein family protein	4.35868	2.44769	3.42638	2.02122	4.67063	6.30611	6.97322	4.87939	7.62167	2.64347	2.32686	2.58484	7.99687	5.91418	5.43291	13.9656	12.6929	13.0466	11.3788	3.77276	2.50731	4.25459	4.20096
Locus_7271_Transcript_5/5	Zinc finger MYM-type protein 1	TTF-type zinc finger protein with HAT dimerization domain-containing protein	8.56813	6.83358	5.17138	4.03295	6.27165	6.26971	7.34979	7.73978	9.15459	2.49018	3.38087	4.25438	14.229	12.0501	7.48633	16.3595	14.5957	19.9368	18.7545	4.78815	5.36301	5.12671	2.89692
Locus_1937_Transcript_5/7	DNA annealing helicase and endonuclease ZRANB3	SNF2 domain-containing protein / helicase domain-containing protein / HNH endonuclease domain-containing protein	6.65328	7.97902	6.0527	5.74416	4.29417	6.22675	7.51839	6.04957	4.37042	6.47776	6.69176	2.2548	7.73803	9.2918	7.58038	12.7134	14.0973	12.6133	12.2073	3.56295	8.69081	7.30017	5.28025
Locus_4945_Transcript_4/12	Glycosyltransferase BC10	Core-2/I-branching beta-1%2C6-N-acetylglucosaminyltransferase family protein	1.70547	1.7944	1.74285	1.71577	12.1647	6.19013	7.86033	15.0053	5.71561	7.67808	6.80678	5.75847	4.08454	3.72047	3.54941	16.1333	7.2779	8.12448	10.4236	4.34114	6.34625	5.78353	2.84116
Locus_16965_Transcript_3/5	Proteinaceous RNase P 2	proteinaceous RNase P 2	6.0002	6.19545	4.34436	4.77199	6.62724	6.16846	8.47299	8.93572	13.3208	8.05788	3.18407	5.42047	16.6849	15.7901	9.59332	23.6646	17.7858	18.9861	21.9739	6.16779	6.48083	5.77385	7.72834
Locus_9477_Transcript_5/15	Ras-related protein RABA5a	RAB GTPase homolog A5A	5.9087	4.97388	5.36455	4.85772	6.88738	6.10263	6.96851	10.2334	4.08687	2.65816	1.50345	1.50429	16.7424	9.31907	6.28646	20.3251	23.0968	15.7097	14.2057	4.68273	5.95507	5.22267	4.22194
Locus_7564_Transcript_13/13	Pentatricopeptide repeat-containing protein At1g08610	Pentatricopeptide repeat (PPR) superfamily protein	9.12616	5.73211	7.77084	3.84238	6.27164	6.03998	9.18101	9.4628	8.30003	5.65884	3.50949	4.13292	10.072	9.25036	8.554	14.42	15.867	16.4073	14.4424	4.98159	4.34744	5.0598	7.44919
Locus_4703_Transcript_3/14	Helicase SEN1	P-loop containing nucleoside triphosphate hydrolases superfamily protein	6.85672	3.42656	3.88891	8.60594	6.89858	5.98996	8.99528	8.0056	3.40154	3.01884	2.07905	1.85847	6.10115	3.70226	3.72053	20.7596	14.2945	18.0453	16.4407	2.74252	5.02899	3.03524	4.564
Locus_11407_Transcript_2/2	Cell division topological specificity factor homolog, chloroplastic	homologue of bacterial MinE 1	3.55525	3.53878	3.97026	2.67985	4.82268	5.96637	7.02867	6.61702	6.81966	4.36081	2.57333	2.0897	8.17523	10.5567	8.19251	11.2493	11.4288	10.0773	10.2934	5.08904	5.77793	6.23075	5.3627
Locus_9574_Transcript_1/1	Actin-related protein 7	actin-related protein 7	8.3732	6.79184	5.91214	4.91149	4.61386	5.93219	6.79283	5.34484	6.54041	6.21521	6.44135	2.50878	9.67798	8.18167	7.07304	13.9271	11.7311	14.6255	11.203	4.61438	6.75001	7.43131	3.6067
Locus_7283_Transcript_6/9	Probable 1-acyl-sn-glycerol-3-phosphate acyltransferase 5	lysophosphatidyl acyltransferase 5	8.96681	5.08741	8.50723	10.3493	6.30007	5.86	12.7729	15.005	10.6685	9.53089	8.50549	5.6735	21.1349	14.8687	14.5196	28.4744	23.4364	32.0973	24.5738	14.104	12.6371	15.7133	12.5048
Locus_11232_Transcript_1/1	Protein ALUMINUM SENSITIVE 3	aluminum sensitive 3	1.73186	1.14531	3.32006	1.95776	8.96974	5.85894	6.74446	8.34033	2.29359	1.63796	2.17361	1.89959	7.54064	7.85249	10.1493	9.51885	6.77322	8.08238	9.60376	5.52651	4.75428	5.87796	4.1685
Locus_8495_Transcript_8/8	Prolyl endopeptidase-like	Prolyl oligopeptidase family protein	8.56483	4.42161	4.62414	4.39152	7.08032	5.8569	9.02906	9.78414	7.38722	3.61565	2.43213	2.18781	10.3245	10.7246	7.58205	18.4994	13.2208	14.2326	17.0473	6.11815	6.31862	6.24572	3.74389
Locus_6863_Transcript_1/5	Mitotic checkpoint protein BUB3.2	Transducin/WD40 repeat-like superfamily protein	11.3894	8.77413	9.87303	15.1521	13.192	5.76102	10.0649	10.661	6.59318	4.54103	3.48154	2.62535	14.4021	10.7531	15.0639	20.1442	16.4895	27.5764	24.5078	11.2464	12.7659	9.57451	4.8381
Locus_22042_Transcript_1/1	Probable deoxyuridine 5'-triphosphate nucleotidohydrolase	transmembrane protein	8.34135	5.4782	5.05668	5.71317	6.11915	5.75295	4.99614	5.00205	3.30332	4.58896	4.92761	3.99792	5.93945	6.82889	5.35165	37.643	52.8195	33.1737	36.484	13.469	10.3863	7.61619	9.27689
Locus_3888_Transcript_2/2	Protein BUNDLE SHEATH DEFECTIVE 2, chloroplastic	DnaJ/Hsp40 cysteine-rich domain superfamily protein	4.62512	4.35376	3.51075	5.65035	4.34702	5.62966	5.05722	6.25437	2.78331	1.64215	2.32812	2.11395	4.99097	6.29858	4.28943	10.0874	10.161	10.9368	9.73899	5.95357	6.65807	5.79082	3.27448
Locus_20143_Transcript_5/7	Pentatricopeptide repeat-containing protein At3g53360, mitochondrial	Tetratricopeptide repeat (TPR)-like superfamily protein	4.27663	3.76395	3.51693	2.09177	4.94829	5.47737	5.01298	4.85268	4.54638	5.13975	3.98954	4.87181	10.8696	8.05988	5.55987	12.518	11.2859	8.39639	9.71895	4.29752	5.63066	2.77569	2.64009
Locus_53_Transcript_207/220	DENN domain and WD repeat-containing protein SCD1	stomatal cytokinesis defective / SCD1 protein (SCD1)	5.65515	4.65636	6.14851	4.9909	7.72518	5.45034	6.2798	9.19254	11.2605	7.21359	7.31934	7.16092	12.4205	16.4045	11.7005	24.6016	21.4073	18.7213	21.5412	6.42492	8.00989	8.15207	8.65906
Locus_13355_Transcript_1/1	Protein LITTLE ZIPPER 2	binding protein	0.606887	0	1.17145	0.0816531	0.889287	5.16316	1.5082	1.82064	1.37892	0.755245	0	2.3274	8.67256	11.6142	15.544	13.9653	22.1531	19.9174	36.9389	3.95542	2.90341	5.34238	2.70389
Locus_4436_Transcript_1/6	Formin-like protein 1	formin homology 1	3.49124	5.8849	3.66575	5.95401	3.01271	5.03687	9.68253	6.82498	2.64275	1.77469	2.72319	1.84892	5.11518	7.8059	6.75084	8.06079	12.3857	14.5896	13.4503	4.61845	6.7837	8.71256	6.09261
Locus_11710_Transcript_3/4	Probable serine/threonine-protein kinase PBL15	Protein kinase superfamily protein	4.80603	5.60403	4.3981	4.91611	6.67817	4.84648	6.23995	7.73563	8.91981	6.70684	7.57766	7.54793	6.40298	8.20582	5.61621	15.4273	12.2204	13.9414	12.5418	6.66475	6.55182	5.38178	6.35414
Locus_659_Transcript_26/90	5-dehydro-2-deoxygluconokinase	pfkB-like carbohydrate kinase family protein	6.25761	3.24266	5.84642	3.46936	3.76825	4.62828	8.4618	6.6744	2.65685	2.28855	2.02976	1.39692	5.91169	6.42933	7.43491	9.34571	7.76519	10.7668	10.6041	4.13861	3.63238	4.27771	4.52273
Locus_23799_Transcript_1/1	LRR receptor-like serine/threonine-protein kinase RPK2	receptor-like protein kinase 2	5.68669	5.21292	4.02201	4.85672	4.63511	4.62398	5.20549	5.48104	4.44138	3.99192	4.44486	6.30147	8.82317	7.33119	5.50354	14.9642	11.0766	12.2363	11.8288	5.15538	5.8912	6.6053	7.43004
Locus_4250_Transcript_14/29	Coatomer subunit beta'-1	Coatomer%2C beta' subunit	3.54963	2.86431	3.47093	3.19516	1.8617	4.58599	2.87685	3.58345	4.25633	2.94223	3.26108	1.75836	3.90016	3.93444	5.53992	6.54593	8.63357	7.57136	5.70782	4.70318	2.83041	2.47894	2.20182
Locus_20924_Transcript_1/1	Glutamyl-tRNA reductase 2, chloroplastic	SNF2 domain protein	10.747	6.19135	6.79246	6.07227	7.08247	4.4364	9.89854	10.1923	6.70866	3.62987	2.35611	2.56411	12.0932	9.58597	8.50274	16.028	12.4364	20.6612	18.2295	9.68933	10.9643	8.22097	6.55317
Locus_16263_Transcript_1/4	tRNA dimethylallyltransferase	reverse transcriptase-like protein	2.81434	2.33517	3.08362	2.00923	1.25284	4.42888	2.13561	1.82526	1.36451	0.968594	0.948694	0.741813	6.0377	6.16847	3.72094	7.77134	15.269	5.30472	5.97213	2.16789	2.72235	2.93543	2.42297
Locus_5314_Transcript_2/2	Basic leucine zipper 61	hypothetical protein	7.24257	6.88109	10.01	3.14705	6.45559	4.40024	7.85763	8.78229	9.57174	3.13817	4.57404	3.59496	11.7286	10.1598	12.0663	25.5933	18.1193	21.323	21.5625	6.89985	9.59927	8.55902	5.2865
Locus_11691_Transcript_2/3	Aladin	Transducin/WD40 repeat-like superfamily protein	8.20854	5.16732	3.9079	4.97557	4.3287	4.37191	9.18471	7.52087	4.06148	4.20659	1.905	0.58497	12.8554	10.3865	9.74082	13.0474	13.9366	22.2184	22.0998	5.53689	9.30129	6.58256	3.80695
Locus_9451_Transcript_2/4	TATA box-binding protein-associated factor RNA polymerase I subunit B	maternal effect embryo arrest 12	4.38518	2.88261	3.21016	3.70501	3.98694	4.31972	8.63431	5.19642	6.88504	2.22044	2.81923	1.40989	10.6372	6.89753	4.3776	11.4548	10.6358	8.79343	14.1145	3.77276	3.97305	4.50661	1.32452
Locus_17502_Transcript_1/2	Pentatricopeptide repeat-containing protein At3g42630	Pentatricopeptide repeat (PPR) superfamily protein	2.8075	1.24647	2.84767	1.2385	1.98738	4.16542	4.20969	3.60872	1.61528	2.97946	1.41784	2.3425	5.37347	6.15507	2.7527	9.36131	4.73029	7.4505	10.5605	2.2688	3.20049	2.72672	3.71595
Locus_2267_Transcript_18/30	Acetyl-CoA hydrolase	zinc ion binding / nucleic acid binding protein	3.62741	0.725775	4.75168	0.563684	5.40259	4.11959	3.56769	4.61016	1.46255	0.856444	0.829652	0.562986	4.14407	2.77141	5.30427	13.822	8.93661	7.33868	7.35046	0.224112	4.70738	3.12156	3.00323
Locus_7313_Transcript_1/11	Glucan endo-1,3-beta-glucosidase 3	Carbohydrate-binding X8 domain superfamily protein	1.23625	0.791709	1.08225	1.10295	3.14202	4.10603	3.32677	2.80293	1.57801	1.91139	3.68443	0.820698	8.09557	8.29461	4.49269	18.0788	7.98943	12.5789	15.8885	1.76082	2.91721	1.23496	5.37579
Locus_4566_Transcript_11/13	Proline-rich receptor-like protein kinase PERK1	proline extensin-like receptor kinase 1	3.54646	2.33727	2.59983	4.29601	3.93744	4.06091	6.37097	5.88393	6.73706	8.39694	4.91117	3.51942	10.4657	7.90556	5.85457	15.3701	10.0725	13.2039	11.0544	5.72423	8.01918	7.10436	4.32501
Locus_3003_Transcript_5/6	Fructokinase-like 1, chloroplastic	fructokinase-like 1	2.19369	1.49108	0.842552	0.840202	2.84155	4.05022	5.18637	4.59562	7.3698	0.671536	0.536768	0.800201	4.47759	5.71469	2.87556	5.98986	8.36999	7.21783	7.09086	4.39456	2.62714	1.97792	0.638922
Locus_7271_Transcript_4/5	Zinc finger MYM-type protein 1	General transcription factor 2-related zinc finger protein	2.70638	2.72154	1.37646	1.24676	1.55532	4.04751	3.03751	3.91596	3.28043	0.862086	0.418668	1.10007	5.63103	3.86159	1.94425	7.87528	8.89624	9.73076	8.31971	1.49038	1.75312	1.57923	1.24276
Locus_4701_Transcript_1/1	Charged multivesicular body protein 7	SNF7 family protein	2.82451	1.897	1.47786	2.81812	4.35528	4.01332	4.85807	5.39238	5.21031	4.84831	4.29636	3.20649	3.29103	4.84144	3.10131	10.5464	9.26822	8.73158	9.59016	3.80901	5.54008	4.4403	3.86729
Locus_6431_Transcript_2/12	Probable phytol kinase 1, chloroplastic	phytol kinase 1 VTE5	4.57058	3.65462	2.5893	1.73691	5.21779	3.9052	8.1769	6.44162	6.10154	2.67539	4.14271	2.20754	14.5975	13.5722	8.39282	24.0126	20.4458	20.3545	18.1149	8.82302	7.54841	11.9076	6.25012
Locus_21745_Transcript_3/3	Nuclear pore complex protein NUP160	SUPPRESSOR OF AUXIN RESISTANCE1	3.9884	3.26999	2.7772	3.15716	3.2571	3.8897	5.08643	4.007	5.57625	3.15713	1.88015	1.44966	5.03681	6.9983	4.20112	8.32226	8.40404	10.8531	9.62831	4.51297	4.38927	4.28938	4.03176
Locus_53_Transcript_135/220	NifU-like protein 3, chloroplastic	hypothetical protein	2.07828	1.31	1.18167	1.24372	4.07375	3.86324	4.43859	2.54939	2.00736	1.33639	1.93132	0	2.57468	3.92909	2.54087	8.42727	7.72815	5.34028	4.67201	4.98858	4.60827	3.23924	1.5745
Locus_18712_Transcript_1/2	Heat shock 70 kDa protein 8	heat-shock protein 70T-2	3.6703	3.02784	2.28916	1.6573	2.40377	3.80083	4.10434	3.07162	5.60594	2.26931	2.13334	2.64564	5.69404	7.93074	3.82394	8.72162	9.49661	8.71332	7.18807	2.48745	4.7255	3.70891	3.86977
Locus_14252_Transcript_1/1	Putative disease resistance protein At3g14460	LRR and NB-ARC domains-containing disease resistance protein	2.97805	1.32797	2.70138	0.905724	3.46539	3.7485	3.40742	4.07353	1.08581	0.0305136	0.471212	0.367427	6.31923	3.26496	4.70559	9.04685	8.5258	7.53208	7.2553	1.34285	3.02443	2.90927	1.54449
Locus_17806_Transcript_1/2	tRNA pseudouridine synthase A	Pseudouridine synthase family protein	5.23971	3.50022	3.38557	3.3132	4.50108	3.71091	7.10447	7.1648	4.21045	3.06111	0.999226	1.31064	8.45965	8.53225	6.53362	11.0535	10.5772	11.828	10.9161	2.25595	4.69234	3.25494	3.37572
Locus_1058_Transcript_53/60	PH, RCC1 and FYVE domains-containing protein 1	Regulator of chromosome condensation (RCC1) family with FYVE zinc finger domain-containing protein	1.15332	0.615373	0	0.0236999	0.915236	3.63183	3.06964	1.64433	1.18969	0.262106	0	0.864467	1.98199	2.28059	0.988337	6.70386	3.93373	6.0356	6.75294	0.941833	0.0129645	0.921761	2.14326
Locus_22724_Transcript_1/1	2-keto-3-deoxy-L-rhamnonate aldolase	Phosphoenolpyruvate carboxylase family protein	2.76257	1.40288	2.10515	3.32751	3.54453	3.50412	2.4461	3.70697	4.63291	1.46959	0.517442	1.53797	4.11291	6.46033	3.80686	8.77028	7.62635	7.64938	6.79479	3.88901	3.69834	5.11833	2.61126
Locus_9275_Transcript_5/5	SAC3 family protein B	Chaperone DnaJ-domain superfamily protein	4.72257	3.83002	3.52936	2.55677	9.66038	3.48783	6.08687	6.54269	5.05558	3.5012	3.31507	1.459	9.71871	8.44443	5.05374	22.2955	10.5803	12.8927	14.2643	4.6483	5.58293	4.74941	2.30886
Locus_11918_Transcript_5/12	LRR receptor-like serine/threonine-protein kinase GHR1	Leucine-rich receptor-like protein kinase family protein	3.99444	1.82514	2.05321	3.76136	2.21239	3.47649	3.22791	3.10019	0.846364	0.383656	0.147392	0.282925	3.76107	4.44328	1.71811	5.22107	6.76887	7.40851	5.97078	1.37533	2.24974	1.52932	1.86193
Locus_13086_Transcript_1/5	DNA repair protein RAD50	DNA repair-recombination protein (RAD50)	3.55437	2.03851	2.01185	2.11279	3.77623	3.43635	3.34104	3.62394	2.82248	1.94456	1.43725	0.67824	4.94751	5.07591	2.96578	10.3268	9.5015	9.68201	11.1941	4.48819	6.26556	4.17631	3.95055
Locus_16863_Transcript_4/4	Endoribonuclease Dicer homolog 4	dicer-like 4	4.71044	2.57696	4.61646	1.06034	3.39815	3.37119	6.18415	4.74271	3.32692	2.62541	3.52212	1.81111	4.49011	4.12633	4.41044	9.81822	6.90414	8.70675	10.6669	3.0438	3.90539	4.72236	3.092
Locus_13585_Transcript_1/4			3.88572	1.16638	2.49249	6.13543	7.28609	3.35673	3.86557	5.34936	6.95808	2.8616	3.98254	11.2746	1.95413	2.40214	2.92945	14.0894	11.4791	8.38696	10.1976	3.59905	3.24486	3.69195	9.05761
Locus_19832_Transcript_1/1	Aspartate carbamoyltransferase	deneddylase	5.5829	7.27401	5.92339	4.3088	3.15814	3.19609	4.07422	5.5395	4.60728	3.28875	5.77517	2.24554	6.92321	5.7335	5.82601	9.96522	7.15726	11.9653	12.9688	3.90957	3.7153	6.32845	4.54993
Locus_5600_Transcript_1/1	Cadherin-4	period circadian protein	1.94649	1.34227	1.0834	0.463508	2.28781	3.0978	2.57358	1.88315	1.03116	0.644004	1.33803	0.290754	2.8233	3.25751	2.91273	2.69581	3.2597	4.53205	4.06545	1.25287	1.25237	1.92778	1.93347
Locus_8611_Transcript_1/1	Pentatricopeptide repeat-containing protein At3g51320	Pentatricopeptide repeat (PPR) superfamily protein	3.117	2.52807	2.41072	1.45189	3.59259	3.00589	5.07971	5.75108	3.79311	0.798029	3.20318	1.92794	5.14319	6.89811	4.57921	5.23393	6.15288	10.3465	9.40964	2.5052	3.17257	5.84633	2.73906
Locus_2237_Transcript_1/4	Pentatricopeptide repeat-containing protein At3g20730	PPR superfamily protein	1.48602	2.12338	2.68882	1.33382	4.1963	2.92388	4.55718	2.57417	3.44844	2.30588	3.52025	2.32613	3.27119	4.81388	4.48276	7.25755	3.94412	5.84771	5.85787	2.71711	2.35498	5.88073	2.82019
Locus_20866_Transcript_1/4	Carbon catabolite repressor protein 4 homolog 6	DNAse I-like superfamily protein	4.90032	3.52273	4.7603	4.03324	5.63041	2.90926	7.08323	7.7986	3.36255	4.26572	2.84695	3.92076	11.9757	8.20377	8.43149	15.959	9.60414	13.0245	15.3017	3.64847	5.93208	4.41992	4.70791
Locus_6682_Transcript_2/7	50S ribosomal protein L18	Ribosomal L18p/L5e family protein	2.36936	2.16704	1.66516	1.85603	3.69289	2.86722	3.16237	3.43284	2.65717	3.36358	1.55071	2.03863	4.10364	3.8845	3.34577	9.87305	7.55933	6.31575	9.52799	4.38519	4.31874	1.09718	2.60621
Locus_16151_Transcript_4/5	TYRO protein tyrosine kinase-binding protein	transmembrane protein%2C putative (DUF1191)	1.9313	2.53699	1.28408	2.2004	7.86434	2.85559	13.3102	13.919	5.50752	2.35146	2.81305	2.02265	5.61504	7.80899	4.4439	11.358	9.54201	11.7729	9.1151	5.11272	4.47234	4.95155	2.97451
Locus_11094_Transcript_4/4	Oleosin	Oleosin family protein	0.470302	0.473876	7.37606	2.24216	0.440582	2.82915	4.24168	2.44118	3.64543	2.02589	0.891558	0.151307	0.759252	1.14906	0.244723	8.01616	8.2109	7.38524	3.72199	2.60676	1.5299	4.69581	1.32582
Locus_6848_Transcript_3/3	Pentatricopeptide repeat-containing protein At4g02750	Tetratricopeptide repeat (TPR)-like superfamily protein	1.71421	1.63927	1.16377	1.02621	3.29613	2.73343	4.39924	4.40184	3.00782	3.07889	3.43779	2.38503	3.14682	5.45485	2.85087	6.12289	6.39224	8.48957	7.39616	3.37482	3.3037	3.58981	2.59532
Locus_7736_Transcript_1/2	Endoribonuclease Dicer homolog 4	dicer-like 4	4.18399	2.78971	3.69703	2.4142	2.51592	2.71197	3.09338	3.63967	1.2295	2.02246	2.95275	1.4275	3.98084	4.20168	3.52862	8.74028	5.2613	6.75549	7.62573	1.21545	2.7113	2.67821	2.48588
Locus_17530_Transcript_3/3	Poly [ADP-ribose] polymerase 2-A	poly(ADP-ribose) polymerase	1.97252	0.605647	2.58043	0.779855	3.78604	2.68468	2.74339	1.87714	1.9739	0.996194	0.600308	0	3.42278	3.44669	3.94909	9.84103	5.98951	6.63848	5.64765	2.29093	3.65671	1.96427	0.463266
Locus_11804_Transcript_4/4	Integrator complex subunit 3 homolog	embryo defective 2739	1.39073	0.509824	1.81261	0.942245	2.21245	2.39614	3.56099	3.52628	4.15799	2.00886	0.753151	2.12007	3.4889	2.73305	1.89579	9.72043	4.40245	4.63497	5.40105	2.51879	2.33932	1.25421	1.67429
Locus_6850_Transcript_2/4	ER membrane protein complex subunit 10	transmembrane protein	3.11684	2.90464	1.78583	2.45481	3.07795	2.34894	4.12617	4.53235	4.4697	1.15572	1.0778	1.53484	3.02234	3.94485	3.08328	8.10285	6.41596	7.79029	7.99281	2.25533	1.82066	1.03693	0.645967
Locus_11735_Transcript_6/6	Probable transcriptional regulator ycf27	copper ion binding protein	1.11772	0	0	0.867912	1.74397	2.18021	3.12758	2.6718	0.332728	0	0	0	1.47264	0.630722	0.182073	5.33079	6.82467	5.6746	5.1978	0	0	0.884008	0
Locus_5879_Transcript_2/2	Structural maintenance of chromosomes flexible hinge domain-containing protein GMI1	gamma-irradiation and mitomycin c induced 1	4.9768	4.66321	4.3949	3.71733	3.50617	2.14891	7.22798	6.38731	7.12389	5.43466	2.09434	1.19539	6.27628	3.18759	5.19239	9.7904	10.6527	9.27653	11.3038	1.17799	5.56738	2.87041	6.07859
Locus_16201_Transcript_1/3	Coiled-coil domain-containing protein 167	SCR-like 6	2.75435	0.222483	1.63447	0.448402	3.50839	1.97925	3.77498	4.44745	2.60415	1.53314	1.01861	1.49603	3.28961	1.42578	2.53075	9.47916	4.50337	8.62195	9.30941	1.05063	2.08193	1.8842	0.720231
Locus_2998_Transcript_1/5	Dehydrodolichyl diphosphate synthase CPT3	Undecaprenyl pyrophosphate synthetase family protein	5.81486	4.06859	5.60368	2.12509	2.12684	1.95147	2.08455	2.46368	2.27701	4.92051	0.0392571	2.21915	4.34227	2.82911	4.2216	12.4735	5.78322	9.78667	9.8022	4.17248	2.30081	2.08346	2.68481
Locus_3323_Transcript_10/14	Probable 1-deoxy-D-xylulose-5-phosphate synthase, chloroplastic	1-deoxy-D-xylulose 5-phosphate synthase 3	2.0391	0.515711	0.935825	0.681869	2.22725	1.94244	2.3505	1.96704	1.80676	2.02156	1.90003	0.681904	3.43379	3.26947	2.93145	3.64542	3.1163	3.80109	4.23327	2.18212	3.15385	1.98832	1.15661
Locus_17653_Transcript_1/3	Probable 3-deoxy-D-manno-octulosonic acid transferase, mitochondrial	KDO transferase A	1.26916	0.682362	0.435874	0.533191	2.05664	1.9362	3.20826	2.41413	2.4681	3.00129	0.742909	0.407404	3.35493	2.51774	1.26484	7.05963	6.35907	5.87067	6.12277	1.88163	2.4383	1.54207	2.28997
Locus_6724_Transcript_5/8	Arogenate dehydrogenase 2, chloroplastic	prephenate dehydrogenase family protein	1.63716	0.773595	1.264	0.686129	1.79861	1.89479	2.82531	2.44478	0.97374	1.08362	0.859834	0.827216	2.89243	2.50759	1.95072	4.70598	3.24821	6.1767	5.53565	3.23435	2.23218	1.83878	1.73053
Locus_14595_Transcript_1/5	Uncharacterized protein At5g64816	thionin-like protein	3.79162	1.36202	2.46335	2.06145	1.61358	1.87706	3.45501	2.67901	4.32435	1.46334	1.34504	3.12595	3.74668	1.88458	2.35841	3.94136	4.90187	5.66675	6.24428	2.63532	1.51993	1.20971	1.61216
Locus_17352_Transcript_1/2	Phosphatidylinositol glycan anchor biosynthesis class U protein	GPI transamidase subunit PIG-U	2.40482	1.23947	1.97558	1.76378	1.18498	1.80962	3.05186	3.17415	1.6458	2.1395	1.59746	0.877887	4.01409	2.7905	2.96773	4.35711	4.39931	6.52799	4.96115	1.70734	2.43412	2.59765	2.53665
Locus_3309_Transcript_4/6	DNA-directed RNA polymerase III subunit RPC9	RNA polymerase II%2C Rpb4%2C core protein	0.688489	0	0	0	0.369681	1.78016	1.19631	1.77142	0.247096	0.257533	0.110814	0	1.03445	1.70875	0.0795737	2.57394	2.4	3.2975	3.74033	0.613762	0.608028	0.110744	0
Locus_11110_Transcript_2/3	Dual-specificity RNA methyltransferase RlmN	Radical SAM superfamily protein	0.811924	0.880548	0.254097	0.571335	2.212	1.63504	1.76938	1.53197	2.66663	0.811875	0.870997	0.352675	2.27908	2.58322	1.74595	5.00261	3.91608	3.28999	1.99062	1.35223	1.29945	2.15755	1.13913
Locus_11786_Transcript_1/1	Protein PUTATIVE RECOMBINATION INITIATION DEFECT 1	putative recombination initiation defect 1	4.88251	3.82016	5.81554	5.51072	2.65716	1.57319	4.74375	4.56094	0.635192	1.24195	1.49988	3.07853	7.0027	17.9503	11.8685	34.0278	20.0009	28.4748	28.338	4.57845	3.40024	5.23487	9.19641
Locus_14066_Transcript_4/5	Probable histone H2A variant 3	histone H2A 11	2.59043	1.32499	1.44542	1.82264	0.352659	1.54541	3.05048	1.09015	0.690239	0.204783	0.44531	0.250702	2.01309	2.27293	1.09252	2.88901	6.43251	7.75372	4.36605	0.693313	0.760658	2.54947	1.45686
Locus_23945_Transcript_5/5	RNA polymerase-associated protein CTR9 homolog	COMPLEX 1 LYR-like protein	0.48902	0.182171	0.193102	0	1.40097	1.53826	0.0329885	1.77803	0.290397	0.357771	0.655113	0.0571413	0.97352	2.66912	1.09449	3.93071	3.47752	2.16401	3.63915	0.252346	0	1.82104	1.42273
Locus_7313_Transcript_2/11	Glucan endo-1,3-beta-glucosidase 1	Carbohydrate-binding X8 domain superfamily protein	0	0	0	0	0.0435824	1.49351	1.20036	1.66063	0	0	0	0	2.6855	2.31225	1.28165	5.95395	2.63957	5.33166	5.48811	0	0	0	0.572935
Locus_10973_Transcript_1/1	DNA polymerase I B, mitochondrial	polymerase gamma 1	1.95644	0.7967	0.674443	0.501143	0.913879	1.39152	1.91982	2.11992	3.29237	1.22314	1.63867	0.60765	3.14971	4.01952	1.45472	4.24054	4.92563	4.29111	4.44704	2.15133	2.62826	2.51152	0.0856624
Locus_7416_Transcript_4/8	Nuclear transcription factor Y subunit A-1	nuclear factor Y%2C subunit A1	3.39883	3.45155	3.80509	5.00946	4.27049	1.34556	2.91522	4.34712	1.5642	0.58062	0.628041	0.474758	4.51383	3.80939	3.06753	12.46	10.7669	13.0341	12.6388	6.56748	5.86256	5.64447	5.76889
Locus_529_Transcript_7/10	60S ribosomal protein L22-2	Ribosomal L22e protein family	1.07197	1.94775	0.93842	0.331825	0.940853	1.3207	1.48781	2.35724	2.19407	1.04375	0.707015	0.497635	4.017	5.03424	2.12932	6.00951	4.08151	6.86608	6.00721	1.5972	2.62969	0.467857	1.59325
Locus_4677_Transcript_1/9	Midasin	midasin-like protein	3.71908	2.64366	1.47807	1.39175	1.59118	1.30519	2.19303	2.97438	5.65702	1.89266	1.5614	0.960156	5.7754	5.13116	3.39289	6.85651	5.44734	9.05596	7.4222	3.06999	2.96405	3.07852	1.9156
Locus_18376_Transcript_1/2	Zinc finger protein WIP2	C2H2-type zinc finger family protein	1.19043	0.573016	0.774967	0.520202	1.90393	1.24785	2.2018	2.32875	1.93625	0.899662	0.64557	1.17985	3.34503	3.35312	1.35291	3.64959	3.8582	4.20643	3.91256	1.557	2.4168	1.81441	2.06931
Locus_17859_Transcript_2/2	Pentatricopeptide repeat-containing protein At1g53600, mitochondrial	Tetratricopeptide repeat (TPR)-like superfamily protein	1.32949	0.945318	0.873153	0.622134	1.34438	1.24256	2.07184	1.3897	1.00207	1.19438	0.827869	0.638161	2.82743	3.59567	1.36952	3.71489	3.26431	3.31888	4.06089	0.902554	1.45524	2.11549	0.957763
Locus_2784_Transcript_10/10	Protein TOC75-3, chloroplastic	translocon at the outer envelope membrane of chloroplasts 75-III	0.897301	0.814318	0.697533	0.211429	1.35238	1.23324	1.72657	1.46742	1.50047	0.648654	0.395238	0.141457	2.9531	2.79117	2.20385	5.34489	3.8797	2.82682	3.70551	1.55049	1.34806	1.3886	0.590584
Locus_17271_Transcript_1/5	Nonribosomal peptide synthetase easA	Clathrin adaptor complexes medium subunit family protein	0.571513	0.616995	1.04416	0.329462	1.61775	1.21395	2.54771	1.72597	0.751599	0	1.63916	2.43743	1.06564	1.05021	1.05524	5.31669	2.71365	4.51018	2.97133	4.24321	0.419724	1.40934	0
Locus_7894_Transcript_5/5	Protein NETWORKED 4A	Kinase interacting (KIP1-like) family protein	1.19334	0.225187	0.477125	1.70769	0	1.19281	0.660548	0.0289717	0.54517	0.127513	1.01357	0	1.15275	0.686449	0	3.88648	4.74452	5.59271	3.32207	1.03371	1.88354	1.81501	0.0332575
Locus_23603_Transcript_1/2	S-protein homolog 9	Plant self-incompatibility protein S1 family	2.08147	1.27348	2.1484	1.47956	1.66838	1.17895	2.27785	2.68845	1.29953	2.35622	1.44204	0.487073	2.08578	1.88257	2.88496	6.08605	3.59626	3.93543	4.95033	1.30372	2.79262	3.03617	2.28679
Locus_21075_Transcript_5/7	Solute carrier organic anion transporter family member 3A1	PHD finger-like protein	0.263131	0	0.168096	0	0.392805	1.15046	1.00675	1.57508	0.963667	0.511179	0.496021	0.75166	0.725249	0.324102	0.220665	2.85809	2.93496	2.53015	1.60512	0	0.721565	2.19686	0.80418
Locus_4871_Transcript_3/9	BTB/POZ domain and ankyrin repeat-containing protein NPR1	NPR1-like protein 3	0.408363	0.186602	0.282357	0.102286	1.43396	1.14945	1.19025	1.67939	1.91886	0.509095	0.347675	0.0207797	1.60324	0.232377	0.459851	6.0661	2.96873	2.40071	3.02295	2.03469	0.357155	0	0.846455
Locus_18307_Transcript_1/1	Histone-lysine N-methyltransferase ATXR2	histone-lysine N-methyltransferase ATXR2	0.845199	0.233124	0.216869	0	0.683548	1.10342	2.04217	1.69056	2.62751	0.622834	0.42432	0	3.07599	2.02593	1.0027	4.89328	4.93265	7.48733	6.08348	1.68232	0.452601	1.57752	0
Locus_15479_Transcript_8/8	Flap endonuclease 1-A	5'-3' exonuclease family protein	1.60194	0.391074	0.999355	0.00658476	0.901892	1.05342	1.20061	0.727837	0.200505	0	0	0	2.27294	0.370768	1.0333	2.98889	2.64383	3.35832	3.41761	0.283303	0	0.521458	0
Locus_23651_Transcript_1/2	Aspartyl protease family protein 1	Eukaryotic aspartyl protease family protein	0.615474	1.21945	0.98857	2.28611	1.47697	0.971095	2.67371	2.84258	2.17683	2.4764	1.90275	1.93938	2.0984	2.98313	1.52222	7.16198	4.78606	5.17383	5.23266	1.63565	1.9432	1.12542	2.27197
Locus_18926_Transcript_1/1	Protein TRIGALACTOSYLDIACYLGLYCEROL 4, chloroplastic	pigment defective 320	1.08441	0.64868	0.743159	0.849134	1.18215	0.94695	0.436125	1.04065	1.9539	1.31889	1.44651	0.490571	1.93293	2.6279	1.84494	3.72757	3.06307	2.81257	3.32639	1.8818	1.02882	1.25401	0.684116
Locus_4566_Transcript_13/13	Proline-rich receptor-like protein kinase PERK1	proline extensin-like receptor kinase 1	0.965685	0.683592	1.27122	1.79703	1.9815	0.939686	2.17729	2.8649	2.37121	1.97494	2.17518	1.8037	3.6092	2.67643	1.81432	6.10415	3.10901	5.59605	4.49427	1.52413	1.19746	1.71718	1.89281
Locus_15628_Transcript_3/3	Myb family transcription factor PHL11	Homeodomain-like superfamily protein	3.83912	0.0272471	0.629171	0	0	0.933913	1.40405	2.35179	0.809908	0.340138	0	0.498895	3.05981	2.38322	3.29415	7.11113	2.9874	6.83617	6.94529	0.665458	5.40366	3.42899	0.913014
Locus_21817_Transcript_1/1		TTF-type zinc finger protein with HAT dimerization domain-containing protein	1.70914	1.49115	0.987856	0	0.706384	0.924221	1.53	3.58562	1.20102	0	0	0	2.27991	3.58014	1.01529	10.8607	6.27361	6.51742	7.97183	0	1.56278	0.645069	0
Locus_16653_Transcript_2/2	UDP-N-acetylmuramate--L-alanine ligase	FZO-like protein	0.811376	0.791716	2.13998	2.40412	1.36431	0.891101	0.930348	1.28208	1.22224	1.11439	0.895168	0.686109	3.12179	4.33563	2.89691	9.23781	8.81443	8.35299	9.50448	0.743725	2.6679	3.13465	2.86158
Locus_10974_Transcript_1/1	Putative methyltransferase-like protein 7A	S-adenosyl-L-methionine-dependent methyltransferases superfamily protein	1.09895	0.131837	0.610939	2.1584	2.48495	0.782137	1.84529	1.97654	1.718	0.581202	2.07278	2.42567	1.47814	1.56993	1.09272	5.49106	3.66375	3.9533	4.46127	2.04368	1.19773	1.60281	3.12171
Locus_5248_Transcript_1/1	Retrovirus-related Pol polyprotein from transposon TNT 1-94	Gag-Pol-related retrotransposon family protein	1.61904	0.603626	0	0	1.91947	0.742916	0.855117	1.42586	0.243893	0	0.584537	0.404161	2.28359	2.3007	0.659455	3.39491	4.38464	3.90075	3.08717	0	0.232299	0.986755	0
Locus_6830_Transcript_1/4	Protein N-lysine methyltransferase METTL21A	Putative methyltransferase family protein	0.694876	0.284668	0.262123	0.623351	0.142941	0.700566	1.97227	1.71123	0	0	0	0.177501	0.983307	0.900262	2.10191	2.52077	1.97726	3.92558	4.91967	0	0.928479	0.790543	1.2169
Locus_5871_Transcript_4/11	Probable helicase MAGATAMA 3	P-loop containing nucleoside triphosphate hydrolases superfamily protein	0.777003	0	0	0	1.5969	0.63479	1.5536	1.48448	0.849006	0.505318	0	0.0828829	1.18297	0.399387	0.609699	5.41305	2.27477	5.22728	5.56297	0.0777063	1.32571	0.615884	0
Locus_7646_Transcript_1/2	Error-prone DNA polymerase	serine protease%2C putative (Protein of unknown function%2C DUF538)	1.11866	2.27016	1.92188	2.30615	2.77295	0.595478	4.04689	5.18336	2.42877	1.40035	2.84223	0.70564	8.05	6.89517	3.72755	8.86142	10.9248	11.6805	9.90406	3.93782	2.53442	3.7689	4.39923
Locus_3141_Transcript_10/11	Probable receptor-like protein kinase At1g49730	Protein kinase superfamily protein	3.12487	2.10799	2.48993	2.12937	3.1983	0.526981	6.07533	3.04328	3.2228	0.642242	0.169638	0.343135	7.70405	9.96166	5.52777	18.8345	14.421	21.2293	21.6559	7.65949	5.98414	7.00838	1.97642
Locus_6992_Transcript_1/1	DEAD-box ATP-dependent RNA helicase FANCM	DEAD/DEAH box RNA helicase family protein	5.00409	3.10619	4.37909	2.24907	2.19729	0.504531	3.39363	2.47778	1.28686	2.44626	0.425179	1.06214	5.23623	4.17076	3.9995	10.0092	6.01289	11.3499	10.174	0.474602	3.43286	0.958367	1.41606
Locus_3141_Transcript_9/11	Probable receptor-like protein kinase At1g49730	Protein kinase superfamily protein	1.55093	0.340986	0.130433	1.17574	1.35411	0.502745	2.25137	2.57616	1.08398	0.971471	0.612475	0	3.90283	4.06975	2.15497	9.94687	7.34685	9.92654	12.1515	2.6321	3.56211	2.92875	1.96856
Locus_3217_Transcript_15/15	Pentatricopeptide repeat-containing protein At5g27270	Tetratricopeptide repeat (TPR)-like superfamily protein	0.370613	0.0214983	0.199408	0	0.891749	0.472958	1.3151	0.748382	0	0	0	0	1.72488	1.31734	0.969842	2.00108	2.55189	2.31966	2.13306	0.202879	0.889106	0.411253	0.430157
Locus_1642_Transcript_5/18	Protein NONRESPONDING TO OXYLIPINS 2, mitochondrial	envelope glycoprotein	1.46263	0.361998	0.294543	0.353482	0.0618149	0.447562	1.12734	0.731945	0.625134	0	0	1.19679	1.46983	0.0535107	0.205539	1.86404	1.6768	3.74136	2.91571	0	0	0.0427595	0
Locus_5512_Transcript_5/8	Protein NPGR1	no pollen germination related 1	1.31535	0.0863407	0.834469	2.18145	0.982028	0.43682	2.04303	2.83043	0	0	0.434033	0	1.29128	1.07078	2.03259	2.25154	4.3019	7.30811	8.16106	0.866312	1.04333	0.828638	2.19066
Locus_5580_Transcript_1/1	Pentatricopeptide repeat-containing protein At4g18975, chloroplastic	Pentatricopeptide repeat (PPR) superfamily protein	1.05394	0	0.386003	0.736291	0.913243	0.427	1.7689	1.591	2.20626	0.0223219	0.350053	0.311002	3.07149	1.79717	0.703186	2.96004	2.27499	2.76019	2.58033	0.772733	0	1.02967	0.386373
Locus_10548_Transcript_1/6	Transcription termination factor MTERF4, chloroplastic	Mitochondrial transcription termination factor family protein	0.675644	0.404276	0.174164	0.00646055	0.0404202	0.398864	1.69954	2.33364	0.204371	0.0635874	0	0.0447043	0	0	0.396324	2.61586	2.41145	6.27437	5.37883	0	1.31494	0	0
Locus_20101_Transcript_1/1	Protein PSK SIMULATOR 3	type-1 restriction enzyme mjaxp r protein (DUF668)	0.912195	0.556027	1.03861	0.462096	0.574406	0.384808	1.73115	2.38476	0.380937	1.02998	2.0389	0.879	0.739286	1.40598	1.54909	3.13856	6.14726	3.36036	3.79125	1.99578	1.59577	1.46648	1.13518
Locus_8096_Transcript_1/4	Pentatricopeptide repeat-containing protein At5g14770, mitochondrial	PPR repeat protein	0.912688	0.240767	0.0252426	0	1.24204	0.346214	0.864077	1.24311	1.41622	0.811276	1.35513	0.79786	1.66141	1.18034	0.720463	1.91009	2.36663	2.76658	2.69209	0.676714	1.10555	1.3568	0.386797
Locus_5871_Transcript_3/11	Probable helicase senataxin	P-loop containing nucleoside triphosphate hydrolases superfamily protein	0.440311	0	0	0	0.511169	0.328514	0.902581	1.2294	0.493976	0.13007	0	0	0.555935	0	0.42928	4.64871	1.81285	3.22647	3.84325	0.211379	0.473796	0.220048	0.0112274
Locus_17364_Transcript_1/1		translation initiation factor	1.87526	0.375618	1.06393	0.425793	1.96348	0.237704	1.49334	0.147058	0	0	0	0	1.45393	0.481627	0.685163	4.8605	2.74284	5.50491	4.14282	1.1068	1.14297	0.776806	0.0632333
Locus_2409_Transcript_1/3	Transcription factor HBP-1a	Basic-leucine zipper (bZIP) transcription factor family protein	0.295668	0.295995	0.638941	0.0591453	0.182744	0.0803236	1.24713	2.36913	1.82235	0.163804	0	0	1.14657	1.16894	0.782892	3.85784	3.5752	5.066	5.68448	0.658279	1.92503	0.519376	1.29145
Locus_12500_Transcript_1/1	ATP-dependent DNA helicase Q-like 3	DEAD/DEAH box RNA helicase family protein	0.459098	0.480928	0.826759	0.930474	1.45075	0	0.961195	1.33254	0	0.351275	0	0	1.90079	0.451264	1.13791	3.40383	2.57467	3.8706	3.9499	0.303878	0.329151	0.151811	0.261212

## Sheet: Cluster #3
Gene ID	Description (SWISS PROT)	Description (Araport11)	Pre_F1	Pre_F2	Pre_F3	Pre_F4	Hot_F1	Hot_F2	Hot_F3	Hot_F4	Post_F1	Post_F2	Post_F3	Post_F4	Pre_P1	Pre_P2	Pre_P3	Hot_P1	Hot_P2	Hot_P3	Hot_P4	Post_P1	Post_P2	Post_P3	Post_P4
Locus_74_Transcript_74/276	Phosphoglucan, water dikinase, chloroplastic	chloroplastidic phosphoglucan%2C water dikinase (ATGWD3)	129.258	105.373	104.529	89.6572	63.963	57.8223	69.2655	67.1673	98.6547	82.8239	89.6694	72.817	207.038	160.415	113.785	133.971	139.604	115.966	114.308	202.56	200.968	156.815	154.151
Locus_809_Transcript_33/35	Probable aquaporin PIP1-4	plasma membrane intrinsic protein 1%3B4	84.8128	84.6032	60.3598	75.6024	67.5311	48.7308	66.6393	66.9917	202.378	172.364	116.437	37.1087	224.357	187.688	111.992	83.1633	93.8728	81.2076	74.4572	153.15	139.911	135.238	110.501
Locus_18084_Transcript_3/3	Plasmodesmata-located protein 2	plasmodesmata-located protein 2	22.87	23.2735	37.1938	39.6705	12.4959	36.6822	27.5275	26.0757	18.211	9.56458	10.2759	8.08409	23.4825	49.8232	27.0489	39.7515	68.0818	50.1021	52.8188	124.331	38.1478	33.4708	47.0564
Locus_440_Transcript_11/17	Xylan O-acetyltransferase 1	trichome birefringence-like protein (DUF828)	15.3122	13.21	20.6803	14.6247	14.7118	32.9271	14.9045	9.48331	17.2056	11.8904	14.8482	7.98425	22.6211	34.8134	24.5488	41.2028	30.3064	23.0785	18.9761	39.0353	33.5124	35.9677	22.7712
Locus_2130_Transcript_38/43	Calcium permeable stress-gated cation channel 1	ERD (early-responsive to dehydration stress) family protein	19.2661	9.59749	16.1512	14.0031	22.0557	32.0408	18.9289	27.0198	33.8443	25.1944	22.624	15.5357	43.9026	29.3377	38.6775	23.7567	51.7631	33.4962	27.0138	64.1239	39.6294	43.1847	28.5796
Locus_23262_Transcript_2/2	Ribulose bisphosphate carboxylase small subunit, chloroplastic 5	ribulose bisphosphate carboxylase small chain 1A	70.0483	67.7377	52.194	70.9839	99.8803	31.3068	28.8215	37.1786	41.1903	43.4074	92.8222	41.3938	161.985	406.907	187.134	148.674	64.445	34.3045	38.0333	288.082	111.855	150.485	45.6689
Locus_4741_Transcript_8/9	1-deoxy-D-xylulose 5-phosphate reductoisomerase, chloroplastic	1-deoxy-D-xylulose 5-phosphate reductoisomerase	28.3654	22.414	26.2483	19.6383	34.6587	28.1903	43.0239	41.8453	60.6053	48.3694	48.9998	41.116	66.5766	76.7702	56.5916	42.656	50.9883	47.5499	49.8023	90.2466	79.8765	87.9323	75.7883
Locus_2404_Transcript_1/7	50S ribosomal protein L29, chloroplastic	Ribosomal L29 family protein	20.1724	22.6441	27.9416	16.4838	21.5699	24.0124	20.0227	19.2176	12.733	7.29187	14.7947	12.2102	28.8465	38.391	31.6753	27.897	34.4801	18.5587	17.94	28.0723	29.0867	26.7501	24.7838
Locus_23375_Transcript_1/2	Calvin cycle protein CP12-2, chloroplastic	CP12 domain-containing protein 2	20.1653	17.7103	12.8579	15.2977	45.7881	23.727	23.5952	25.8716	45.8947	39.7142	43.8771	19.0105	41.2195	74.7088	40.0578	52.6976	75.3639	34.5929	24.6613	108.968	81.6579	78.7518	42.6973
Locus_9367_Transcript_4/4	Glutamyl-tRNA reductase-binding protein, chloroplastic	proton gradient regulation 7	18.908	24.8586	19.6749	17.6936	33.9232	22.8773	22.9955	20.1382	43.3625	35.2549	23.6144	25.9424	42.4932	53.2918	29.5222	38.4457	41.2851	37.0684	40.232	46.988	54.5821	34.8306	25.8349
Locus_16588_Transcript_1/3	Phytoene synthase, chloroplastic	PHYTOENE SYNTHASE	20.7666	14.0312	43.5021	19.2823	29.1532	22.2009	20.4646	24.9211	53.5727	60.8548	54.2972	28.6539	59.1517	99.5991	118.942	95.5029	74.2745	65.2533	66.6976	101.333	87.6416	69.8279	46.5792
Locus_17482_Transcript_1/2	Protein EARLY FLOWERING 4	EARLY FLOWERING-like protein (DUF1313)	16.7274	14.7442	12.3516	18.6194	18.654	19.5024	14.4833	14.7188	27.1374	15.7475	16.5971	15.7885	36.4338	35.3366	26.6815	21.1424	25.7082	25.6574	20.4711	33.0564	21.6158	20.0302	14.4334
Locus_1156_Transcript_1/15	Formate--tetrahydrofolate ligase	serine/arginine repetitive matrix-like protein	14.792	14.1229	18.2989	17.5631	5.31982	15.9562	12.7626	9.35725	9.62022	9.11704	5.25878	6.96131	31.7404	49.8536	42.611	21.5357	27.6523	25.5816	22.2098	42.8988	45.9745	18.586	25.2714
Locus_13498_Transcript_1/1	Ceramide transfer protein	hypothetical protein	134.069	123.245	186.055	78.0589	223.772	15.6791	58.1862	112.015	92.4145	59.1936	66.9548	120.184	367.65	258.943	343.377	171.246	66.1061	254.12	169.854	365.986	208.337	133.582	117.994
Locus_728_Transcript_2/2	Rac-like GTP-binding protein 3	RHO-related protein from plants 10	27.1943	18.6984	19.8176	14.6553	20.7977	14.1709	18.4492	16.9492	20.7892	22.8787	21.1687	11.8821	48.4822	56.3105	36.338	34.6976	41.8058	26.8264	25.6756	54.2252	39.9289	36.8498	34.0447
Locus_925_Transcript_2/5	ABC transporter C family member 14	multidrug resistance-associated protein 10	14.8865	9.42287	15.3511	16.6401	12.238	14.1279	20.7938	15.6295	38.3231	21.3078	26.1428	38.0707	41.5148	62.8407	56.87	37.4807	57.6258	43.002	39.0339	80.5677	89.6476	41.1888	58.8794
Locus_7518_Transcript_2/3	50S ribosomal protein L31, chloroplastic	Ribosomal protein L31	13.6901	9.79295	10.1047	7.6171	15.7231	13.1252	14.0814	14.5995	17.317	14.8351	13.8942	11.8124	22.6982	23.6149	18.1043	24.5576	24.3498	16.7115	16.5807	22.423	23.7014	20.629	13.4939
Locus_23364_Transcript_2/2	Sortilin-related receptor	transmembrane protein%2C putative (DUF 3339)	9.9663	13.9367	8.93149	15.1641	6.88378	13.0627	3.88434	6.12631	19.1995	18.5762	5.71926	0.202858	16.5319	23.2053	10.504	19.0172	21.9127	14.8673	16.8122	19.4562	25.5872	5.7368	2.12424
Locus_16460_Transcript_2/6	30S ribosomal protein S21, chloroplastic	Ribosomal protein S21 family protein	8.42037	9.19028	8.14246	6.27785	8.6826	12.5818	11.5991	11.9573	12.2001	11.0196	16.4736	13.4106	14.607	18.699	14.8769	9.66974	17.8748	14.7458	10.5789	17.5265	20.0052	19.7801	13.4887
Locus_6254_Transcript_1/4	Serine carboxypeptidase-like 45	serine carboxypeptidase-like 45	25.0937	26.2929	30.426	23.7939	12.3168	10.9905	16.5696	18.3525	10.8523	6.84296	5.62045	4.45871	33.6796	45.9811	56.4653	33.5885	17.2094	23.5852	20.2979	50.6969	47.4602	52.5792	22.7425
Locus_10889_Transcript_3/7	2-hydroxy-6-oxononadienedioate/2-hydroxy-6-oxononatrienedioate hydrolase 2	alpha/beta-Hydrolases superfamily protein	9.7144	3.22697	8.03248	11.1058	9.13714	10.7874	7.51071	11.0116	17.7387	8.13476	11.677	3.93026	30.2937	22.3123	27.5293	18.9887	25.5817	15.2328	15.1157	27.0763	29.1678	35.4986	9.90817
Locus_925_Transcript_3/5	ABC transporter C family member 14	multidrug resistance-associated protein 10	4.75973	12.9959	6.95146	2.0958	3.00584	10.6714	2.27837	0.862182	4.98494	13.2656	5.30644	8.79618	2.61591	34.8991	17.7466	12.8082	19.6691	13.8219	12.0408	16.2842	37.2245	15.4658	9.21628
Locus_8415_Transcript_4/4	Magnesium-chelatase subunit ChlD, chloroplastic	ALBINA 1	15.3458	12.1961	10.1862	14.115	10.4757	10.2604	11.3394	11.4645	23.4099	11.2247	12.9615	9.73677	37.8129	35.544	21.4781	17.3298	22.7708	16.9965	17.7679	30.5992	21.8045	22.1577	12.2135
Locus_23273_Transcript_2/2	50S ribosomal protein L5, chloroplastic	Ribosomal L5P family protein	8.17742	7.05648	5.46239	6.48211	12.1804	9.22445	8.47853	8.86739	17.6543	10.6359	13.6378	9.48607	20.6279	26.262	13.1904	18.2782	26.8237	13.2571	12.7606	20.5083	19.3272	19.5401	12.0867
Locus_9032_Transcript_3/7	Floral homeotic protein APETALA 2	Integrase-type DNA-binding superfamily protein	12.1937	9.19826	15.3262	22.9942	18.1146	9.08778	15.3334	16.1555	46.414	57.9482	60.7922	35.1805	82.3661	115.42	73.0998	76.1452	81.6133	44.6392	44.7908	136.879	122.314	43.9632	96.913
Locus_930_Transcript_7/32	50S ribosomal protein L18, chloroplastic	Ribosomal L18p/L5e family protein	8.40858	5.2931	5.04146	6.68501	5.30357	8.4343	8.20105	7.01167	9.45799	7.07196	9.16956	7.67083	12.7156	14.2859	12.0592	7.20091	14.035	7.73122	9.68919	16.0629	16.8632	15.2605	12.8803
Locus_18980_Transcript_1/1	Protochlorophyllide reductase, chloroplastic	protochlorophyllide oxidoreductase C	18.2008	29.7586	18.9888	29.3264	15.649	8.41008	7.32069	12.5656	17.4361	12.1996	17.9315	14.4155	74.886	155.1	80.8342	56.207	91.4977	82.1274	54.9906	198.694	106.174	77.1751	31.1606
Locus_5058_Transcript_7/9	Chitin-inducible gibberellin-responsive protein 1	GRAS family transcription factor	12.8584	22.0487	20.6154	23.2399	11.0527	7.57461	8.75312	10.2326	5.46529	7.295	12.2136	13.3002	14.8988	29.8963	27.295	15.9576	15.0162	11.1165	15.0904	38.8664	38.5676	34.0545	26.2865
Locus_10678_Transcript_6/10		hypothetical protein	3.53763	6.42267	8.9659	6.43783	5.93362	7.48224	4.53316	5.94073	5.99952	7.69178	7.5444	11.1383	35.0223	24.9317	49.4351	19.8196	42.8987	29.7482	26.4981	51.6906	47.149	16.2222	32.1446
Locus_4027_Transcript_3/3	Porphobilinogen deaminase, chloroplastic	hydroxymethylbilane synthase	11.9257	9.13897	7.65648	8.31332	10.8252	6.75265	10.0843	9.23709	13.7312	6.46881	8.04206	7.41574	25.1732	30.7031	17.7077	20.7354	20.521	13.8206	11.3334	22.8186	15.7133	13.833	10.4648
Locus_6831_Transcript_1/4	NAD(P)H-quinone oxidoreductase subunit M, chloroplastic	subunit NDH-M of NAD(P)H:plastoquinone dehydrogenase complex	2.44886	2.50923	2.7598	3.00869	7.49323	6.44096	4.75663	5.35954	8.35406	8.90157	11.4302	3.22349	12.1461	15.5069	8.96994	7.40793	9.09509	6.18548	5.62735	15.7934	12.9841	13.1926	7.2274
Locus_23466_Transcript_1/2	Activating signal cointegrator 1	transcription regulator/ zinc ion binding protein	8.11009	13.7796	9.18974	10.7023	12.8371	6.4009	18.9299	13.2045	17.8372	30.0478	17.6515	12.8765	22.2976	20.3062	31.9419	6.15829	11.7897	25.6838	14.6571	31.177	16.86	9.62543	29.5387
Locus_17343_Transcript_1/6	Rhodanese-like domain-containing protein 14, chloroplastic	Rhodanese/Cell cycle control phosphatase superfamily protein	27.8838	25.9647	27.9761	24.1764	18.0166	6.2284	14.5369	6.3538	10.3289	17.163	30.9394	11.5406	61.916	92.1259	63.9202	24.3118	28.3728	12.4771	15.199	76.6537	36.5215	61.7191	27.8141
Locus_2598_Transcript_1/6	Homeobox-leucine zipper protein HOX21	Homeobox-leucine zipper protein family	9.72095	11.5851	23.1677	31.7224	24.8863	6.02544	14.3025	19.7781	94.7119	38.3754	20.8779	31.3876	62.5065	163.984	140.192	97.0475	130.877	140.917	100.841	185.453	164.778	78.3782	78.2651
Locus_1528_Transcript_4/5	Polyprotein of EF-Ts, chloroplastic	elongation factor Ts family protein	8.0443	4.04101	4.57116	3.25914	5.69439	5.8812	5.6067	5.51563	9.90161	3.47737	3.5438	3.21723	19.8378	25.4315	13.7524	9.04649	13.0962	9.35886	9.05563	16.8243	12.9781	10.5867	5.60958
Locus_2321_Transcript_14/23	1,4-alpha-glucan-branching enzyme 1, chloroplastic/amyloplastic	starch branching enzyme 2.2	12.1382	15.4332	12.1314	11.6678	6.63634	5.84406	8.07817	5.20442	21.1526	30.7763	10.8643	11.5794	42.6474	27.8423	19.9081	20.7819	29.4336	6.43142	12.9839	26.8438	41.1157	11.4073	20.7911
Locus_8117_Transcript_1/4	Flavonoid 3'-monooxygenase CYP75B137	Cytochrome P450 superfamily protein	1.87761	1.8861	2.43649	0.977789	5.77921	5.20066	16.2149	5.60121	0.0687528	0.789063	4.81561	0.919681	0.436413	2.11756	0.138962	0.082823	0	0.277006	0.00969648	37.074	11.31	0.927401	0.368131
Locus_3840_Transcript_12/15	Protein RESPONSE TO LOW SULFUR 3	response to low sulfur 3	1.48076	2.76657	7.76565	20.8672	1.8583	5.18852	5.45372	3.0625	4.92354	15.0993	9.87646	9.39967	15.6152	11.9875	24.7987	17.4706	15.6917	12.6171	8.66489	21.1367	34.8815	5.56749	15.5207
Locus_10437_Transcript_3/6		hypothetical protein	1.75585	13.4871	7.95921	8.41079	3.62881	5.04173	7.05378	5.50798	13.476	1.96803	5.20589	4.25005	6.33386	20.3854	12.3047	22.8021	15.2545	12.272	11.6146	30.9384	8.01377	16.1487	12.4165
Locus_18892_Transcript_1/2	Protein NETWORKED 3A	Kinase interacting (KIP1-like) family protein	5.24929	5.66423	7.29889	3.38495	5.48286	4.7354	7.07658	12.1244	2.50802	0.519832	1.07844	5.0835	11.1048	12.4807	11.6249	4.80805	4.3738	12.5258	12.4503	13.046	10.368	14.7407	4.47435
Locus_17564_Transcript_2/2	Protochlorophyllide reductase A, chloroplastic	protochlorophyllide oxidoreductase A	12.1366	18.8507	18.5384	31.6088	13.1627	4.14078	4.02111	6.40506	9.93734	7.86848	14.5036	9.23924	59.075	172.238	81.3796	49.1809	84.0162	63.1159	33.8376	191.513	98.4252	76.6083	25.3495
Locus_8274_Transcript_3/3	Haloacid dehalogenase-like hydrolase domain-containing protein 3	Haloacid dehalogenase-like hydrolase (HAD) superfamily protein	2.81042	0.149897	1.28805	1.04011	5.16967	4.02937	5.20177	4.92617	5.83104	7.36101	4.80058	3.70371	3.98573	3.91583	7.11753	5.16721	4.38253	2.22146	0.658889	7.59815	5.74056	4.38006	0.620155
Locus_2070_Transcript_2/2	Peroxiredoxin Q, chloroplastic	Thioredoxin superfamily protein	5.74412	5.73379	4.14905	4.38305	8.87252	3.88482	5.05635	4.65508	3.25921	2.19029	3.10499	1.42129	14.9427	35.5373	15.8418	20.3319	29.8104	18.9397	13.0959	29.5467	21.2914	20.8493	15.5356
Locus_9140_Transcript_3/3	Oxygen-evolving enhancer protein 2, chloroplastic	photosystem II subunit P-1	0.77624	1.06733	2.17559	2.40205	5.97144	3.75984	0.237243	6.77354	21.1646	6.36122	12.9668	2.81431	13.5406	34.2243	21.0962	4.29422	19.3429	7.6516	5.37992	68.417	16.2111	45.5871	9.77177
Locus_4163_Transcript_3/3	SPbeta prophage-derived uncharacterized protein YorH	dimethylallyl%2C adenosine tRNA methylthiotransferase	7.00173	5.76118	7.04479	6.3842	6.25505	3.32583	3.90684	3.82544	7.4691	4.78495	5.2266	5.08812	13.1333	22.172	17.2274	12.6328	12.8294	8.41088	6.80638	16.6194	14.9357	12.0991	10.684
Locus_1305_Transcript_7/60	Protein NOI4	RPM1-interacting protein 4 (RIN4) family protein	6.76836	10.1752	5.60382	7.01092	3.18881	2.66685	1.94074	2.52914	11.7321	12.7001	14.7769	5.89814	15.513	28.1299	3.82052	7.18653	5.64907	8.58224	5.18832	34.3408	19.5495	17.9513	2.94212
Locus_791_Transcript_9/11	DEAD-box ATP-dependent RNA helicase 53, mitochondrial	putative mitochondrial RNA helicase 2	4.7784	3.82176	5.45213	4.10042	2.34323	2.65429	6.44507	1.40169	7.73003	0.407295	1.97258	2.13997	6.80162	6.50821	3.89589	5.18718	8.78441	9.40837	7.73677	23.0256	7.23336	8.36664	3.11632
Locus_4611_Transcript_1/4	Thylakoid lumenal 29 kDa protein, chloroplastic	ascorbate peroxidase 4	10.0457	9.11573	9.30465	4.67086	11.0837	2.46011	7.82137	9.1186	9.9461	7.80086	7.61788	8.84191	16.0217	30.5724	16.2552	10.4039	24.5972	7.83611	7.31881	20.5436	46.7359	26.3251	16.0687
Locus_11674_Transcript_1/1	Photosystem I reaction center subunit IV, chloroplastic	photosystem I subunit E-2	0.829708	0	0.118107	2.86215	3.41778	2.24897	0.58667	1.45184	9.59158	9.50915	9.46032	3.02957	9.32546	18.483	9.18758	7.48082	9.66929	3.59722	1.40076	44.6856	25.5639	24.4269	4.69827
Locus_17936_Transcript_2/4	Peptidyl-prolyl cis-trans isomerase CYP38, chloroplastic	cyclophilin 38	3.35735	1.30033	2.35781	3.23998	3.82591	2.08139	2.76207	3.29431	8.11051	3.71718	5.56537	2.04943	12.5237	16.1063	10.5535	10.4202	9.626	7.52349	7.05868	14.6833	10.7172	18.1762	3.45041
Locus_21433_Transcript_1/4	Heparan-alpha-glucosaminide N-acetyltransferase	heparan-alpha-glucosaminide N-acetyltransferase-like protein (DUF1624)	2.66018	3.1769	4.84877	3.25728	4.06871	2.05096	1.4175	1.91758	8.23824	12.115	8.37347	3.75327	11.7051	16.5546	9.91772	4.93648	3.75757	2.23166	2.13604	16.645	16.4225	14.1578	5.07009
Locus_10416_Transcript_1/4	Oxygen-evolving enhancer protein 1, chloroplastic	photosystem II subunit O-2	4.79373	1.51159	1.22116	3.06448	4.10179	1.96965	1.26154	1.6237	20.5413	15.6324	19.5384	5.44516	13.7451	43.0215	18.5187	4.35462	14.6433	4.75024	1.93463	86.1715	37.4636	45.7433	17.5224
Locus_9140_Transcript_1/3	Oxygen-evolving enhancer protein 2, chloroplastic	photosystem II subunit P-1	0.467219	0.985561	0.0805451	1.73453	2.33418	1.94247	0.234909	1.09392	21.3214	5.60953	8.84324	3.70821	4.64799	22.8285	8.66151	4.20981	15.5101	4.2044	1.52089	49.177	22.6648	25.7413	5.01203
Locus_10657_Transcript_1/1	Magnesium-chelatase subunit ChlI, chloroplastic	P-loop containing nucleoside triphosphate hydrolases superfamily protein	2.00774	0.771343	0.892775	1.54532	2.54335	1.93743	1.93425	2.42546	6.53451	2.51161	1.66027	3.98296	8.20471	15.687	10.4828	10.0952	10.0755	6.57207	5.45667	17.1381	13.6507	14.2516	11.8292
Locus_16047_Transcript_2/8	Cytochrome P450 71B10	cytochrome P450%2C family 71%2C subfamily B%2C polypeptide 10	3.0499	5.00144	3.54017	4.08738	11.0875	1.61596	3.98406	7.37451	40.4698	8.30524	14.6532	27.341	58.7009	159.487	36.1134	37.2885	18.439	80.8417	59.9587	221.963	92.704	45.1441	35.8646
Locus_19992_Transcript_2/3	2-carboxy-1,4-naphthoquinone phytyltransferase, chloroplastic	UbiA prenyltransferase family protein	0.177496	0	0.67528	0.890045	3.08961	1.43815	0.453756	0.771635	0.967349	0	1.49567	1.10452	2.30642	5.71072	3.79575	1.89131	2.64364	1.86538	1.11312	6.97305	2.92691	1.1006	0.623611
Locus_10814_Transcript_3/3	BEL1-like homeodomain protein 2	BEL1-like homeodomain 2	0	0.495237	10.1139	1.37742	0	1.07181	0.897106	0	2.33932	0.275124	1.9936	1.19756	3.17357	4.65789	14.3086	5.28844	5.76356	2.14096	3.17523	5.34232	9.02469	7.06789	1.89885
Locus_9517_Transcript_3/10	Uncharacterized protein At3g49140	Pentatricopeptide repeat (PPR) superfamily protein	2.06144	1.92948	1.55967	1.11067	0.57041	0.774085	1.24794	1.36657	2.02017	3.54942	2.07964	0.46248	3.36178	3.9687	2.89322	2.58597	2.00868	1.9319	1.72351	3.14472	4.48534	2.1974	1.22422
Locus_20114_Transcript_1/1	Transcription termination factor MTERF5, chloroplastic	Mitochondrial transcription termination factor family protein	0.640363	0.606767	0.475311	0	0.338245	0.73101	0.300549	0	0.269243	0	0.953576	0.223307	3.6588	2.42853	1.96662	0	1.64247	0.0766325	0.197812	2.74472	2.41548	1.46648	1.09705
Locus_17475_Transcript_2/2	Protein-ribulosamine 3-kinase, chloroplastic	Protein kinase superfamily protein	0.999061	0.197103	0.973497	1.75977	2.51897	0.512881	8.87127	1.82385	0.465734	0	0	2.34792	4.2354	3.38054	2.49955	2.37246	3.82811	6.08759	3.09555	21.8336	2.02179	1.66455	1.4501
Locus_3451_Transcript_10/10	Rho GTPase-activating protein 7	Rho GTPase activation protein (RhoGAP) with PH domain-containing protein	1.96588	0.533731	2.61602	1.97441	17.446	0.489812	0.614132	1.82724	1.85005	0.840921	0.370196	0.744815	10.7771	9.79151	10.0554	3.31231	6.438	4.65395	4.30066	20.8555	5.81027	6.08702	7.06186
Locus_21264_Transcript_1/1	Cytosolic sulfotransferase 13	P-loop containing nucleoside triphosphate hydrolases superfamily protein	1.60344	1.59026	0.206882	0.186009	5.21187	0.382542	2.46029	2.9903	2.34735	2.74398	2.04259	3.0645	4.56281	4.77692	3.22106	5.37845	3.44214	2.7728	1.96116	3.60437	5.11735	4.82614	1.47428
Locus_134_Transcript_198/223	ATP-dependent Clp protease proteolytic subunit	plastid-encoded CLP P	1.67734	0.18212	1.296	8.50305	0.157914	0.331336	0.706701	1.37411	1.80165	1.92996	1.03257	0.675667	3.38037	0.683924	2.78795	1.80378	2.18643	3.32917	3.06559	23.0677	2.33286	1.10092	1.61724
Locus_5515_Transcript_1/6	Probable transmembrane GTPase FZO-like, chloroplastic	FZO-like protein	3.16838	2.13873	2.17418	2.70569	1.26165	0.317893	2.12865	1.76748	4.57626	2.77269	2.17782	2.34978	4.99861	8.75263	5.92514	2.51122	3.03896	3.06997	2.47348	6.24738	4.73974	6.04385	1.93512
Locus_393_Transcript_4/8	31 kDa ribonucleoprotein, chloroplastic	31-kDa RNA binding protein	1.79515	1.51216	0.571372	1.21282	0.588746	0.298382	1.02758	0.790946	1.85518	0	0.944296	0	4.14142	4.21043	2.56296	2.95923	2.4812	2.32645	2.25947	3.64811	3.37601	3.05502	1.50739
Locus_21313_Transcript_1/1	Taxadien-5-alpha-ol O-acetyltransferase	HXXXD-type acyl-transferase family protein	0.837057	0	0	0	0	0.174328	0	0	0.691509	0.439565	1.23341	0	5.31527	4.98259	4.70642	2.16833	3.56229	3.68162	3.63915	5.18025	5.77747	2.44416	0.774724
Locus_438_Transcript_8/9	ATP-dependent helicase BRM	transcription regulatory protein SNF2	0.746383	1.29888	0.883855	0.663634	0.43648	0.129522	0.510066	2.13558	1.43054	1.10244	1.69406	3.09473	4.20274	2.59087	1.89271	2.85437	1.48376	0.0115215	1.83367	2.09492	4.72545	1.58508	1.49937
Locus_9187_Transcript_11/22	Uncharacterized protein Cbei_0202	FAD/NAD(P)-binding oxidoreductase family protein	2.57717	0.768651	0.391756	0.482804	1.23302	0.0883261	0.44598	0.618878	3.09469	1.16708	1.20464	0.735047	7.15696	4.64647	2.93557	3.74126	2.9929	2.29182	1.63266	3.80901	3.22847	3.46178	0.970648
Locus_14698_Transcript_1/1	2,3-bisphosphoglycerate-independent phosphoglycerate mutase	hypothetical protein	0	0	0.00611091	0.44317	0.305381	0.0514478	0.412085	0.113649	9.88444	2.05828	0.371226	0	18.4976	11.2542	7.06885	4.36155	8.93625	5.50901	4.99035	13.3959	3.71978	6.20627	11.3442
Locus_10416_Transcript_3/4	Oxygen-evolving enhancer protein 1, chloroplastic	photosystem II subunit O-2	2.50532	0	0.597355	0.135874	2.64335	0	0	0	5.2973	4.26626	5.45636	1.14693	5.4111	22.273	6.91264	1.33442	2.54086	4.22581	1.85635	27.4965	12.4049	13.3606	5.49395
Locus_11331_Transcript_2/2	Probable WRKY transcription factor 13	WRKY DNA-binding protein 13	0.0628453	5.11745	0.193503	0.124217	5.847	0	0.0733358	0.356228	0	1.10854	0.183893	1.05078	18.8596	26.1084	19.5329	14.2214	18.3971	14.4953	16.7521	24.6858	32.3841	17.2936	15.1439
Locus_22475_Transcript_1/1	Protein PLASTID TRANSCRIPTIONALLY ACTIVE 16, chloroplastic	plastid transcriptionally active 16	1.40751	0	1.97694	0.955875	0.0109346	0	0	0	1.02841	0	0.548644	0.186966	3.06245	7.32526	13.058	6.22787	11.1495	2.13651	0.926195	18.5923	6.55401	10.2622	2.71769
Locus_6253_Transcript_5/6	Beta-galactosidase 5	beta-galactosidase 3	3.18792	2.97273	4.45625	0.920749	1.33574	0	0	2.17468	1.30835	0.626875	3.02006	4.29108	7.55647	14.1763	4.9612	6.87332	4.15949	8.24336	5.33612	17.8844	7.09557	12.7583	4.3115
Locus_9212_Transcript_1/3	Magnesium dechelatase SGRL, chloroplastic	STAY-GREEN-like protein	2.70887	2.84609	6.96015	1.61235	0.718494	0	0.182979	0.138506	2.9484	2.85693	2.55394	1.14755	2.39011	4.79947	4.07205	2.16154	3.77857	2.84071	1.72382	7.20176	6.8833	3.5431	2.07798

## Sheet: Cluster #4
Gene ID	Description (SWISS PROT)	Description (Araport11)	Pre_F1	Pre_F2	Pre_F3	Pre_F4	Hot_F1	Hot_F2	Hot_F3	Hot_F4	Post_F1	Post_F2	Post_F3	Post_F4	Pre_P1	Pre_P2	Pre_P3	Hot_P1	Hot_P2	Hot_P3	Hot_P4	Post_P1	Post_P2	Post_P3	Post_P4
Locus_178_Transcript_111/141	SCAN domain-containing protein 3	hAT dimerization domain-containing protein	1511.47	1334.52	1322.67	1227.75	645.095	382.057	679.539	759.538	702.704	686.655	778.807	583.944	2281.23	2605.07	2313.51	1869.21	1213	1770.68	1779.99	1133.96	1535.89	1333.53	1280.63
Locus_74_Transcript_46/276	Protein NRT1/ PTR FAMILY 7.3	nitrate transporter 1.5	797.076	362.272	771.079	372.992	370.369	379.962	564.891	512.516	322.317	174.021	165.385	171.404	1021.88	1338.84	1263.25	884.602	770.231	449.447	424.77	607.781	421.789	612.844	318.667
Locus_3387_Transcript_5/25	Cadmium/zinc-transporting ATPase HMA2	heavy metal atpase 2	253.435	305.804	225.541	192.362	190.321	250.288	286.046	268.318	332.249	280.665	248.49	278.706	612.808	628.954	397.127	594.876	360.894	335.41	339.457	303.697	257.296	298.093	301.194
Locus_3870_Transcript_2/19	Phosphatidylserine decarboxylase proenzyme	serine-rich protein-like protein	176.288	102.582	103.906	99.3616	208.412	170.874	184.044	178.663	93.7149	98.091	114.03	59.9739	569.425	371.069	243.204	188.775	320.519	193.173	201.748	113.65	198.087	393.396	136.673
Locus_79_Transcript_10/112	Shikimate dehydrogenase (NADP(+))	Calcium-binding EF-hand family protein	441.086	392.095	392.675	398.819	258.605	167.903	217.433	272.95	290.445	278.774	305.846	221.24	645.356	713.693	642.925	657.602	394.644	463.083	452.694	322.642	374.95	403.819	453.055
Locus_413_Transcript_4/4	Elongation factor 1-delta	Translation elongation factor EF1B/ribosomal protein S6 family protein	347.297	349.746	248.666	303.616	123.479	161.819	146.285	143.788	210.923	157.792	172.875	188.043	529.209	553.091	290.062	286.518	355.132	440.992	455.212	321.519	237.097	262.622	260.447
Locus_15538_Transcript_2/2	DEAD-box ATP-dependent RNA helicase 7	DEAD box RNA helicase (PRH75)	301.949	286.401	282.232	219.019	130.812	139.972	149.384	160.735	152.153	86.5523	110.35	128.903	470.876	564.165	380.196	344.759	289.392	321.958	363.816	150.926	145.898	205.522	214.446
Locus_4495_Transcript_12/12	NAC domain-containing protein 14	NAC 014	201.878	176.571	174.678	171.229	150.844	131.99	176.864	182.141	121.46	104.608	121.907	132.583	383.747	425.714	390.683	430.843	275.125	310.276	346.805	172.726	260.62	271.579	236.576
Locus_21140_Transcript_1/7	Squamosa promoter-binding-like protein 4	squamosa promoter binding protein-like 4	130.379	139.568	149.151	131.685	122.43	123.445	94.7881	108.831	97.9272	113.884	83.8994	81.447	260.443	292.185	260.482	316.561	186.141	217.471	217.433	136.773	129.129	119.725	161.662
Locus_2174_Transcript_43/139	Phototropin-2	phototropin 2	396.184	351.376	318.964	318.396	224.301	117.424	200.489	236.62	169.784	142.127	175.528	140.034	563.639	678.953	541.995	516.523	312.082	354.802	370.19	173.358	268.587	263.637	261.557
Locus_6169_Transcript_8/13	mRNA stability protein IGO2	cAMP-regulated phosphoprotein 19-related protein	57.0796	42.1883	37.5564	21.0937	118.816	107.147	97.9621	107.735	13.5916	4.69355	12.8808	50.88	226.046	161.411	112.2	167.243	73.7962	100.524	78.6278	24.5646	42.6517	43.6332	210.315
Locus_4798_Transcript_13/14	Phytochrome A	phytochrome A	237.537	184.139	218.319	219.383	129.519	94.5817	114.394	127.833	161.25	134.824	163.976	134.171	487.574	525.855	520.07	387.71	319.012	309.051	357.059	173.873	156.059	201.577	203.809
Locus_15725_Transcript_10/12	RNA-binding KH domain-containing protein PEPPER	RNA-binding KH domain-containing protein	254.63	226.618	171.934	182.942	110.523	87.0552	121.985	126.589	135.741	91.9398	69.3018	95.227	563.07	638.057	302.673	480.911	373.279	344.347	400.744	191.19	233.595	183.192	289.135
Locus_3387_Transcript_16/25	Cadmium/zinc-transporting ATPase HMA2	heavy metal atpase 2	83.6956	92.1854	80.1586	53.3904	66.348	85.2449	88.0271	88.5103	88.0053	88.5525	75.7015	81.7916	202.993	194.292	127.238	179.156	126.389	115.526	116.243	101.457	80.3364	93.1686	104.798
Locus_986_Transcript_7/7	Nuclear pore complex protein NUP50A	NUP50 (Nucleoporin 50 kDa) protein	147.686	154.784	138.926	168.5	83.565	81.1485	88.4788	89.0756	92.7774	68.2323	92.7903	107.609	286.839	256.803	180.992	258.018	200.761	182.146	210.976	98.0576	99.3814	139.634	177.435
Locus_53_Transcript_13/220	50S ribosomal protein L24	KOW domain-containing protein	119.239	105.61	127.607	135.383	61.4771	79.429	90.2707	82.3042	54.2636	46.7889	36.3681	39.2109	215.642	221.984	225.259	137.245	179.615	210.882	209.986	87.9096	111.437	109.009	116.848
Locus_1220_Transcript_27/30	Protein AGENET DOMAIN (AGD)-CONTAINING P1	agenet domain-containing protein	202.436	134.345	174.517	141.996	119.648	78.6342	126.259	129.521	82.2215	81.3524	70.8177	84.6715	640.01	399.584	316.409	344.323	193.445	199.037	248.804	82.7466	139.938	117.694	133.595
Locus_179_Transcript_17/19	RNA-binding protein 39	Splicing factor%2C CC1-like protein	196.833	150.655	158.84	119.798	130.274	75.6093	121.072	138.623	111.26	81.0629	86.3867	91.1666	345.175	274.347	242.564	277.959	195.01	242.88	283.385	83.775	108.39	114.754	144.53
Locus_24_Transcript_515/1190		Protein kinase superfamily protein	226.287	178.305	164.616	156.532	88.9299	71.5158	108.104	108.248	126.237	123.131	116.339	86.7859	348.638	399.275	319.428	254.95	206.562	219.983	238.071	177.702	234.601	207.73	203.049
Locus_1838_Transcript_1/6	Notchless protein homolog	WD-40 repeat family protein / notchless protein	148.832	125.815	121.93	127.228	74.6357	69.6439	96.4144	90.9145	115.575	64.978	71.3249	58.6917	257.725	323.201	234.859	179.195	117.013	152.384	165.222	75.9898	78.8736	118.249	85.6908
Locus_20827_Transcript_9/9	Stomatal closure-related actin-binding protein 1	plectin-like protein	68.0537	74.4571	78.4724	64.0418	84.8412	68.0555	66.485	68.6726	26.5492	51.1723	51.8123	42.8753	158.253	138.264	142.086	168.668	133.559	96.6803	98.5946	41.5441	75.9089	77.7682	87.3692
Locus_16417_Transcript_8/9	Serine/threonine protein phosphatase 2A 57 kDa regulatory subunit B' kappa isoform	Protein phosphatase 2A regulatory B subunit family protein	73.4413	66.7798	77.506	57.9891	52.6925	65.2565	70.7401	68.2012	38.7475	35.6491	37.1686	33.659	102.964	99.6541	103.253	66.0205	80.8331	93.7099	90.3004	74.5078	72.7424	69.9468	77.8736
Locus_23289_Transcript_6/15	FMR1-interacting protein NUFIP1	GATA zinc finger protein	141.331	108.382	115.487	91.4853	84.7446	63.6033	87.4418	97.0063	92.061	97.7499	49.562	64.3648	272.485	215.735	214.51	150.275	157.106	141.604	156.207	71.6107	111.464	66.9625	103.858
Locus_8682_Transcript_1/18	E3 ubiquitin-protein ligase SIRP1	RING/U-box superfamily protein	105.437	73.3669	69.216	60.5115	98.8877	61.1937	62.2579	73.4593	95.0513	97.1049	90.9592	58.0303	249.785	206.373	129.625	144.394	125.983	98.366	118.161	99.5352	137.856	103.333	87.081
Locus_17127_Transcript_2/11	Glycine-rich protein 2	glycine rich protein 2	62.5413	56.2867	52.4885	49.124	38.8845	59.1961	70.5215	61.1451	42.76	30.1534	29.0515	35.2293	105.393	129.306	97.8053	87.5454	87.4693	99.5681	83.0102	37.3433	32.6219	44.2804	44.4936
Locus_2589_Transcript_11/78	Auxin response factor 5	auxin response factor 19	87.2965	72.8081	77.0165	53.486	79.7282	55.423	75.9841	75.2857	65.3266	65.6854	66.2981	47.5463	188.148	199.887	181.533	180.646	182.59	97.8622	102.329	82.3906	101.698	168.484	79.8411
Locus_962_Transcript_3/11	Probable serine/threonine-protein kinase PBL16	Protein kinase superfamily protein	71.0489	72.7262	55.3491	69.9843	122.604	52.4194	56.509	65.6953	59.2839	48.9141	33.5032	31.5721	190.201	148.17	124.511	88.5099	75.2967	87.5721	102.268	76.5232	83.3426	99.6096	111.171
Locus_222_Transcript_1/1	FRIGIDA-like protein 4a	FRIGIDA-like protein	82.1256	65.7244	61.6576	76.7732	44.6669	50.1066	54.3849	51.5597	55.953	49.2884	48.1351	51.0531	166.673	138.561	117.666	108.849	112.772	99.0733	109.604	81.7833	83.5586	88.6662	95.2055
Locus_3409_Transcript_12/19	AP-5 complex subunit beta-1	lysine ketoglutarate reductase trans-splicing protein (DUF707)	153.58	79.0414	109.674	117.172	55.9119	48.4679	70.7124	81.2756	38.9235	51.9908	48.071	37.5822	263.079	231.819	188.047	208.418	139.242	157.571	196.993	77.0073	116.555	94.2013	91.7906
Locus_948_Transcript_31/35	Zinc finger CCCH domain-containing protein 22	Zinc finger (CCCH-type) family protein / RNA recognition motif (RRM)-containing protein	145.677	82.8207	147.075	98.3017	77.226	40.6888	88.3764	101.965	88.577	46.0081	49.2115	59.156	562.645	389.633	477.288	325.977	226.279	219.385	301.165	158.696	161.315	161.565	175.03
Locus_5612_Transcript_12/25	SWR1 complex subunit 2	DNA binding protein SWC2	96.6634	71.2606	63.4005	56.8352	72.5126	39.5893	60.0292	63.8149	57.1886	39.3801	45.9132	35.235	162.316	148.267	124.221	93.5187	82.6082	79.7997	97.1974	52.6108	67.5415	66.5991	64.5209
Locus_663_Transcript_7/48	PHD finger protein ALFIN-LIKE 2	alfin-like 1	94.0124	64.6825	78.5496	90.4207	31.9404	39.4755	43.3501	40.0529	40.2348	33.7285	39.193	40.0182	177.763	172.722	148.44	111.512	89.6551	92.2591	89.407	43.5395	43.2002	60.1008	67.2242
Locus_2269_Transcript_13/18	Serine/threonine-protein kinase Nek2	NIMA-related kinase 2	59.217	46.863	57.3539	66.3054	50.699	35.4679	37.8914	48.1337	66.7158	60.2358	38.1226	35.2147	175.262	204.516	139.959	142.111	114.57	104.767	92.7387	73.0454	89.5202	56.972	43.5638
Locus_175_Transcript_102/384	BTB/POZ and TAZ domain-containing protein 4	BTB and TAZ domain protein 4	40.8748	14.4324	22.7876	25.254	64.4651	35.3576	40.8334	50.8706	21.7891	27.479	32.4361	23.0963	114.108	54.8385	123.885	98.4429	59.5245	45.5425	55.9367	29.4436	54.3543	47.6556	31.9003
Locus_24_Transcript_807/1190	WAT1-related protein At1g09380	nodulin MtN21 /EamA-like transporter family protein	71.8018	61.5919	104.248	75.5372	45.6291	34.9372	62.818	60.6498	146.885	37.1894	59.469	79.5027	212.411	187.349	247.244	168.425	81.3206	82.0655	131.197	24.6033	14.9116	34.2924	84.5389
Locus_19660_Transcript_2/5	Double-stranded RNA-binding protein 6	dsRNA-binding protein 2	56.3438	68.0684	68.2897	99.0254	52.4703	33.5676	50.8211	46.3459	35.3031	24.336	46.5707	54.3787	122.916	144.871	142.273	107.172	88.3012	93.9348	100.413	76.47	59.5913	89.1313	116.081
Locus_11518_Transcript_14/14	WD repeat-containing protein GTS1	Transducin/WD40 repeat-like superfamily protein	105.883	63.4716	55.2246	52.167	32.2042	31.5557	27.6363	37.7889	44.612	37.4291	43.1304	37.67	117.597	104.973	75.3107	77.5177	61.0708	60.3755	64.0767	31.3421	44.3058	59.345	64.8406
Locus_131_Transcript_20/20	Serine/threonine-protein kinase D6PKL2	Protein kinase superfamily protein	42.2279	44.5128	46.5881	39.2493	43.316	31.3089	36.3858	36.9508	33.6282	21.8482	33.1284	27.9653	97.4463	92.9907	71.9413	82.379	75.0868	52.4621	55.9347	42.7291	39.8874	68.7763	44.2126
Locus_24_Transcript_305/1190		hypothetical protein	115.625	65.6378	65.371	45.9805	46.1302	30.7376	46.8082	56.8973	40.9044	43.6807	33.5428	43.9111	152.194	184.744	163.042	216.317	105.094	111.701	119.031	45.7914	54.2756	97.9568	70.2044
Locus_3625_Transcript_8/65	Putative ribonuclease H protein At1g65750	Polynucleotidyl transferase%2C ribonuclease H-like superfamily protein	98.1238	84.7844	86.2181	62.6119	52.6399	30.6007	41.5595	49.6984	50.457	41.3736	56.3633	47.488	112.288	129.637	114.181	102.092	72.8833	92.4799	88.2521	60.4758	68.8409	77.6827	63.0987
Locus_8002_Transcript_1/9	Protein SUPPRESSOR OF QUENCHING 1, chloroplastic	NHL domain-containing protein	58.4012	84.1569	86.0613	94.3324	22.3988	30.4441	50.2773	47.1904	41.1676	19.0259	23.5423	29.829	143.422	162.178	131.4	112.479	88.4221	90.8719	100.27	56.4985	27.9444	44.2281	65.6037
Locus_7427_Transcript_6/14	Probable inactive receptor kinase At5g58300	Leucine-rich repeat protein kinase family protein	34.9552	28.2007	41.1665	33.4345	27.7878	29.9305	30.7453	31.1738	15.1861	12.1085	13.3074	16.3787	52.7624	83.8543	69.1061	59.3759	46.3467	45.2721	39.9639	30.3176	39.0327	46.1907	35.4704
Locus_2883_Transcript_4/6	Cold-regulated 413 inner membrane protein 2, chloroplastic	cold regulated 314 thylakoid membrane 2	73.9249	63.2319	63.4881	45.3807	79.2094	29.8665	56.7735	52.376	33.3314	33.8806	25.6021	30.6247	90.0144	70.7548	64.092	79.0858	56.1596	65.6689	65.2474	67.6221	61.5191	56.8359	60.5876
Locus_3663_Transcript_14/17	Cytochrome c6, chloroplastic	Cytochrome c	32.5179	25.4511	24.0196	20.2352	31.5006	28.9726	23.0428	25.761	24.1466	21.4244	24.7232	16.5283	83.294	49.4122	52.5839	70.8035	54.4693	36.8612	36.8652	39.0438	34.3752	39.5524	28.6179
Locus_2589_Transcript_40/78	Transcription initiation factor TFIID subunit 9	TATA binding protein associated factor 21kDa subunit	23.2023	26.9782	33.8565	21.86	18.0658	27.0284	15.0882	36.4631	19.9718	12.8453	17.2959	29.4148	57.984	51.6508	72.0821	43.6922	32.5767	46.0014	49.3736	36.5482	31.7912	27.411	13.3789
Locus_3918_Transcript_8/13	Microtubule-associated protein 70-2	microtubule-associated proteins 70-2	48.9693	57.7581	35.7468	46.7538	31.2912	24.5688	36.6266	32.7004	53.204	56.8904	82.0374	33.2669	169.394	128.98	105.782	83.8343	82.2838	95.4156	94.2957	79.7667	63.637	65.2702	42.0971
Locus_4921_Transcript_12/16	Argininosuccinate lyase	hypothetical protein	55.2412	46.1996	48.1767	34.8845	33.9513	24.2087	31.3119	25.7606	25.6477	20.6721	30.0905	23.8069	116.033	108.187	80.6168	79.3579	40.7836	44.1724	38.6817	24.6403	22.595	16.3313	63.1986
Locus_15751_Transcript_6/9	Reticulon-like protein B12	Reticulon family protein	45.1661	39.1917	68.3974	43.0572	28.5494	23.6342	43.4702	34.9815	39.2843	48.245	29.2774	36.7098	134.005	71.0664	117.514	51.7537	56.6007	103.887	70.1662	57.3762	79.7	29.3919	50.2348
Locus_7756_Transcript_3/3	Oxysterol-binding protein-related protein 4B	OSBP(oxysterol binding protein)-related protein 4B	31.0795	19.4372	34.8111	38.7134	15.5039	22.987	17.7045	19.4487	14.4283	25.3089	20.5537	36.8844	89.7303	50.6497	61.8011	49.8657	48.4891	29.4179	39.2466	28.7154	30.6727	32.1515	72.2502
Locus_5982_Transcript_1/85	Homeobox-DDT domain protein RLT1	Homeodomain-like superfamily protein	46.2564	29.0291	34.0799	32.4973	30.2675	22.6412	25.5819	25.4408	22.651	23.5471	30.6571	29.8002	96.2498	62.0693	72.3125	63.5127	56.0867	65.3914	58.5277	24.8947	20.6863	28.3612	26.0782
Locus_3178_Transcript_6/17	Protein kinase STUNTED	kinase with adenine nucleotide alpha hydrolases-like domain-containing protein	26.3882	34.7817	38.2542	24.4668	21.213	22.4784	20.8269	18.9876	13.5239	16.0324	15.538	16.1941	48.5883	59.7515	69.5263	45.2548	63.9909	44.502	41.8965	20.4853	20.8932	11.7135	29.6928
Locus_6431_Transcript_7/12	Protein IN CHLOROPLAST ATPASE BIOGENESIS, chloroplastic	cyclin delta-3	71.7131	64.0984	49.1019	45.7946	24.9255	21.8498	33.4086	32.2497	29.5082	29.3095	30.3886	21.5465	88.3824	127.568	71.6447	69.5426	62.2325	71.7489	81.8785	71.4543	61.9029	81.8761	55.2247
Locus_140_Transcript_50/147	Gamma-tubulin complex component 2	Spc97 / Spc98 family of spindle pole body (SBP) component	45.3037	31.2066	36.5885	21.2707	22.4368	21.7607	38.4955	36.3694	23.1922	20.1659	20.306	12.7997	69.4444	64.353	63.9508	47.6105	48.2477	61.6654	56.8928	25.5175	40.9796	33.6496	25.9094
Locus_258_Transcript_4/13	Phytochromobilin:ferredoxin oxidoreductase, chloroplastic	phytochromobilin:ferredoxin oxidoreductase%2C chloroplast / phytochromobilin synthase (HY2)	49.6895	49.4835	46.865	44.5478	19.486	19.7115	24.634	24.4623	42.9431	29.7032	40.7402	28.0332	113.504	81.8926	65.9296	45.5611	47.1247	66.7018	61.2629	46.7111	45.7772	51.7516	42.991
Locus_663_Transcript_10/48	PHD finger protein ALFIN-LIKE 2	alfin-like 1	49.8845	43.033	45.8487	51.226	19.3195	19.5629	27.6978	25.5465	18.7103	21.5626	22.8705	23.1157	114.218	92.5882	88.7526	72.0993	47.4733	51.1331	53.8941	26.9624	27.4269	38.7989	40.0821
Locus_6281_Transcript_1/2	Protein OSB1, mitochondrial	Primosome PriB/single-strand DNA-binding protein	36.8826	23.6784	26.9267	22.9584	21.385	18.9227	30.5699	30.4382	51.5925	19.581	17.4156	19.225	72.504	58.4466	43.2344	38.3468	30.888	48.3547	51.3468	33.2456	32.2098	36.2724	24.3373
Locus_9031_Transcript_3/9	Deoxycytidine kinase	P-loop containing nucleoside triphosphate hydrolases superfamily protein	38.908	35.7987	26.9843	30.2344	22.12	18.8303	23.5891	24.7971	41.7667	22.2856	22.5955	21.2361	63.8906	63.9245	40.0725	47.7428	45.2009	46.4441	50.3751	27.9589	26.8455	34.6665	31.4474
Locus_3871_Transcript_2/16	Formamidopyrimidine-DNA glycosylase	MUTM homolog-1	30.7651	32.4588	28.4782	25.0366	28.1001	18.2703	29.2321	29.3475	29.4858	19.965	16.7317	14.7106	64.8498	72.134	58.6733	45.2749	35.4378	49.8207	56.888	32.8023	24.1318	26.3794	31.061
Locus_15633_Transcript_3/8	D-lactate dehydrogenase [cytochrome], mitochondrial	FAD-linked oxidases family protein	45.4082	35.8947	35.0971	20.9488	18.3623	17.735	22.5572	15.5777	26.505	19.5905	20.3402	18.323	95.6939	83.4773	57.4214	38.9571	37.5438	37.7181	39.5392	21.5296	24.3104	36.4805	35.5078
Locus_2628_Transcript_15/27	Uncharacterized protein HI_1487	low-molecular-weight cysteine-rich 26	44.9982	29.8808	34.8698	28.8498	13.3695	17.686	17.6255	24.6879	21.8516	20.3251	25.4913	21.571	47.8972	59.7342	50.6528	41.5587	46.9963	35.6003	40.993	16.4944	18.7083	24.412	37.8727
Locus_6141_Transcript_2/2	Lysine histidine transporter-like 8	Transmembrane amino acid transporter family protein	29.4527	19.2555	50.0351	38.6389	20.2268	16.0761	14.8402	16.7418	8.54923	3.74842	6.79137	7.57942	75.3522	71.4927	84.4532	48.8007	42.1345	43.5349	43.0822	45.8865	43.728	54.6132	42.6189
Locus_4467_Transcript_2/4	Putative pre-16S rRNA nuclease	Polynucleotidyl transferase%2C ribonuclease H-like superfamily protein	21.8867	14.1766	14.4852	11.2325	18.5847	15.3318	26.6889	30.9329	17.0844	19.0141	17.2491	10.6306	44.8519	34.9437	27.0769	28.2764	29.8235	26.1911	27.406	13.071	17.5856	14.4616	13.5649
Locus_1065_Transcript_7/20	PHD finger protein At3g20280	RING/FYVE/PHD zinc finger superfamily protein	37.6398	40.5889	38.4073	38.3585	32.9715	15.2953	19.8497	30.1923	19.7938	21.4159	22.3566	24.0469	60.3973	58.0364	51.9528	74.4613	31.9914	42.8893	54.1511	21.7756	19.0257	32.9225	32.1899
Locus_5091_Transcript_12/27	Protein RICE SALT SENSITIVE 3	Serine/threonine-protein kinase WNK (With No Lysine)-like protein	22.5486	15.1987	20.4834	19.3026	12.1436	14.8462	17.6073	16.0569	14.6967	24.7291	26.8315	11.0522	47.5491	31.2464	43.4114	16.1074	19.8937	18.6497	23.812	9.07645	9.67286	10.4812	9.7675
Locus_8776_Transcript_7/8	Allantoinase	allantoinase	109.265	65.4447	71.9372	73.0163	91.1464	14.7884	51.7583	59.1159	28.2481	40.607	31.337	57.965	182.91	170.675	128.972	130.064	83.5236	119.32	103.22	38.7862	106.133	73.5317	118.843
Locus_53_Transcript_51/220	Protein STICHEL	AAA-type ATPase family protein	34.3323	17.594	22.6144	23.5458	17.9419	13.8206	26.1941	22.013	14.6134	10.7286	16.0028	8.60983	77.7556	54.7165	64.2828	52.201	49.9018	56.633	55.0918	16.3086	23.7212	26.6909	22.6415
Locus_2249_Transcript_21/21	3-isopropylmalate dehydratase large subunit	hypothetical protein	31.2917	21.5776	29.3661	24.5119	11.4066	12.9729	17.1178	14.7037	19.84	28.0829	30.791	21.0837	41.1494	42.721	46.9188	43.8879	26.104	30.8816	27.7068	16.1834	28.0537	24.3232	14.1357
Locus_17263_Transcript_2/12	B2 protein	influenza virus NS1A-binding protein	48.6489	40.6115	32.6791	29.2245	19.4058	12.7852	16.7621	18.758	11.5315	18.6597	10.7461	5.24748	66.9189	63.597	36.3564	37.6988	33.1121	36.4744	36.6691	19.1634	28.4023	27.031	29.7462
Locus_6154_Transcript_1/9	Pentatricopeptide repeat-containing protein CRP1, chloroplastic	Pentatricopeptide repeat (PPR-like) superfamily protein	44.8531	37.3801	45.3627	36.6827	37.2919	12.1475	21.0513	30.9132	27.9265	29.4892	31.5217	30.7169	102.051	86.38	62.7991	57.1372	39.2251	40.8193	50.5438	31.0343	36.378	32.7828	42.7098
Locus_6769_Transcript_9/11	Probable LRR receptor-like serine/threonine-protein kinase At1g63430	Leucine-rich repeat protein kinase family protein	19.3537	12.1521	18.7679	13.5107	9.92544	12.107	21.8649	16.0956	8.50793	9.84824	6.82006	6.0846	39.531	38.037	46.4664	22.4314	21.3975	30.8129	27.9095	18.3388	41.2298	21.0925	17.2985
Locus_16334_Transcript_6/10	Kinetochore protein SPC24 homolog	plectin-like protein	13.9766	11.9772	8.72553	8.15289	10.5015	12.035	4.78274	8.97112	11.0445	5.36026	7.10407	5.14236	24.4285	25.5945	15.1503	19.0555	18.9015	17.7331	16.925	11.2833	9.44233	14.4081	8.63955
Locus_443_Transcript_24/61	Protein ROOT HAIR DEFECTIVE 3	Root hair defective 3 GTP-binding protein (RHD3)	46.6422	29.9514	34.3914	37.7299	19.4852	11.9542	18.1638	18.936	10.8316	31.2235	17.4443	21.6173	121.259	59.0537	80.0799	58.1819	38.1821	40.3182	39.8079	15.1545	25.9539	21.7664	24.0956
Locus_17202_Transcript_3/3	Lariat debranching enzyme	debranching enzyme 1	33.3163	30.8999	22.9368	23.8914	16.0546	11.6029	15.4745	16.3724	14.9743	11.4039	11.408	11.5076	47.1895	47.2786	24.0149	44.4898	30.8915	34.3663	35.7914	20.6793	21.8843	27.2225	23.8713
Locus_15733_Transcript_5/5	Protein NSP-INTERACTING KINASE 1	NSP-interacting kinase 1	25.6394	19.586	15.0143	15.366	20.8407	11.296	16.4777	19.5386	4.91177	3.2866	1.72259	4.01926	145.679	121.226	79.0174	62.0728	51.6095	65.1778	62.0995	23.8742	31.5156	31.9413	28.2683
Locus_16082_Transcript_2/3	Bromodomain-containing protein 1	DNA-binding bromodomain-containing protein	18.6755	19.8101	19.8567	18.8086	11.5813	11.0774	12.8245	10.988	14.8406	10.1175	8.06591	8.90015	26.1558	29.7489	22.8551	26.0081	29.3286	21.0926	18.1319	13.0822	12.9284	11.4547	18.1734
Locus_21017_Transcript_1/1	Elongator complex protein 3	radical SAM domain-containing protein / GCN5-related N-acetyltransferase (GNAT) family protein	20.6782	20.741	17.2501	17.8168	8.63916	11.0315	13.4561	12.7925	15.6384	10.3011	11.2583	13.773	35.7779	32.2459	24.4108	28.8524	26.7252	28.0493	28.6142	13.5578	16.4207	19.5176	23.3348
Locus_10316_Transcript_1/1	Retrovirus-related Pol polyprotein from transposon RE1	cysteine-rich RECEPTOR-like kinase	42.2162	25.2727	35.2978	30.9763	20.8507	10.9003	14.3747	25.0422	25.6482	20.6612	26.8675	17.9504	70.7443	58.417	69.2448	38.4457	26.6089	49.7514	52.3771	37.4907	40.5881	33.9896	25.9543
Locus_8280_Transcript_3/5	Protein PLASTID TRANSCRIPTIONALLY ACTIVE 10	Nucleic acid-binding%2C OB-fold-like protein	16.8729	11.9439	11.7146	11.2874	15.0616	10.4919	14.2782	16.0833	23.0478	10.4101	11.0072	9.52233	41.3891	42.2572	26.8171	28.9647	27.0427	27.1991	31.4685	24.629	17.9674	23.4836	16.2263
Locus_23307_Transcript_5/6	Formin-like protein 20	actin binding protein	20.6897	16.7799	16.9624	14.6344	11.5091	10.2496	16.0843	13.539	13.7467	17.3978	23.5177	14.6258	48.9695	41.0237	39.2029	38.2813	28.718	31.4747	33.4167	19.9192	17.751	22.5651	22.8332
Locus_2860_Transcript_7/15	Heat stress transcription factor A-2b	heat shock transcription factor A6B	11.6663	11.1991	8.94923	10.5686	8.70471	9.25431	4.54398	5.7401	4.75497	4.92288	8.08792	6.57577	18.7911	18.0679	8.56976	11.2685	11.6317	8.68528	8.91754	2.59729	2.44507	2.85023	3.1816
Locus_2800_Transcript_4/7	Homeobox-DDT domain protein RLT3	Homeodomain-like transcriptional regulator	25.66	20.6894	19.9385	11.9617	11.7411	9.03558	19.1109	20.2333	26.3397	11.4874	10.0519	10.3035	48.1587	48.3539	34.326	29.8816	26.3532	34.5323	34.9078	20.3336	24.8892	22.9289	18.5853
Locus_7269_Transcript_5/10	Serine hydroxymethyltransferase	alpha-(1%2C6)-fucosyltransferase	7.47963	6.6299	7.6472	4.44995	19.5318	8.98208	13.2183	19.8995	4.7822	2.30518	1.72511	2.38609	33.3841	33.8377	11.8965	21.7624	14.5405	10.7865	15.9805	13.3252	22.7375	21.5794	5.32129
Locus_3775_Transcript_3/3	Fanconi anemia group M protein	hypothetical protein	45.5877	41.2088	35.6433	33.0888	26.7472	8.84295	16.5863	15.7609	20.4956	18.3432	16.4154	16.2034	59.1506	66.2371	60.1136	62.5406	34.1648	40.633	36.2788	22.2159	40.8742	29.1281	27.815
Locus_5621_Transcript_6/9	Increased DNA methylation 1	Acyl-CoA N-acyltransferase with RING/FYVE/PHD-type zinc finger protein	23.834	11.6848	16.6747	9.49767	11.3179	8.70958	11.8606	10.7229	10.7102	7.17569	11.8158	8.067	27.1897	24.5661	28.349	22.0764	21.5131	25.5965	23.972	14.8966	17.035	17.4745	20.5344
Locus_7447_Transcript_2/2	G-type lectin S-receptor-like serine/threonine-protein kinase SD3-1	curculin-like (mannose-binding) lectin family protein / PAN domain-containing protein	21.6358	15.7022	17.7174	22.8144	16.7074	8.59353	13.0962	12.4398	5.01846	3.16772	3.5917	5.14909	37.1843	30.2175	29.8366	18.5705	13.5213	22.1341	21.2798	8.16395	10.4098	12.6378	14.5321
Locus_284_Transcript_4/4	Transcription factor bHLH68	basic helix-loop-helix (bHLH) DNA-binding superfamily protein	16.9602	16.1952	18.0093	16.5314	10.48	8.2432	13.4522	11.631	15.2866	7.15926	6.6982	13.3181	52.2245	51.2893	56.3181	49.0869	34.6536	35.6429	40.8818	15.3283	25.8102	21.0201	37.4031
Locus_1027_Transcript_9/12	Protein TRM32	GPI-anchored adhesin-like protein%2C putative (DUF3741)	27.7869	24.5834	21.1573	15.9019	12.8218	8.03636	14.0122	14.7919	11.743	7.22181	7.43475	13.4567	30.9155	24.3789	38.8507	34.1437	24.0457	21.873	25.8731	5.43914	7.98218	12.1709	8.04041
Locus_5632_Transcript_8/8	SCAR-like protein 2	SCAR homolog 2	10.4232	4.86483	9.17954	7.40803	4.62768	7.80746	7.12452	5.61475	6.27937	8.70814	6.86043	8.59866	20.9132	15.0348	14.2546	12.8254	13.4772	13.2786	12.6202	7.69098	12.9657	12.7766	7.27922
Locus_21065_Transcript_1/3		E3 ubiquitin-protein ligase	59.4188	36.2176	54.7908	42.2926	22.6379	7.67107	26.1198	23.0939	14.6715	14.7027	9.07792	14.4997	299.48	222.725	214.778	109.344	77.2244	87.1792	108.891	60.7698	95.9074	52.7789	80.9211
Locus_21491_Transcript_3/9	Ent-kaurene oxidase 2	GA requiring 3	12.821	18.499	17.9544	19.5483	12.7845	7.4269	13.6052	15.0304	2.13815	2.68421	3.00269	2.14729	38.1516	40.8821	40.2191	28.7631	18.5653	25.6629	25.7326	11.2987	9.68175	8.4967	10.0807
Locus_1027_Transcript_3/12	Protein TRM32	GPI-anchored adhesin-like protein%2C putative (DUF3741)	25.6404	21.8107	18.8087	17.274	10.0704	7.20814	12.7924	12.955	9.80467	5.20141	6.39965	13.861	29.2588	23.7822	34.9473	30.2077	24.2858	22.4695	24.4185	4.06255	7.86883	9.79547	8.8729
Locus_873_Transcript_26/26	Callose synthase 3	glucan synthase-like 12	21.6575	17.4336	15.1021	16.2534	9.61578	7.14989	14.173	13.7179	11.8839	8.14146	6.72273	9.03232	38.9295	35.0604	27.7467	35.2634	23.6436	28.8895	27.7992	18.6883	21.9026	18.3525	29.0887
Locus_5282_Transcript_5/5		transmembrane protein	8.85743	18.6562	7.49724	5.09082	7.39001	7.04192	7.31306	3.1842	1.90699	1.23098	1.12888	1.0417	15.8153	22.4356	13.9246	7.21174	10.0143	7.90106	7.34701	4.05035	3.82135	3.96857	3.60409
Locus_15796_Transcript_1/1	Structural maintenance of chromosomes protein 1	Structural maintenance of chromosomes (SMC) family protein	20.3536	17.1203	19.5187	13.6077	9.90121	7.03212	10.8522	9.49367	11.76	9.47671	8.98002	7.40593	25.274	27.5093	26.2375	23.1695	18.8731	19.9321	23.7794	10.3883	12.5643	14.5474	12.4476
Locus_3557_Transcript_3/6	Guanine nucleotide exchange factor SPIKE 1	guanyl-nucleotide exchange factors%3BGTPase binding%3BGTP binding protein	15.2699	10.8362	13.3599	11.6131	7.26034	6.96431	10.2167	7.45426	6.87902	9.33091	7.15252	7.54814	22.0981	23.3101	25.3	17.9527	18.6501	18.1577	18.4747	17.4894	17.4217	13.5921	14.2613
Locus_4559_Transcript_2/11	Histone deacetylase 15	histone deacetylase 15	17.6158	10.7222	13.0705	11.1406	12.6194	6.91269	9.82522	12.1737	10.9124	8.78633	7.21058	7.22924	38.8887	32.405	25.6292	28.8878	26.0538	26.134	27.3592	14.48	17.6751	19.0483	18.12
Locus_2335_Transcript_7/12	Pentatricopeptide repeat-containing protein At1g80880, mitochondrial	Tetratricopeptide repeat (TPR)-like superfamily protein	14.5806	6.90742	18.0991	9.53953	10.5147	6.3917	8.84806	9.19552	8.48375	7.28757	4.49795	6.36405	22.5675	16.2538	20.0115	17.9039	17.2465	16.0294	17.2395	12.1041	15.0404	15.5032	15.3371
Locus_3150_Transcript_2/5	Probable LRR receptor-like serine/threonine-protein kinase At1g67720	Leucine-rich repeat protein kinase family protein	15.5661	7.14961	11.784	8.62394	9.82394	6.38539	14.3189	13.9724	5.12151	6.0716	5.39848	4.03324	54.0949	31.7704	36.8268	23.7036	16.7456	26.0471	23.6926	6.57371	7.72214	10.0285	9.29486
Locus_7380_Transcript_8/12	ATP-dependent DNA helicase RecG	adenine phosphoribosyltransferase-like protein%2C putative (DUF2358)	24.0362	14.7045	18.8474	21.2293	9.4545	6.34672	17.2936	13.1209	8.16683	6.34351	9.7771	11.4912	33.6417	23.865	25.9944	23.6444	19.944	20.7701	24.7563	8.70395	14.7061	15.2525	13.3619
Locus_21081_Transcript_1/5	Microtubule-associated protein 70-2	microtubule-associated proteins 70-2	13.0357	10.5628	9.9554	10.1837	6.49562	6.22772	6.85249	5.93698	4.81028	5.16985	3.65067	4.57659	21.8523	21.264	16.5612	12.8856	10.6265	14.7235	13.7385	7.42661	11.3161	8.54869	10.1596
Locus_7351_Transcript_9/12	F-box/FBD/LRR-repeat protein At1g13570	F-box/RNI-like superfamily protein	18.0735	15.2809	12.107	11.7117	11.1232	6.21158	5.83507	10.8019	8.07956	5.39887	4.65069	5.87002	27.3849	23.9781	14.5859	18.2439	12.8674	15.9534	20.1127	7.45016	8.58095	8.3927	10.8864
Locus_5953_Transcript_4/5			24.2	18.6684	14.1338	9.42812	14.8697	5.99603	12.0907	15.4206	9.71339	10.5931	7.49153	5.70679	54.2743	48.7661	31.1744	41.0077	24.4751	35.8723	39.938	8.25784	14.1412	11.2019	15.8483
Locus_3389_Transcript_3/7	Atrial natriuretic peptide-converting enzyme	electron transporter%2C putative (Protein of unknown function%2C DUF547)	8.34672	11.5803	7.94128	22.0877	4.60039	5.92404	11.4791	9.70498	6.15128	7.14027	3.44464	6.53091	21.6876	23.1629	17.0404	16.1824	15.0346	13.6627	18.8495	5.3069	7.97784	8.86592	13.5977
Locus_7577_Transcript_3/9	Transcription factor bHLH112	basic helix-loop-helix (bHLH) DNA-binding superfamily protein	26.3178	23.3753	12.7008	9.10156	9.61136	5.87212	6.80218	12.2543	8.1143	22.8175	16.9968	7.85931	59.7187	54.0829	22.9176	32.2387	20.3906	17.2814	27.2753	4.97699	6.57832	12.4672	20.7377
Locus_6897_Transcript_3/4	AP2-like ethylene-responsive transcription factor SMOS1	Integrase-type DNA-binding superfamily protein	10.1576	13.9348	9.23695	6.87244	7.30487	5.57942	7.25888	6.06016	3.56542	3.51903	4.58412	2.37045	39.4254	42.0146	22.0304	26.0065	17.0462	19.0742	14.5514	12.9045	27.1962	20.345	11.5481
Locus_3520_Transcript_5/10	Afadin- and alpha-actinin-binding protein	Afadin/alpha-actinin-binding protein	17.8554	13.5047	14.5476	11.8489	7.50226	5.54573	9.38336	6.99061	7.12859	6.69617	4.08606	2.38168	30.9404	29.9458	27.0237	22.0641	19.869	24.3571	22.2257	10.5982	14.54	10.0452	7.50978
Locus_2914_Transcript_4/12	Glucose-1-phosphate thymidylyltransferase	serine/arginine repetitive matrix protein	15.423	9.00757	10.6243	6.90907	7.64484	5.38599	8.22861	9.34329	11.517	8.21604	9.02224	8.82082	27.2633	21.2091	19.1353	18.5749	15.7801	15.9286	18.1096	9.45559	13.0899	12.3138	17.9075
Locus_3896_Transcript_4/5	E3 ubiquitin-protein ligase MARCHF3	RING/U-box superfamily protein	4.44822	4.09985	6.16582	7.19627	3.62235	5.35267	5.03064	4.57442	4.49395	2.09969	2.78927	4.81928	20.2819	11.5764	9.39682	14.573	6.80056	9.24765	11.4295	4.47367	2.862	7.12214	6.4502
Locus_974_Transcript_8/13	Type IV inositol polyphosphate 5-phosphatase 3	DNAse I-like superfamily protein	9.28775	7.07546	10.8951	8.77256	8.20193	5.35071	9.97083	11.4493	7.19537	6.8459	5.34484	9.46728	26.4906	29.5703	19.8036	17.7928	12.6139	19.6682	19.0296	7.61444	8.08111	7.9579	11.6914
Locus_4767_Transcript_8/12	Nuclear pore complex protein NUP85	nuclear pore complex Nup85-like protein	14.9953	10.9104	9.077	10.084	5.37947	5.19038	7.06701	8.28275	11.8648	5.92774	6.10643	5.03439	19.7925	15.2307	11.6251	14.4428	12.5473	15.3462	13.7269	7.3333	9.79748	9.11484	6.93
Locus_335_Transcript_1/1	Aspartic proteinase-like protein 1	Eukaryotic aspartyl protease family protein	14.8614	8.90911	12.1248	12.6319	17.7737	5.13608	13.871	16.2267	4.72899	4.47054	5.35863	2.90273	31.2568	25.0718	28.644	16.7331	16.0737	22.8739	21.4909	11.595	13.6127	11.9447	13.8485
Locus_5633_Transcript_8/8	Cell cycle checkpoint control protein RAD9A	cell cycle checkpoint control protein family	20.61	27.5711	17.8067	6.31893	18.1409	5.12644	6.98133	12.3908	9.62149	5.29994	7.89036	14.6112	42.4812	30.7034	30.5381	34.6363	17.712	20.8049	25.7967	18.3061	14.2526	14.652	27.1043
Locus_7240_Transcript_3/20	Probable protein phosphatase 2C 1	Protein phosphatase 2C family protein	6.31908	4.80306	5.28562	6.67512	6.25498	4.893	5.48676	6.22926	7.37815	5.44501	6.38372	4.91647	11.8407	13.4534	10.1608	12.2723	8.11237	7.53012	6.97086	4.498	5.91468	7.23765	5.93373
Locus_93_Transcript_357/850		transmembrane protein	21.4848	12.3673	8.5004	5.02012	10.6994	4.79104	6.53352	9.99822	7.64178	4.86838	5.85239	8.16559	35.9134	32.5746	12.0175	22.1292	10.7	18.1635	19.9403	6.00513	11.3701	12.1498	14.496
Locus_6272_Transcript_1/1	Probable LRR receptor-like serine/threonine-protein kinase IRK	Leucine-rich repeat protein kinase family protein	14.5189	6.83403	8.5895	9.56362	7.50784	4.50673	7.74013	6.36839	6.01276	2.3507	2.83014	3.77579	45.7544	39.4972	27.6876	37.8663	30.154	26.4943	26.9135	13.7259	11.383	9.16636	11.3518
Locus_2113_Transcript_3/4	Protein IQ-DOMAIN 33	IQ-domain 33	10.2919	8.18231	7.29611	6.51775	4.92772	4.47282	7.77605	6.53771	13.856	8.99511	6.98948	4.78588	40.2259	31.9783	37.2005	18.8344	20.4014	19.1131	22.5048	10.7278	9.97377	15.4167	15.022
Locus_5333_Transcript_2/2	Mitotic checkpoint protein BUB3.3	Transducin/WD40 repeat-like superfamily protein	12.8994	10.9503	13.6315	8.8633	11.5036	4.41914	8.49552	7.55644	6.78663	6.87612	7.48645	4.75308	18.4871	19.3318	17.5492	14.7783	11.9451	19.0827	15.8299	9.06364	14.8953	11.1758	11.2847
Locus_3626_Transcript_2/3	Protein ENHANCED DISEASE RESISTANCE 4	extra-large G-like protein%2C putative (DUF3133)	6.85053	11.8172	10.8657	6.51671	2.80222	4.40176	4.2412	3.99985	4.19431	2.70193	5.37836	2.48696	14.7589	19.2222	18.0581	12.655	13.0566	14.0097	14.8955	5.68244	4.64795	6.27702	7.41424
Locus_2130_Transcript_5/43	Protein translocase subunit SecA	Leucine-rich repeat transmembrane protein kinase	4.22874	3.3706	3.23227	2.29232	2.77505	4.09513	1.82757	2.83716	1.48513	1.55515	2.2091	1.54109	6.67864	7.01079	6.72613	4.70396	1.75139	2.89567	2.50062	0	1.4611	1.57398	2.55268
Locus_5179_Transcript_1/1	MDIS1-interacting receptor like kinase 2	Leucine-rich repeat receptor-like protein kinase family protein	14.5161	10.6192	9.61155	8.18642	8.21468	4.07848	5.95049	7.79054	9.20525	10.753	5.20907	5.50658	33.2282	25.0903	20.7497	25.2312	15.0388	16.7969	19.5995	8.97624	18.4353	10.1927	11.9038
Locus_5926_Transcript_31/34	Serine/threonine-protein kinase AFC2	LAMMER-type protein kinase AFC2	24.1331	18.5638	18.4067	13.547	13.6082	3.90581	6.92478	8.8103	11.3677	16.4932	9.23783	10.6353	40.4894	59.5346	37.5315	39.5967	28.9849	28.7193	30.4834	11.184	23.2602	13.1326	28.6249
Locus_9548_Transcript_1/11	Ankyrin repeat-containing protein At2g01680	Ankyrin repeat family protein	3.11785	2.1649	1.02395	1.53912	3.70162	3.894	4.12462	4.31121	2.84438	4.21313	4.33567	3.13681	10.53	8.93628	11.093	7.67415	6.47742	5.5124	5.57616	3.23003	7.52162	3.25146	5.18856
Locus_7657_Transcript_2/3	DNA mismatch repair protein MSH6	MUTS homolog 6	19.3025	13.3689	10.3562	12.8539	7.5996	3.8571	8.24841	7.04984	8.02938	12.4536	9.44093	8.08177	22.9501	20.3383	15.6131	17.5771	12.1754	14.77	16.766	6.6363	11.7169	15.1061	15.6465
Locus_4894_Transcript_1/1	Myosin-2 heavy chain	SMAD/FHA domain-containing protein	6.45604	4.24812	4.79988	3.81586	4.80808	3.78755	5.06932	4.96683	3.87111	4.59115	3.51164	2.21985	12.5994	9.78962	10.3104	10.6888	8.49475	8.24667	9.99573	5.05737	6.45229	6.15528	4.87794
Locus_6424_Transcript_31/31	U4/U6 small nuclear ribonucleoprotein Prp31 homolog	pre-mRNA processing ribonucleoprotein binding region-containing protein	9.26502	9.93904	13.6598	8.60368	5.31321	3.73121	4.03385	4.12028	7.3057	4.25878	5.41042	7.22733	23.127	16.4873	11.9397	8.88645	7.16279	8.96995	11.0821	4.73664	5.16044	7.10193	5.40487
Locus_8944_Transcript_1/2	U11/U12 small nuclear ribonucleoprotein 48 kDa protein	U11/U12 small nuclear ribonucleoprotein	14.5895	9.61487	9.30614	5.74424	8.36288	3.64721	6.24155	7.78644	6.76376	4.47879	4.33291	5.2319	23.2706	20.7293	17.4168	21.3212	14.2167	15.3774	18.5403	4.61152	8.88133	8.17456	11.6651
Locus_24_Transcript_835/1190	Gag-Pro-Pol polyprotein	nucleic acid / zinc ion binding protein	10.6669	7.48174	6.9681	6.65197	4.34555	3.64139	7.52675	9.99135	11.7217	7.95909	6.65546	5.08238	18.6607	18.6511	12.5131	13.513	9.55157	14.9318	13.2707	6.48572	8.09752	8.77351	8.81109
Locus_1771_Transcript_28/47	Thiosulfate dehydrogenase [quinone] small subunit	Plant transposase (Ptta/En/Spm family)	31.3491	21.4605	18.4708	22.0992	7.85717	3.58189	15.9133	16.7182	30.2078	16.8161	8.14488	8.71749	53.5338	33.6761	56.9097	23.9921	27.0365	33.5145	34.0987	28.7132	32.1214	11.4197	24.6822
Locus_17075_Transcript_2/2	Acireductone dioxygenase 1	RmlC-like cupins superfamily protein	14.0565	16.4811	14.9491	16.2504	5.69219	3.52791	5.74044	4.36369	4.51243	5.45356	3.53234	3.46636	25.45	33.6638	32.0038	23.4968	14.9521	18.2488	21.7987	16.2254	19.6816	17.4666	17.1971
Locus_7562_Transcript_2/3	Dehydrodolichyl diphosphate synthase complex subunit NUS1	Undecaprenyl pyrophosphate synthetase family protein	13.7586	9.63606	8.54271	11.4925	6.0656	3.44411	4.76302	6.59239	10.2869	13.052	12.8753	7.44252	23.3631	17.2719	13.5856	16.3756	14.565	15.3933	14.1651	7.17606	13.8771	15.3478	12.0131
Locus_23611_Transcript_3/7	B3 domain-containing protein Os11g0197600	AP2/B3-like transcriptional factor family protein	6.31553	8.25237	8.37238	5.64798	5.92031	3.30712	4.33039	5.00177	3.90364	4.19837	1.87139	2.34575	18.8642	22.821	17.1576	15.2671	13.0482	14.8177	14.9726	5.32687	6.14182	5.30152	6.86037
Locus_4737_Transcript_1/3	Histidine kinase CKI1	Signal transduction histidine kinase	7.77495	4.37642	5.3451	5.44671	3.36192	3.29745	4.37319	5.26541	4.04396	2.06391	3.17801	3.72822	12.496	11.5247	10.0869	11.1952	9.86226	7.34669	8.25981	3.52162	5.77327	7.41591	3.81844
Locus_475_Transcript_11/50	Retrovirus-related Pol polyprotein from transposon TNT 1-94	cysteine-rich RECEPTOR-like kinase	18.9036	17.8386	11.951	14.7779	5.89509	3.24108	9.87985	10.1898	12.0808	18.2683	11.4076	12.3774	35.4195	36.6662	27.3926	37.1278	15.2461	26.6196	30.4035	11.2187	23.5416	16.5122	22.0233
Locus_11367_Transcript_1/3	Auxin-responsive protein IAA10	auxin-induced protein 13	4.85993	6.02509	5.36502	5.62545	5.31667	3.23077	3.37675	5.52774	2.71881	0.635804	1.5929	3.72357	11.6368	14.1871	11.5119	8.88103	5.516	5.35964	5.28775	1.36626	1.4438	2.17063	2.16737
Locus_12666_Transcript_1/2	Zinc finger CCHC domain-containing protein 9	zinc knuckle (CCHC-type) family protein	4.98733	4.17266	3.8879	3.89541	4.90402	3.19437	3.93125	4.46498	2.57927	2.31652	1.76757	1.47108	12.1741	13.6264	8.92534	10.4781	10.262	9.17193	8.62052	3.76302	4.32246	2.63806	4.78278
Locus_9667_Transcript_2/3	Methylthioribose-1-phosphate isomerase	histone-lysine N-methyltransferase%2C H3 lysine-79 specific-like protein	5.64506	5.16107	5.85107	4.00134	4.16657	3.01418	3.92644	4.79065	4.34095	2.7745	4.45314	4.16302	11.4598	11.6648	8.54029	6.10733	5.91509	6.82897	7.89319	3.08487	4.22872	3.99581	2.95121
Locus_4889_Transcript_2/13	Cell division topological specificity factor	hypothetical protein	10.9288	6.22509	5.49489	6.08282	4.17132	2.91651	5.22806	5.9872	4.75458	2.17401	2.36424	2.25821	15.8449	12.1101	9.47201	13.6591	10.4919	9.31155	10.2874	2.81934	5.23021	6.61044	6.45843
Locus_3361_Transcript_12/16	Probable ubiquitin-like-specific protease 2B	Cysteine proteinases superfamily protein	5.43615	4.00947	4.49832	2.8297	2.16428	2.68718	2.62274	2.60694	2.56597	2.43446	3.30138	2.71067	6.21327	5.05724	4.60467	6.12911	4.99271	4.55513	4.6501	2.85462	3.50409	3.72528	4.59273
Locus_596_Transcript_9/16	Pentatricopeptide repeat-containing protein At2g36240	pentatricopeptide (PPR) repeat-containing protein	5.12993	3.72998	7.33687	2.27615	5.1286	2.64249	2.57358	3.20244	2.14965	1.52798	2.71116	1.66517	13.9822	13.2431	15.3164	10.5297	8.927	6.83132	8.7241	2.53816	4.29725	3.45794	5.77492
Locus_21321_Transcript_1/4	Protease Do-like 2, chloroplastic	DEGP protease 2	7.01446	4.6495	4.70706	4.18444	3.06841	2.52012	5.40786	4.64292	3.17159	1.6559	3.23916	1.76781	15.1996	15.7895	11.5346	10.7432	10.1634	8.10277	7.89113	7.54309	8.96474	11.2332	3.56311
Locus_13776_Transcript_3/7	Filament-like plant protein 7	filament-like protein (DUF869)	10.5058	6.97521	15.7083	11.4415	5.40259	2.3885	4.02932	3.25749	2.03995	0	0	1.36836	41.2309	32.7649	38.3095	30.6211	24.2405	22.201	20.8011	6.47413	5.817	7.98424	5.18317
Locus_7626_Transcript_6/8	Formin-like protein 5	actin binding protein	5.42357	3.96193	4.28474	4.70329	2.27548	2.31444	3.11655	3.21696	3.37682	3.70329	5.91729	3.66452	14.338	10.5628	10.4306	10.3601	7.82422	9.25097	8.74104	4.50351	4.15001	5.99093	5.57323
Locus_23227_Transcript_1/1			4.28718	4.02108	5.58546	2.22957	2.69466	2.2565	1.89572	3.26658	5.29798	2.3606	2.92778	3.34414	6.28853	5.65516	5.91205	7.04455	5.47503	5.45902	3.77354	3.23505	3.05584	4.19533	4.39009
Locus_21903_Transcript_2/2	CASP-like protein 4A3	Uncharacterized protein family (UPF0497)	3.23957	2.42227	2.60065	3.84266	1.21748	2.22256	2.22494	1.26614	0	0	0.420975	1.29083	4.29866	6.63655	5.10296	2.20697	3.79266	3.77876	4.38593	1.18947	1.98119	2.47393	1.11782
Locus_2268_Transcript_2/5	Pentatricopeptide repeat-containing protein At2g41720	Tetratricopeptide repeat (TPR)-like superfamily protein	5.9902	4.18199	4.01824	3.46981	2.2798	2.14274	4.98064	4.86422	2.80017	3.07701	2.87245	1.81136	13.1706	10.5073	9.25138	4.62486	6.94764	8.44333	7.47245	2.89831	4.84727	5.12207	5.17896
Locus_23516_Transcript_1/1	Ribosomal RNA small subunit methyltransferase H	mraW methylase family protein	15.6875	10.2448	5.36376	5.57472	3.62106	2.1187	6.13327	3.65078	3.96717	7.23242	2.5234	4.74488	15.191	11.4064	6.47602	8.70565	12.9992	7.77789	11.108	3.25098	4.3373	4.76776	6.4042
Locus_588_Transcript_10/22	Sister chromatid cohesion protein PDS5 homolog B	ARM repeat superfamily protein	4.48083	4.98824	4.97541	3.38644	2.32284	2.06324	2.16454	3.03354	2.04146	1.69006	1.88656	1.59265	8.13746	7.84412	5.82816	5.01614	5.2218	5.28308	4.76529	1.67737	3.32866	3.18502	5.01301
Locus_13142_Transcript_2/4	Pentatricopeptide repeat-containing protein At4g02820, mitochondrial	Pentatricopeptide repeat (PPR) superfamily protein	8.78015	8.4762	8.51496	5.20006	5.14555	2.04344	3.63261	3.89802	4.54588	1.18036	2.51158	3.64797	13.7971	13.248	12.8613	7.54177	7.62822	8.23798	9.20951	3.59255	4.47475	5.25982	5.22483
Locus_17212_Transcript_1/2	Protein root UVB sensitive 4	root UVB sensitive protein (Protein of unknown function%2C DUF647)	3.98778	2.45661	3.23409	2.05839	2.64928	1.95361	2.72762	4.43066	1.72051	0.730846	0.271343	0.207363	7.74719	6.73552	5.49012	6.09136	4.64509	4.70208	5.4114	0.817501	0.149193	0.475353	1.28068
Locus_5489_Transcript_2/4	Transcription initiation factor TFIID subunit 5	DNA binding protein	4.62826	4.84548	5.10213	4.05237	2.12189	1.94783	3.63469	3.05439	2.0727	1.31849	1.74844	0	9.11597	7.09506	7.10232	6.62136	6.05448	6.009	4.87766	2.89241	4.68459	4.73537	1.94523
Locus_5632_Transcript_3/8	SCAR-like protein 2	SCAR family protein 4	2.47757	0.961947	2.12945	1.67616	1.07822	1.87614	1.04837	0.678278	1.15264	2.28536	1.66989	1.48576	5.6155	5.02699	4.38386	2.23325	4.88894	2.80859	2.26261	1.12858	3.47428	2.13243	1.82149
Locus_9248_Transcript_7/11	DUF724 domain-containing protein 8	agenet domain protein (DOMAIN OF UNKNOWN FUNCTION 724 8)	8.35271	2.59875	5.99081	3.49796	4.53041	1.81645	2.11112	4.59324	0.482958	0	0	0.552502	28.0541	23.5769	9.555	24.0759	20.8628	9.39509	15.4357	5.08777	6.35333	4.86915	3.84846
Locus_21769_Transcript_1/1	F-box/LRR-repeat protein 10	F-box/RNI-like superfamily protein	8.4085	4.61579	5.52909	7.15419	3.0859	1.81194	3.13626	2.80359	2.77189	3.11154	3.22494	1.82613	17.8075	10.2331	9.42744	10.1879	8.8288	6.90971	7.21405	3.61344	4.692	4.80484	4.96614
Locus_13092_Transcript_1/12	UPF0481 protein At3g47200	transmembrane protein%2C putative (DUF247)	5.8602	2.51679	3.26256	3.06469	1.29658	1.79694	2.10436	1.97175	1.97576	2.95288	1.92451	2.10815	6.97369	5.44333	3.84026	4.50525	4.12272	4.70904	7.09184	2.36108	4.30825	4.88083	2.873
Locus_10461_Transcript_1/4	8-amino-7-oxononanoate synthase	biotin F	4.75187	5.95315	7.22095	3.84534	2.53158	1.78269	2.52856	2.63008	3.00638	2.59917	2.63424	1.60584	8.22229	10.1967	8.04286	6.90479	5.01064	6.61751	7.13231	2.70535	3.36807	2.12453	2.1534
Locus_1571_Transcript_1/4	Protein OSB2, chloroplastic	plastid transcriptionally active 9	9.56825	7.44634	6.47624	5.50495	2.25877	1.72692	3.61117	3.55631	5.01599	1.17926	2.2092	0.473679	12.5546	11.5224	7.3268	7.46277	6.64819	7.49672	7.99511	3.79174	2.66567	4.09171	2.38226
Locus_4710_Transcript_1/1	Protein SIEL	ARM repeat superfamily protein	4.62844	3.15524	3.84361	4.49805	4.04519	1.66176	3.14281	4.63845	3.3307	2.70903	2.66009	3.1441	9.35561	8.00415	7.09815	8.17686	6.83416	5.69478	5.64973	2.36841	4.29005	4.19395	4.03274
Locus_9076_Transcript_2/2	Leucine--tRNA ligase, chloroplastic/mitochondrial	tRNA synthetase class I (I%2C L%2C M and V) family protein	4.00721	2.07739	2.83079	3.38509	2.55019	1.62983	2.48885	3.74834	2.26078	1.82458	1.63299	0.453436	8.68421	9.09301	6.9796	4.88292	3.46162	5.00657	4.11814	4.67028	4.3912	3.69873	1.57931
Locus_2268_Transcript_5/5	Pentatricopeptide repeat-containing protein At2g41720	Tetratricopeptide repeat (TPR)-like superfamily protein	4.65582	2.70572	4.18721	3.41032	2.33891	1.48013	2.82484	3.5486	3.91481	2.00684	2.6201	2.10359	10.06	11.2962	8.13843	10.7592	3.91878	5.2815	5.24859	3.66603	5.93086	3.69379	4.66271
Locus_8305_Transcript_1/4		Endonuclease/exonuclease/phosphatase family protein	8.11439	6.51199	6.33331	3.7418	3.09468	1.44396	4.58614	4.77481	1.20157	0.375314	0.794346	0.784237	17.0265	13.4763	13.6324	7.52788	7.44046	6.80628	6.94968	2.56223	0.890234	0.866112	3.90139
Locus_14226_Transcript_3/3		hypothetical protein	8.96676	5.0019	5.80904	5.86425	3.60823	1.34533	3.88465	4.77182	5.33856	3.84301	4.84736	2.65029	13.0786	10.9344	13.1731	11.5623	6.4313	7.22675	8.78062	2.87988	5.23706	6.7304	4.13557
Locus_10358_Transcript_1/1	Glycine--tRNA ligase, chloroplastic/mitochondrial 2	glycine-tRNA ligase	5.25618	3.09237	3.77659	1.87474	3.6441	1.26252	1.8949	3.10257	3.21669	2.1225	3.0276	1.1684	9.11146	9.59651	5.69115	4.40593	6.08136	5.93333	5.39659	2.96509	2.83029	3.77769	2.83534
Locus_7577_Transcript_7/9	Transcription factor bHLH123	basic helix-loop-helix (bHLH) DNA-binding superfamily protein	6.75713	4.97845	3.30942	2.3609	1.46853	1.22363	3.07225	2.24491	0.488422	3.78266	1.23535	2.06885	14.3583	12.3539	8.45975	7.57906	7.05516	4.48121	9.13909	1.12108	0.552681	3.27911	7.77269
Locus_10176_Transcript_1/9	Type IV inositol polyphosphate 5-phosphatase 7	CVP2 like 1	5.10741	1.04075	2.77997	3.88877	0.428269	1.16598	2.95215	3.0084	0.914893	0.0981535	0	0	22.5677	24.2135	19.6815	12.4086	8.89694	10.7757	9.98101	0.69108	2.78531	4.15847	1.65808
Locus_2447_Transcript_5/9	Telomere repeat-binding factor 3	TRF-like 5	3.80372	4.44309	3.2247	3.07708	2.25887	1.16209	1.85372	2.66192	1.91871	1.14899	1.38146	1.87034	6.06492	7.22693	6.16846	4.20267	3.58336	4.21696	5.06593	1.19116	2.77218	2.2292	2.23496
Locus_21159_Transcript_1/1	Violaxanthin de-epoxidase, chloroplastic	violaxanthin de-epoxidase-like protein	1.88723	1.26773	2.0025	1.23916	1.09193	1.15526	0.767331	0.720588	0.47182	0	0.415859	1.55339	5.00263	4.65263	3.1674	5.32693	5.38379	1.90984	2.51381	1.14263	0.650253	1.44304	2.17786
Locus_9897_Transcript_1/2	GATA transcription factor 2	GATA transcription factor 2	1.63289	0.75259	1.51731	1.47574	0	1.13474	0.525645	0	0.508772	0	0.145848	0	5.01165	6.90273	4.15566	4.68928	4.01876	2.36793	1.89947	1.69736	1.27042	2.76138	1.23637
Locus_1447_Transcript_20/68	Importin subunit alpha-1a	importin alpha isoform 1	2.70387	3.42225	0.978342	1.56414	0.60871	1.06641	0.648618	0.791376	0.92422	0.532195	0.0561595	0.76185	3.74838	3.41774	2.69164	3.42149	2.5962	2.88065	2.02265	1.1333	1.03796	1.40653	2.12453
Locus_21163_Transcript_3/3	Protein ACCUMULATION AND REPLICATION OF CHLOROPLASTS 6, chloroplastic	Chaperone DnaJ-domain superfamily protein	2.80469	1.90596	1.88175	1.61928	2.27694	1.02677	2.18684	2.47207	2.71752	1.38701	1.49049	1.71403	4.94518	4.34763	3.80188	3.17573	3.78828	3.73316	4.17629	3.43174	2.66277	2.52674	2.58326
Locus_6986_Transcript_1/5	SAC3 family protein C	SAC3/GANP/Nin1/mts3/eIF-3 p25 family	4.26482	2.57896	3.3758	2.16027	2.08476	0.994373	3.38854	3.05278	2.33348	0.837498	2.78042	1.44585	7.92521	6.50062	5.46794	7.05244	4.34728	5.72684	4.82128	2.67283	3.9967	3.96148	3.74793
Locus_948_Transcript_33/35	Zinc finger CCCH domain-containing protein 22	CCCH-type zinc fingerfamily protein with RNA-binding domain-containing protein	4.3237	2.51412	5.13884	2.00372	2.22654	0.989977	1.38145	2.54414	3.74774	6.79262	2.08338	1.3085	9.4629	11.3788	5.94488	4.64535	3.89684	6.48991	6.38491	3.4814	3.80533	3.72625	1.93373
Locus_470_Transcript_267/385	Sodium/proton antiporter 1	sodium:hydrogen antiporter 1	2.91583	2.02495	2.4712	3.08336	0.197892	0.918041	1.27391	1.42016	0.822721	1.16129	1.80976	0.489211	4.51392	3.39423	3.16907	4.06915	2.56157	3.41347	3.26842	2.75217	2.43116	3.06468	1.46145
Locus_10146_Transcript_1/1	Protein SIEL	ARM repeat superfamily protein	4.56547	2.70433	3.29909	2.77498	3.01396	0.913841	3.17252	3.48849	2.38797	2.65627	2.78842	2.56677	8.24703	7.08957	6.18176	6.08141	4.59802	4.15817	5.50001	2.17003	2.44806	2.88272	3.89304
Locus_21614_Transcript_1/3	F-box only protein 13	F-box family protein	3.33199	4.68317	2.59606	3.49449	4.29027	0.899824	1.35311	3.31605	0.165295	0	0.256764	0.780804	9.69313	12.5322	6.86107	4.81657	4.28196	4.41259	4.59056	2.01582	3.66127	0.606557	0.61625
Locus_8416_Transcript_3/8	S-crystallin SL11	Putative thiol-disulfide oxidoreductase DCC	2.22308	2.46977	1.21036	1.24312	2.79165	0.786112	1.01727	1.1998	3.42247	1.52453	1.45435	0.674024	6.43785	4.19909	3.53365	1.7747	1.9915	4.2908	2.7413	1.12566	0.956695	4.36319	1.87412
Locus_10069_Transcript_1/1	F-box only protein 13	F-box family protein	2.22609	2.19367	1.80193	2.05941	2.45782	0.604872	1.6996	2.4374	2.38591	0	0.10462	1.33285	6.11247	8.40842	5.15057	4.62891	2.70728	4.1725	4.2706	2.85354	0.829589	1.67549	1.50198
Locus_12110_Transcript_1/1	3-dehydroquinate synthase	3-dehydroquinate synthase	1.9071	0.985179	1.29045	0.666457	1.15818	0.597108	1.06133	1.21115	1.32272	0.144189	0.0414195	0.0229048	2.27294	3.07108	2.91598	3.04429	1.52265	2.11309	1.67793	0.283303	1.25316	0.85956	0.731301
Locus_4708_Transcript_4/4	Squalene monooxygenase	Lycopene beta/epsilon cyclase protein	4.68978	2.62467	3.66737	4.32964	1.63895	0.594197	3.35984	1.92112	2.25803	1.04665	1.31294	1.48397	6.28827	9.35564	6.84024	5.11621	3.79075	5.02608	5.35094	1.54844	1.61708	2.39595	1.83025
Locus_19025_Transcript_1/3	Nicastrin	tRNA-processing ribonuclease BN	1.27619	0.737623	1.16079	0.554539	0	0.585623	0.594262	0.63003	2.33108	0	0.216389	0	2.51721	2.79201	2.1299	2.17075	1.11542	2.01663	2.04985	0.840769	1.31272	1.24603	0.646994
Locus_17253_Transcript_4/4	Lipoyl synthase	zinc finger (C2H2 type) family protein	1.57919	1.80599	1.47835	0.875249	1.73941	0.562525	0.710341	1.14003	1.36252	0.405057	0.36142	1.39582	6.3521	5.0361	2.60126	3.70993	3.78621	3.90109	3.77763	0.595028	1.00398	1.2955	0.619976
Locus_17470_Transcript_3/4	Pentatricopeptide repeat-containing protein At3g18110, chloroplastic	Pentatricopeptide repeat (PPR) superfamily protein	3.56972	2.95838	1.97962	1.10907	1.27267	0.547387	1.26442	1.47552	0.965276	0.61148	1.36868	0.598931	3.64056	5.35673	3.15088	2.08967	1.98572	2.93982	3.34198	1.33029	0.618075	3.10469	1.50105
Locus_19787_Transcript_2/3	Chromodomain-helicase-DNA-binding protein 6	hypothetical protein	3.89438	1.97167	3.38105	1.28289	1.41558	0.515748	1.49426	1.23362	1.83102	0.982952	1.30977	1.20384	9.27351	5.34096	5.47124	3.80069	4.04451	3.29616	3.9685	3.87729	2.12728	0.770062	0.981431
Locus_21531_Transcript_1/1	Ataxin-1	Putative endonuclease or glycosyl hydrolase	8.06817	6.58219	4.79168	4.93742	1.55321	0.439576	1.75758	2.917	0.533099	0.41897	0	0.650913	26.3549	21.6706	7.84772	8.52241	3.12814	4.59413	6.03846	2.3799	2.37426	2.49415	4.89895
Locus_41_Transcript_1/1	Tetraspanin-10	tetraspanin10	3.20782	3.58286	7.12402	1.65733	1.50444	0.436011	2.19964	1.87081	0.58783	3.75295	0.316775	5.44468	27.0523	20.0214	10.0496	17.8293	4.49601	8.99179	5.62808	3.51675	7.28774	1.59348	7.5837
Locus_15047_Transcript_1/2	Renalase	FAD/NAD(P)-binding oxidoreductase family protein	1.82033	0.468451	0.592755	0.58287	0.885424	0.395265	1.53089	0.857812	0.732774	0.359437	0.429693	0.33312	4.1142	3.89817	1.92765	2.00078	2.2775	1.2966	1.3395	0.298138	0.891717	1.10453	1.62547
Locus_6497_Transcript_1/1	RCC1 domain-containing protein RUG3, mitochondrial	Regulator of chromosome condensation (RCC1) family protein	3.02547	2.1919	1.27202	2.08441	0.871645	0.385068	1.46407	1.07476	0.554135	0.746415	1.19338	0	4.30759	4.95283	2.75528	3.32413	2.59012	4.35956	3.61089	1.22585	2.60352	1.82218	0.813065
Locus_2047_Transcript_12/12	Mannosyl-oligosaccharide 1,2-alpha-mannosidase MNS2	alpha-mannosidase 2	2.52792	2.15572	1.71036	1.34499	0.439319	0.381027	2.05931	0.71154	0.579691	0.213783	1.47179	0.501591	6.35582	3.3605	2.79467	2.69911	2.90178	2.27366	2.33604	1.36025	0.862501	1.96691	2.89336
Locus_1027_Transcript_5/12	Protein TRM32	GPI-anchored adhesin-like protein%2C putative (DUF3741)	3.08606	1.69779	1.79773	2.03869	0.688008	0.375028	0.678774	1.2522	0.664505	0.251009	0.053393	0.963221	3.85475	2.60124	5.52255	4.32754	2.5219	1.91617	2.27229	0	0.329858	0.58667	0.484568
Locus_11861_Transcript_2/2		hypothetical protein	4.51166	1.95812	2.84719	1.15714	1.16235	0.371598	1.82586	1.39097	2.48646	0.347024	0.420748	0.365112	7.79805	6.20271	5.88509	4.06515	4.13067	5.88803	6.66255	0.564937	1.27218	1.48774	1.94563
Locus_21169_Transcript_1/1	Protein OCTOPUS-like	hypothetical protein (DUF740)	2.43982	1.9595	3.36769	3.25127	2.90277	0.359132	2.47677	4.96379	0.0117539	0	0.793589	0.760003	6.54813	6.57213	8.02548	4.65755	3.70943	4.49469	4.98838	0	0.162081	1.03804	1.59454
Locus_9312_Transcript_1/2	EPIDERMAL PATTERNING FACTOR-like protein 9	stomagen	1.0764	1.23678	1.24671	0.208508	1.915	0.320721	0	0.44548	0.242139	0	0	0.714884	3.51824	3.65352	3.86783	1.77937	0.0816778	1.98116	2.77166	0	0	0	0.00848687
Locus_53_Transcript_27/220	RNA-dependent RNA polymerase 1	RNA-dependent RNA polymerase 1	1.80793	1.34134	2.11955	1.59135	2.58152	0.303785	0.738165	0.970845	2.54026	1.10993	2.46902	1.58836	4.54624	5.39389	2.75771	4.44016	1.27771	3.21637	3.15555	1.6729	1.13662	0.683485	2.50804
Locus_1771_Transcript_25/47	NXPE family member 1	RAB geranylgeranyl transferase alpha subunit 2	10.7992	13.2233	3.50837	7.51557	1.22055	0.267663	4.96148	3.55011	11.1909	5.54556	1.21957	1.84684	22.1073	14.5885	20.5793	4.58624	8.84981	10.1277	11.4292	11.509	10.3807	3.43539	8.20918
Locus_17186_Transcript_1/1	Peptidyl-prolyl cis-trans isomerase FKBP17-2, chloroplastic	FKBP-like peptidyl-prolyl cis-trans isomerase family protein	5.34417	9.4265	1.12	0	1.68094	0.262852	12.4559	1.12794	0.116217	0.20904	0	0.0336298	16.8077	15.1286	1.27359	3.32091	4.80428	0.827517	9.92986	6.39194	5.2577	5.48606	2.12301
Locus_7197_Transcript_1/1	B3 domain-containing protein Os01g0723500	AP2/B3-like transcriptional factor family protein	1.56905	1.46134	4.5084	2.60956	0.661108	0.194951	1.24752	0.761635	0.957915	0.781569	0.842671	1.9552	4.38618	6.16318	8.99357	5.90104	3.3033	3.9615	3.92506	1.9638	1.15386	2.29028	4.08629
Locus_15728_Transcript_3/4	Pentatricopeptide repeat-containing protein At2g01390	Tetratricopeptide repeat (TPR)-like superfamily protein	1.92735	1.55312	1.40294	1.0223	1.68831	0.146697	1.12414	0.97536	0.407135	0.599581	0.342891	0.0462179	4.82593	3.42974	2.42595	2.4885	1.27937	2.16384	2.4102	0.190059	1.02851	0.904343	0.830465
Locus_16582_Transcript_4/4	Inclusion body clearance protein iml2	alternative NAD(P)H dehydrogenase	7.68919	2.4004	31.2587	2.87224	20.9055	0.125581	1.67416	0.981576	0.786258	1.94438	0.537334	6.05413	109.659	25.371	81.9301	74.4934	22.9185	41.0869	21.1358	51.773	6.6471	24.7803	12.11
Locus_12640_Transcript_1/1	RNA pseudouridine synthase 6, chloroplastic	Pseudouridine synthase family protein	1.17602	0.545481	0.391147	0.0961496	0.0886987	0.0522991	0	0.0100615	0	0	0.340173	0	2.60507	2.80282	1.82204	2.03428	1.05101	1.32653	1.25384	0	0	0.827392	0
Locus_8078_Transcript_11/14	Ornithine carbamoyltransferase	zinc ion binding / nucleic acid binding protein	0.725383	1.13583	0.89461	0.201466	0	0.0259916	1.08772	1.02244	0	0	0	0	1.82525	2.27003	2.43349	2.04493	0	1.27557	1.07541	0	0	0	0
Locus_16047_Transcript_3/8	Cytochrome P450 71B10	cytochrome P450%2C family 71%2C subfamily B%2C polypeptide 10	0.637628	0	0.548893	0	0	0.0185701	1.44477	2.60684	0	0	0	0	3.03209	2.52767	2.27807	0.929267	0.185775	2.46785	2.01623	0.350846	0.637746	0	0
Locus_11991_Transcript_2/2	E3 ubiquitin-protein ligase RNF168	FAD-binding Berberine family protein	1.05455	1.0984	1.51447	0.457671	0	0	0	2.9661	0.595719	0	0	0	4.65163	4.27359	3.08957	2.744	2.53865	0.892318	1.83066	2.09733	2.10751	0.326047	1.83829
Locus_19417_Transcript_1/1	Putative surface-exposed virulence protein BigA		3.58851	2.01865	2.90157	1.9924	2.38609	0	0.84079	0.542395	0.219853	0	0.124016	0.358141	10.1616	8.3516	7.39633	4.49159	2.07551	1.45304	3.8203	0	0.414903	0	4.4493
Locus_20967_Transcript_1/1	Gag-Pol polyprotein	hypothetical protein	5.34206	1.52297	2.79887	1.921	0.25815	0	1.20852	0.897154	0.87981	0.280692	0.965898	0.173093	7.27327	4.81612	7.16575	2.78954	3.25686	3.89333	3.69486	1.0475	2.36626	1.79229	1.08207
Locus_21406_Transcript_1/1	Ribonuclease Z	hypothetical protein	2.85352	1.86498	2.06319	1.03739	0.0487854	0	0.237652	0.744745	0.314152	0.0675768	0	0	4.85221	4.24324	1.80223	4.0461	1.63442	2.68843	2.66934	0.2754	0.82017	1.25331	0.959352
Locus_23524_Transcript_1/1	Uncharacterized protein At4g02000	zinc ion binding / nucleic acid binding protein	1.49919	0.161532	1.56455	1.00399	0	0	0.444816	0.595247	0.312616	0.294828	0	0.146506	3.39141	3.0822	6.90079	2.91845	0	1.55522	3.33192	0	0	0	0.694308
Locus_2574_Transcript_5/20		reverse transcriptase family protein	0.583038	1.08901	1.70831	1.59956	1.99625	0	0.311298	0.29755	0	0	0	0.554106	4.49324	3.9326	3.87444	3.07497	0.681053	1.78733	0.91221	0	2.27152	0.274518	1.25855
Locus_2777_Transcript_10/54	Two-component response regulator ORR9	response regulator 9	0	0.140837	0	0	0	0	0	0	0	0	0	0	4.28296	4.50369	1.6745	2.69803	0.623717	1.05233	0.873501	0	0.352236	0	0.900913
Locus_2868_Transcript_2/2	Methyl-CpG-binding domain-containing protein 7	methyl-CPG-binding domain 7	2.91705	1.82239	1.75217	1.6544	0	0	1.05173	1.49189	0	0	0	0	9.58351	6.99616	2.45133	5.07554	1.89385	2.26486	2.59134	1.26632	1.29897	0.660196	1.45949
Locus_5278_Transcript_1/1	Heat shock protein 78, mitochondrial	Polynucleotidyl transferase%2C ribonuclease H-like superfamily protein	2.3285	1.44222	1.84566	1.00042	0	0	0	0	0.0921625	0	0.471212	0	5.17798	5.00885	4.92527	2.7159	3.44971	1.67695	2.14319	0.800475	0.560067	0.344649	0.797737
Locus_7890_Transcript_1/2	Probable inactive leucine-rich repeat receptor-like protein kinase At3g03770	Leucine-rich repeat protein kinase family protein	5.98285	2.33253	1.63056	3.73329	0.671471	0	1.83752	1.84227	2.17917	0.441881	0.894348	1.26287	10.5407	11.9448	4.25907	5.16703	6.81161	6.21645	4.95289	2.22729	5.26877	9.31884	1.81294

## Sheet: Cluster #5
Gene ID	Description (SWISS PROT)	Description (Araport11)	Pre_F1	Pre_F2	Pre_F3	Pre_F4	Hot_F1	Hot_F2	Hot_F3	Hot_F4	Post_F1	Post_F2	Post_F3	Post_F4	Pre_P1	Pre_P2	Pre_P3	Hot_P1	Hot_P2	Hot_P3	Hot_P4	Post_P1	Post_P2	Post_P3	Post_P4
Locus_2737_Transcript_5/14	Soluble inorganic pyrophosphatase 4	pyrophosphorylase 4	471.463	293.818	374.649	625.28	182.747	294.78	277.809	284.438	406.308	879.45	614.814	611.691	413.743	300.781	421.861	603.212	446.039	542.959	537.88	321.446	453.247	351.279	645.688
Locus_4075_Transcript_4/22	S-adenosylmethionine synthase 2	S-adenosylmethionine synthetase 1	98.14	109.601	66.7934	128.463	109.417	203.924	116.587	112.373	191.982	279.503	336.376	334.636	172.533	204.981	160.547	274.933	385.946	353.653	244.982	165.1	353.213	191.005	200.806
Locus_94_Transcript_12/12	Probable methyltransferase PMT8	S-adenosyl-L-methionine-dependent methyltransferases superfamily protein	131.193	89.4871	114.413	119.469	103.591	177.276	149.191	137.622	354.955	383.771	269.854	193.102	229.825	275.067	218.205	198.828	222.604	292.808	229.259	388.88	389.508	317.654	257.02
Locus_2547_Transcript_14/19	Homeobox-leucine zipper protein HOX4	homeobox protein 5	109.583	131.024	207.754	102.628	223.281	152.869	175.798	209.14	437.598	348.904	444.499	228.945	331.972	246.363	310.512	253.516	248.17	183.809	207.738	302.803	453.709	454.469	342.25
Locus_8434_Transcript_4/8	Amino acid permease 2	amino acid permease 2	25.857	18.6873	27.5064	49.2351	88.6533	136.338	130.315	94.1854	209.735	369.079	402.209	256.989	111.647	107.884	122.14	637.545	555.178	355.401	443.194	260.857	282.16	424.838	422.418
Locus_15449_Transcript_1/6	Inositol monophosphatase 3	Inositol monophosphatase family protein	177.001	81.7765	315.947	199.02	206.087	126.278	124.445	119.086	271.484	733.089	423.751	299.157	280.243	250.194	407.917	410.242	322.065	322.313	342.727	275.324	347.396	285.088	351.398
Locus_470_Transcript_236/385	Phosphoglucomutase, cytoplasmic 2	Phosphoglucomutase/phosphomannomutase family protein	94.5468	63.4706	67.5426	81.6421	47.1302	100.239	69.6487	60.3999	80.3562	110.414	120.453	116.79	88.0721	75.8758	74.7776	162.348	128.378	132.363	121.664	107.555	113.737	113.497	106.366
Locus_5793_Transcript_5/5	Anthranilate phosphoribosyltransferase, chloroplastic	tryptophan biosynthesis 1	129.757	76.2908	77.6885	88.885	110.71	73.3444	112.859	108.243	174.693	165.533	157.366	173.425	97.0029	86.981	59.6345	210.923	197.7	200.361	194.288	164.795	184.002	263.597	190.172
Locus_2252_Transcript_26/45	Magnesium-protoporphyrin IX monomethyl ester [oxidative] cyclase, chloroplastic	dicarboxylate diiron protein%2C putative (Crd1)	57.0915	62.0504	74.6918	56.6192	98.4763	70.277	81.5444	79.7426	354.331	314.009	458.349	254.68	148.375	289.014	198.373	118.553	131.246	121.76	84.5738	454.611	357.752	341.667	214.267
Locus_4497_Transcript_21/24	Probable cellulose synthase A catalytic subunit 5 [UDP-forming]	cellulose synthase 6	52.9729	54.9979	55.8917	73.9174	53.56	57.7156	73.1445	65.0686	249.714	257.324	279.886	204.888	94.7726	141.481	111.339	191.877	255.496	259.423	191.108	266.804	374.228	367.082	312.198
Locus_6933_Transcript_4/4	21 kDa protein	Plant invertase/pectin methylesterase inhibitor superfamily protein	55.8203	71.7128	69.7306	82.7235	45.9999	54.0808	44.3936	40.2795	193.155	224.165	178.202	73.2478	70.3585	84.5038	72.2563	186.43	137.457	262.491	219.817	140.207	170.453	103.456	128.426
Locus_1074_Transcript_2/5	WUSCHEL-related homeobox 8	WUSCHEL related homeobox 13	99.5331	116.771	80.2886	138.774	75.7386	50.9418	88.2289	69.1375	470.988	274.73	192.769	154.184	197.278	244.842	148.51	265.836	252.128	224.609	274.821	165.819	211.814	144.75	220.923
Locus_766_Transcript_4/13	Phospho-2-dehydro-3-deoxyheptonate aldolase 1, chloroplastic	Class-II DAHP synthetase family protein	35.089	32.818	31.4119	44.9084	29.5285	50.5274	53.175	52.8827	249.417	116.959	333.918	120.754	65.1286	84.7739	68.0893	136.52	103.674	106.364	91.8526	135.217	130.899	182.13	97.1147
Locus_22252_Transcript_2/3	Probable xyloglucan endotransglucosylase/hydrolase protein 7	xyloglucan endotransglucosylase/hydrolase 7	5.19891	3.67908	5.14032	14.4223	27.9579	48.4896	49.2033	71.3735	247.677	271.625	171.62	25.3281	13.0778	12.5769	28.4517	92.7362	202.342	126.771	96.2994	139.147	172.982	215.87	135.213
Locus_1414_Transcript_2/3	Protein KINESIN LIGHT CHAIN-RELATED 1	Tetratricopeptide repeat (TPR)-like superfamily protein	41.3204	33.6762	30.0775	32.1674	29.7259	43.6209	41.139	41.4012	85.36	89.9531	94.5486	71.2804	111.505	96.9642	57.3304	79.7961	97.9271	74.2252	70.8768	90.3199	89.965	100.238	94.5925
Locus_20949_Transcript_2/4	Caffeic acid 3-O-methyltransferase	O-methyltransferase 1	11.164	7.94781	9.22191	9.86665	15.5486	41.601	35.1267	25.3994	48.2016	64.347	53.1453	53.6111	36.8338	62.4862	36.8522	54.5128	37.5251	30.0026	35.455	31.7203	35.0431	35.6096	42.9795
Locus_2297_Transcript_5/24	Cyclin-U4-1	cyclin p4%3B1	31.6852	17.5029	26.0242	21.13	23.7141	37.4339	17.6957	21.2576	85.7055	97.1522	96.6692	49.8	90.2676	83.9356	58.2167	51.8921	104.35	60.4407	52.7389	67.3059	63.3933	64.0057	68.4158
Locus_2526_Transcript_4/65	Probable calcium-binding protein CML32	calmodulin like 42	18.608	22.0253	9.99227	13.3784	48.8879	34.9021	76.1468	73.7891	61.6722	140.038	246.992	143.605	25.7857	70.8121	27.3212	169.013	119.32	125.273	117.88	138.006	120.789	252.106	127.939
Locus_8085_Transcript_3/10	Glycerophosphodiester phosphodiesterase GDPD5	PLC-like phosphodiesterases superfamily protein	43.7361	20.9098	51.1305	44.8227	47.3499	33.4473	42.143	40.9376	76.2542	132.202	138.226	95.1604	75.4948	53.6177	81.3477	127.276	90.076	80.5793	80.3103	86.3374	121.692	121.083	163.118
Locus_4782_Transcript_11/15	L-ascorbate oxidase	Plant L-ascorbate oxidase	50.4369	16.4794	21.1999	47.9638	50.5315	32.6645	106.895	91.8726	400.299	479.011	315.031	397.369	292.033	160.654	171.599	172.431	100.783	185.321	164.676	278.797	214.275	106.464	729.376
Locus_16500_Transcript_3/11	UDP-N-acetylglucosamine--peptide N-acetylglucosaminyltransferase 110 kDa subunit	Tetratricopeptide repeat (TPR)-like superfamily protein	61.8125	44.0728	41.2954	60.9888	73.0096	32.6098	43.1218	46.7973	274.917	429.171	167.309	284.653	88.442	143.132	105.461	167.159	143.488	163.973	157.454	308.184	350.87	271.372	384.229
Locus_1180_Transcript_5/12	Basic 30 kDa endochitinase	basic chitinase	15.5848	13.7181	19.1258	33.0617	23.2671	31.0732	23.4874	27.4692	875.394	157.4	247.501	661.228	93.7879	109.861	45.9321	89.2623	41.0825	27.2829	32.6311	321.133	532.682	842.187	471.285
Locus_20713_Transcript_2/8	Caffeoyl-CoA O-methyltransferase	S-adenosyl-L-methionine-dependent methyltransferases superfamily protein	54.7552	31.5152	44.8592	30.558	38.3382	30.3224	40.9574	43.1868	137.587	221.311	171.674	100.039	93.1867	125.74	77.5952	85.3339	102.706	104.399	107.772	91.3709	164.151	161.345	137.997
Locus_16469_Transcript_4/4	Patellin-3	Sec14p-like phosphatidylinositol transfer family protein	15.4396	12.2649	11.3816	13.7346	33.2534	29.9491	24.9048	25.8003	88.0421	51.0289	55.2858	46.9014	33.5482	44.4193	29.8163	71.0724	67.3446	59.885	60.1693	63.1105	67.2808	99.2976	49.0066
Locus_5158_Transcript_3/6	Glycine--tRNA ligase beta subunit	hypothetical protein	19.9433	11.8731	15.8262	16.8789	25.0036	27.8068	26.5981	27.34	39.1404	44.7537	60.9622	42.9483	60.2777	53.1786	44.3098	54.0819	52.0365	45.7075	47.9722	44.5586	69.2263	77.9975	52.9958
Locus_9305_Transcript_8/8	Root phototropism protein 2	Phototropic-responsive NPH3 family protein	33.0338	19.7253	20.4269	20.6295	19.154	24.6096	12.3584	13.9666	62.0959	122.134	82.9045	61.1011	81.3306	47.3749	62.0711	55.0941	104.384	36.7025	30.5905	88.7093	107.37	68.1431	41.0358
Locus_766_Transcript_7/13	Phospho-2-dehydro-3-deoxyheptonate aldolase 1, chloroplastic	Class-II DAHP synthetase family protein	16.3673	18.7492	18.0709	22.0011	16.865	24.5516	28.2341	26.0488	110.716	63.6989	157.264	61.3095	34.3951	45.048	39.2631	63.91	48.9721	53.2842	51.4771	62.9083	69.1236	83.2827	46.0423
Locus_17138_Transcript_1/2	Fasciclin-like arabinogalactan protein 16	FASCICLIN-like arabinogalactan protein 16 precursor	16.6792	10.0549	18.0556	18.6143	24.3451	23.9297	28.176	26.9962	68.7393	50.1026	82.7438	41.2977	24.6983	38.2151	33.3258	52.4002	62.0963	57.3691	53.7219	58.2472	66.5592	74.4155	71.1771
Locus_20456_Transcript_6/7		transmembrane protein	19.4272	15.8182	19.1255	26.4171	13.8897	23.2144	18.6357	16.2249	139.903	53.383	82.1992	83.3697	59.9077	55.3087	40.179	68.8927	67.9883	44.5831	57.6906	93.5825	134.297	137.625	110.938
Locus_21192_Transcript_2/7	Glucan endo-1,3-beta-glucosidase 14	Glycosyl hydrolase superfamily protein	29.5108	48.4345	41.4962	71.3133	19.6701	22.7099	20.493	20.3952	96.6326	113.5	146.929	88.6362	63.9199	81.2709	80.8073	50.4038	81.5064	56.0824	53.2475	73.2791	113.661	100.067	86.5773
Locus_4566_Transcript_1/13	Proline-rich receptor-like protein kinase PERK1	proline extensin-like receptor kinase 1	11.2566	13.3323	12.3537	17.4213	19.1027	21.9817	25.0722	22.0992	44.4566	27.496	29.9594	24.7772	29.8907	30.9167	26.6826	36.733	33.0056	33.3062	31.5834	17.726	24.0247	35.193	19.3051
Locus_2388_Transcript_26/54	Putative disease resistance protein RGA1	LRR and NB-ARC domains-containing disease resistance protein	35.6511	20.2409	24.37	27.0973	32.4283	20.3691	26.0293	35.7702	90.3324	84.238	107.793	57.3474	75.248	66.6323	64.4323	62.9595	71.6791	68.6367	75.2534	68.8491	68.6977	109.47	79.172
Locus_1872_Transcript_10/11	Protein ETHYLENE-INSENSITIVE 3-like 1b	ETHYLENE-INSENSITIVE3-like 1	36.2534	28.3446	30.7242	36.0219	33.2575	19.3243	13.3513	12.9608	30.6755	45.446	63.3609	67.5853	28.7918	36.7634	33.0713	51.2125	44.6398	33.0455	35.072	26.2481	57.5594	63.4948	58.6871
Locus_6939_Transcript_4/5	Receptor-like protein kinase 7	Leucine-rich receptor-like protein kinase family protein	27.3115	27.8644	19.057	39.5895	23.8046	18.6681	20.7011	20.4056	110.685	76.7851	133.215	136.166	37.4196	35.0869	34.51	72.8107	51.4531	45.7945	50.1178	101.719	71.8678	129.911	150.876
Locus_3960_Transcript_6/6	Aquaporin TIP2-1	delta tonoplast integral protein	16.6221	4.84258	14.1853	31.5934	78.8201	17.339	54.391	65.8589	324.448	810.962	1172.85	325.395	136.313	70.6932	145.489	268.364	162.82	179.829	119.951	510.921	1024.86	995.746	710.539
Locus_15527_Transcript_6/7	NAC transcription factor NAM-B1	NAC domain containing protein 47	10.2099	10.7511	12.1171	6.47302	19.7006	16.3958	9.91872	12.0493	67.7553	55.0078	45.9866	50.0535	30.9944	45.2212	54.1965	87.6038	72.2094	42.6301	49.1038	35.9566	53.5543	47.0548	141.214
Locus_2388_Transcript_50/54	Putative disease resistance protein RGA4	NB-ARC domain-containing disease resistance protein	27.2093	11.9989	14.2239	13.6647	20.3995	15.7416	17.5247	17.0136	52.0718	49.8579	65.43	31.1589	36.5275	34.3608	37.448	26.0471	34.8674	26.3351	25.9063	37.0986	46.9613	57.0347	43.5811
Locus_4871_Transcript_8/9	BTB/POZ domain and ankyrin repeat-containing protein NPR1	NPR1-like protein 3	16.9378	17.9815	16.8283	16.2402	16.7983	15.4241	18.0058	18.434	29.2813	26.257	33.4242	30.6725	28.7953	31.862	23.3406	50.6105	34.1281	35.1604	39.0168	34.3583	31.7456	37.0865	39.9055
Locus_14537_Transcript_7/8	Probable calcium-binding protein CML36	Calcium-binding EF-hand family protein	1.64043	4.62549	3.89546	8.14582	12.461	13.7921	16.5222	16.2059	11.2535	5.46432	29.0988	54.7302	19.7634	26.0859	35.4724	39.2795	41.202	33.5815	37.124	38.6059	28.8119	39.6107	64.6524
Locus_23573_Transcript_1/6	NAC domain-containing protein 16	NAC domain containing protein 16	13.5377	14.9771	12.5692	17.8549	15.6991	12.8765	17.5266	18.8792	22.4211	18.3387	27.5669	37.3374	25.71	26.0006	20.5039	43.1091	30.4921	28.1508	30.3272	22.7866	23.1349	30.1175	40.5931
Locus_8289_Transcript_35/42		Alkaline phytoceramidase (aPHC)	11.1122	10.0038	7.71235	12.0735	6.41795	12.642	6.92031	7.63828	17.8209	22.1613	21.1733	26.3715	9.99074	11.0354	11.9531	21.8182	20.5703	14.3394	15.8107	8.91834	13.2777	13.2172	15.7413
Locus_10473_Transcript_1/3	Probable galacturonosyltransferase-like 7	galacturonosyltransferase-like 7	5.49103	4.64834	5.25897	8.91719	6.38153	12.4072	13.7222	12.6841	20.9702	21.8762	39.2506	27.0796	9.12311	13.5438	11.683	30.161	30.5737	26.4927	23.3455	16.2753	20.8535	34.0506	21.2927
Locus_4851_Transcript_5/7	Glycolate oxidase 1	Aldolase-type TIM barrel family protein	19.7085	15.2683	25.7923	19.1906	5.35657	11.6544	8.53357	8.31663	45.3439	31.7475	34.0474	17.5625	19.6991	16.5709	20.0364	20.9733	17.4181	13.9681	16.1873	15.03	37.9608	26.4145	19.3536
Locus_19198_Transcript_1/2	Transcription activator GLK1	GBF's pro-rich region-interacting factor 1	13.2646	7.95267	12.7507	16.1335	15.507	11.555	3.83646	5.74475	8.36598	5.55255	29.1924	69.6605	11.3635	18.4761	17.4265	29.6994	28.035	31.9759	30.7122	24.7513	24.0648	20.7768	64.3837
Locus_13851_Transcript_4/5	Glucan endo-1,3-beta-glucosidase	O-Glycosyl hydrolases family 17 protein	7.43291	10.4959	21.3553	14.7511	8.0361	10.9129	16.2388	14.561	22.5313	31.9622	53.6208	31.169	18.0451	29.6631	29.8258	28.2494	32.221	30.519	31.6209	35.2894	29.03	24.6853	34.4139
Locus_5331_Transcript_2/9	Scarecrow-like protein 9	GRAS family transcription factor	12.8267	11.196	9.30621	12.3455	13.428	10.891	14.2218	14.401	20.3302	22.8817	26.295	30.5313	22.2569	28.2618	19.2474	21.1803	19.2234	20.2912	21.4818	18.5638	19.7383	29.951	35.3694
Locus_18324_Transcript_1/3	Glucan endo-1,3-beta-glucosidase 14	Glycosyl hydrolase superfamily protein	12.5576	15.998	9.27135	12.8132	11.9401	10.8777	9.49922	9.06946	25.6419	29.2895	42.7822	100.491	20.6561	34.1529	16.3789	25.4425	25.3532	24.3825	23.6769	24.1418	26.0977	18.8389	70.8589
Locus_21044_Transcript_5/5	Uncharacterized protein sll0005	Protein kinase superfamily protein	28.8133	29.5504	23.3088	17.8977	21.0395	10.5845	15.7111	17.8888	49.5129	62.3129	41.273	40.8649	35.3987	44.9264	30.2483	40.4646	29.5216	36.9512	35.226	41.6215	70.229	35.9584	69.4074
Locus_12122_Transcript_1/1	Protein RALF-like 34	ralf-like 34	8.60644	13.9913	9.82956	10.9489	21.8253	10.467	20.9416	14.9629	111.635	38.9513	40.0823	19.084	26.49	29.7616	28.4793	45.081	47.9933	49.5437	45.3089	39.3977	28.7144	25.8304	30.803
Locus_134_Transcript_35/223	60S ribosomal protein L2, mitochondrial	Ribosomal protein L2 family	3.93272	2.80298	12.0893	20.0844	8.20144	10.3376	5.95859	6.00211	4.81119	16.2769	20.9114	6.44804	10.9757	6.12456	14.88	19.5446	9.54325	16.4331	17.1783	8.81384	14.976	20.9165	6.28471
Locus_20986_Transcript_2/3	Endoglucanase 24	glycosyl hydrolase 9B7	10.6026	7.54343	9.98924	8.45031	9.41384	10.2841	11.1224	9.55235	26.2641	30.8617	34.4768	23.482	16.4445	14.1458	15.2621	23.0001	29.7386	33.5758	25.9642	24.7387	26.1775	17.5873	11.0387
Locus_20713_Transcript_4/8	Caffeoyl-CoA O-methyltransferase	S-adenosyl-L-methionine-dependent methyltransferases superfamily protein	20.1423	13.4861	13.7431	9.19797	12.587	10.1954	11.6469	11.0258	42.6544	66.522	62.1236	29.5114	29.4883	37.0511	14.8214	17.3566	25.5038	30.802	29.7687	38.9185	47.6631	56.483	38.0804
Locus_16739_Transcript_1/1	Phosphatidylserine decarboxylase proenzyme 2	phosphatidylserine decarboxylase 3	9.65875	6.66042	9.30183	11.1485	10.9104	9.38114	8.01517	9.76974	12.3857	31.2765	21.1484	10.5583	12.1566	16.2105	13.2417	27.8879	19.2372	19.4186	24.2603	17.0973	17.5939	18.4224	16.2593
Locus_9630_Transcript_2/8	Lipoxygenase 6, chloroplastic	PLAT/LH2 domain-containing lipoxygenase family protein	6.09463	4.58618	5.05701	12.7365	8.31324	9.33473	13.862	12.3912	20.3771	42.7345	89.343	18.3192	13.6705	15.7138	12.1666	22.875	28.1376	35.3209	31.0559	17.8168	58.0081	77.5832	27.7362
Locus_11317_Transcript_1/2	Protein TIC 20-v, chloroplastic	TIC 20-v-like protein	11.882	21.8444	9.51816	7.53999	17.5545	9.21762	8.02312	10.6934	31.2061	21.8134	22.967	29.359	17.0252	23.7289	11.3863	23.3225	31.9837	17.2244	22.667	18.4826	18.2884	18.086	13.5193
Locus_9622_Transcript_3/3	Protein SOB FIVE-LIKE 5	hypothetical protein	4.90307	7.70756	4.83081	8.05619	12.1409	8.81432	7.28504	8.02832	14.9785	15.1266	24.2063	5.52447	21.3053	11.0834	23.2542	35.3855	15.4508	9.68332	8.4266	15.2658	6.88618	27.026	21.779
Locus_132_Transcript_5/6	Protein CYSTEINE-RICH TRANSMEMBRANE MODULE 9	cysteine-rich/transmembrane domain PCC1-like protein	9.39182	10.8914	8.60055	12.6264	5.43748	8.47249	2.9991	3.26631	49.3782	24.2168	17.797	66.5866	39.4728	9.59747	15.2902	18.5616	17.4051	27.4978	34.6658	38.0486	28.066	30.5259	39.4959
Locus_5970_Transcript_3/6	Receptor-like kinase TMK3	Leucine-rich repeat protein kinase family protein	7.42252	3.60121	13.1195	13.9935	4.46308	8.24971	4.76419	4.34815	20.5683	22.7065	28.0096	24.3402	18.5761	8.8653	15.9772	9.55478	13.0573	11.7522	12.0451	13.698	14.6901	19.8442	18.2437
Locus_9565_Transcript_1/5	Receptor-like protein 52	kinase family with leucine-rich repeat domain-containing protein	4.4567	2.34259	2.02342	3.36847	7.2272	7.72617	10.055	11.1667	17.9972	15.091	29.4734	22.6447	9.86516	12.0323	8.16656	31.3545	20.6686	24.6307	24.1815	11.7135	12.4745	20.7209	13.6571
Locus_2621_Transcript_4/5	Probable arabinose 5-phosphate isomerase	Sugar isomerase (SIS) family protein	4.98027	2.94605	4.12041	8.05967	4.54327	7.42745	5.86858	4.37235	13.0849	13.7976	13.7142	11.8445	7.19491	7.07309	7.57603	11.6182	15.9742	18.0447	12.869	14.7513	14.8504	14.6524	14.5271
Locus_16531_Transcript_1/2	ATP synthase delta chain, chloroplastic	F-type H+-transporting ATPase subunit delta	4.5934	4.15266	4.66035	4.23583	5.05055	6.74097	4.13441	4.55791	16.255	10.982	10.891	13.1824	10.1548	14.2313	11.6523	9.84418	12.3644	5.69535	5.4406	14.8097	16.8513	12.5461	13.3865
Locus_4225_Transcript_2/7	BTB/POZ domain-containing protein At1g55760	BTB/POZ domain-containing protein	7.7258	5.16094	8.9416	12.0808	7.66625	6.39103	7.00855	5.45832	9.40929	7.40145	16.0939	23.8353	12.1094	12.4801	13.3195	18.8537	12.0815	14.7806	17.9435	10.806	4.78625	10.0809	18.3561
Locus_4092_Transcript_1/3	Zinc finger protein 516	patatin-like phospholipase domain protein	11.0916	8.1623	9.18181	15.7515	13.4813	6.21326	11.1092	12.2267	62.1538	34.2995	52.4536	76.7115	25.3944	24.0899	28.3143	44.9774	35.7527	24.8658	31.8045	38.5042	46.1811	55.7304	68.495
Locus_2388_Transcript_40/54	Putative disease resistance protein RGA3	NB-ARC domain-containing disease resistance protein	10.9953	7.61623	12.4294	8.16718	9.34375	5.81838	7.32455	11.7959	35.5728	49.1009	27.5499	19.2177	37.3277	42.2095	27.3146	28.5914	33.7921	31.0459	38.9024	33.7603	42.9933	36.7279	33.1419
Locus_5754_Transcript_3/7	Phospholipase A1-Igamma2, chloroplastic	alpha/beta-Hydrolases superfamily protein	2.57459	6.26121	1.88078	8.43478	2.57471	5.81305	1.96331	2.59677	22.8664	46.9188	79.3247	18.8496	21	10.368	22.3309	8.30567	29.0793	16.2148	15.006	17.9713	22.5924	30.7277	36.7273
Locus_3479_Transcript_1/1	U-box domain-containing protein 10	ARM repeat superfamily protein	6.22227	4.84397	6.13716	5.09074	3.70959	5.24803	5.90007	5.57252	13.1312	17.0308	24.0235	20.3429	10.6424	14.8247	10.6354	9.65447	11.2517	11.6548	10.7094	11.2958	19.1242	15.2292	12.7028
Locus_6770_Transcript_2/5	Receptor-like protein kinase THESEUS 1	protein kinase family protein	7.77492	4.45233	4.67604	6.59783	7.52254	5.14799	8.41005	6.09586	28.8912	21.8837	31.2771	11.87	21.3182	21.7049	13.4385	29.7427	25.7914	27.6191	27.0749	25.5333	22.8786	27.9797	21.0851
Locus_8395_Transcript_13/13	Probable WRKY transcription factor 11	WRKY DNA-binding protein 11	6.28975	7.47352	4.28549	4.99293	7.7128	5.02902	12.2904	14.1956	11.4942	13.7255	34.3546	24.4073	6.48717	13.4495	6.04784	35.4635	22.6339	22.6124	33.3791	6.84976	9.95419	38.501	12.7471
Locus_3367_Transcript_10/19	Pyruvate kinase, cytosolic isozyme	Pyruvate kinase family protein	9.32664	7.29604	6.63332	6.09382	3.93021	4.92438	3.16939	3.19656	17.2148	8.89706	6.68926	7.09832	7.33967	9.88947	11.1073	11.5835	9.87621	11.163	7.04981	13.2148	9.06635	7.16058	14.3704
Locus_7457_Transcript_3/3	Probable protein phosphatase 2C 26	poltergeist like 1	16.1858	20.0037	24.034	29.3615	11.6694	4.64839	10.5076	22.1521	27.4176	42.8248	65.9937	36.8711	8.23858	20.7279	17.7135	38.6315	23.1574	34.1216	29.4938	20.734	31.3584	51.2996	36.5803
Locus_20915_Transcript_1/7	Zinc finger protein STOP1 homolog	C2H2 and C2HC zinc fingers superfamily protein	8.83653	5.19413	4.95926	8.88843	5.39861	4.47217	4.99069	7.02014	29.5499	17.4299	32.345	20.5935	40.0473	43.5494	21.6939	32.5865	21.9748	19.1636	20.2351	18.6664	19.2	33.3176	24.2386
Locus_3790_Transcript_5/5	E3 ubiquitin-protein ligase RDUF2	zinc finger (C3HC4-type RING finger) family protein	3.79434	5.61218	3.31086	5.56759	3.33165	4.44287	4.24801	5.31178	7.84388	9.80618	12.0134	15.5553	4.72931	9.09955	5.49507	15.1533	15.7671	8.04154	6.54459	2.75962	6.76816	5.41115	8.99065
Locus_21691_Transcript_1/2	Protein kinase STUNTED	Protein kinase superfamily protein	5.96894	6.12684	8.07386	8.25921	4.57476	4.25828	4.48736	5.73612	12.5975	21.952	16.9099	8.62931	9.38079	18.1086	16.8649	13.0521	12.1584	10.3862	10.2371	11.0008	15.0497	12.9845	14.4354
Locus_2926_Transcript_12/14	Peroxidase 31	Peroxidase superfamily protein	7.66045	3.86447	4.09281	6.28836	3.67616	4.00612	6.76222	3.9046	39.0043	39.5449	56.7173	46.8499	10.385	10.0809	5.5681	25.6213	35.995	39.6039	33.933	29.751	30.5245	17.917	20.7172
Locus_3792_Transcript_10/10	Xyloglucan 6-xylosyltransferase 2	UDP-xylosyltransferase 2	1.35927	0.963136	3.52071	3.95745	2.97761	3.80458	3.32766	1.97144	7.91615	11.2494	9.51604	8.68925	6.97408	6.50899	6.44398	5.85303	8.95387	6.78485	5.53414	10.0652	9.38491	9.3156	9.06574
Locus_2863_Transcript_1/1	Protein AGENET DOMAIN (AGD)-CONTAINING P1	Agenet and bromo-adjacent homology (BAH) domain-containing protein	5.49478	5.54952	6.39383	7.52959	4.37287	3.79413	4.17942	4.55264	9.98728	14.6014	16.275	15.6227	13.6418	18.9036	15.7061	11.018	11.7929	11.5929	12.223	12.4775	14.5042	14.94	18.1843
Locus_7677_Transcript_9/9	Photosynthetic NDH subunit of lumenal location 4, chloroplastic	FK506-binding protein 16-2	1.07158	0.76793	0.268414	0.929883	1.11591	3.69252	3.17545	2.05367	5.04986	5.9002	8.49715	10.5644	4.9365	4.55084	3.36432	4.1178	7.26764	5.39061	5.9502	3.76781	5.93632	4.81932	2.47308
Locus_11552_Transcript_1/8	Probable magnesium transporter NIPA6	magnesium transporter%2C putative (DUF803)	4.31107	2.37903	5.31074	4.19479	1.01101	3.6227	5.86847	2.27951	4.63687	7.09195	11.37	6.62844	2.56028	2.9597	3.24632	7.25977	9.01454	13.1266	6.67794	4.61589	7.78123	6.27032	6.49258
Locus_6177_Transcript_6/9	Probable protein S-acyltransferase 7	DHHC-type zinc finger family protein	5.614	5.22829	6.38732	7.4334	2.69578	3.60412	3.40325	2.48669	12.1193	15.2856	15.3995	11.4753	10.9116	11.2813	11.1598	15.5584	12.0093	12.7404	11.241	10.3732	12.5288	7.15884	9.15877
Locus_3165_Transcript_12/15	DNA replication complex GINS protein SLD5	DNA replication protein-like protein	7.4668	6.42607	5.72782	7.11634	2.11335	3.55213	4.17629	2.82878	5.56826	4.28188	10.7131	10.4147	6.28684	7.83009	7.83827	12.6814	10.3028	9.94952	7.16311	8.64444	8.04352	9.33347	11.332
Locus_12561_Transcript_1/2	WRKY transcription factor 44	WRKY family transcription factor family protein	1.40641	1.75627	1.46511	1.81226	2.49711	3.51824	9.81491	3.28179	11.7278	4.87332	7.28616	5.86001	7.45887	7.82201	3.46415	9.5381	6.89345	9.45506	7.77321	7.22767	8.14962	8.63575	4.40493
Locus_17694_Transcript_1/6	Probable LRR receptor-like serine/threonine-protein kinase At1g53430	Leucine-rich repeat transmembrane protein kinase	9.22674	7.02037	8.49735	9.94103	4.9722	3.31188	5.47051	6.32982	26.5132	24.3945	35.6113	25.3025	15.6226	14.1161	11.0229	12.7689	16.361	15.1343	12.4766	21.1151	22.162	36.7061	23.2477
Locus_1171_Transcript_8/9	Probable protein phosphatase 2C 41	Protein phosphatase 2C family protein	14.8624	11.0228	8.65478	8.12986	5.40259	3.17039	5.42452	6.57768	17.5262	18.5782	14.7147	22.6784	17.1309	8.7646	10.3147	11.53	7.66617	12.4064	11.6267	13.0586	20.8426	11.7604	16.8188
Locus_3812_Transcript_1/2	Protein SNOWY COTYLEDON 3	SNOWY COTYLEDON protein (DUF566)	4.57448	6.04771	3.30416	6.33675	2.46971	3.10629	3.84218	3.03097	10.7361	5.99143	7.91435	10.5125	9.25549	8.67273	6.63622	7.07396	6.83665	7.98875	7.68338	8.92043	13.6432	10.5763	11.4465
Locus_13047_Transcript_2/3	Auxin-responsive protein SAUR77	hypothetical protein	0	0.388576	0	0.20752	2.64508	2.71686	3.48453	4.09461	10.4458	4.50418	5.16602	9.63787	2.82486	2.35472	1.96479	3.45954	19.1243	5.58145	2.23429	7.93194	8.25352	3.63718	1.44164
Locus_3383_Transcript_2/3	Protein TIC236, chloroplastic	embryo defective 2410	3.7553	2.00581	2.74557	1.97104	1.84083	2.60997	3.28949	2.62532	3.02339	4.29183	4.74707	5.82826	4.35073	3.46676	3.25404	6.47577	4.84167	5.19894	5.38723	2.6635	4.32668	3.77476	4.39321
Locus_14263_Transcript_1/1	Trihelix transcription factor GT-3a	Homeodomain-like superfamily protein	3.04109	4.46329	4.09747	4.481	3.1941	2.56427	1.71977	4.4086	5.0763	4.08734	6.93337	6.20399	2.1976	5.19261	4.76911	6.989	6.41666	6.84562	6.56797	1.63785	2.51636	7.25282	4.10307
Locus_12933_Transcript_2/2	ELF3-like protein 2	ras guanine nucleotide exchange factor Q-like protein	6.81846	6.61462	22.5599	10.6759	3.87314	2.42561	3.57442	3.11014	14.4286	20.5275	20.3338	20.8923	4.68062	7.31749	14.6793	10.4373	6.63782	5.22123	6.7956	6.60568	11.9057	11.5916	27.7375
Locus_18100_Transcript_2/4	Leucine-rich repeat receptor-like serine/threonine-protein kinase At1g17230	Leucine-rich receptor-like protein kinase family protein	1.3544	0.406209	1.07368	0.462396	4.45644	2.0532	3.04066	2.18444	8.78406	9.7297	13.2287	13.5346	6.50221	6.47512	5.86583	10.828	9.10953	10.2127	11.9989	5.79609	3.9919	6.57673	10.3121
Locus_7839_Transcript_2/3	Leucine-rich repeat receptor-like serine/threonine-protein kinase At1g17230	Leucine-rich receptor-like protein kinase family protein	1.36675	0.195548	1.05735	0.670868	3.1539	2.02122	2.23463	2.32713	7.84042	8.56462	9.99936	12.0725	7.38421	6.57271	5.07271	11.3021	8.02642	10.0162	10.3058	5.55878	3.37156	6.57658	9.80282
Locus_10982_Transcript_3/3	Carboxy-terminal domain RNA polymerase II polypeptide A small phosphatase 1	Haloacid dehalogenase-like hydrolase (HAD) superfamily protein	2.49201	2.6119	2.72829	2.20895	4.59107	2.01041	5.41464	4.7754	6.77487	6.97572	6.80102	3.64951	5.2711	4.54217	6.05387	3.48246	4.93126	4.36524	6.63796	5.98652	7.19537	7.89054	8.08101
Locus_10441_Transcript_3/14	Sodium/hydrogen exchanger 1	sodium hydrogen exchanger 4	0.803995	0	0.0184379	0.520463	2.21556	1.84828	0.748559	0.908922	13.092	6.19034	11.3916	10.9262	2.4626	2.12939	1.39678	11.5624	10.2076	6.76205	4.36639	13.4818	6.47109	2.10374	2.00088
Locus_12971_Transcript_1/4	Probable folate-biopterin transporter 7	Major facilitator superfamily protein	8.17105	10.3197	10.217	9.02991	2.93369	1.59758	3.19599	2.47786	38.5227	13.5898	12.5829	20.9147	11.2577	17.9459	11.6133	4.82224	4.36264	6.93669	4.89879	20.2945	19.2963	12.5465	18.296
Locus_10221_Transcript_1/2	Bifunctional fucokinase/fucose pyrophosphorylase	L-fucokinase/GDP-L-fucose pyrophosphorylase	1.90752	1.63838	0.797904	0.848076	1.55536	1.5694	1.75586	2.06476	4.43855	3.3834	4.36291	3.3328	3.06081	4.64063	2.54685	6.5801	5.17237	5.40728	3.79344	3.12302	3.21925	3.60373	4.94778
Locus_3692_Transcript_1/1	Putative ribonuclease H protein At1g65750	Polynucleotidyl transferase%2C ribonuclease H-like superfamily protein	6.88532	3.38876	5.97911	3.26161	2.72294	1.28487	1.92568	2.24639	14.5326	11.1291	7.53959	12.8645	8.61913	8.84307	8.0591	4.95407	4.16105	3.98473	3.65506	9.22843	7.57679	6.38083	16.7927
Locus_6743_Transcript_2/3	Protein NUCLEAR FUSION DEFECTIVE 4	Major facilitator superfamily protein	1.4128	2.1745	4.1545	4.84552	3.71751	1.24929	0.787184	1.04202	4.60174	8.31043	7.99218	3.51995	3.24719	4.45127	7.63204	4.6351	6.0347	5.22465	3.43523	4.81309	5.45639	8.45719	9.99015
Locus_14902_Transcript_1/1	Phospholipid-transporting ATPase 1	aminophospholipid ATPase 1	2.01902	1.0988	0.757804	1.18419	1.63421	1.22787	2.58134	2.71647	4.62053	3.50625	5.26484	4.25337	3.6769	3.14296	2.82992	4.49986	3.45632	3.48464	3.77169	4.44105	4.61935	3.19555	3.9972
Locus_18100_Transcript_3/4	Leucine-rich repeat receptor-like serine/threonine-protein kinase At1g17230	Leucine-rich receptor-like protein kinase family protein	1.15424	0	0.288148	0.00752819	1.91627	1.22282	1.23056	1.37044	5.80343	5.84103	9.67214	9.89883	3.9362	3.69043	3.62318	6.54163	6.28009	8.14028	9.17395	3.98028	1.57746	5.17614	7.8499
Locus_11555_Transcript_1/1	L-gulonolactone oxidase 3	D-arabinono-1%2C4-lactone oxidase family protein	4.872	3.22294	6.91391	4.71867	1.35389	1.18987	0.263892	0.960964	14.6366	7.42617	7.14575	6.31586	5.22239	8.64044	7.24652	7.12117	9.30959	4.69421	4.27021	4.71659	14.779	12.2939	3.78846
Locus_15806_Transcript_2/3	Protein PLANT CADMIUM RESISTANCE 2	PLANT CADMIUM RESISTANCE 2	0.45545	0.717438	2.02349	4.55977	0.627809	1.0544	0.438421	1.37233	38.6322	8.98003	29.1438	26.0821	4.35458	4.3547	4.78433	12.6187	17.5459	12.2643	12.2272	26.868	11.8079	34.3099	23.151
Locus_23573_Transcript_2/6	NAC domain-containing protein 16	NAC domain containing protein 16	1.71934	2.86458	1.21289	2.37833	2.13662	1.05112	1.95497	1.50557	3.50987	1.92812	4.17153	6.59534	3.62481	4.34308	3.5585	4.66119	6.20409	4.25521	3.97302	3.63495	4.06831	2.95135	6.85063
Locus_8839_Transcript_1/3	Amino acid transporter AVT1C	Transmembrane amino acid transporter family protein	2.82842	3.23244	1.32737	3.27513	1.73207	0.944312	1.95867	2.60383	3.74347	6.53192	6.34968	3.38022	6.73935	6.6692	3.74338	5.87648	6.30961	6.09861	4.82408	6.77867	6.13756	5.0678	4.87003
Locus_11197_Transcript_1/1	Protein DWD HYPERSENSITIVE TO UV-B 1	transducin family protein / WD-40 repeat family protein	3.38049	2.02866	2.5667	2.38294	0.581545	0.899758	3.16548	1.89502	6.36173	5.57174	6.7423	5.56814	7.31987	6.42582	5.14249	1.91842	5.6682	3.68264	4.58026	3.41878	8.24871	7.79751	6.43819
Locus_6042_Transcript_11/11	L-type lectin-domain containing receptor kinase SIT2	Concanavalin A-like lectin protein kinase family protein	0.488499	0.0846548	0.651954	0.883662	2.10113	0.585857	0.43972	1.23956	5.75206	4.85252	6.54019	5.85138	2.67534	3.38091	3.21099	6.94838	3.55358	4.06533	3.3111	2.03949	1.76402	2.99206	1.76537
Locus_10441_Transcript_11/14	Sodium/hydrogen exchanger 1	sodium hydrogen exchanger 2	0.498286	0	0	0.607388	1.32983	0.519196	0.432411	0.871936	7.59118	3.99358	6.60535	7.85696	3.10492	1.49364	0.861765	9.33623	5.65232	3.72796	3.3943	8.39538	3.30193	1.59117	1.47657
Locus_10441_Transcript_14/14	Sodium/hydrogen exchanger 1	sodium hydrogen exchanger 2	1.81388	0	0.623515	1.2752	1.9422	0.429478	1.71484	1.40191	11.1792	4.85885	8.39306	9.81752	4.98938	2.75482	2.74254	14.4697	8.08082	7.5616	6.65043	10.2062	4.8169	3.16796	1.9057
Locus_11486_Transcript_2/3	GDSL esterase/lipase At5g45910	GDSL-like Lipase/Acylhydrolase superfamily protein	0.868205	0	1.9971	1.48357	9.6023	0.367142	1.35644	1.47015	14.8221	31.7478	25.9407	16.6432	4.06472	2.45116	4.90603	13.0599	10.4756	7.65636	11.505	12.3319	18.2873	7.86346	14.1984
Locus_653_Transcript_8/8	MTOR-associated protein MEAK7	TLD-domain containing nucleolar protein	7.42566	0.391087	3.10552	0.853365	1.04058	0.339458	0	0.297687	4.5955	1.32804	5.51262	3.5032	0.953138	3.35079	2.85791	2.66495	3.17528	3.02601	6.53145	0.856671	4.2944	4.2672	5.67011
Locus_6774_Transcript_3/3	Transcription factor bHLH51	basic helix-loop-helix (bHLH) DNA-binding superfamily protein	1.47367	0	2.346	1.31554	0.736871	0.324936	2.93854	1.89815	4.6448	22.7465	4.77529	16.0624	5.91992	5.24532	7.60373	1.09818	2.26628	10.3242	10.4251	8.54981	4.68884	8.12335	32.8976
Locus_6042_Transcript_9/11	L-type lectin-domain containing receptor kinase SIT2	Concanavalin A-like lectin protein kinase family protein	0	0.00918686	0.0622553	0	0.677533	0.305264	0.576277	0.750641	3.78202	3.09822	4.22698	3.41083	0.886306	1.04445	1.14241	3.3752	3.25015	2.8358	2.79843	1.079	0.364702	1.49664	1.11254
Locus_11720_Transcript_1/3	WRKY transcription factor WRKY76	WRKY DNA-binding protein 40	0.162247	1.17203	4.14732	0.878796	0.673271	0.0613706	1.80763	1.24832	7.43091	2.66672	20.0509	9.92105	5.46426	4.11413	14.1806	2.14993	1.95328	6.53887	7.43634	3.36389	6.25992	9.7039	2.37688
Locus_3133_Transcript_1/2	Chlorophyllase-1	chlorophyllase 1	0	0	4.41957	1.3969	5.5477	0.00149679	0	0.48192	22.2931	35.5749	19.1915	12.9961	1.50778	3.11155	17.1808	37.4086	7.991	7.5889	4.12283	25.0724	45.92	12.3677	13.7183
Locus_12026_Transcript_1/4	Snakin-2	GAST1 protein homolog 1	0.136077	0	0	0	0.279119	0	1.64156	1.46067	10.8874	3.3757	7.75981	3.6272	3.50893	3.53433	1.19509	2.61729	2.2513	4.18012	3.26943	4.77501	7.77958	11.4832	14.7933
Locus_12026_Transcript_4/4	Gibberellin-regulated protein 1	GAST1 protein homolog 1	0.208234	0.627405	0	0.943401	0.257651	0	0.41667	0.280199	32.3291	6.37076	15.2753	4.20575	16.8745	12.3879	8.93385	9.09622	9.3714	9.45711	6.97353	16.1035	17.6022	21.7474	20.8738
Locus_12820_Transcript_1/1	G-type lectin S-receptor-like serine/threonine-protein kinase At2g19130	S-locus lectin protein kinase family protein	0.838776	0	0	0	0.015388	0	0	0.553835	5.63048	8.25916	6.99121	3.41813	4.75885	3.23485	4.78705	2.30162	1.02883	1.7485	1.667	1.96591	1.38632	3.24191	6.06968
Locus_20826_Transcript_1/1	Inactive protein RESTRICTED TEV MOVEMENT 2	HSP20-like chaperones superfamily protein	0.575103	0	0	0	0	0	2.74215	1.11015	0.823113	5.94769	15.2388	19.0099	2.3602	0.439958	8.20625	2.42359	12.1502	12.5067	10.2915	7.52919	5.36826	5.13176	4.70485
Locus_22926_Transcript_1/1	G-type lectin S-receptor-like serine/threonine-protein kinase At2g19130	S-locus lectin protein kinase family protein	0.195122	0	0	0	0	0	0	0	3.06158	5.54401	4.04674	2.254	2.26116	1.61651	3.50486	0.939952	1.39081	2.26354	1.08191	1.46363	1.73239	1.95978	4.81456

## Sheet: Cluster #6
Gene ID	Description (SWISS PROT)	Description (Araport11)	Pre_F1	Pre_F2	Pre_F3	Pre_F4	Hot_F1	Hot_F2	Hot_F3	Hot_F4	Post_F1	Post_F2	Post_F3	Post_F4	Pre_P1	Pre_P2	Pre_P3	Hot_P1	Hot_P2	Hot_P3	Hot_P4	Post_P1	Post_P2	Post_P3	Post_P4
Locus_16072_Transcript_1/7	Glutamine synthetase nodule isozyme	hypothetical protein	809.859	1062.7	788.348	1151.6	605.993	459.68	551.183	560.173	234.97	213.947	263.157	458.235	500.896	407.032	564.04	1318.35	872.272	990.932	1084.01	580.881	537.645	732.388	658.721
Locus_3895_Transcript_2/8	40S ribosomal protein S4-3	Ribosomal protein S4 (RPS4A) family protein	384.759	393.253	380.812	346.123	229.317	272.564	280.221	262.801	286.23	192.497	172.683	218.221	363.309	350.209	379.862	578.307	513.222	527.755	517.684	249.708	246.5	263.665	277.956
Locus_140_Transcript_106/147	Histone H2B	Histone superfamily protein	190.979	92.6899	157.674	80.5895	57.3878	108.449	135.479	81.593	134.513	110.254	125.935	87.6623	157.922	162.02	136.392	140.035	259.032	414.729	273.996	100.117	115.277	192.301	153.882
Locus_6250_Transcript_2/4	Cyclin-dependent kinases regulatory subunit 1	cyclin-dependent kinase-subunit 1	49.47	86.3782	41.1711	51.7286	64.1981	50.1408	55.1223	42.3211	13.4606	24.8231	55.2492	30.6429	23.0641	23.6317	25.7024	63.4368	59.2402	73.5919	54.3965	23.726	32.674	23.169	27.7223
Locus_7136_Transcript_1/2	Probable histone H2A.4	histone H2A 12	254.53	48.9415	194.017	111.198	23.2118	38.2724	98.316	33.2455	6.89138	2.90534	28.684	10.6292	79.9103	18.2802	44.1257	105.595	152.97	308.42	237.593	11.539	13.5877	80.0571	33.4977
Locus_93_Transcript_496/850	Nuclear pore complex protein NUP98A	Nucleoporin autopeptidase	90.0514	60.5112	59.0676	65.9839	42.2385	36.043	50.3641	53.9081	60.2338	64.3157	64.1801	60.1964	69.4728	71.4397	54.4583	117.855	83.2204	109.161	108.166	40.0696	60.9863	63.7946	84.7668
Locus_3210_Transcript_4/5	Malate synthase, glyoxysomal (Fragment)	malate synthase	101.762	118.553	67.9858	105.384	42.0461	22.1031	92.3605	81.5296	47.5311	36.3336	142.101	65.8041	81.0852	111.95	66.6706	136.129	102.494	172.623	177.824	36.6445	56.6937	173.283	218.135
Locus_21096_Transcript_8/12	Replication protein A 70 kDa DNA-binding subunit C	Replication factor-A protein 1-like protein	38.652	40.048	49.8631	50.4383	13.6839	16.0456	20.889	19.8238	19.6446	13.3556	24.0213	15.6632	34.0311	49.2353	45.3135	40.2269	41.8177	49.6562	49.7324	19.0334	16.0712	28.4843	22.6524
Locus_10060_Transcript_4/4	Beta-hexosaminidase 3	beta-hexosaminidase 3	24.9797	8.15979	18.9525	15.867	12.3101	15.5642	20.9061	12.0982	2.87787	3.78019	2.46574	3.65283	18.3817	7.13328	16.7873	27.5915	16.1325	26.3303	23.0386	15.2529	10.0564	11.0162	11.1977
Locus_5486_Transcript_9/13	Retinoblastoma-related protein	retinoblastoma-related 1	32.8686	27.6706	36.8334	50.6852	13.0806	14.884	17.8101	15.7127	21.006	23.0633	30.577	24.1238	36.1585	35.2495	40.8327	48.5085	50.1148	56.0182	49.4264	28.7914	26.0378	36.0343	29.7165
Locus_2227_Transcript_2/11	GMP synthase [glutamine-hydrolyzing]	GMP synthase (glutamine-hydrolyzing)%2C putative / glutamine amidotransferase	21.4433	20.5214	27.951	33.4025	15.7206	14.7272	29.1363	24.6826	30.2985	9.68086	14.6989	14.6234	21.482	25.9923	34.6374	36.3507	36.0859	52.9399	44.2299	15.0057	9.45411	14.8903	17.9642
Locus_261_Transcript_128/172	ATP-dependent DNA helicase DDM1	chromatin remodeling 1	36.4251	22.5146	37.9091	48.0457	15.9741	14.1545	25.6339	20.2076	14.2742	22.6771	33.2712	29.1639	36.3732	47.8129	49.6416	43.2183	44.3063	63.8673	49.8777	35.782	41.1321	33.6751	44.8502
Locus_12685_Transcript_4/6	Replication protein A 70 kDa DNA-binding subunit B	RPA70-kDa subunit B	135.392	45.0458	143.609	112.542	20.205	14.1496	56.0351	25.277	10.1601	5.06199	52.5445	10.2315	42.0013	13.2234	43.0798	106.987	109.516	216.497	185.568	22.8693	17.3803	49.1355	22.6928
Locus_5256_Transcript_5/10	Proliferating cell nuclear antigen	proliferating cellular nuclear antigen 1	29.1395	22.8373	41.3076	53.3897	10.8702	13.8991	35.8453	25.5647	18.1052	7.65792	44.5066	12.9277	16.5506	20.0691	14.02	62.6413	68.8397	133.853	114.014	28.0955	20.3575	40.4602	11.612
Locus_6333_Transcript_2/9	Kinetochore protein SPC25 homolog	kinetochore protein	25.224	18.0045	21.0504	17.3783	10.3909	9.17751	11.9036	10.4706	13.1622	10.5601	12.0459	8.79772	20.6089	21.2407	21.718	18.9605	21.236	24.7599	22.0653	10.3305	17.5195	15.5964	15.7509
Locus_25_Transcript_59/59	Alpha-L-fucosidase 2	1%2C2-alpha-L-fucosidase	8.93613	20.4097	19.218	15.5147	13.5359	8.66308	11.3415	11.7379	4.81362	4.07456	4.0828	2.41623	9.34074	16.7065	13.6782	23.3291	22.78	27.6452	21.9256	8.94379	5.3041	9.83764	8.56588
Locus_15567_Transcript_1/5	DNA replication licensing factor MCM2	minichromosome maintenance (MCM2/3/5) family protein	56.946	46.1959	48.5096	50.9737	7.75166	8.1851	15.5391	8.76761	17.6381	11.0485	22.0925	8.6847	27.9899	26.6332	28.0512	37.6828	32.3402	45.286	45.811	21.3764	17.8908	33.3189	19.6387
Locus_1306_Transcript_8/63	Ribonucleoside-diphosphate reductase large subunit	ribonucleotide reductase 1	25.3039	8.00133	18.4067	24.8746	7.54606	8.12956	17.0193	11.9224	5.21186	7.50608	16.3646	4.65251	13.1865	12.7382	16.1606	19.682	26.0542	37.4715	32.0209	4.60664	17.9489	23.3878	7.92127
Locus_7580_Transcript_3/14	Probable protein S-acyltransferase 22	DHHC-type zinc finger family protein	14.209	19.3947	17.8016	11.6755	5.10763	7.40839	9.3401	9.29775	4.85521	5.41966	2.88797	2.72941	9.11862	17.9695	17.2746	18.0285	17.4448	17.5156	19.0995	8.7441	11.7972	9.75164	8.42524
Locus_16610_Transcript_3/9	DNA polymerase epsilon catalytic subunit A	DNA polymerase epsilon catalytic subunit	20.0068	14.5644	17.4451	13.4166	6.39506	6.67287	8.21206	8.08874	8.92091	5.99501	10.4731	6.78924	15.969	13.8165	17.2573	20.0947	21.1087	22.8881	23.9853	8.32488	9.93925	16.7238	13.3951
Locus_9885_Transcript_2/5	DNA replication licensing factor MCM7	Minichromosome maintenance (MCM2/3/5) family protein	34.9564	22.824	34.627	42.2204	4.58332	6.40151	14.765	8.77799	14.8299	24.2272	32.6899	13.2267	14.0221	9.05933	12.1866	27.7868	32.4054	47.418	42.9346	11.4256	11.4411	24.4691	8.14044
Locus_3528_Transcript_10/14	Cyclin-D4-2	Cyclin D2%3B1	15.5866	9.42794	8.68894	9.11347	8.14127	6.19697	3.57274	3.92795	10.2719	3.51156	8.63321	3.32503	3.9841	5.66724	8.70104	10.3682	18.4254	11.5181	7.64805	12.5934	4.80939	17.748	3.29043
Locus_8825_Transcript_2/2	Isoamylase SU1, chloroplastic	isoamylase 1	16.1097	11.4455	13.6076	11.9366	6.99483	5.78127	8.86464	7.98151	3.05592	2.68358	3.65062	2.30179	10.3506	5.75462	9.15229	13.8419	12.9199	15.6175	15.5694	6.45523	10.5569	7.98966	6.49296
Locus_21713_Transcript_2/2	Replication protein A 32 kDa subunit A	replicon protein A2	22.004	11.304	20.2599	11.4159	4.94207	5.55825	7.55918	4.60222	10.286	5.22495	16.1016	7.01506	12.6269	7.69466	10.9844	8.57923	15.4557	13.7679	12.1317	8.5957	7.66893	17.8971	9.00122
Locus_12053_Transcript_3/6	DNA (cytosine-5)-methyltransferase 1B	methyltransferase 1	21.0715	6.61114	24.6042	12.619	9.55547	4.76213	11.947	6.16315	5.21969	1.65902	11.2156	3.59287	7.89711	3.1671	7.21471	22.2536	29.6519	44.5922	40.8566	7.04838	5.38391	22.3262	5.00337
Locus_2422_Transcript_26/32	Nuclear pore complex protein GP210	embryo defective 3012	11.2223	7.51153	9.0556	5.98981	4.3761	4.54517	7.73089	7.39615	4.75539	1.66657	4.08584	6.8041	7.68186	7.50985	9.03792	13.993	11.3777	13.7348	10.3095	6.11554	6.97468	5.99508	8.35297
Locus_93_Transcript_814/850	High mobility group B protein 3	high mobility group B3	15.5285	4.32652	23.7764	9.25957	2.43953	3.91124	9.28568	4.16843	1.00702	0	5.5794	2.60961	6.84268	1.81015	5.26592	17.8055	39.4256	39.9257	35.5791	2.01961	1.71332	12.1794	4.78751
Locus_9836_Transcript_1/2	Deoxyuridine 5'-triphosphate nucleotidohydrolase	DUTP-PYROPHOSPHATASE-LIKE 1	31.1085	13.6246	26.2318	24.889	2.83053	3.70798	8.0488	5.71449	1.22163	1.19737	10.6642	1.80929	11.7211	6.76991	7.34669	15.4121	20.2322	31.0482	28.9914	3.82971	4.52995	9.74989	4.0721
Locus_21834_Transcript_1/1	Organelle RRM domain-containing protein 1, chloroplastic	RNA-binding (RRM/RBD/RNP motifs) family protein	13.5239	14.3828	11.2206	14.9916	9.53126	3.57302	8.77062	7.51846	10.7998	9.18662	5.30623	5.27262	10.5969	15.7663	10.4741	22.3059	12.1405	18.6836	14.9447	7.89391	11.753	9.93325	10.572
Locus_7580_Transcript_5/14	Probable protein S-acyltransferase 22	DHHC-type zinc finger family protein	7.36934	10.6259	9.14936	5.41246	2.17005	3.53505	4.45271	4.27053	2.2901	2.71904	1.07855	1.07181	3.67817	7.74861	9.32794	8.90745	9.65552	8.89856	9.55174	4.46803	5.80633	3.68537	5.27587
Locus_8567_Transcript_5/5	65-kDa microtubule-associated protein 5	microtubule-associated protein 65-5	11.8336	2.81465	7.19766	4.56946	4.55254	3.49257	6.37293	2.06016	0	0	1.45448	0.208304	2.83472	0	0.786399	5.87731	8.12169	19.9017	12.7501	4.42098	8.79094	5.45239	3.19487
Locus_11221_Transcript_1/6	Thioredoxin-like 3-2, chloroplastic	WCRKC thioredoxin 2	12.7919	5.46557	7.34483	18.1478	1.40587	3.29485	3.02979	3.68581	9.07552	7.33608	6.16338	10.6058	7.95113	9.94599	5.85822	15.2707	13.3181	9.24909	11.1543	3.25767	8.79245	7.45886	6.80019
Locus_8557_Transcript_4/6	Multiprotein-bridging factor 1c	multiprotein bridging factor 1C	15.0691	8.63297	10.9596	12.1981	9.09639	3.00735	5.12888	6.32505	12.3407	2.27738	2.77559	10.7072	14.294	11.5548	8.79575	13.7529	10.1505	17.2478	14.2926	4.58075	4.60006	7.32094	9.05595
Locus_4637_Transcript_2/3	Checkpoint protein hus1 homolog	Hus1-like protein	12.4249	9.51041	7.23236	7.55281	2.71818	2.85471	2.85698	3.45112	1.04438	1.3546	3.41757	0.959736	5.92933	4.13219	9.42721	5.89684	6.86063	6.98963	6.53603	1.70266	2.3547	4.74441	1.40674
Locus_16634_Transcript_1/1	Origin of replication complex subunit 6	origin recognition complex protein 6	5.76903	4.8914	6.20134	9.64718	2.31722	2.71053	3.64068	3.60101	2.74395	1.81388	3.72099	2.67496	5.4384	5.09136	8.22274	5.48272	8.1938	8.16975	7.43187	2.48285	4.51329	5.5798	6.90391
Locus_22476_Transcript_1/1	Structural maintenance of chromosomes protein 4	structural maintenance of chromosome 3	17.9225	3.11001	11.3687	6.9177	2.08892	2.60702	5.92954	2.14622	0.8607	0.037448	3.53974	0.48147	6.20713	3.24121	3.48647	8.72457	13.4617	29.6392	23.3584	6.81219	14.7491	13.9104	6.82236
Locus_15567_Transcript_4/5	DNA replication licensing factor MCM2	minichromosome maintenance (MCM2/3/5) family protein	22.6856	16.417	19.9534	23.554	1.91526	2.58541	5.15539	3.40582	6.76346	3.77228	9.48304	2.78849	11.8473	10.3917	8.99404	13.9341	13.434	19.2416	17.2533	6.8182	7.4509	11.397	5.59901
Locus_8418_Transcript_1/1	30S ribosomal protein S3	electron transporter%2C putative (Protein of unknown function%2C DUF547)	4.79848	4.78465	1.33085	5.2957	2.34084	2.47113	1.81397	2.02573	2.03872	1.1028	2.10086	0.908276	0.894579	4.85805	1.44034	10.1257	5.75729	6.8164	5.29258	0.335836	2.52583	4.96677	1.40534
Locus_7651_Transcript_3/3	Probable anion transporter 7	phosphate transporter 4%3B6	4.23606	2.47726	3.60575	4.26456	2.65481	2.39939	1.82809	3.21385	3.93219	2.60564	1.72174	2.814	1.96467	1.2966	2.40082	1.19143	1.50173	6.61643	2.42781	1.09281	1.10274	0.922485	1.34736
Locus_14520_Transcript_1/1	DNA replication licensing factor MCM4	Minichromosome maintenance (MCM2/3/5) family protein	22.2776	19.1599	23.5979	31.0192	1.99055	2.25916	7.20692	5.54435	6.28771	0.770636	10.2901	1.76966	7.03761	3.99952	6.61981	21.9172	24.9869	38.6484	34.0336	7.3919	8.05656	14.4071	4.10369
Locus_7879_Transcript_1/2	Uracil-DNA glycosylase, mitochondrial	uracil dna glycosylase	9.76921	6.29803	3.00108	5.04054	3.18448	2.17083	3.45227	3.91028	0	0.597673	3.87092	0.518666	4.05922	3.951	0.93858	14.8002	9.50889	17.6488	16.5996	0.757224	1.54408	5.12399	4.7016
Locus_7702_Transcript_1/1	Membrane-bound O-acyltransferase gup1	MBOAT (membrane bound O-acyl transferase) family protein	4.58061	2.8841	3.58921	3.48188	1.00665	1.9967	2.32267	1.95536	2.48025	2.63435	2.95046	2.29249	3.74314	3.35115	3.74369	3.45504	3.66686	4.4394	4.10852	1.85146	1.03932	2.04451	1.45169
Locus_8034_Transcript_2/3	F-box/LRR-repeat protein 17	RNI-like superfamily protein	2.43943	0.842908	1.68962	3.36457	0	1.75295	2.14912	0.707453	1.70452	0.417886	1.8099	0.613197	1.80571	1.10624	0.862334	4.3598	3.92186	6.34452	4.50323	1.31273	1.35382	1.5497	0.70442
Locus_20283_Transcript_2/4	Diacylglycerol kinase gamma	alternative NAD(P)H dehydrogenase	3.33545	2.8612	4.15753	4.52734	2.33549	1.74801	0.425153	1.23659	0	0	0	0.434346	0	0.448242	3.2475	3.82245	4.0329	8.09417	12.3097	2.2276	1.85902	5.85456	10.6291
Locus_14580_Transcript_1/2		Plant protein 1589 of unknown function	6.71024	6.53044	4.42044	1.79123	10.0494	1.74655	2.1897	2.97332	0	1.01566	0.856457	1.36328	1.10943	0.966953	0.768869	3.06657	6.97645	6.41378	7.95307	1.47887	1.92112	0.302912	2.06913
Locus_16451_Transcript_1/1	Structural maintenance of chromosomes protein 4	structural maintenance of chromosome 3	16.1668	3.747	12.0292	5.34096	2.2732	1.71796	5.26802	1.9987	0.851935	0.236823	4.90764	1.36755	4.69401	3.28585	3.27788	7.79966	12.8175	28.6324	23.2558	6.74806	14.2668	14.873	7.79165
Locus_6039_Transcript_4/4	Outer envelope pore protein 16-4, chloroplastic	Mitochondrial import inner membrane translocase subunit Tim17/Tim22/Tim23 family protein	3.77266	0.82365	0.928155	1.84121	1.38918	1.71191	0.947631	0.886733	2.24395	0	0.950379	0.660975	2.59691	1.32998	2.02758	2.74444	2.81903	2.81579	2.05227	0.495437	0.704946	1.85643	2.1214
Locus_10764_Transcript_2/6	Regulator of telomere elongation helicase 1 homolog	RAD3-like DNA-binding helicase protein	5.43938	4.13162	4.12838	4.1519	1.89684	1.16998	2.21094	2.54289	2.21612	1.80831	2.71674	1.84434	3.40258	3.65272	3.1258	4.45125	3.99434	4.38946	4.51505	2.86319	2.21269	4.10782	4.58366
Locus_8694_Transcript_2/2	F-box protein At4g35930	F-box family protein	9.68044	6.74874	10.1677	5.82724	2.51496	1.1652	2.20649	2.17342	0.945637	1.7938	1.67108	0.823609	4.47353	7.7541	2.89845	6.04793	4.08767	18.3936	7.81772	1.34445	3.35301	5.13528	1.59169
Locus_5087_Transcript_2/4	Chromosome transmission fidelity protein 18 homolog	P-loop containing nucleoside triphosphate hydrolases superfamily protein	8.10491	4.53147	5.8232	6.8033	1.4299	1.15293	1.70817	1.50487	2.30839	2.01	2.45646	1.78108	6.68484	5.55727	5.2986	10.2476	7.29228	10.8689	9.2704	3.97317	3.47648	4.71005	7.5467
Locus_7801_Transcript_3/3	DNA primase small subunit	DNA primase POLA3	17.9872	10.4126	9.91427	14.426	1.09142	1.07681	2.30914	1.60978	0.154228	0	1.63957	0.293551	6.98474	5.87712	4.12661	6.0515	5.95225	10.8026	10.0073	0.484906	1.59584	5.24316	1.41906
Locus_10764_Transcript_1/6	Regulator of telomere elongation helicase 1 homolog	RAD3-like DNA-binding helicase protein	4.86992	3.41413	3.88312	3.18215	2.33718	1.04095	2.41219	2.44703	1.66405	2.13509	1.90745	1.93251	3.24591	3.8174	2.611	4.62553	3.23969	5.38345	4.29285	1.88486	2.72591	4.61973	6.10779
Locus_10439_Transcript_2/3	Serine/threonine-protein kinase Aurora-3	ataurora3	8.29086	5.7093	6.50487	6.27227	5.02662	0.879336	2.54602	5.0017	0.324552	0.45654	0.253302	0.0673329	3.3836	1.09664	1.6551	3.35597	2.47124	6.09412	3.013	2.45608	6.26741	2.58666	1.64993
Locus_17544_Transcript_1/1	Chromosome transmission fidelity protein 18 homolog	P-loop containing nucleoside triphosphate hydrolases superfamily protein	8.26813	6.10286	5.15526	6.25189	0.966807	0.840377	1.93828	1.17416	1.8608	1.12984	1.25009	1.8353	6.84249	5.87461	5.48332	9.3126	8.49853	10.3392	10.2492	3.92426	3.99301	5.81802	8.62759
Locus_11328_Transcript_1/1	Anaphase-promoting complex subunit 6	anaphase promoting complex 6	4.19085	1.49608	2.22978	1.53208	0.969459	0.796667	1.55915	1.93372	2.35384	0.989729	1.28817	1.15956	3.88924	2.07733	1.87244	3.63532	3.10317	7.09583	4.98065	1.54855	1.25627	2.39738	1.7867
Locus_21130_Transcript_1/1	Glucan endo-1,3-beta-glucosidase	Carbohydrate-binding X8 domain superfamily protein	7.29502	11.5006	11.4239	14.6691	0.675636	0.679599	0	1.2515	0	0	0	0	2.55042	1.11019	5.97305	2.18624	6.19214	11.7583	2.70982	3.97216	2.90436	17.813	4.86152
Locus_13699_Transcript_1/1	BRCT domain-containing protein At4g02110	transcription coactivator	5.39793	2.51479	6.88093	5.17412	1.79232	0.574392	1.79589	1.32444	0.273344	0	0.1666	0	2.83924	1.37065	4.07844	4.67647	3.28309	6.13645	5.64195	1.47159	1.63108	1.07677	1.2541
Locus_10669_Transcript_1/1	Homologous-pairing protein 2 homolog	Tat-binding protein 1(Tbp-1)-interacting protein (TBPIP)	6.77058	3.17812	5.1927	5.94431	1.00429	0.533677	2.99131	1.22287	1.07746	0.254884	2.9476	0.142037	4.60137	0.604387	0.56527	5.56612	4.91176	11.8902	11.3614	1.62853	2.20928	3.26134	1.13802
Locus_11475_Transcript_1/1	Protein SAR DEFICIENT 4	NAD(P)-binding Rossmann-fold superfamily protein	2.31661	0.340509	0.847588	1.95618	0.158705	0.507644	0	0	0.207165	0	0.228854	0.301985	2.34079	0.191827	2.42115	2.11173	3.06049	2.3523	2.06765	2.12418	0.450194	1.79267	3.20915
Locus_9648_Transcript_2/5	Condensin-2 complex subunit CAP-D3	binding protein	10.532	4.64965	4.4404	6.37955	2.68944	0.47805	3.94581	1.63814	1.42121	1.58057	4.82287	2.16844	2.57528	1.17613	1.0779	4.7158	10.6397	16.8987	10.2676	4.02373	10.6898	6.07279	3.78097
Locus_12487_Transcript_2/2	Dynein axonemal heavy chain 11	myosin-M heavy protein	6.2009	3.06237	7.62442	3.32999	1.28092	0.472191	1.1073	0.048483	0.0452219	0.221994	0.634424	0.641678	3.17399	2.39394	0.885037	3.93071	2.52605	5.41353	5.54555	0	1.40898	2.29121	1.3985
Locus_17576_Transcript_1/1	Condensin-1 complex subunit CAP-D2	binding protein	2.8136	1.26293	2.81353	2.56455	0.358472	0.45433	0.811105	0.286205	0	0	0.458041	0	1.56116	0.97745	1.30412	2.07231	2.17475	5.98932	3.24874	0.743643	1.29421	1.70739	0.499187
Locus_6430_Transcript_1/1	Cytochrome P450 93A2	nuclear localized protein	5.52773	3.63248	5.24218	5.0006	3.32583	0.334564	2.25874	2.63127	0	0.292383	1.43813	1.62127	1.79088	2.70031	4.772	6.93384	4.47957	5.39537	6.72753	0	4.13484	2.70811	1.70138
Locus_21634_Transcript_4/5	Protein ENHANCER OF LHP1 1	transducin family protein / WD-40 repeat family protein	5.5886	2.25135	7.47415	7.3838	0.318842	0.115405	1.19983	0.86296	0	0	1.68082	1.23865	1.66842	0.847481	1.05319	2.68067	4.27032	6.89858	5.66469	0.227652	0.540575	1.51642	1.66159
Locus_8889_Transcript_1/2	Origin of replication complex subunit 1A	origin recognition complex 1	1.53393	1.44756	1.50695	1.93865	0	0.0972645	1.28721	0.488152	1.28573	0.154217	3.58087	0	0.466972	0.656244	0.567931	2.63914	3.60292	8.65644	7.35734	3.35742	1.50563	4.65137	1.64385
Locus_8574_Transcript_1/3	DNA-binding protein HEXBP	cold shock domain protein 1	1.99685	1.66978	1.41611	2.73712	0	0.0687413	0.217839	0.0565012	0.303981	0.500694	0.68415	1.53976	1.49287	0.995488	1.88084	4.19022	3.57852	3.86078	2.29623	1.00375	1.37586	2.29946	1.0402
Locus_11242_Transcript_1/1	Non-lysosomal glucosylceramidase	2-isopropylmalate synthase	4.61723	1.69274	4.26224	7.05661	0	0	1.3265	0.665085	0.271477	0	0.164889	0.0153809	1.77798	1.68997	1.16205	1.31353	2.24137	4.41671	4.42821	0.198727	0.710747	0.897237	0
Locus_12840_Transcript_1/1	Condensin complex subunit 2	condensin complex subunit	6.85083	2.49602	3.18099	9.69756	1.89273	0	1.12074	0.20493	2.19956	0.521358	0.854524	0.0114392	4.39841	2.54866	2.69437	2.56437	2.49108	5.65153	3.92036	1.57108	5.49508	3.14658	0.996565
Locus_14934_Transcript_1/1	DNA replication ATP-dependent helicase/nuclease JHS1	DNA replication helicase	4.81897	2.5373	4.09057	4.37381	0.437315	0	0.457146	0.147058	0.719125	0.640409	1.9184	0	2.35096	1.97523	1.18852	2.22006	2.88487	6.48333	4.69952	0.177717	1.948	2.5618	0.582192
Locus_1951_Transcript_20/21	Protein bps2	Zinc-finger domain of monoamine-oxidase A repressor R1 protein	3.59155	0	1.7572	0	0	0	0.682553	0	0	0	0	0	0.761375	0	0	3.12564	4.44127	7.58616	5.59885	0	0.162177	0.573617	0
Locus_19544_Transcript_1/1	Protein AGENET DOMAIN (AGD)-CONTAINING P1	agenet domain-containing protein	1.53778	0.300241	1.95871	3.18886	0	0	0	0	0.0521158	0	0	0	0.349563	0.88985	0.175207	4.61966	1.18706	3.31833	2.39357	0.317537	0	1.803	1.4214
Locus_21478_Transcript_1/1	Probable nucleoside diphosphate kinase 5	Nucleoside diphosphate kinase family protein	7.40321	3.12026	3.04272	4.72435	0	0	0.140578	0.0444461	0.800785	1.13426	1.45359	0.563957	2.93443	1.57894	0.798715	3.15881	1.7466	2.69813	1.75681	0.305961	0.664093	0.682408	2.41814
Locus_22722_Transcript_1/1	Phosphatidylglycerol--prolipoprotein diacylglyceryl transferase	peptide transporter family protein	8.23589	4.04912	9.38377	8.91177	0.113887	0	2.31024	2.74781	1.55816	0	0	0.57054	4.1987	2.77811	6.65983	4.13296	5.51408	7.52283	5.49612	2.7411	3.0667	2.70286	3.07924
Locus_6665_Transcript_1/1	Adenylosuccinate synthetase	LIM domain protein	2.57471	1.56782	1.66649	2.13809	0.508165	0	0.410374	0	0	0.496566	0.686989	0	1.18929	0.239348	0.0326589	2.50628	2.36596	2.69724	1.82472	0.923604	1.22234	1.8085	0.309352
Locus_7879_Transcript_2/2	Uracil-DNA glycosylase, mitochondrial	uracil dna glycosylase	1.359	0.550389	0	0.25105	0	0	0	0	0	0	0.031054	0	0	0	0	1.93687	1.39081	2.9813	3.00221	0	0	0	0.52513

## Sheet: Cluster #7
Gene ID	Description (SWISS PROT)	Description (Araport11)	Pre_F1	Pre_F2	Pre_F3	Pre_F4	Hot_F1	Hot_F2	Hot_F3	Hot_F4	Post_F1	Post_F2	Post_F3	Post_F4	Pre_P1	Pre_P2	Pre_P3	Hot_P1	Hot_P2	Hot_P3	Hot_P4	Post_P1	Post_P2	Post_P3	Post_P4
Locus_2285_Transcript_10/32	Probable ubiquitin-conjugating enzyme E2 33	ubiquitin-conjugating enzyme 33	1056.45	1092.89	963.618	1046.3	924.153	843.662	839.837	933.209	704.89	665.26	800.811	730.269	1532.87	1406.19	1098.73	2443.09	1965.27	1414.84	1591.42	556.978	783.9	701.19	856.261
Locus_53_Transcript_193/220	Alpha-glucan phosphorylase, H isozyme	alpha-glucan phosphorylase 2	325.654	336.144	468.656	398.498	265.44	260.905	216.251	228.89	148.248	207.494	271.797	190.766	333.261	289.668	495.41	730.238	640.357	500.915	511.839	232.835	339.923	453.662	254.523
Locus_1326_Transcript_6/11	Molybdate-anion transporter	Major facilitator superfamily protein	418.824	250.589	255.668	292.138	154.86	209.435	205.358	186.154	267.025	219.694	193.565	179.18	630.922	425.604	344.614	876.995	613.782	573.696	538.859	481.031	430.519	409.358	307.431
Locus_1547_Transcript_16/32	Uncharacterized 38.1 kDa protein	Ca(2+)-dependent nuclease family protein	170.956	150.344	285.81	315.986	321.519	198.539	244.644	274.185	167.836	150.098	185.381	197.143	393.82	316.692	463.654	728.407	604.149	444.149	538.948	232.397	345.103	394.75	388.631
Locus_4020_Transcript_12/50	Uncharacterized WD repeat-containing protein C2A9.03	Transducin/WD40 repeat-like superfamily protein	257.346	208.09	260.102	260.52	382.175	155.275	239.478	267.19	416.426	308.438	364.263	222.676	598.887	583.985	541.557	783.564	518.962	470.576	558.196	311.008	322.465	449.139	486.972
Locus_824_Transcript_172/332	Ketol-acid reductoisomerase (NADP(+))	valine-tRNA ligase	156.244	126.521	131.455	105.311	161.699	103.119	116.068	136.339	178.283	132.554	142.461	109.929	267.196	234.136	220.06	314.77	235.453	269.414	237.194	131.011	198.849	166.496	180.366
Locus_16332_Transcript_3/7	Zinc finger CCCH domain-containing protein 40	CCCH-type zinc fingerfamily protein with RNA-binding domain-containing protein	82.9738	129.194	131.596	105	93.6298	73.2999	76.2141	81.2424	64.0472	58.5526	88.4044	77.5169	143.391	178.273	170.148	246.832	154.033	137.846	189.354	73.9168	86.0213	112.567	107.276
Locus_2136_Transcript_21/26	Cyclin-dependent kinase G-2	Protein kinase superfamily protein	132.931	108.603	121.938	86.0688	78.9918	71.894	77.4967	88.6399	76.3759	81.5158	111.445	88.8131	195.727	176.674	158.393	295.991	229.45	161.455	197.356	75.004	83.4748	134.473	122.18
Locus_2734_Transcript_19/54	Auxin response factor 1	auxin response factor 1	100.353	65.5869	82.3437	74.915	153.658	66.6999	62.9286	70.1423	131.463	51.8037	52.9984	59.2782	108.505	171.685	135.37	243.601	176.73	133.655	147.519	84.6725	77.3202	64.7732	154.24
Locus_15758_Transcript_3/7	Nudix hydrolase 26, chloroplastic	nudix hydrolase homolog 26	115.217	55.5347	66.4936	60.1154	92.4577	66.1384	73.2261	83.6899	50.7158	58.6828	63.5104	61.5019	232.006	129.365	119.824	233.287	186.286	157.512	153.887	62.8629	87.8581	95.1582	133.448
Locus_4555_Transcript_2/2	Probable E3 ubiquitin-protein ligase RHC1A	RING-H2 finger C1A	80.5258	93.5223	85.7259	95.489	69.9721	64.9506	66.3419	80.8682	70.272	79.5586	106.097	98.1577	131.672	148.427	110.372	202.499	164.446	100.468	141.505	80.2501	118.741	112.353	118.799
Locus_1279_Transcript_4/10	Probable protein arginine N-methyltransferase 1	arginine methyltransferase 11	136.646	128.547	125.507	112.636	76.6957	63.4298	70.7597	69.3154	76.8524	55.1945	65.5165	66.2314	182.963	199.132	142.159	392.893	256.265	192.393	192.091	69.3917	83.5211	100.064	114.434
Locus_23238_Transcript_3/4	Replication stress response regulator SDE2	Ubiquitin-like superfamily protein	96.1213	87.5341	108.063	101.53	70.4021	56.6849	60.0409	65.9655	42.3062	41.9639	47.8856	54.6353	97.8313	94.749	103.387	222.765	200.092	160.038	184.811	53.8731	68.9762	73.6474	88.2398
Locus_1547_Transcript_4/32	Uncharacterized 38.1 kDa protein	transmembrane protein	50.7822	43.5894	61.5015	88.0386	95.3689	50.5267	75.1106	77.7169	50.874	41.057	39.3434	50.2092	110.01	107.537	138.367	235.921	184.465	144.433	188.364	72.5628	79.1475	114.851	110.276
Locus_404_Transcript_16/20	Outer mitochondrial transmembrane helix translocase	AAA-type ATPase family protein	54.5993	37.5537	43.129	37.6805	53.1454	49.0091	50.6024	53.6208	51.0681	50.274	52.7176	39.1301	103.937	83.3994	65.8671	192.804	151.044	95.3419	119.541	47.1946	59.8581	57.6095	45.3084
Locus_2730_Transcript_10/12	Isoamylase 3, chloroplastic	isoamylase 3	54.6304	36.419	74.1834	55.0225	77.4538	44.6632	59.8456	60.5607	30.3664	47.1122	34.3313	38.9583	65.8934	64.0993	92.7319	121.054	94.4455	93.4639	95.6134	63.2661	92.1923	73.9819	86.4813
Locus_93_Transcript_69/850	Diacylglycerol kinase 4	diacylglycerol kinase 4	56.4217	33.2589	41.2375	51.8796	62.2276	44.2008	56.1017	49.7285	53.0986	69.1003	77.9624	66.8948	76.0919	49.6366	59.7703	181.433	101.644	108.171	109.784	77.2715	80.0802	82.9793	70.6265
Locus_4020_Transcript_18/50	Uncharacterized WD repeat-containing protein C2A9.03	Transducin/WD40 repeat-like superfamily protein	52.906	44.3877	47.8584	64.7038	78.7513	43.9595	61.393	68.8975	79.5514	53.7808	52.0291	27.3065	151.55	157.747	104.862	221.242	140.086	129.334	146.045	54.1045	58.516	64.6684	75.2145
Locus_21091_Transcript_3/4	Quinone oxidoreductase PIG3	oxidoreductase%2C zinc-binding dehydrogenase family protein	77.4496	51.7519	66.1748	65.2614	58.4302	43.4326	55.2233	56.0718	69.9974	69.5311	66.0942	62.284	111.537	84.3673	85.5531	154.413	135.319	111.966	124.653	67.2765	96.469	90.2247	89.7163
Locus_7213_Transcript_2/2	Testis-expressed protein 13A	Ran BP2/NZF zinc finger-like superfamily protein	40.097	17.6998	30.8574	57.4572	36.8698	40.4429	37.7652	36.2468	30.779	42.8807	37.519	38.5665	93.0831	41.6536	76.5722	199.142	165.773	125.358	119.868	46.5436	86.8362	85.3408	93.0901
Locus_5199_Transcript_13/22	N-acetyl-D-glucosamine kinase	Actin-like ATPase superfamily protein	52.6063	35.8776	42.2296	38.1749	52.6395	39.5947	52.7112	52.9369	31.3277	30.8603	33.9442	21.6129	160.141	85.1545	74.1088	196.682	108.436	112.372	128.824	46.6234	62.0575	64.8174	49.4291
Locus_619_Transcript_7/9	Terminal nucleotidyltransferase 4B	Nucleotidyltransferase family protein	69.1298	73.955	66.231	55.5493	39.8337	38.5896	42.9907	45.6954	56.0765	50.5897	49.9172	47.8394	127.645	114.624	93.1897	170.349	130.753	86.6221	98.3451	46.1057	60.2025	63.1861	69.6793
Locus_3876_Transcript_8/25	Ethylene-responsive transcription factor RAP2-13	Integrase-type DNA-binding superfamily protein	33.7705	33.0364	35.8936	27.2197	67.2893	37.2219	36.2768	46.8435	50.8262	34.3212	33.9911	38.0674	59.5691	85.658	59.7722	140.111	108.97	87.8983	89.7728	54.6994	69.6384	83.8203	78.782
Locus_5153_Transcript_6/9	Dihydrolipoyllysine-residue acetyltransferase component of acetoin cleaving system	alpha/beta-Hydrolases superfamily protein	40.8422	38.5982	42.7505	38.8303	29.3922	34.2796	15.5692	20.0841	18.025	15.3807	29.9112	34.765	72.309	78.8937	61.7551	101.813	80.2064	42.69	54.2963	40.767	48.5331	44.8902	56.2926
Locus_8536_Transcript_5/6	Protein POOR HOMOLOGOUS SYNAPSIS 1	poor homologous synapsis 1	45.2637	33.112	36.8972	30.8528	34.8682	32.9595	34.2279	37.5357	26.8955	18.2674	15.8664	25.255	68.4905	43.5575	59.6403	95.2976	82.9825	80.8913	81.4371	36.5942	62.4624	46.5964	54.0076
Locus_21250_Transcript_1/2	Heavy metal-associated isoprenylated plant protein 41	ferredoxin-fold anticodon-binding domain protein	2.75633	1.27097	0.717351	4.38619	19.7244	31.3476	4.8787	2.56575	1.67259	0	0.338245	1.36701	11.2071	12.1076	27.0601	19.7004	14.7543	16.017	9.25211	4.32777	18.8018	1.28096	15.9521
Locus_2797_Transcript_3/6	Phosphatidylinositol 4-kinase gamma 7	phosphoinositide 4-kinase gamma 7	27.4544	34.5759	28.465	31.6147	31.5185	27.3223	26.7932	29.1764	27.5571	28.0868	23.0724	20.1254	43.7111	48.5738	35.2111	65.8065	64.2597	53.8	54.2471	47.8964	38.744	28.2514	35.2304
Locus_4715_Transcript_13/19	Chromatin assembly factor 1 subunit FSM	chromatin assembly factor-1 (FASCIATA1) (FAS1)	53.4488	38.7127	46.5816	44.8164	38.5242	27.1476	26.7028	27.1933	28.5027	25.4352	31.4585	12.2495	50.3694	45.9602	36.4328	93.2758	74.4563	62.5059	64.4547	43.664	35.8368	47.853	34.6795
Locus_9776_Transcript_9/12	Protein translocase subunit SECA2, chloroplastic	Preprotein translocase SecA family protein	48.5651	38.2348	63.5553	45.9944	37.5743	21.5051	34.9757	38.1306	48.8281	25.8911	24.9387	40.7474	73.0666	81.5109	87.5523	133.842	88.7783	80.7264	84.247	31.8697	53.6657	49.1794	103.666
Locus_363_Transcript_2/3	Protein ALTERED PHOSPHATE STARVATION RESPONSE 1	DNA-directed RNA polymerase subunit beta%2C putative (DUF630 and DUF632)	16.9254	13.8171	17.3002	9.89314	25.7898	19.314	26.4304	23.1109	12.0972	26.87	14.9768	9.88924	53.3445	52.492	45.0803	77.9683	52.229	62.3342	63.7852	27.5681	30.1908	26.7008	29.7503
Locus_8811_Transcript_1/3	E3 ubiquitin-protein ligase MBR1	RING/U-box superfamily protein	24.7375	19.8436	18.4423	16.1852	23.3872	18.6092	26.7801	24.7725	35.2472	24.9205	28.7165	19.4424	62.1633	50.4608	33.5032	84.7269	51.3612	57.5617	70.3224	35.2607	47.4317	41.186	40.562
Locus_5698_Transcript_5/5	dCTP pyrophosphatase		30.9094	53.069	36.269	50.0014	162.009	17.3364	41.3783	31.21	51.2027	48.4601	47.9206	47.5816	122.974	93.53	94.3371	303.846	78.2138	53.758	33.7791	40.4319	57.2885	74.4464	29.446
Locus_17460_Transcript_1/7	Protein LIKE COV 2	like COV 2	19.1892	11.9117	14.3142	18.4731	13.8327	16.3865	20.6303	20.1832	16.8003	12.9341	15.7726	14.862	36.9878	21.7293	17.2286	51.0376	39.972	38.427	39.5621	21.6402	30.6133	24.8105	27.9891
Locus_18854_Transcript_2/4	Blue copper protein	uclacyanin 1	10.6504	4.98139	8.8392	10.5838	8.70678	15.7383	8.47708	5.23674	2.3207	0.271045	1.16291	2.60267	7.65953	16.9415	21.8935	27.4545	38.9731	17.6497	13.463	11.3524	11.489	10.2035	29.5078
Locus_255_Transcript_3/19	Protein SUPPRESSOR OF GENE SILENCING 3 homolog	XS domain-containing protein / XS zinc finger domain-containing protein-like protein	21.9227	18.1887	21.2566	22.9902	24.9575	15.1328	20.3821	23.0195	29.3523	7.53589	11.7136	16.7566	27.8935	45.5117	37.2808	72.1645	36.9703	41.3392	41.1494	24.0405	13.453	22.0747	24.7811
Locus_131_Transcript_13/20	Phospholipid-transporting ATPase IA	GDSL-like Lipase/Acylhydrolase superfamily protein	20.2468	22.3501	21.584	13.1852	18.9568	15.0186	14.8557	17.9672	17.9613	12.7063	17.9762	13.068	41.4301	41.1183	31.541	49.5432	36.4808	31.2428	30.2658	17.7203	16.9617	28.2529	26.4045
Locus_7528_Transcript_3/7	Serine/arginine-rich splicing factor RS40	arginine/serine-rich splicing factor 35	25.6242	30.1328	28.7293	28.2215	28.6263	14.7497	13.959	18.649	18.4697	18.4069	22.123	16.1853	35.6664	52.6292	37.956	64.0495	43.3587	32.347	35.0975	24.9179	31.9702	39.7377	25.3938
Locus_1848_Transcript_1/11	Non-lysosomal glucosylceramidase	Beta-glucosidase%2C GBA2 type family protein	12.398	7.87905	9.67222	11.8404	25.1647	14.2156	28.0903	27.3434	15.5868	18.5622	7.37519	8.78987	22.2671	21.6424	12.3481	156.283	83.7169	57.9563	62.3633	40.2092	22.7165	40.2124	28.742
Locus_1306_Transcript_60/63	Protein CHUP1, chloroplastic	Hydroxyproline-rich glycoprotein family protein	33.1111	15.2089	22.9647	23.4353	38.0797	14.1591	24.1315	27.0087	15.2983	23.8638	15.7248	22.3057	40.4539	31.6589	40.3283	68.3303	46.4215	56.0937	49.7421	21.0159	27.1054	20.585	33.5332
Locus_254_Transcript_6/6	Scarecrow-like protein 6	GRAS family transcription factor	11.3223	11.2453	15.4398	12.156	22.8413	14.0398	21.9013	19.0867	11.8615	18.5819	18.0505	21.1351	37.3165	40.5906	36.4571	70.1338	40.1021	37.3995	47.9511	30.401	31.3599	48.6702	51.6555
Locus_11656_Transcript_1/5	Probable transcription factor PosF21	Basic-leucine zipper (bZIP) transcription factor family protein	21.3604	11.7168	11.2701	15.1148	17.0467	13.9854	15.1065	17.7659	10.8018	19.5967	16.7821	13.1517	19.813	23.8594	16.2271	42.4369	32.3255	31.6215	28.9197	15.5566	17.6169	25.3742	19.5381
Locus_6951_Transcript_6/8	OVARIAN TUMOR DOMAIN-containing deubiquitinating enzyme 3	Cysteine proteinases superfamily protein	19.1865	26.3404	16.4652	13.9397	21.59	13.5497	19.049	17.6833	13.6634	11.8221	10.2836	13.5739	32.1551	38.6744	24.9061	66.8295	53.9984	36.1561	33.8844	14.9952	28.8023	27.0959	21.9549
Locus_16447_Transcript_1/4		homer protein	14.7117	9.82161	10.5045	18.637	14.5246	11.9585	16.8367	16.0244	19.2623	12.8719	17.5855	12.6795	23.3044	33.7001	30.796	48.9973	46.129	37.0478	37.83	20.7627	25.8071	27.0427	16.8395
Locus_18352_Transcript_1/5		Pectin lyase-like superfamily protein	13.9122	7.79185	16.1635	10.4098	15.7183	11.71	11.9471	15.1727	11.0785	4.34713	5.70442	10.3077	19.3087	15.8797	21.7928	33.8492	27.0379	23.0667	28.4194	7.54872	11.7707	9.94871	18.0823
Locus_5875_Transcript_4/4	Protein TONSOKU	tetratricopeptide repeat (TPR)-containing protein	22.8272	16.165	32.4885	20.8508	19.9805	11.6125	16.836	19.3945	23.3366	19.298	18.271	21.7683	28.5067	21.1835	40.3669	44.4765	30.841	32.4738	39.901	23.0744	23.2383	24.3137	33.6803
Locus_4106_Transcript_6/9		GPI-anchored adhesin-like protein	20.4091	17.1514	22.7492	17.7412	12.4517	11.4777	15.0646	13.9857	13.1774	14.2656	11.9722	13.6742	32.991	35.2058	38.0532	56.0469	44.3691	44.6541	46.6757	22.2819	26.4537	23.3484	29.4154
Locus_4435_Transcript_25/25	NADPH-dependent aldo-keto reductase, chloroplastic	NAD(P)-linked oxidoreductase superfamily protein	25.2547	14.1234	22.4307	11.6403	29.315	11.1994	9.69076	15.4975	19.7169	18.7131	18.7083	15.2581	27.2316	42.4075	30.3416	101.047	31.7341	35.7019	32.2153	39.0151	19.1702	25.0532	23.9523
Locus_15336_Transcript_7/7	Systemin receptor SR160	Leucine-rich receptor-like protein kinase family protein	11.559	7.20236	9.23328	10.3581	26.1324	11.0001	16.6123	16.4425	16.9855	15.5813	30.2163	13.0975	33.4672	25.1236	25.6514	64.3295	44.1799	30.8373	33.3698	29.7531	27.6525	42.3335	44.694
Locus_3941_Transcript_11/13	Transcription initiation factor TFIID subunit 14b	YEATS family protein	17.1122	10.3496	12.9579	8.71293	14.2722	10.9433	15.0809	19.2383	13.8237	11.0563	9.41828	7.82609	31.3593	21.6229	31.9038	45.9429	32.9137	36.1824	39.332	21.1928	24.4363	18.0769	15.4466
Locus_9669_Transcript_1/5	Factor of DNA methylation 3	XH/XS domain-containing protein	19.2046	13.9579	27.003	12.4166	21.7986	10.5033	16.5708	11.0194	16.9471	2.9854	13.9419	9.13322	44.0493	21.2953	38.867	63.7347	43.1296	32.3502	21.3509	13.7088	9.48146	20.8554	14.1979
Locus_4185_Transcript_4/14	UDP-N-acetylglucosamine--N-acetylmuramyl-(pentapeptide) pyrophosphoryl-undecaprenol N-acetylglucosamine transferase	Profilin family protein	14.2032	8.55395	10.7003	11.403	9.28799	9.83733	12.014	13.79	10.726	10.9186	14.8891	15.9688	24.4341	18.2302	16.6465	35.7439	22.0062	19.6133	21.6873	13.46	15.8673	14.231	12.9549
Locus_2435_Transcript_1/2	Stromal processing peptidase, chloroplastic	Insulinase (Peptidase family M16) family protein	16.9826	16.4106	16.2078	15.0854	13.0595	9.67856	13.0175	14.2178	16.7207	14.1588	14.8812	12.9597	25.2603	26.0015	19.9417	42.2357	33.5801	31.0342	32.6648	23.9632	22.6578	24.8369	18.2126
Locus_5014_Transcript_3/5	Protein ABA DEFICIENT 4, chloroplastic	abscisic acid (aba)-deficient 4	33.7354	17.0577	21.9518	21.1412	15.9092	9.44675	11.9608	17.3696	32.5154	37.2832	44.358	24.0841	66.4242	63.4483	44.3891	80.0258	45.4858	39.8843	39.0434	32.7281	28.6148	43.6513	37.675
Locus_804_Transcript_122/298	Ubiquitin-related modifier 1 homolog 2	Ubiquitin related modifier 1	18.3863	12.8256	11.6609	17.5426	7.64903	8.97163	7.45919	7.81367	10.2186	13.6968	14.0343	13.4168	17.1268	17.0813	13.5636	36.9679	13.2234	17.3468	19.465	12.0273	13.0497	15.7365	16.561
Locus_16670_Transcript_2/4	Mitotic spindle checkpoint protein BUBR1	Mad3/BUB1 homology region 1	13.3082	5.28685	9.05403	6.01249	10.099	8.24732	9.30502	9.32024	9.41192	7.24778	7.24553	5.8079	17.9639	14.3073	14.8245	33.1335	21.6387	20.2172	20.5386	8.32406	10.7803	5.75396	5.61982
Locus_4871_Transcript_1/9	BTB/POZ domain and ankyrin repeat-containing protein NPR1	NPR1-like protein 3	10.8517	7.30135	11.4841	8.39223	6.69115	8.16115	10.031	10.5536	14.3146	13.1379	11.0417	9.83813	17.763	14.5473	13.2141	30.1183	17.2126	19.4321	20.5708	14.5108	16.6548	14.793	17.592
Locus_20068_Transcript_1/2	UDP-glycosyltransferase 92A1	UDP-Glycosyltransferase superfamily protein	3.94958	7.74911	7.00107	5.33198	7.57791	7.65916	6.16448	5.80276	3.6659	3.09126	4.65801	4.6936	4.92578	10.9449	6.05666	15.9425	14.5882	10.8258	11.8062	8.42735	10.0138	9.10768	6.53075
Locus_1833_Transcript_18/27	Glutamate receptor 3.4	glutamate receptor 3.4	11.2898	10.4084	9.7529	9.02511	10.8202	7.4181	10.3538	12.057	7.02386	11.1024	9.38538	7.25759	12.6368	10.6903	10.1721	29.9389	19.8395	21.2956	23.0329	7.41412	14.2466	14.5777	15.5332
Locus_10299_Transcript_1/5	TORTIFOLIA1-like protein 2	ARM repeat superfamily protein	11.4449	6.3934	12.1714	12.5711	10.0948	7.26683	6.64162	7.77773	6.38746	10.0122	9.47082	13.6798	16.5264	12.9722	12.7962	22.6299	20.1168	20.4341	16.0478	13.6331	18.2934	10.3677	14.2544
Locus_14827_Transcript_1/2	Small polypeptide DEVIL 11	ROTUNDIFOLIA like 8	18.0069	21.2035	21.9011	28.1775	20.6749	7.21837	23.7982	17.2389	26.2528	51.5041	36.7956	17.485	53.9726	34.0502	28.1667	70.9418	46.6612	42.1581	32.6795	23.0687	48.475	24.3029	43.7767
Locus_23383_Transcript_2/2	Translation initiation factor eIF-2B subunit gamma	transferases/nucleotidyltransferase	8.91977	5.52935	6.92972	4.70121	7.65933	7.11747	7.2629	6.35743	8.63329	5.23065	2.97955	3.09166	12.6567	10.2158	8.80992	21.4578	16.9304	12.6204	12.2883	6.403	10.2509	6.42626	4.51264
Locus_21490_Transcript_2/3	GTPase Der	hypothetical protein	12.3006	13.1265	10.9177	10.5394	7.27411	6.77027	15.305	9.67246	11.6581	15.7308	15.1706	9.23455	26.4303	20.0192	20.7662	41.0828	22.7895	29.4484	30.6072	28.8629	20.0326	20.1858	16.7023
Locus_15933_Transcript_2/4	Probable inactive purple acid phosphatase 28	purple acid phosphatase 28	9.90999	7.96	6.23238	8.26976	9.64984	6.58821	8.79045	7.62727	9.65317	11.4562	11.8476	9.0333	11.3268	9.90254	9.28579	25.2785	13.2441	15.3374	16.2885	11.1586	12.9977	9.9809	13.0251
Locus_21522_Transcript_1/1	Mechanosensitive channel MscK	transmembrane protein	12.8692	9.94044	12.1953	11.1351	9.44389	6.32411	9.22966	7.7193	6.43939	8.57908	7.38153	5.66414	15.7078	15.9924	16.3572	23.6847	22.0065	12.9166	16.3058	8.4966	11.6998	15.063	9.90557
Locus_2238_Transcript_9/9	Type I inositol polyphosphate 5-phosphatase 10	DNAse I-like superfamily protein	13.8485	22.2304	8.61233	8.2005	6.44744	6.1223	2.4919	7.53258	11.3686	19.8776	7.63992	12.2954	25.8696	23.2701	21.4026	38.8568	14.0621	26.3113	18.6515	6.85935	15.4228	1.00987	44.9711
Locus_175_Transcript_229/384	Ephrin type-B receptor 3 (Fragment)	hypothetical protein	9.2295	6.70878	6.12293	6.50157	7.32027	6.01067	7.49546	7.83845	10.9689	7.57954	8.74411	3.66236	12.7899	14.1846	11.9514	29.2989	19.7406	17.5205	15.5732	8.02173	9.0985	13.9728	7.20218
Locus_134_Transcript_173/223	NADH-ubiquinone oxidoreductase chain 2	NADH dehydrogenase 2B	1.03955	0.885927	2.84026	8.34145	3.81385	5.95346	1.7314	3.8565	0.0797073	1.58751	2.92627	1.58121	2.52589	2.63271	4.72389	21.072	9.22799	7.70331	8.02216	6.04049	2.41209	6.42632	3.03989
Locus_18329_Transcript_4/4	Tsukushi	Low affinity potassium transport system protein	5.36217	3.30897	8.29661	6.11605	6.68916	5.88711	5.75179	7.13517	10.1188	9.68242	6.30389	12.2661	35.7868	53.0336	49.0273	81.7458	32.316	42.0262	30.5966	29.4116	30.7853	17.6617	36.7923
Locus_20741_Transcript_1/1	Actin-depolymerizing factor 11	actin depolymerizing factor 6	7.74793	4.08128	11.7538	9.81147	2.3092	5.79912	8.96312	9.69723	10.3342	9.61808	4.2071	4.59807	26.8214	29.9973	28.5247	60.4213	41.6766	44.8137	35.7353	26.8122	17.7276	21.4908	23.3906
Locus_22034_Transcript_4/4	Myb family transcription factor IPN2	Homeodomain-like superfamily protein	1.54528	0.915417	0	1.76865	2.4039	5.78583	1.20929	1.33042	2.71632	0.278711	2.56443	3.0705	6.77017	10.0042	6.1718	24.5648	12.5637	14.511	14.8964	4.84387	7.33378	8.79228	14.9569
Locus_1950_Transcript_2/7	CTP synthase	CTP synthase family protein	8.40706	5.89477	6.09603	4.06205	6.64826	5.6807	7.24586	7.55885	4.07227	3.92763	4.38071	3.39538	12.3126	10.2585	9.60039	18.1756	12.8983	12.4005	12.6991	4.97586	8.47175	8.5851	7.06083
Locus_8956_Transcript_1/11	Probable leucine-rich repeat receptor-like protein kinase At5g63930	Leucine-rich repeat protein kinase family protein	8.41407	3.30107	6.96301	5.20528	6.46687	5.17219	8.83819	9.85014	8.81655	6.99616	8.57258	8.83931	13.93	14.9544	18.665	18.4973	15.1481	14.9999	14.1415	7.07846	9.95778	11.571	11.6008
Locus_7011_Transcript_3/4	Periplasmic nitrate reductase	NEP-interacting protein%2C putative (DUF239)	5.38919	2.88047	5.25738	4.72479	9.21547	4.86755	8.27531	6.05783	7.27703	7.93292	6.23309	5.39445	41.9626	62.0834	23.9688	99.3216	50.6146	44.2615	57.4048	20.174	23.6282	18.5816	18.7637
Locus_6805_Transcript_1/3		P-loop containing nucleoside triphosphate hydrolases superfamily protein	7.22451	5.14889	5.28246	5.43445	4.00833	4.86491	5.02389	5.9678	3.54338	8.15037	7.7261	4.33684	8.22861	6.10695	6.45133	18.2142	12.9879	15.9832	13.7549	2.58264	5.68613	14.3473	14.7276
Locus_2833_Transcript_1/2	Uncharacterized protein YwbO	Thioredoxin superfamily protein	4.03834	6.97398	9.75632	4.23637	3.86957	4.51982	4.81383	3.46807	6.13171	9.9387	3.72057	4.40219	16.0112	12.6559	10.9179	21.7322	16.2254	15.1296	13.7015	4.9266	11.1595	5.7546	7.35331
Locus_5070_Transcript_3/6	Cell division control protein 48 homolog B	cell division cycle 48B	10.6844	9.75305	7.27056	6.12393	8.63906	4.50867	7.86843	7.71158	9.30725	3.90017	4.17333	4.14511	18.1201	17.0562	10.6429	29.7435	17.8842	16.7472	15.352	5.57359	6.12185	8.80985	7.00657
Locus_12605_Transcript_1/3	COP1-interacting protein 7	GPI-anchored adhesin-like protein	5.56559	4.98849	4.96461	6.18447	3.36265	4.43204	6.0908	4.78957	3.88478	5.64751	3.78956	2.94216	7.20785	11.6085	7.5418	16.9186	10.332	12.1211	11.8491	5.47269	7.14975	6.84709	6.7772
Locus_12772_Transcript_1/1		chloroplast thylakoid lumen protein	1.61246	3.09128	3.23169	2.08917	4.96103	4.18155	3.61639	4.19143	1.66979	0.825968	0.712186	1.31585	3.24647	4.69347	6.51126	6.48108	5.35235	2.25542	2.65933	2.93841	1.87372	3.28019	2.20803
Locus_1296_Transcript_1/1	Probable LRR receptor-like serine/threonine-protein kinase At1g06840	Leucine-rich repeat protein kinase family protein	5.25402	6.43019	5.08839	6.47334	5.93093	3.85031	7.65943	5.71197	4.52945	7.75167	5.69495	3.98896	8.20996	9.66881	7.72865	13.1448	10.4935	11.4649	10.8397	6.61216	6.97117	7.44265	7.68912
Locus_5405_Transcript_1/4	LIM domain-containing protein HDR3	DA1-related protein 2	4.2092	4.09527	4.24505	7.12198	4.40586	3.58444	6.33105	4.7133	1.85946	3.57311	3.87395	5.19864	9.80956	10.5026	13.6794	17.5129	15.3169	14.4365	16.7703	6.89209	11.8777	11.138	11.6636
Locus_21835_Transcript_3/4	Jasmonate-induced oxygenase 1	2-oxoglutarate (2OG) and Fe(II)-dependent oxygenase superfamily protein	3.94647	3.0195	3.73158	4.5304	1.98632	3.56979	2.69551	2.71077	1.84028	3.81011	3.43767	3.42042	4.91411	5.97866	4.8306	7.39981	7.09831	4.31893	5.01152	1.89472	3.92817	3.99697	5.71154
Locus_11129_Transcript_1/1	BAG family molecular chaperone regulator 5, mitochondrial	BCL-2-associated athanogene 5	2.72004	0.491634	2.052	1.47851	2.58699	3.56683	4.09774	3.76789	2.43277	0.701304	1.49929	1.20569	11.8588	6.19089	4.70642	12.1486	10.9606	7.27526	7.16042	4.50429	3.09995	4.3173	4.6978
Locus_4187_Transcript_1/10	Phosphoglycolate phosphatase	Spc97 / Spc98 family of spindle pole body (SBP) component	11.3665	8.80299	4.90719	1.80432	5.3175	3.47948	7.10467	7.37429	7.8896	13.3446	5.07058	6.23905	20.8412	20.454	7.81771	30.9759	14.1985	10.564	13.7728	2.67466	9.59027	2.6989	25.4263
Locus_10481_Transcript_1/1		ARM repeat superfamily protein	3.00968	4.49923	4.25694	7.5016	3.62073	3.34218	4.51967	4.46476	4.60958	5.09716	5.30817	6.76254	6.92387	12.9957	9.68583	15.9319	13.4101	9.48109	10.8714	8.6029	6.14137	8.43894	11.5434
Locus_3619_Transcript_5/5	Protein REVERSION-TO-ETHYLENE SENSITIVITY1	protein REVERSION-TO-ETHYLENE SENSITIVITY-like protein (DUF778)	3.34704	1.85225	3.52355	2.18184	3.273	3.31559	3.11232	5.42898	6.43804	7.79765	4.37644	3.87378	6.44737	6.97222	10.4939	15.3576	10.6048	12.1739	9.145	5.95904	5.83982	4.55677	6.83647
Locus_1735_Transcript_1/8	Myosin-15	myosin	5.43006	4.23097	3.32507	2.38087	1.32515	3.30347	2.89709	2.57701	4.06379	4.68835	5.24878	2.28859	4.78345	4.57449	3.70341	10.0725	7.67225	7.0365	7.65567	3.26061	3.78827	5.91566	5.52863
Locus_93_Transcript_309/850	Sodium/calcium exchanger NCL	sodium/calcium exchanger family protein / calcium-binding EF hand family protein	10.7039	4.99673	10.5205	6.18956	15.1191	3.19047	8.53464	11.1479	7.80842	9.56196	9.04712	4.93974	16.5495	9.37434	9.86747	48.5549	22.9658	20.534	26.5318	13.4995	21.4049	16.6917	12.8692
Locus_5411_Transcript_1/12	Probable polyketide synthase 21	C2H2 and C2HC zinc fingers superfamily protein	23.5466	1.69428	6.43436	15.5351	10.7449	3.03535	7.08494	3.93162	6.73252	5.95317	20.2529	14.6278	34.9608	1.80443	9.75792	35.682	16.796	12.4382	16.7292	2.82883	6.29869	12.6081	6.8515
Locus_9245_Transcript_2/4	Dof zinc finger protein DOF3.5	Dof-type zinc finger DNA-binding family protein	2.33207	2.94408	2.9921	2.19271	8.58149	2.93815	2.51361	6.66042	4.68858	16.2428	6.34577	11.4961	15.0752	21.6134	19.1227	41.2961	37.2893	24.4125	27.2566	9.08883	20.5629	12.1166	22.8546
Locus_4225_Transcript_5/7	BTB/POZ domain-containing protein At1g55760	BTB/POZ domain-containing protein	4.28674	3.04176	3.74245	2.87798	5.33834	2.75511	0.935629	1.50244	2.49726	0.914877	6.24989	5.8371	6.39255	6.67784	3.14271	19.9564	8.69273	6.80102	9.83312	5.12116	1.30253	3.85316	11.1923
Locus_10257_Transcript_1/1	Metal tolerance protein 8	zinc transporter-like protein	1.82464	2.36482	2.24373	3.12483	1.21096	2.584	1.85372	2.09458	2.08953	2.20395	2.11177	3.15162	2.08948	3.92736	1.8931	4.67564	3.49133	3.44918	3.47227	1.8831	1.49814	3.25749	3.90821
Locus_4881_Transcript_3/8	Probable LRR receptor-like serine/threonine-protein kinase At1g06840	Leucine-rich repeat protein kinase family protein	3.90115	4.36886	3.92946	5.39147	3.84557	2.56177	3.51094	4.05861	2.75505	4.34264	3.48905	2.24892	5.83453	5.99007	4.90919	9.97931	6.70725	6.76212	6.76972	4.16502	5.80021	5.44105	4.41406
Locus_15897_Transcript_3/6	Uncharacterized protein YNL011C	maternal effect embryo arrest 18	8.43643	7.25691	9.98464	10.4096	4.29818	2.55948	7.4758	5.88502	8.58684	7.25424	7.5392	5.19703	10.4823	12.023	13.6441	18.493	10.3556	13.773	14.6801	12.9002	9.06917	7.58075	10.3851
Locus_4005_Transcript_1/1	Pentatricopeptide repeat-containing protein At5g02830, chloroplastic	Tetratricopeptide repeat (TPR)-like superfamily protein	3.34126	2.57878	3.56444	3.43312	5.89569	2.40857	3.7629	4.53009	5.07747	4.67151	3.78568	2.20751	8.3063	7.98924	6.21855	18.1846	9.16607	10.3407	10.5627	4.39519	5.36784	7.30287	5.20596
Locus_10484_Transcript_2/4	AP2-like ethylene-responsive transcription factor AIL1	Integrase-type DNA-binding superfamily protein	2.74497	1.16158	2.24078	1.21251	2.6581	2.39125	2.56387	2.82568	2.73644	3.12099	2.61639	2.59219	6.31654	5.19142	4.13619	8.67903	5.07916	6.26417	5.97192	3.97422	5.4336	3.82775	5.62892
Locus_3813_Transcript_11/11	E3 ubiquitin-protein ligase UPL4	ubiquitin-protein ligase 4	10.9048	3.89811	5.49835	5.16506	3.06111	2.3834	6.55226	6.64974	11.7483	7.66079	2.13845	4.27062	19.2345	10.5323	6.29457	20.2442	10.3037	13.9737	12.0293	6.60471	12.2663	4.26488	10.7759
Locus_12679_Transcript_3/3	Probable 3-hydroxyisobutyrate dehydrogenase-like 2, mitochondrial	6-phosphogluconate dehydrogenase family protein	4.75942	3.61457	4.57979	8.29523	3.50509	2.30805	1.88485	1.25241	2.53616	1.42918	1.04632	2.46968	5.75159	6.97868	7.38404	10.4751	8.76914	8.25414	9.07116	6.60698	7.71259	6.82368	5.42773
Locus_10224_Transcript_2/4	Tyrosine-protein kinase BAZ1B	RING/FYVE/PHD zinc finger superfamily protein	3.86128	0.755936	4.66092	11.851	3.38389	2.26171	3.35557	0.815051	0.841493	3.7538	0.983539	0.723031	24.9149	12.5887	13.3228	65.7947	7.98221	20.3185	34.2592	5.90234	14.491	4.7114	0.532307
Locus_13437_Transcript_2/2	Glucan endo-1,3-beta-glucosidase 1	Carbohydrate-binding X8 domain superfamily protein	0.438123	0.875842	0	0.640903	0	2.15052	0	0	1.30864	0	0	0.447209	4.45409	7.8059	4.44312	12.3876	8.35046	6.93568	8.06742	0.165821	0	0.322183	2.80589
Locus_18862_Transcript_2/2	Protein GIGAS CELL1	UV-B-insensitive 4-like protein	1.20101	0.985724	0.00411689	1.39896	0.687711	1.92272	0.742682	1.4477	1.51385	0	0.551236	0.673525	2.25012	1.64054	2.81389	3.95134	2.08315	3.25923	2.55215	1.71639	2.13824	2.77712	1.04361
Locus_6928_Transcript_2/2	DNA repair RAD52-like protein 1, mitochondrial	cobalt ion binding protein	2.0345	1.86919	1.69233	1.26993	1.62632	1.89885	1.6659	1.33266	2.33021	1.68093	1.70035	0.798531	3.56631	3.99987	2.66571	5.30765	4.72791	4.06067	3.9348	1.89767	1.89703	1.26642	2.55746
Locus_17545_Transcript_1/2	Arabinanolytic transcriptional activator araR	Phosphoglycerate mutase family protein	2.48088	1.16905	1.81184	2.34833	5.23286	1.79162	3.42353	3.26215	2.49894	1.56165	3.01826	1.20455	5.51153	4.36618	3.09248	12.3409	7.22302	6.30885	6.54391	3.3958	1.89473	2.52071	2.10393
Locus_391_Transcript_68/79	Triosephosphate isomerase, cytosolic	polyadenylate-binding protein interacting protein	1.97031	0.778396	0.262124	1.42563	6.57425	1.76182	2.53582	4.22067	3.1244	1.36608	1.98585	0.310946	4.34598	2.83807	3.71618	18.5599	7.66354	8.63408	9.36003	2.49178	3.30464	3.58294	1.25168
Locus_2479_Transcript_3/4	CBS domain-containing protein CBSX3, mitochondrial	Cystathionine beta-synthase (CBS) family protein	0.695969	0	0.0284365	0	1.29923	1.75337	0.470696	0.312312	0.889667	0.346265	0.234322	0.258451	2.05059	1.47199	1.32878	7.10642	4.72429	2.93074	3.26074	3.38109	0.72149	2.85701	2.20293
Locus_457_Transcript_6/6	Endoplasmin homolog	Chaperone protein htpG family protein	6.80914	7.63812	7.25946	0.734227	2.67382	1.72736	2.66657	1.37529	2.14747	1.65753	1.07408	1.00647	3.23857	2.92581	3.096	15.9975	6.23117	8.65508	3.16019	11.6223	7.93183	4.2877	2.47397
Locus_6705_Transcript_4/4	F-box/kelch-repeat protein At1g51550	Kelch repeat-containing F-box family protein	2.59304	0.0544957	0.988969	0.758436	2.25987	1.58278	2.35353	2.50631	3.00943	0.418593	1.7902	1.32763	8.0127	5.53729	2.51821	7.51131	4.23017	3.38176	4.40014	2.51953	2.78569	4.54359	2.25762
Locus_2909_Transcript_1/1	Protein PLASTID REDOX INSENSITIVE 2, chloroplastic	Serine/Threonine-kinase	1.0804	0.204059	0.834701	1.13203	3.13165	1.56498	1.22388	1.57891	0.53076	1.05064	1.24217	1.28134	2.20821	2.55997	2.65025	4.05483	1.21315	1.57363	1.08602	1.31097	2.14662	1.99533	1.92724
Locus_5543_Transcript_2/7	BON1-associated protein 2	Calcium-dependent lipid-binding (CaLB domain) family protein	3.67627	2.68099	2.89878	1.72443	2.13694	1.42857	1.79063	1.79559	0.649634	2.13174	1.76129	2.29236	4.45049	5.60995	5.80339	17.3353	17.3215	8.33346	11.2768	2.98737	4.13009	4.85944	5.3405
Locus_12066_Transcript_1/2	DnaJ homolog shv	Chaperone DnaJ-domain superfamily protein	1.78485	2.04703	0.86516	0.939226	1.28901	1.35677	2.18567	2.69971	2.40184	0.68842	1.05817	1.04147	3.41741	5.61583	2.85472	9.83224	4.40882	4.27438	4.58861	1.24254	1.69876	2.66394	0.0845807
Locus_637_Transcript_24/34	Geranylgeranyl transferase type-2 subunit alpha 1	RAB geranylgeranyl transferase alpha subunit 1	4.39755	2.11797	3.23208	1.0321	2.74591	1.33674	1.52375	1.59992	3.97312	2.15499	1.86612	2.07157	5.72143	5.95256	4.22839	13.949	6.4528	4.37069	3.14828	3.04077	4.33108	2.09026	5.81984
Locus_1631_Transcript_3/4	LEAF RUST 10 DISEASE-RESISTANCE LOCUS RECEPTOR-LIKE PROTEIN KINASE-like 1.2	Serine/Threonine kinase family catalytic domain protein	2.21417	1.25878	2.00141	1.49734	1.27311	1.30696	2.16865	1.64706	2.51843	2.27793	2.91743	1.11943	1.91474	3.12505	1.45885	9.03648	6.26698	3.0318	3.73522	3.83747	3.31483	4.07453	2.44057
Locus_1761_Transcript_8/8	ATP synthase subunit delta	dynamin	3.7778	2.1783	2.38655	1.66923	1.19211	1.17808	0.804474	1.04603	1.06628	1.02853	1.24028	1.48699	3.50586	2.32652	2.27362	5.23324	3.45965	2.86552	2.54323	0.343299	1.49415	1.18538	1.85855
Locus_23243_Transcript_1/1		hypothetical protein	1.0969	0.716272	0	0	0	1.1496	0.34972	0	0	1.09441	0	0	12.9676	18.3929	1.58465	22.1156	17.1084	16.2334	12.2203	3.18175	1.75692	3.20934	0.231059
Locus_4030_Transcript_5/6	Protein HIGH ARSENIC CONTENT 1, mitochondrial	Rhodanese/Cell cycle control phosphatase superfamily protein	1.50866	3.09444	2.92473	5.11207	2.25828	1.12629	0.744507	1.21604	5.23931	3.65765	3.00693	3.45074	3.15617	6.84539	3.53374	10.1522	6.08902	2.10493	2.97121	2.62564	3.90864	3.50578	5.64869
Locus_17244_Transcript_1/1	Bifunctional dethiobiotin synthetase/7,8-diamino-pelargonic acid aminotransferase, mitochondrial	adenosylmethionine-8-amino-7-oxononanoate transaminase	1.31084	1.08481	2.00969	0.794816	1.36365	1.10426	0.849745	0.314957	0.765103	1.0261	0.646537	0.113526	1.5032	1.96572	2.33381	3.80297	1.62487	2.5517	1.84839	0.370443	1.10504	0.792991	0.0845807
Locus_18178_Transcript_1/1	Probable nucleoredoxin 1-1	DC1 domain-containing protein	2.98037	3.52206	2.73657	2.81295	4.589	1.09418	6.96257	7.87227	5.15969	0.5003	1.29216	2.56205	20.0044	19.9471	11.5407	48.2526	19.299	26.697	36.1644	4.49095	5.36928	9.58452	12.6208
Locus_17062_Transcript_1/1	Beta-1,3-galactosyltransferase GALT1	galactosyltransferase1	2.67213	1.77141	2.08179	2.38075	3.4183	1.06901	1.49544	2.18086	3.81934	4.21938	3.53799	1.92151	5.87343	6.528	5.72564	11.6969	6.21657	10.2795	8.85125	4.08556	7.42706	5.53851	2.64448
Locus_53_Transcript_201/220	DENN domain and WD repeat-containing protein SCD1	stomatal cytokinesis defective / SCD1 protein (SCD1)	1.57783	0.762678	0.846107	0.12948	1.14501	1.06474	0.9363	1.11954	1.44733	1.40103	1.63416	1.47422	3.12681	1.46861	2.23466	3.25065	3.41139	2.6028	2.41286	1.74611	1.87835	1.30031	1.14213
Locus_404_Transcript_17/20	Outer mitochondrial transmembrane helix translocase	AAA-type ATPase family protein	1.52703	1.06589	1.34289	0.511016	0.829201	1.01367	1.05189	0.927714	0.633006	1.05074	1.60715	0.830056	3.99952	3.31723	2.10913	6.71048	5.8725	3.18587	4.22858	1.33859	2.51628	2.07725	1.29533
Locus_11979_Transcript_1/3	Piriformospora indica-insensitive protein 2	RNI-like superfamily protein	2.53572	4.95867	2.39495	1.66524	2.91995	0.989167	0	0.931272	1.69245	3.3892	2.56694	1.36353	2.86649	2.9986	1.68094	5.19861	2.82221	2.40101	3.64388	2.63129	2.18895	3.29872	3.22445
Locus_5592_Transcript_1/1	Galectin-4	transmembrane protein	1.74258	1.14382	1.09667	2.28181	1.74397	0.969075	0.236367	0.370511	0.233419	0.467098	0.788382	0	3.69134	1.98613	1.5997	7.67464	8.11786	2.21265	2.47032	0.332366	1.23677	4.86189	1.49699
Locus_2034_Transcript_1/1	Subtilisin-like protease SBT3.5	Subtilase family protein	10.7384	3.63785	7.45655	9.46756	5.9627	0.89487	2.29222	3.122	3.31267	3.28347	0.877131	4.17431	26.488	13.7226	24.5345	37.1185	9.55115	10.594	10.832	3.22865	7.73009	3.10394	11.5421
Locus_22094_Transcript_4/5	Protein STIP1 homolog	tetratricopeptide repeat (TPR)-containing protein	1.71411	0.313904	0.578634	1.0513	0.834605	0.857228	0.664741	0.892397	0.667246	1.54656	0.513794	0.287252	1.57729	1.07085	0.668314	3.28137	2.06586	2.08889	1.71904	0.565886	1.41209	0.850753	0
Locus_13006_Transcript_1/2	Protein LAZY 1	regulator of nonsense transcript protein	2.42193	0.847057	3.0453	2.1364	8.53019	0.828067	3.97103	2.34436	0.837579	0	0.422297	0.771074	27.6852	24.0364	22.244	65.7853	36.9272	33.307	39.7913	26.1814	31.6104	21.0103	6.61395
Locus_9927_Transcript_2/3	Uncharacterized protein At1g66480	plastid movement impaired 2	7.83666	3.18012	3.21459	1.43097	5.14389	0.741173	0.602697	4.13666	2.21166	1.81612	6.64584	4.95299	21.0715	6.17764	8.45551	17.0627	15.4197	6.9882	7.26689	9.70019	5.86297	7.01246	3.41149
Locus_12961_Transcript_2/5	Actin-histidine N-methyltransferase	SET domain-containing protein	2.72903	0.841502	2.0828	0.49424	1.04385	0.561292	2.13159	1.24424	0.601628	0.752364	1.03007	0.87152	3.59555	1.43489	2.55823	4.50615	3.28577	2.94498	2.96504	0.815759	2.1943	2.51177	1.39501
Locus_3276_Transcript_1/1		Sterile alpha motif (SAM) domain-containing protein	2.37147	1.38404	0.303788	0.586296	3.05582	0.553294	1.68659	0.713733	5.11988	1.46671	0.688084	1.18811	7.15198	7.12762	2.95199	11.8866	2.54736	2.99019	2.32688	1.87391	3.15029	0.0789623	1.22389
Locus_876_Transcript_7/8	Nuclear pore complex protein GP210	embryo defective 3012	1.36124	1.0162	1.45151	0.797813	0.0668231	0.503768	0.800253	1.72091	0.478001	1.31265	0	0.43065	1.3189	1.50583	1.64027	3.9903	1.95267	2.43656	2.12418	0.496246	1.04648	1.03496	0.961609
Locus_17505_Transcript_1/1	Pentatricopeptide repeat-containing protein At4g01400, mitochondrial	oligomeric golgi complex subunit-like protein	4.7742	1.46346	3.05031	4.52976	3.52318	0.459013	1.69369	2.61832	2.07999	2.10518	1.46545	2.53084	10.6621	6.81246	12.1845	22.5032	5.89388	9.98773	10.2193	2.10768	5.70901	2.85614	7.55944
Locus_5228_Transcript_3/9	Uncharacterized mitochondrial protein AtMg00810	cysteine-rich RECEPTOR-like kinase	0.394102	1.3332	3.37491	1.56061	1.64701	0.435059	1.10248	1.21913	0.685268	1.01507	0.824718	0.455519	1.81174	2.37093	6.29444	5.69043	1.92926	3.14817	3.7457	0.869227	1.79756	1.92404	0.725876
Locus_7528_Transcript_7/7	Serine/arginine-rich splicing factor RS40	arginine/serine-rich splicing factor 35	1.71886	2.20119	2.4213	2.91658	1.86917	0.420061	0.809963	0.644558	0.880187	0.784276	0.971508	0.737591	3.25871	5.06938	3.42961	6.12372	4.23514	2.84837	4.02685	1.19431	1.80194	2.74332	1.94917
Locus_8675_Transcript_1/3	Transcription termination factor MTEF18, mitochondrial	transcription termination factor family protein	0.805633	1.05462	0.893058	0.223366	0	0.386475	1.9341	0.73772	3.38772	0.946847	0.167761	0	2.93469	3.15451	2.85171	6.06993	2.88701	3.60096	3.59295	0	0.837462	0.498132	0.257202
Locus_12572_Transcript_1/1	Sanguinarine reductase	NAD(P)-binding Rossmann-fold superfamily protein	14.9571	3.3319	3.82059	4.84006	8.04606	0.375528	2.35877	3.70784	3.52862	2.55738	8.67355	6.52379	24.2832	20.075	3.35254	28.3151	20.2923	9.60491	7.72153	14.4064	16.9827	14.5825	3.42704
Locus_10082_Transcript_1/1	Putative ribonuclease H protein At1g65750	Polynucleotidyl transferase%2C ribonuclease H-like superfamily protein	1.7855	0.862704	1.46181	1.24333	0.898354	0.340044	0.32737	0.620164	1.21727	1.13017	1.14328	1.46223	2.42056	2.3122	3.06835	5.69195	1.29377	2.37317	2.55247	0.646665	2.08058	1.64614	2.25796
Locus_8454_Transcript_5/6	Pentatricopeptide repeat-containing protein At1g06710, mitochondrial	Tetratricopeptide repeat (TPR)-like superfamily protein	2.49082	2.07542	1.96168	0.964638	1.03093	0.271253	0.587618	0.916903	1.31254	0.24584	1.15936	0.355138	1.29749	3.76504	2.51533	7.10593	1.54024	4.34047	4.60356	0.450747	4.72512	0.824518	1.34805
Locus_5199_Transcript_19/22	N-acetyl-D-glucosamine kinase	Actin-like ATPase superfamily protein	1.30392	0.293943	1.86717	0.529955	2.85693	0.235433	4.08073	1.88104	0.999901	2.18474	1.21712	0.959381	6.83615	5.08991	5.40278	9.36798	5.70796	4.65178	7.40245	2.36855	3.92021	2.71371	5.12875
Locus_14190_Transcript_3/4	Uncharacterized protein ML2427	Cupredoxin superfamily protein	0.577335	0.68179	1.59886	1.09689	1.64935	0	2.35737	1.4811	0.397998	0	0.162211	0	3.27617	2.91066	2.27764	6.41925	2.94615	2.70578	5.32611	0.959785	1.2206	2.96183	0.312376
Locus_18248_Transcript_3/4	21.7 kDa class VI heat shock protein	HSP20-like chaperones superfamily protein	1.9943	3.60774	1.62327	1.10356	2.08537	0	1.48608	1.54014	9.43815	10.6186	1.31747	4.66765	6.82811	11.7619	6.41491	20.6822	10.3176	8.32227	7.16696	3.26426	9.19472	3.86151	13.4256
Locus_3901_Transcript_17/21	tRNA pseudouridine synthase B	Polyketide cyclase/dehydrase and lipid transport superfamily protein	2.04846	0.710022	1.18469	0.341866	1.54688	0	0.424497	0.568491	1.42965	0.980396	2.07248	1.09436	3.86729	2.42587	2.40672	4.23037	2.01093	2.58307	2.65237	1.39122	1.3597	2.49123	3.11195
Locus_8578_Transcript_1/1	Gamma-tubulin complex component 5	Spc97 / Spc98 family of spindle pole body (SBP) component	0.0121975	0	0	0	0.55543	0	0.045828	0.717347	1.54289	0.104627	0	0.461518	1.783	1.90213	0.969053	3.75428	1.77541	2.15386	2.25002	1.35469	1.82501	0.813397	2.59167
Locus_9061_Transcript_1/5	Tyrosine decarboxylase 2	Pyridoxal phosphate (PLP)-dependent transferases superfamily protein	0.429058	0	0.164914	0.0456054	0.10408	0	0.151219	0.14415	0	0	0	0	0.841727	0.906414	0.571246	4.62399	2.72001	2.55758	2.41759	0	0.232808	0.314204	0
Locus_93_Transcript_318/850	DNA annealing helicase and endonuclease ZRANB3	chromatin remodeling factor18	0.958512	0.110652	0.572201	0.168976	0.187668	0	0	0	0.339074	0.869955	0	0.208288	3.09593	4.15766	2.27962	8.68595	3.19298	1.73157	1.84168	1.63126	0	1.1551	3.30401

## Sheet: Cluster #8
Gene ID	Description (SWISS PROT)	Description (Araport11)	Pre_F1	Pre_F2	Pre_F3	Pre_F4	Hot_F1	Hot_F2	Hot_F3	Hot_F4	Post_F1	Post_F2	Post_F3	Post_F4	Pre_P1	Pre_P2	Pre_P3	Hot_P1	Hot_P2	Hot_P3	Hot_P4	Post_P1	Post_P2	Post_P3	Post_P4
Locus_4041_Transcript_1/6		dehydrin family protein	1172.06	1689.35	850.221	837.787	288.352	313.369	262.07	241.442	696.354	343.86	533.085	435.424	2994.38	2993.5	1312.74	1022.52	1253.74	1078.65	1024.42	2004.22	1851.46	2183.38	1613
Locus_4874_Transcript_21/21	Sucrose synthase 2	sucrose synthase 4	519.697	237.98	331.494	286.078	93.7736	181.935	132.762	116.238	50.7779	51.0356	81.4235	69.9666	822.158	1328.16	1225.09	186.01	291.016	199.987	137.078	401.75	496.186	507.58	111.044
Locus_7079_Transcript_8/18	Dormancy-associated protein homolog 3	Dormancy/auxin associated family protein	159.698	168.093	103.397	136.318	255.59	168.245	90.2887	115.522	123.528	87.0173	224.138	140.721	320.366	384.389	243.602	332.97	165.699	89.2439	140.382	207.149	129.442	213.639	177.077
Locus_24_Transcript_816/1190	Conotoxin Cl6.2	thionin-like protein	156.46	202.233	133.268	161.526	151.784	119.3	129.793	130.968	87.5175	221.686	199.155	136.391	422.425	344.859	267.819	116.435	165.154	188.567	168.744	146.47	299.778	195.249	125.784
Locus_571_Transcript_50/372	Glycine-rich RNA-binding protein RZ1A	RNA-binding (RRM/RBD/RNP motifs) family protein with retrovirus zinc finger-like domain-containing protein	400.291	450.605	433.385	446.544	149.859	114.338	112.97	136.153	223.694	200.671	209.941	322.006	841.169	875.151	687.686	483.051	389.526	321.796	367.959	348.051	319.712	359.959	510.492
Locus_493_Transcript_35/91	Auxin-responsive protein IAA26	phytochrome-associated protein 1	129.178	112.987	160.619	196.643	146.447	110.091	133.713	143.128	59.3442	77.3142	31.0379	113.173	265.841	413.586	333.615	134.212	136.118	90.1134	107.685	56.4592	72.8857	80.7358	130.406
Locus_1856_Transcript_57/60	WAT1-related protein At1g21890	nodulin MtN21 /EamA-like transporter family protein	102.356	134.569	194.383	220.372	170.57	91.6203	143.784	127.647	155.885	229.799	175.043	219.783	347.394	557.252	451.273	124.416	68.2181	115.402	124.655	105.305	68.3104	118.833	242.392
Locus_880_Transcript_22/34	Acidic leucine-rich nuclear phosphoprotein 32-related protein	Leucine-rich repeat (LRR) family protein	136.606	107.283	108.065	95.6661	148.68	90.9116	126.031	125.242	174.334	146.787	129.09	87.8395	320.162	292.91	177.251	166.597	146.845	152.26	183.828	112.713	169.006	144.364	139.413
Locus_24_Transcript_219/1190	30S ribosomal protein S16	Zinc knuckle (CCHC-type) family protein	327.783	253.182	222.023	216.622	117.025	90.2649	142.214	150.764	192.411	166.226	180.618	130.517	501.578	535.657	445.14	335.469	243.96	318.939	313.637	254.396	357.529	296.999	317.539
Locus_1508_Transcript_2/21	Phosphate transporter PHO1-2	phosphate 1	62.4972	90.5311	104.666	69.6751	359.136	90.2631	105.439	157.439	156.287	171.438	143.532	149.257	170.531	400.832	302.64	224.746	168.779	100.308	148.645	203.958	127.844	110.573	379.492
Locus_6603_Transcript_10/14	Valine--tRNA ligase	origin of replication complex 1B	355.923	336.698	349.021	347.698	188.189	89.8656	191.69	204.491	278.708	272.541	261.665	185.251	748.155	765.862	802.448	530.715	331.678	498.1	508.118	470.192	470.739	379.97	502.739
Locus_1695_Transcript_12/12	Probable boron transporter 2	HCO3- transporter family	181.835	99.6053	112.833	128.58	82.6881	69.3485	97.8404	101.237	61.2169	48.0558	49.2665	27.3424	712.966	737.798	621.857	340.903	269.317	248.117	266.453	220.687	320.637	277.342	407.006
Locus_308_Transcript_77/100	Protein TILLER ANGLE CONTROL 1	NAD-dependent protein deacetylase HST1-like protein	34.2015	27.4534	52.6865	37.5852	21.4171	64.8319	81.4572	73.4837	15.1732	19.4851	31.127	25.5558	591.096	561.951	364.012	87.0561	110.615	177.111	125.493	285.325	175.916	140.486	127.974
Locus_6736_Transcript_1/10	Persulfide dioxygenase ETHE1 homolog, mitochondrial	glyoxalase II 3	51.5808	56.1	85.4718	68.6843	47.0645	64.5396	51.1947	42.1765	60.6284	91.5753	131.451	113.819	112.497	229.902	150.255	74.6764	102.755	96.4825	95.9749	65.3312	98.829	123.303	104.841
Locus_2439_Transcript_9/11	Glucan endo-1,3-beta-glucosidase 4	O-Glycosyl hydrolases family 17 protein	173.051	143.762	158.33	131.073	57.6214	59.0835	81.4024	80.0623	135.609	94.8216	71.825	75.6622	255.643	311.308	234.217	112.6	139.468	163.717	161.18	115.394	115.057	78.71	118.192
Locus_5388_Transcript_6/7	Membralin-like protein At1g60995	S3 self-incompatibility locus-linked pollen protein	94.2096	73.434	84.1294	65.9655	71.2062	44.0938	58.0674	61.8994	65.0176	58.3046	78.4874	60.8949	208.929	205.676	158.623	110.468	78.6622	77.2898	85.0386	82.9526	85.8253	106.927	113.178
Locus_4893_Transcript_3/7	Protein GIGANTEA	gigantea protein (GI)	57.9347	62.2411	85.4969	90.55	56.5095	39.0378	46.9056	48.442	30.8637	40.1467	62.1356	78.142	114.275	178.991	164.751	105.443	79.3373	75.2301	77.7271	39.1307	52.3741	116.155	165.98
Locus_1333_Transcript_18/44	UPF0162 protein PD_0709	transglutaminase family protein	116.935	110.009	114.78	138.223	92.4795	39.0011	67.0456	70.8964	101.746	95.4061	84.8208	71.9617	311.753	300.796	228.401	186.756	127.932	139.24	150.387	192.673	197.464	159.407	225.956
Locus_20987_Transcript_4/9	Protein WALLS ARE THIN 1	Walls Are Thin 1	84.1795	67.1878	112.07	94.6145	68.0052	38.7674	52.7088	49.2527	31.1552	41.9025	36.7504	132.788	583.13	1015.71	636.91	361.585	158.422	108.603	134.641	48.4412	53.2291	131.948	200.576
Locus_7405_Transcript_1/4	Amino acid permease 8	amino acid permease 8	40.9136	28.4965	43.4553	43.1489	24.194	38.5086	45.7547	41.0785	15.5277	48.0686	39.4474	12.2695	324.238	164.893	151.432	8.55028	17.2874	27.1115	22.8268	4.6358	49.1073	59.0659	8.88438
Locus_8288_Transcript_3/3	U-box domain-containing protein 4	ARM repeat superfamily protein	43.5474	69.0149	33.6396	35.8966	52.9525	37.0145	34.6753	30.4725	55.7018	47.5493	44.1967	68.5973	118.734	137.041	79.5328	94.8758	63.1602	66.2499	74.178	56.0929	72.0993	79.5323	95.0445
Locus_8805_Transcript_7/11	Agamous-like MADS-box protein AP1	K-box region and MADS-box transcription factor family protein	150.231	102.055	164.839	112.384	102.92	33.4172	68.2046	96.603	97.764	100.553	146.132	171.733	301.469	270.451	224.798	99.2723	92.5956	130.714	146.388	139.167	149.327	112.099	218.234
Locus_18491_Transcript_1/4	Homeobox protein knotted-1-like 1	homeobox protein knotted-1-like 6	51.3164	34.1102	51.8441	60.6519	33.9852	31.4268	54.8457	36.4897	45.9437	35.4777	37.7991	50.5687	292.931	282.707	235.441	161.134	98.9312	119.981	139.085	123.441	136.182	160.796	251.907
Locus_16920_Transcript_1/1	Transcription factor bHLH121	basic helix-loop-helix (bHLH) DNA-binding superfamily protein	57.2003	58.9737	54.1165	58.9462	33.0997	31.2967	32.7249	35.7491	32.6666	34.5658	38.1756	41.8304	106.275	129.512	77.8496	75.0389	73.5531	61.5961	71.1176	52.1326	67.0994	63.503	88.9334
Locus_5750_Transcript_6/9	NAC domain-containing protein 14	NAC 014	93.9916	82.3627	118.397	106.197	39.9509	28.8559	41.1826	43.7137	41.3392	40.8498	37.2895	42.4163	247.857	241.716	298.319	83.5187	69.2215	70.7673	83.364	51.3055	67.5257	80.9281	99.7607
Locus_1819_Transcript_5/9	Alpha,alpha-trehalose-phosphate synthase [UDP-forming] 5	trehalose phosphatase/synthase 5	47.8177	39.8962	44.0315	34.2056	29.0973	28.1551	40.3583	35.0503	40.7735	29.3652	30.4931	35.9721	87.4614	123.698	96.0498	60.675	69.8125	66.9282	64.8624	63.6813	67.1329	69.798	88.6217
Locus_10965_Transcript_2/6	BTB/POZ domain and ankyrin repeat-containing protein NOOT2	Ankyrin repeat family protein / BTB/POZ domain-containing protein	61.0186	54.8165	65.2208	53.0683	46.9487	27.8882	62.8743	62.5984	74.5597	90.1663	57.7988	79.2751	88.3757	145.433	171.038	38.9992	38.7354	58.8049	92.2945	35.897	56.6339	85.7451	96.973
Locus_4989_Transcript_3/6	50S ribosomal protein L1, chloroplastic	Ribosomal protein L1p/L10e family	48.3796	34.9017	33.737	36.0984	26.2617	27.0306	36.209	32.2423	35.2278	31.7705	32.2644	35.7708	84.6837	81.0742	66.9989	68.8257	54.1642	36.2377	39.7861	52.1312	67.9578	64.3852	45.5667
Locus_3065_Transcript_2/2	Complement C3	BRISC/BRCA1-A complex protein	49.4957	54.3867	64.9194	47.2516	27.0414	24.4869	30.465	41.3463	30.5439	40.3661	32.0635	35.7909	120.984	100.546	124.704	33.4038	72.0639	52.1789	61.2739	22.804	57.7786	71.9275	61.3523
Locus_15579_Transcript_3/5	Cation-transporting ATPase HMA5	copper-exporting ATPase / responsive-to-antagonist 1 / copper-transporting ATPase (RAN1)	18.0568	16.4189	11.9397	16.2612	19.6287	21.1972	22.0479	21.3091	24.1148	31.7955	26.7678	21.7791	54.3378	50.1889	23.6949	20.722	24.045	35.6041	41.7493	24.4613	25.9114	21.851	27.0436
Locus_3107_Transcript_3/3	Transcription factor bHLH111	basic helix-loop-helix (bHLH) DNA-binding superfamily protein	39.8923	24.4936	34.3242	42.5124	43.3159	20.5845	14.8668	33.1011	17.248	26.0002	15.3819	22.2472	210.975	349.342	143.898	148.355	95.2901	60.7737	63.3004	56.0999	33.0648	82.8192	87.7121
Locus_3594_Transcript_4/10	Putative low molecular weight protein-tyrosine-phosphatase slr0328	protein-tyrosine phosphatase	19.7906	19.5446	14.3833	10.9832	18.3653	20.388	16.9955	15.3395	25.0132	18.6431	17.1359	11.7404	46.0414	49.7349	25.473	24.5864	27.5099	22.1066	20.8568	20.9175	24.9224	21.8152	11.5945
Locus_10137_Transcript_1/1	Photosystem II reaction center PSB28 protein, chloroplastic	photosystem II reaction center PSB28 protein	4.19597	5.5915	4.97363	3.0764	0.867421	20.0152	0	4.08666	5.75923	3.84918	7.19675	5.68042	17.4195	14.288	25.5434	1.97408	3.02063	4.08196	1.20912	11.7859	12.1455	12.732	14.4132
Locus_1908_Transcript_2/11	Thermospermine synthase ACAULIS5	S-adenosyl-L-methionine-dependent methyltransferases superfamily protein	71.614	82.0462	111.869	99.5622	46.4022	19.2235	23.5464	24.0329	16.8644	17.7899	27.6636	74.6158	343.427	708.264	731.863	96.8262	66.935	79.1063	91.0107	89.2073	69.003	237.309	455.969
Locus_5825_Transcript_4/10	Transcription factor UNE12	basic helix-loop-helix (bHLH) DNA-binding superfamily protein	28.6601	29.7387	23.6922	35.2586	30.0971	17.757	25.0185	30.0588	12.1913	20.8363	38.336	19.9608	101.818	112.03	62.0275	59.6257	46.6503	30.6195	37.54	18.0047	24.3808	35.7866	43.7981
Locus_545_Transcript_5/12	CBL-interacting protein kinase 32	CBL-interacting protein kinase 3	24.8711	31.1705	18.6422	16.065	17.0151	16.9353	11.4176	17.0855	29.6858	19.3685	24.8253	27.7415	41.9836	70.9338	49.4395	42.9661	22.3163	20.3413	20.793	27.1122	21.1439	40.3265	19.9235
Locus_3320_Transcript_8/53	Centromere/kinetochore protein zw10 homolog	centromere/kinetochore protein%2C putative (ZW10)	82.944	82.6152	61.2366	75.705	41.4474	16.0644	35.0574	35.3338	65.0014	17.6712	92.1158	104.508	182.348	211.386	90.1037	69.2915	55.5655	81.0636	75.4957	72.6948	43.7096	146.365	171.656
Locus_23321_Transcript_4/4	Heparanase-like protein 1	glucuronidase 2	58.9692	41.6007	52.9175	41.2261	20.7231	15.825	25.5898	28.5588	49.2319	52.7513	39.8625	24.7896	123.779	133.975	98.6392	49.1741	63.5761	65.4076	63.0941	87.8588	87.203	98.5733	50.2022
Locus_1268_Transcript_4/6		NEP-interacting protein%2C putative (DUF239)	12.425	17.8825	19.2941	17.6969	9.59428	14.9403	9.14395	9.6999	34.744	38.7148	27.1783	23.6314	96.4524	201.574	88.5323	65.6879	62.8047	49.9748	47.9792	32.1872	38.8893	37.0056	70.8825
Locus_5141_Transcript_2/4	Mitochondrial uncoupling protein 1	plant uncoupling mitochondrial protein 1	25.6391	27.404	28.5856	36.1002	14.1469	14.1669	16.3542	14.5995	24.8366	24.8228	17.9214	23.7081	41.6865	63.6173	45.1097	34.2454	30.0584	27.815	28.145	33.2494	34.335	28.0462	42.2503
Locus_3604_Transcript_27/33	Peptide chain release factor PrfB1, chloroplastic	high chlorophyll fluorescent 109	42.5575	32.2858	37.0961	33.4481	22.3679	13.7784	26.5993	25.0055	23.1366	16.7067	20.9336	20.5519	74.9053	85.0201	76.081	33.9832	36.7399	36.4953	38.3457	25.2438	35.7839	35.9877	30.2473
Locus_2374_Transcript_7/12	Dolichyl-phosphate beta-glucosyltransferase	Nucleotide-diphospho-sugar transferases superfamily protein	24.4497	23.8637	25.8847	20.7331	22.3595	12.9645	21.8885	19.5616	23.9988	27.7611	19.7413	22.8493	55.8139	65.8555	44.6593	41.1897	18.7567	29.7365	32.2117	17.6386	30.2387	29.6704	41.9627
Locus_936_Transcript_7/19	tRNA 2'-phosphotransferase 1	RNA 2'-phosphotransferase%2C Tpt1 / KptA family	8.17684	8.0482	10.2452	4.91051	15.8597	12.7599	3.43192	5.85845	19.1217	12.4575	15.2917	11.7809	20.5926	37.16	30.4993	20.7848	8.6706	14.2231	11.9664	2.2081	6.36113	14.8787	1.30831
Locus_393_Transcript_2/8	28 kDa ribonucleoprotein, chloroplastic	31-kDa RNA binding protein	27.3099	27.5135	21.9587	24.6919	25.6476	12.6697	18.5763	17.604	21.5648	12.5967	18.8284	12.7012	50.2084	66.7709	41.5262	40.9233	34.9681	23.3742	23.2272	33.9768	32.4224	45.8617	23.6495
Locus_11987_Transcript_1/3	Actin-depolymerizing factor 5	actin depolymerizing factor 5	79.6	37.0806	33.6456	50.4026	28.2627	12.2938	30.1587	22.798	22.8502	36.4459	59.8692	23.8047	139.523	170.886	94.9649	96.8218	69.5196	41.9795	36.6606	39.6466	74.5912	113.174	69.3275
Locus_8108_Transcript_6/6	Protein COFACTOR ASSEMBLY OF COMPLEX C SUBUNIT B CCB2, chloroplastic	chaperone (DUF2930)	22.6664	17.1148	15.3917	10.0151	13.8081	12.2913	15.7576	15.8992	15.8152	12.418	16.7017	10.7586	47.1243	54.5928	27.8404	14.1173	17.389	21.5208	17.3581	25.831	21.8028	25.5509	11.023
Locus_765_Transcript_4/10	Peptidyl-prolyl cis-trans isomerase FKBP19, chloroplastic	FKBP-like peptidyl-prolyl cis-trans isomerase family protein	22.6238	16.4721	18.8617	10.8035	21.9828	12.2772	12.8061	18.3063	20.5902	18.4955	20.4835	13.2137	43.5841	39.0522	29.1751	27.0047	22.5523	21.3891	22.1475	20.6926	19.8525	23.4376	21.1104
Locus_8316_Transcript_3/6	Uncharacterized protein ycf54	YCF54	18.307	12.6912	13.2569	13.5726	14.2846	12.0803	15.1571	16.2668	16.77	10.8112	24.4813	13.1667	31.4785	34.279	30.9687	18.2804	23.5407	14.3719	14.0019	23.9251	20.4494	28.9134	21.2971
Locus_4842_Transcript_2/5	Receptor-like serine/threonine-protein kinase At2g45590	Protein kinase superfamily protein	14.2281	12.2689	13.8445	12.9422	20.3556	11.7364	14.3803	14.1697	9.47453	6.90025	7.21064	8.42756	27.2007	34.2053	21.6849	16.7648	11.5255	9.90888	12.1359	7.56042	8.06114	7.95543	8.02957
Locus_74_Transcript_162/276	CRM-domain containing factor CFM2, chloroplastic	CRM family member 2	28.4018	23.6042	29.6246	19.2737	19.2229	11.376	13.2918	16.8602	19.1806	14.3849	19.1067	12.2208	49.0174	61.7405	50.2083	30.8311	28.9164	24.001	26.2025	27.1598	23.1849	25.7164	24.4994
Locus_5246_Transcript_2/6	2,3-bisphosphoglycerate-dependent phosphoglycerate mutase	Phosphoglycerate mutase family protein	11.2508	21.0246	22.8362	8.86954	7.11106	11.3315	6.41433	9.16466	19.4162	16.151	20.3381	14.3231	15.8678	34.4347	20.292	14.5705	16.011	20.8724	17.1441	18.6484	14.703	14.479	24.3384
Locus_3203_Transcript_26/35	ABC transporter G family member 22	ABC-2 type transporter family protein	4.69549	6.28411	10.5651	10.2319	14.6335	11.2313	3.99324	6.54018	18.447	21.4335	23.4113	17.0982	15.7831	179.851	58.7535	26.7261	5.52949	18.1882	24.2342	1.23719	3.64255	2.75256	5.09793
Locus_11767_Transcript_6/7	Protein Brevis radix-like 1	BREVIS RADIX-like 3	12.1615	10.5145	14.1028	12.2391	13.5577	11.1246	12.6238	11.2089	5.23629	8.70069	12.5354	13.3779	20.2984	54.8166	41.175	9.69657	11.6922	22.1614	18.7912	7.08358	8.41026	21.8064	35.5102
Locus_2174_Transcript_13/139	Lysine-specific demethylase JMJ17	transcription factor jumonji (jmjC) domain-containing protein	28.6025	24.2483	21.6651	15.7537	13.0163	10.1097	16.9933	15.2978	13.7415	14.6415	13.8666	12.4286	51.7219	51.3299	36.414	19.95	13.8057	17.4208	20.572	12.7725	19.5914	17.9407	26.0958
Locus_1268_Transcript_5/6	Periplasmic nitrate reductase	NEP-interacting protein%2C putative (DUF239)	13.7067	16.4674	20.2617	27.1796	9.6571	10.0013	9.4044	10.9439	30.6733	37.0207	29.5087	22.4268	98.9768	229.958	108.268	63.0407	60.8399	47.2211	45.4374	31.5947	48.183	43.1075	68.9193
Locus_17769_Transcript_3/5	Nesprin-2	hypothetical protein	26.6786	42.1666	40.4539	29.9706	12.6601	9.70137	6.69009	7.4753	21.1535	10.4746	25.5604	29.7403	64.1016	81.3684	79.057	40.8257	42.215	32.9416	35.3285	43.5226	34.8163	40.2822	42.4338
Locus_4982_Transcript_2/5	Signal recognition particle 54 kDa protein, chloroplastic	chloroplast signal recognition particle 54 kDa subunit	58.7079	36.2847	36.9043	33.5192	20.7751	9.5131	16.6376	18.9316	32.4978	21.636	24.4747	15.0715	243.215	238.916	117.278	64.5416	61.47	65.0182	73.3881	79.3594	83.2285	94.1213	51.1269
Locus_20502_Transcript_17/17	Eukaryotic translation initiation factor 2 subunit 3	eukaryotic translation initiation factor 2 gamma subunit	3.7322	5.08766	4.15132	5.25213	6.32232	9.32267	5.52174	3.22462	4.88287	6.48971	2.50363	1.59429	9.95947	11.5434	6.71531	1.45702	7.36142	6.9477	3.94939	9.91374	2.60151	2.53072	5.10936
Locus_5596_Transcript_4/4	Serine carboxypeptidase-like 27	serine carboxypeptidase-like 27	21.4293	26.2979	17.2939	18.3421	9.89717	9.00619	16.3604	17.0683	25.5674	19.844	23.5336	14.0807	40.5768	61.0183	47.2703	16.6079	30.3538	30.1586	27.8587	31.9195	21.8607	28.1531	19.9382
Locus_521_Transcript_49/85	Probable zinc metalloprotease EGY1, chloroplastic	Peptidase M50 family protein	21.8192	13.9294	11.8038	13.7646	14.3253	8.43091	10.3334	11.4773	18.1967	6.94028	16.8021	12.2096	36.9588	37.2526	26.57	18.2233	21.3779	13.0253	11.9163	23.5566	23.1749	21.9418	18.7471
Locus_2743_Transcript_1/2	Protein STAR1	non-intrinsic ABC protein 3	3.78201	2.67409	9.3394	1.29157	0.96914	8.408	2.95954	2.66708	4.92655	16.4654	17.2896	7.99756	41.4917	66.6412	95.3886	14.6967	7.53168	7.19456	8.60266	7.51956	9.67953	22.2448	17.9078
Locus_17843_Transcript_1/3	Cytochrome b6-f complex subunit 7 (Fragment)	cytochrome b6f complex subunit (petM)	8.75731	15.6306	11.9616	8.60075	5.46629	7.25264	5.31511	5.18232	9.80596	10.2945	13.7121	10.3554	10.5309	29.8864	24.6979	14.3073	10.8128	17.7113	9.47847	11.0823	6.53219	7.33368	10.2627
Locus_13680_Transcript_4/4	Chemocyanin	plantacyanin	24.4433	11.9626	26.7903	21.3436	35.595	7.18194	28.0236	16.7574	0.728094	0	2.16472	2.42768	23.2027	108.594	107.588	9.23709	5.76197	1.69885	2.87063	3.66809	0	2.96805	4.92105
Locus_3628_Transcript_7/8	Protein SEY1	structural maintenance of chromosomes flexible hinge domain protein	9.45441	11.7094	13.8595	11.4726	13.1127	7.17655	9.19264	10.1713	7.95616	6.7124	8.3274	7.53346	34.8904	53.9894	27.6075	18.5567	12.8451	11.349	17.4921	6.91724	5.06702	10.1448	10.7727
Locus_1283_Transcript_2/6	Glutamyl-tRNA(Gln) amidotransferase subunit C, chloroplastic/mitochondrial	glutamyl-tRNA(Gln) amidotransferase subunit C	13.9868	20.59	9.73612	19.1804	5.77326	7.12243	8.02941	7.19543	18.25	16.3223	14.3664	13.6887	29.3133	47.8959	21.3647	11.4565	22.0273	17.8382	16.9279	20.9569	16.161	17.3318	15.954
Locus_21020_Transcript_1/1	Protein BUNDLE SHEATH DEFECTIVE 2, chloroplastic	DnaJ/Hsp40 cysteine-rich domain superfamily protein	9.5953	11.6065	8.71379	8.36307	11.3716	7.05221	9.74546	8.32192	6.42555	6.23101	6.17375	6.82776	15.5434	19.8516	15.3792	14.801	14.2188	10.3203	9.41802	15.2841	11.3686	12.658	12.3383
Locus_15868_Transcript_1/2	RNA-directed RNA polymerase	Glycosyl hydrolase family 35 protein	12.2017	16.6477	17.4324	13.5919	6.87465	6.91994	14.0811	9.426	7.65603	7.66566	6.84918	7.5908	23.1939	35.2339	24.6583	17.9033	21.2618	18.8184	16.8016	17.0504	18.5936	12.045	20.4543
Locus_1528_Transcript_5/5	Polyprotein of EF-Ts, chloroplastic	elongation factor Ts family protein	9.68836	5.90075	6.34412	5.7344	6.43628	6.84143	7.28841	7.42814	12.029	4.12687	5.43504	4.06002	25.9881	31.1497	19.6481	11.3471	15.0849	9.49946	10.4679	21.0908	14.5372	15.227	6.98264
Locus_5750_Transcript_1/9	NAC domain-containing protein 14	NAC 014	26.7549	22.4846	36.2329	28.9807	9.28739	6.74466	16.9604	11.0284	18.5767	17.5379	19.8972	14.2231	61.3307	63.082	75.7591	24.352	17.24	21.8344	19.8809	18.1818	26.8013	31.334	40.0587
Locus_4246_Transcript_2/5	Alpha,alpha-trehalose-phosphate synthase [UDP-forming] 1	trehalose-6-phosphate synthase	12.5505	6.81759	12.8087	17.0571	4.58202	6.72522	13.1364	11.0606	1.28398	1.3263	0.920266	1.37582	61.0451	59.7107	89.4121	8.80045	10.3044	11.3671	8.36434	2.83856	5.18358	19.9403	16.9634
Locus_2517_Transcript_2/7	Probable serine/threonine-protein kinase PBL8	Protein kinase superfamily protein	16.4131	16.5848	13.9481	18.3595	6.83237	6.61214	7.61568	8.50061	7.74259	6.63268	7.67986	7.13818	27.9584	31.1211	24.9988	15.8253	14.3884	14.9634	15.0684	11.1826	17.0829	15.0013	22.5781
Locus_3701_Transcript_3/6	GTP-binding protein 4	P-loop containing nucleoside triphosphate hydrolases superfamily protein	10.4357	8.05753	12.5142	9.47749	8.04811	6.52056	6.75979	8.04614	13.3854	17.7654	10.372	9.33856	20.0048	22.6253	20.2754	13.392	12.0872	10.668	11.4687	12.332	16.0998	16.2434	14.8556
Locus_13124_Transcript_2/2	RNA pseudouridine synthase 7	pre-mRNA-processing protein 40B	18.7059	17.5729	15.5061	13.9252	11.9175	6.47327	14.426	8.76006	10.2287	12.1966	7.67241	5.86869	24.5934	43.2226	30.4344	24.3744	19.0796	19.9234	21.4361	13.1903	13.6207	19.7206	24.3664
Locus_13521_Transcript_4/7		D-ribose-binding periplasmic protein	19.2735	8.17409	15.1088	14.9348	10.7642	6.37147	9.76915	12.7969	14.9796	8.38854	5.89273	11.5126	32.4773	38.8761	43.5631	17.9666	13.535	18.6062	16.5421	9.41654	13.9011	6.67164	12.3048
Locus_4296_Transcript_2/2		Methyltransferase-related protein	10.4757	15.0356	10.2833	6.46945	14.4578	6.15798	7.98753	6.45774	14.733	14.9134	22.9228	12.7776	37.3857	88.2289	23.026	37.0048	29.1701	17.1275	15.7247	21.7722	41.6099	23.5263	19.117
Locus_21661_Transcript_1/1	Glycosyl hydrolase 5 family protein	Cellulase (glycosyl hydrolase family 5) protein	2.26493	1.31026	2.42614	2.55693	1.0034	5.75832	1.12709	0.285963	1.2593	0.90104	3.21337	3.20731	5.29108	7.99011	4.52144	1.92879	1.96717	1.5252	1.0421	1.38042	0.755643	1.25195	1.65887
Locus_6271_Transcript_1/3	Protein REVEILLE 1	Homeodomain-like superfamily protein	38.609	46.4264	43.133	34.7381	9.6257	5.60818	8.31177	13.5058	8.91835	12.1418	16.2734	16.9222	106.26	106.894	128.905	9.69279	42.8326	15.6892	11.0074	15.0723	66.0433	54.9376	46.0838
Locus_6558_Transcript_2/2	Probable WRKY transcription factor 12	WRKY family transcription factor	9.70984	11.8029	11.929	11.0067	6.5388	5.5232	3.67575	4.72786	0.668825	1.23716	1.4355	1.95394	75.1758	157.533	78.9421	39.7742	31.8506	25.1167	30.837	20.1173	20.4282	18.3331	22.439
Locus_14849_Transcript_1/1	50S ribosomal protein L13, chloroplastic	Ribosomal protein L13 family protein	14.7205	10.1187	13.6948	8.99891	10.4091	5.51423	7.30119	8.03416	11.2481	5.00278	12.4732	10.0717	30.1015	35.6177	29.8409	14.2247	18.9685	13.999	12.5861	22.0206	18.7901	26.5269	20.4512
Locus_7444_Transcript_2/5	Preprotein translocase subunit SCY1, chloroplastic	SECY homolog 1	24.6889	18.4406	19.7709	18.0315	8.0226	5.49099	11.3228	10.105	30.2316	22.3185	24.2903	20.014	34.72	40.4275	26.7428	20.4236	20.132	17.1511	16.3092	30.708	26.876	26.6735	19.5549
Locus_18110_Transcript_1/1	Transcription factor LRL2	LJRHL1-like 1	22.361	27.2747	32.9615	21.2649	22.3203	5.46521	13.1881	18.7196	18.003	11.8048	10.8068	13.7965	41.6638	72.2531	72.754	54.0451	19.5718	21.1672	22.5755	28.5566	27.1291	24.6949	29.347
Locus_17600_Transcript_8/8	Endoglucanase 17	glycosyl hydrolase 9B13	19.1255	15.2559	25.0806	15.0598	35.9407	5.21372	7.88764	11.2899	4.23989	3.64005	3.06654	4.63639	79.5439	97.3017	90.8307	28.3319	22.9452	21.7676	21.7834	14.4407	20.8136	27.7048	46.3173
Locus_10425_Transcript_5/7	AUGMIN subunit 5	HAUS augmin-like complex subunit	10.0505	6.88132	9.06563	8.68578	3.87317	4.94373	5.79091	4.80618	10.0518	11.3861	9.7613	8.41581	16.1074	19.0736	16.8619	8.19099	8.41205	10.4312	9.58431	13.9501	15.0572	14.6779	12.5697
Locus_21302_Transcript_3/5		transmembrane protein	22.3376	36.493	39.2179	41.138	6.85601	4.9342	3.03654	5.35259	21.3049	12.5777	22.9079	32.4742	62.993	125.301	88.0237	7.80002	31.806	31.0447	10.725	17.7592	7.23593	20.9058	31.0882
Locus_9855_Transcript_3/7	Probable acyl-[acyl-carrier-protein]--UDP-N-acetylglucosamine O-acyltransferase, mitochondrial	bacterial transferase hexapeptide repeat-containing protein	10.4989	7.88779	10.6921	5.72501	10.2246	4.90178	7.82783	6.10044	11.6799	10.1543	6.28884	3.82154	17.3454	16.7697	18.8453	11.3831	7.75613	9.67757	9.70217	6.2649	15.1363	8.82339	5.95862
Locus_6590_Transcript_3/4		glycosyltransferase-like protein	2.95194	4.11711	3.42095	3.17817	5.5055	4.85636	3.5997	4.59043	3.36631	2.44197	0.702619	1.00134	3.39386	8.14964	6.20253	4.25339	1.00927	0.65883	0.629826	0.380313	2.10962	3.35301	1.51007
Locus_10016_Transcript_2/3	Nuclear pore complex protein NUP50A	NUP50 (Nucleoporin 50 kDa) protein	5.29406	4.7584	4.29351	4.72034	4.51913	4.79274	4.5964	5.89124	4.47369	2.55336	1.94242	2.69599	13.7846	20.9427	11.4556	9.51885	7.40961	7.1372	7.01961	3.24982	6.08479	4.45838	4.14446
Locus_4722_Transcript_2/2	Protein TIFY 10b	TIFY domain/Divergent CCT motif family protein	4.88649	7.40391	10.7597	3.4966	4.49295	4.78322	8.74656	6.2138	9.53424	6.65939	3.14478	8.0551	21.4381	22.3945	40.4285	0.161243	8.04223	5.68583	7.12657	3.05099	23.3185	12.1567	9.34267
Locus_8805_Transcript_5/11	Agamous-like MADS-box protein AP1	K-box region and MADS-box transcription factor family protein	20.4695	10.791	18.9905	11.6558	20.498	4.6023	5.04298	6.59478	6.17553	4.16438	4.64512	9.52699	83.7063	76.3737	59.6204	30.4333	24.5801	13.6198	19.7643	26.8826	23.0898	37.4031	20.6488
Locus_13669_Transcript_3/4	Phosphatidylinositol transfer protein 3	Sec14p-like phosphatidylinositol transfer family protein	7.7536	5.91354	5.18515	11.2732	4.12372	4.56847	10.9614	5.25265	4.09241	0	2.54911	2.47722	12.5746	14.1871	36.1221	12.318	13.6393	8.7327	7.63563	8.93614	6.49074	8.38407	15.1549
Locus_5021_Transcript_3/12	Beta-galactosidase 8	beta-galactosidase 8	7.43642	4.39009	8.11835	5.80726	6.43189	4.51369	6.84434	6.63767	8.16055	12.0369	7.80251	5.21673	12.007	17.1539	17.4221	10.9775	10.6078	10.6347	10.51	9.03282	9.79709	9.63791	5.18153
Locus_5233_Transcript_4/5	RPM1-interacting protein 4	pathogenic type III effector avirulence factor Avr AvrRpt-cleavage: cleavage site protein	11.4277	9.26886	8.13682	7.28197	1.57556	4.4208	3.98333	4.3931	10.4558	32.5953	3.53994	8.53912	23.5722	45.1479	17.3651	8.89692	24.0056	9.52286	8.16552	0.956149	1.81243	10.0811	9.90072
Locus_16570_Transcript_1/2	Fatty acid oxidation complex subunit alpha	ARM repeat superfamily protein	3.65491	0.917929	1.88442	1.48425	2.55015	4.34553	5.61113	3.55882	3.9763	3.38665	5.06875	6.75556	11.2257	9.75649	7.90783	4.9	5.16683	4.05189	2.58344	7.16915	3.09566	4.94748	5.18729
Locus_5152_Transcript_1/19			9.47683	8.91546	9.56611	7.12624	3.58321	4.23266	3.33324	3.15664	8.09248	6.28084	7.198	5.56479	14.632	14.9017	10.5467	8.86796	7.85623	7.64832	6.78095	10.1734	9.27277	8.5934	11.5732
Locus_8805_Transcript_4/11	Agamous-like MADS-box protein AP1	K-box region and MADS-box transcription factor family protein	9.68816	5.51903	11.8511	6.79551	7.47816	4.11744	5.17524	5.14492	3.83827	4.10285	3.88653	8.90584	29.9215	27.7957	26.251	18.0004	12.7208	10.4421	12.3836	11.0665	16.3239	13.1913	20.4479
Locus_16307_Transcript_2/2	Pentatricopeptide repeat-containing protein At3g59040	Tetratricopeptide repeat (TPR)-like superfamily protein	8.79749	6.65796	7.62774	6.6637	5.83108	3.95972	7.05183	7.18421	11.7304	9.29143	8.43268	4.82446	18.2811	20.4952	14.6586	7.90146	8.06826	8.33538	8.65291	11.7407	10.7079	10.8999	5.25194
Locus_20261_Transcript_1/1	Malonyl-coenzyme:anthocyanin 5-O-glucoside-6'''-O-malonyltransferase	HXXXD-type acyl-transferase family protein	7.71481	6.06838	7.99885	5.23277	3.74397	3.88653	2.07278	3.22358	4.25298	2.47502	5.52721	4.68547	10.6902	17.3382	13.8836	8.16696	6.39776	6.26781	5.27965	4.66051	4.34485	8.33913	6.39396
Locus_2300_Transcript_8/8	BTB/POZ domain-containing protein At3g50780	BTB/POZ domain protein	9.51702	11.9185	16.4958	11.8554	16.0381	3.86333	11.0498	10.9207	6.35001	5.18007	8.68981	6.93483	34.8215	45.1891	33.3199	22.0168	17.6069	20.5843	23.329	18.3349	17.0045	26.9223	31.7651
Locus_5789_Transcript_3/5	RNA polymerase sigma factor sigF, chloroplastic	RNApolymerase sigma-subunit F	8.59172	5.38306	6.17913	7.07893	4.79556	3.8566	2.89805	3.52473	5.18105	3.78086	5.28599	5.23827	20.3976	19.9432	14.6218	5.27855	12.1311	4.90844	5.26044	6.7876	13.1876	15.472	9.68752
Locus_6154_Transcript_5/9	Pentatricopeptide repeat-containing protein At5g42310, chloroplastic	Pentatricopeptide repeat (PPR-like) superfamily protein	9.77274	12.6746	9.69278	12.3245	7.7308	3.83707	2.86738	5.68739	8.89067	6.94269	9.188	8.20237	17.7711	19.3808	16.767	11.0572	7.09038	10.6164	9.47017	6.4131	12.1759	7.40488	11.9927
Locus_12963_Transcript_1/1	Transient receptor potential cation channel subfamily V member 2	NADP-specific glutamate dehydrogenase	5.0497	1.63795	6.29363	4.39	4.99584	3.81613	2.82668	6.10501	7.62775	2.90272	4.98177	5.61588	13.0422	18.5629	23.528	6.88914	10.7093	5.02661	13.2285	1.80997	14.1969	21.2261	1.49
Locus_13111_Transcript_5/5	Synaptotagmin-3	Calcium-dependent lipid-binding (CaLB domain) family protein	10.1275	9.20883	14.008	15.0076	4.59698	3.79453	3.65198	3.86141	8.2407	6.05357	8.45212	7.8615	27.0607	32.0118	24.3861	13.9548	13.9739	14.4239	15.0478	12.6597	14.6227	11.8568	17.6494
Locus_2144_Transcript_1/9	Growth-regulating factor 3	growth-regulating factor 5	13.7527	10.2221	7.85203	9.78277	6.89144	3.77652	7.63196	7.00193	17.4566	9.89774	6.83465	10.629	22.8299	20.3019	15.8808	12.3926	12.26	13.5185	13.6591	9.30749	9.87207	16.1482	9.71499
Locus_437_Transcript_72/78	Cellulose synthase-like protein D2	cellulose-synthase like D2	6.28908	5.10977	4.68352	4.30113	3.31244	3.55206	2.24778	2.52639	9.13611	9.48385	6.18438	3.86591	18.464	23.7368	17.2717	9.35236	10.6899	7.26298	7.80252	9.51249	10.3257	6.90409	8.25702
Locus_18382_Transcript_3/3	Peptidyl-prolyl cis-trans isomerase CYP20-3, chloroplastic	rotamase CYP 4	6.43123	6.40219	7.65758	5.88599	2.25611	3.3672	2.53197	2.01987	13.456	3.15701	7.13953	7.42306	8.60266	10.799	13.0474	6.09212	7.25406	4.74934	4.13563	8.4698	5.27887	6.72887	8.2794
Locus_1659_Transcript_4/9	Amine oxidase [copper-containing] gamma 1	Copper amine oxidase family protein	4.75571	5.65262	8.65378	5.75554	2.68891	3.32121	3.97805	3.0204	3.56955	1.12568	4.01284	4.46369	10.2546	17.1172	15.1034	5.32176	5.97426	1.82705	2.53927	5.99058	2.44941	6.22385	10.5367
Locus_12628_Transcript_3/4	Uncharacterized aarF domain-containing protein kinase At1g71810, chloroplastic	Protein kinase superfamily protein	6.4085	3.68898	6.49452	5.11659	4.52622	3.29599	3.61241	3.68731	2.81923	2.24783	3.04705	3.55366	12.3942	11.3751	12.0039	7.02019	5.65062	3.96378	3.97514	3.72913	3.87291	4.99822	4.19253
Locus_5387_Transcript_3/6	Serine/threonine-protein kinase PCRK1	Protein kinase superfamily protein	7.99431	7.39213	7.24416	7.3583	3.67554	3.26839	5.51411	2.98585	4.42346	4.76128	4.96812	4.42324	12.9412	18.3276	14.4093	6.8285	9.21288	8.94183	7.20522	7.73754	10.7348	8.52568	7.51664
Locus_3026_Transcript_3/3	Transcription factor bHLH74	basic helix-loop-helix (bHLH) DNA-binding superfamily protein	10.1447	5.80915	7.31794	5.92559	3.21574	3.20838	3.85258	4.01009	9.71002	11.6879	16.709	8.47549	23.0633	25.128	14.5579	13.5983	14.9039	14.1654	13.64	4.41338	5.70386	6.95391	10.8055
Locus_21886_Transcript_1/2	Transcription factor LHW	transcription factor-like protein	3.53698	2.83528	4.3119	3.95104	4.1673	3.20248	3.00979	3.22666	1.97577	1.16063	1.02931	3.45784	19.7786	31.3042	18.2037	12.9346	12.0988	10.154	9.43808	5.58625	8.44344	9.54822	7.46903
Locus_9338_Transcript_1/6	LRR receptor-like serine/threonine-protein kinase SIK1	ERECTA-like 1	4.84267	4.95974	4.9589	4.13377	1.56172	3.1436	7.08439	5.51229	2.6089	2.4439	1.85745	2.03731	24.8493	67.3488	27.8701	18.8354	13.551	15.219	16.4939	11.8036	10.0069	11.3139	13.7581
Locus_7357_Transcript_2/5	E3 ubiquitin-protein ligase RING1	RING/U-box superfamily protein	2.11535	2.47109	0.88039	1.78661	0	3.12741	0	0	1.45299	5.18638	2.08612	2.22711	3.38474	7.03256	7.06477	0	2.2967	8.49116	3.5017	0.228693	3.50559	4.87742	4.62651
Locus_18107_Transcript_1/1	S-sulfo-L-cysteine synthase (O-acetyl-L-serine-dependent), chloroplastic	cysteine synthase 26	5.18855	3.97751	5.61324	3.26873	4.31983	3.12601	5.27783	5.29162	8.68416	4.26126	3.86711	2.60394	8.72075	9.28385	9.60743	5.59526	5.13276	5.99914	6.14079	4.58545	4.98309	5.4522	5.1448
Locus_3203_Transcript_30/35	ABC transporter G family member 22	ABC-2 type transporter family protein	0.741167	1.35877	2.35319	1.92214	2.98547	2.94808	0.562284	0.834632	5.83055	3.82067	6.00839	5.37116	3.33151	51.5026	16.976	5.93426	0.740132	5.26937	5.03624	0	0	0.127331	0
Locus_3253_Transcript_2/8	Probable LRR receptor-like serine/threonine-protein kinase At1g53430	Leucine-rich repeat transmembrane protein kinase	12.4941	5.20956	8.30167	7.1567	4.32791	2.86233	8.44588	19.0296	10.2532	5.88276	19.9033	11.7897	27.5922	23.673	20.9286	13.1267	14.5638	12.9512	16.575	11.5484	16.0881	16.9646	12.3724
Locus_16753_Transcript_3/7	Heavy metal-associated isoprenylated plant protein 23	Heavy metal transport/detoxification superfamily protein	6.68207	4.78432	7.13586	6.71156	1.91739	2.85284	6.48048	5.69994	29.6581	5.9757	12.0114	22.9459	27.3511	40.2505	46.06	13.1538	22.1603	17.6948	19.4789	4.6865	2.86531	16.9902	32.5715
Locus_2632_Transcript_1/2	Cytokinin riboside 5'-monophosphate phosphoribohydrolase LOG3	lysine decarboxylase family protein	14.4466	20.0347	18.8054	12.2769	14.2106	2.8285	7.81687	11.9601	7.25473	19.1783	10.0871	10.0015	28.7319	62.7722	36.2036	18.0666	7.83918	20.1758	21.9856	7.11131	4.17973	7.69081	5.25522
Locus_1269_Transcript_12/15	T-complex protein 11-like protein 1	T-complex protein 11	3.29329	2.71397	4.35253	3.03823	2.65503	2.81623	2.17101	2.89854	1.12944	2.57189	2.92876	2.85881	8.14304	6.64416	6.18556	2.7337	3.93898	2.05988	2.93497	1.58257	4.51771	2.58613	4.26989
Locus_12294_Transcript_1/6	Probable RNA-binding protein ARP1	RNA-binding (RRM/RBD/RNP motifs) family protein	9.54087	5.10309	4.78706	6.57688	2.47182	2.78793	2.91081	2.59465	5.15514	8.51077	3.99383	10.1828	27.7004	28.8353	17.5652	10.9757	11.0842	10.4596	10.8157	11.079	9.2705	9.21872	17.2717
Locus_22084_Transcript_1/1	Uncharacterized protein At5g41620	intracellular protein transporter USO1-like protein	6.4718	4.64947	3.63359	4.72369	6.23992	2.57543	5.64276	5.19265	4.13689	2.86326	5.25089	7.20085	12.1341	14.9249	8.73463	8.14318	7.47148	7.83342	9.48432	5.90289	5.93374	7.99052	7.13605
Locus_20964_Transcript_1/1	30S ribosomal protein 2, chloroplastic	RNA-binding (RRM/RBD/RNP motifs) family protein	7.10134	5.75499	6.38612	8.22805	2.0509	2.56151	3.22994	3.77299	6.48257	3.30113	5.37854	4.4667	10.5285	14.7272	12.7946	6.82442	8.57036	6.0523	5.61104	8.89774	6.3643	7.77375	7.18634
Locus_8874_Transcript_5/7	Rho GTPase-activating protein 1	Rho GTPase activating protein with PAK-box/P21-Rho-binding domain-containing protein	2.45158	2.56459	2.96086	1.83436	2.18042	2.53702	1.1721	1.55733	2.79548	2.63252	6.54404	2.18334	8.60875	7.7638	4.06827	1.36571	0.374364	0.337895	5.2692	1.63336	5.7094	4.33557	2.17387
Locus_316_Transcript_4/7	Proline--tRNA ligase	muscle M-line assembly protein	5.28652	4.54103	3.73172	3.2696	6.18554	2.53245	3.59073	3.30536	5.18551	4.26658	5.08172	5.30169	11.1366	16.284	9.02929	7.48831	5.42653	4.64484	3.67165	4.96778	6.31843	7.25736	7.05416
Locus_11204_Transcript_2/3	Zinc finger protein SHOOT GRAVITROPISM 5	SHOOT GRAVITROPISM-like protein	4.00039	2.80518	3.1684	2.2095	3.89323	2.33545	3.07225	3.71035	2.95656	3.64637	1.92005	1.31526	35.0186	51.5954	14.1376	1.84969	2.73573	1.99656	2.30738	11.3425	6.92184	6.09371	4.39449
Locus_7666_Transcript_4/4	Cytochrome c biogenesis protein CCS1, chloroplastic	cytochrome c biogenesis protein family	3.50878	3.24957	2.06347	2.29754	3.27309	2.32769	2.14538	2.06977	5.91698	1.4404	2.55813	1.72189	10.3508	22.2917	8.30062	3.86555	2.99004	3.43014	3.0005	6.83847	6.89323	6.5559	3.81558
Locus_15481_Transcript_8/8	Probable sucrose-phosphate synthase 3	sucrose phosphate synthase 3F	9.80311	8.53418	10.0994	9.7722	5.01714	2.2338	2.50239	5.37309	7.14377	7.09429	8.32583	5.52039	19.2481	19.0398	17.0686	8.32604	6.82809	10.9893	8.19098	7.48526	12.6403	9.96136	10.6325
Locus_3009_Transcript_1/1	Ribosome-recycling factor, chloroplastic (Fragment)	ribosome recycling factor%2C chloroplast precursor	9.35871	7.38667	6.88051	7.01254	1.49915	2.18053	2.93227	2.92302	3.74329	2.10925	3.95508	2.62475	14.4008	21.824	13.9827	7.7983	14.1803	13.3027	10.3995	11.0374	9.43013	11.0066	9.14485
Locus_8598_Transcript_2/7		F-box/RNI-like superfamily protein	3.4592	5.97542	1.72709	2.05507	1.47647	1.9629	5.48639	5.73626	20.5229	8.53002	5.9952	5.8896	20.5077	21.8224	12.7841	8.67536	5.17922	2.74325	4.51446	9.7371	11.7103	4.44099	12.7501
Locus_14188_Transcript_8/12	Type IV inositol polyphosphate 5-phosphatase 7	CVP2 like 1	7.53295	4.96443	4.91929	5.13224	2.45733	1.84785	3.33274	2.74905	2.92636	5.55193	5.12244	2.57322	11.9323	15.5007	11.2947	7.68401	4.60097	5.87119	7.52048	3.95676	6.28608	4.78335	8.10575
Locus_10566_Transcript_1/1	Transcription factor bHLH128	basic helix-loop-helix (bHLH) DNA-binding superfamily protein	1.8132	1.74108	1.05286	1.56625	3.08726	1.83736	5.87948	3.08454	0.7218	0	2.71332	2.42177	10.6052	13.4328	11.1681	5.11336	6.04319	2.00908	3.45084	2.48993	6.1242	8.5862	10.7865
Locus_4519_Transcript_2/2	Uncharacterized protein y4fB	hypothetical protein	4.83207	3.06502	3.71566	3.56934	1.63281	1.81265	1.55347	1.9313	3.40654	3.9368	2.86499	2.90253	6.46477	6.50114	5.73955	3.50933	3.78776	3.51923	3.41774	2.3092	4.96591	4.52727	4.13695
Locus_15697_Transcript_3/6	Rab GTPase-activating protein 22	Ypt/Rab-GAP domain of gyp1p superfamily protein	5.59912	5.96643	5.98936	4.94976	3.50061	1.80783	2.77016	3.25253	3.09139	3.20934	2.61999	3.08571	12.9608	12.3381	12.3752	6.07851	4.39134	5.30235	5.55013	4.64728	5.59057	5.49304	8.69591
Locus_3362_Transcript_1/1	Wall-associated receptor kinase 5	wall-associated receptor kinase galacturonan-binding protein	14.352	21.4088	18.1934	13.5447	10.1339	1.78578	13.6109	6.50302	17.6949	16.434	7.58543	9.49475	40.698	35.8588	32.2159	14.6702	18.1602	21.6287	16.5292	31.5724	13.175	13.0608	14.8949
Locus_2866_Transcript_9/9	Glycosyltransferase BC10	core-2/I-branching beta-1%2C6-N-acetylglucosaminyltransferase family protein	3.85446	4.87871	4.25217	3.49206	1.29836	1.7769	1.59925	2.48039	1.75285	1.41382	2.77234	4.10234	14.0055	13.1747	8.54751	3.49524	2.32397	1.66628	1.498	0.507097	1.73044	1.14324	0
Locus_6438_Transcript_7/8	Pentatricopeptide repeat-containing protein At3g53700, chloroplastic	Pentatricopeptide repeat (PPR) superfamily protein	3.10169	2.67636	2.50003	1.81894	2.09271	1.74864	1.90735	2.18627	4.25456	1.21055	1.9734	4.05042	5.20447	7.86311	5.09352	2.44477	2.2319	1.91887	1.93541	4.02462	4.49087	6.21482	1.24875
Locus_2434_Transcript_1/4	Ribonuclease E/G-like protein, chloroplastic	RNAse E/G-like protein	4.04861	2.45128	2.47868	2.43214	1.96205	1.74281	2.88982	2.10917	3.29092	1.48683	2.67018	2.38498	8.08709	9.6258	6.36755	4.38108	3.8258	4.51508	3.94182	4.13417	3.96764	4.12821	3.92019
Locus_16871_Transcript_1/2	Probable trehalose-phosphatase	Thioredoxin family protein	5.72232	4.7999	4.21832	3.30443	4.8402	1.5904	3.44911	3.41772	3.80446	5.64941	3.22277	3.71125	8.62651	13.0617	8.60067	4.65033	6.38532	6.43277	8.17799	4.00397	7.78426	3.71698	3.52593
Locus_6887_Transcript_6/8	Pentatricopeptide repeat-containing protein At1g52620	Pentatricopeptide repeat (PPR) superfamily protein	3.07912	2.23341	1.90515	1.67082	1.97027	1.57908	1.69898	1.64296	0.975239	1.9563	2.00309	1.92948	4.82046	6.66103	3.99337	3.25634	2.84051	3.24289	4.26567	1.80939	3.98308	3.17759	3.68362
Locus_9522_Transcript_1/1	Nucleobase-ascorbate transporter 2	Xanthine/uracil permease family protein	10.4489	13.0514	27.1061	11.0649	2.11959	1.563	2.31323	2.37331	0.293391	0.398725	1.15049	1.3131	70.1676	67.7173	63.7531	18.311	14.8502	14.1425	12.207	4.80205	7.9912	17.1873	21.5567
Locus_11357_Transcript_1/1	Pentatricopeptide repeat-containing protein OTP51, chloroplastic	endonuclease	6.8991	7.60178	6.68291	8.88935	2.31457	1.53555	3.69156	3.42032	9.57438	4.56008	4.78929	9.11644	9.9285	15.2558	10.7088	5.50099	5.86092	6.03543	5.28072	5.52701	6.51373	9.53114	9.12404
Locus_10503_Transcript_2/2	Protein PEP-RELATED DEVELOPMENT ARRESTED 1, chloroplastic	hypothetical protein	2.4682	1.1597	0.870791	1.79164	2.04587	1.49921	2.32641	2.20034	3.18265	0.992996	1.25413	1.4165	4.80558	6.02362	3.71617	2.23325	2.67817	3.23406	2.00989	3.09342	2.02139	4.80572	2.09425
Locus_12269_Transcript_1/1	Transcription factor PIF3	phytochrome interacting factor 3	4.48666	1.1691	3.32218	4.10847	3.24538	1.45206	0.924533	2.47828	2.70633	4.44572	3.06863	3.28019	15.6478	13.1622	10.3452	9.41962	6.28265	5.01869	4.88959	3.79605	7.76058	15.6271	4.3914
Locus_2017_Transcript_1/2	Protein COFACTOR ASSEMBLY OF COMPLEX C SUBUNIT B CCB4, chloroplastic	cofactor assembly of complex C	4.65954	4.59957	4.11623	3.12213	3.79064	1.4208	3.3089	2.92024	4.98663	4.07327	5.59449	3.02197	10.0108	9.31383	6.48561	7.35321	3.87636	3.89984	3.73193	5.41201	3.84503	4.52259	4.01648
Locus_9338_Transcript_5/6	LRR receptor-like serine/threonine-protein kinase SIK1	ERECTA-like 1	2.82177	2.59941	2.7209	2.6584	0.741636	1.41288	4.75476	2.38769	1.17161	0	0.143429	0.319735	22.5268	64.1951	24.0962	19.2338	12.1243	13.8448	18.8786	10.4204	7.88792	12.2525	15.5499
Locus_19708_Transcript_2/3	Peptidyl-prolyl cis-trans isomerase FKBP16-3, chloroplastic	FKBP-like peptidyl-prolyl cis-trans isomerase family protein	2.0779	0.865864	1.18167	0.575698	2.71895	1.38488	1.95391	1.45275	2.59774	1.63465	3.73292	1.00685	5.57056	7.25943	3.87703	3.44813	5.10794	2.96493	3.13081	2.12074	3.25555	4.47401	1.67222
Locus_1814_Transcript_23/24	RNA-binding protein CP33, chloroplastic	RNA-binding (RRM/RBD/RNP motifs) family protein	2.00501	1.44858	0.576662	0.307621	1.13146	1.33757	1.39171	0.771355	1.1772	0.295936	0.40421	0.313419	4.57801	5.17091	2.68006	2.01093	2.85018	1.04487	1.00861	2.59365	1.61934	1.97243	0.641055
Locus_13801_Transcript_4/4	Ankyrin repeat and fibronectin type-III domain-containing protein 1	hAT transposon superfamily protein	6.73143	5.37537	5.8132	6.14307	1.4249	1.26673	1.10853	2.42974	3.65058	2.35609	4.80664	1.49896	10.4556	12.6526	8.9756	5.55244	5.83422	3.85468	4.13234	5.39071	4.39896	5.79798	5.02705
Locus_14326_Transcript_1/1	Heme-binding-like protein At3g10130, chloroplastic	SOUL heme-binding family protein	5.72367	4.29755	3.42558	2.96267	5.8186	1.16255	3.21184	3.90817	5.02704	6.7464	6.97392	5.52792	12.2711	14.8394	7.49744	6.37653	6.49329	4.93257	5.26395	8.1455	4.54705	8.53758	8.8783
Locus_12602_Transcript_8/8	YlmG homolog protein 2, chloroplastic	YGGT family protein	4.92587	2.43189	4.30677	3.96666	3.01326	1.14459	1.88635	1.89746	4.1251	2.62449	3.59715	3.19495	12.1557	8.01643	9.19984	3.83845	6.94704	6.28769	6.73995	7.04834	4.82585	7.63319	4.02881
Locus_16207_Transcript_1/1	Beta-carotene isomerase D27, chloroplastic	beta-carotene isomerase D27	2.47555	2.3768	2.74306	3.03565	2.82417	1.13168	2.44018	2.63322	8.34224	10.9926	8.66606	9.05761	10.116	22.2765	14.6692	3.46218	3.2836	4.52241	3.84906	5.12913	10.6899	7.60069	8.612
Locus_11795_Transcript_6/9	DEAD-box ATP-dependent RNA helicase 50	DEA(D/H)-box RNA helicase family protein	3.38376	2.14497	3.34015	2.81048	2.55518	1.10168	2.46227	2.75831	5.11569	3.11482	3.56421	4.25464	6.95774	7.32126	9.00156	4.76743	5.42991	3.24833	3.84058	4.61085	3.80014	6.58876	4.35856
Locus_3566_Transcript_11/17	NADP-dependent D-sorbitol-6-phosphate dehydrogenase	NAD(P)-linked oxidoreductase superfamily protein	1.13737	0.554869	1.33674	0.776589	0.150316	1.06335	0.318309	1.06652	0.732419	0.597693	1.31792	0.767939	3.20186	1.85417	3.50793	2.14112	0.889261	0.842303	1.04709	1.51607	0.28887	1.416	3.20929
Locus_8054_Transcript_7/10	Auxin efflux carrier component 2	Auxin efflux carrier family protein	5.67081	3.50598	10.675	4.95641	4.94939	1.05507	6.90547	6.06547	1.48751	1.4538	2.97493	5.79687	22.7583	88.3704	37.4982	27.5942	20.0698	14.7538	15.4746	20.5826	19.3952	24.6348	5.65522
Locus_6877_Transcript_2/2	Rop guanine nucleotide exchange factor 14	RHO guanyl-nucleotide exchange factor 14	16.2576	10.5165	12.9334	12.9412	5.09322	1.00217	3.08334	4.01236	1.08199	2.33167	1.98569	5.3627	30.4171	29.5966	25.8595	8.99954	7.68629	8.23261	8.20032	6.1731	10.4677	8.39819	11.3458
Locus_17411_Transcript_5/6	RNA polymerase sigma factor sigB	RNApolymerase sigma subunit 2	2.43711	2.00462	2.71984	1.40829	1.42637	0.900457	0.530391	0.766627	2.21451	1.35223	1.6696	1.61524	8.07795	7.1465	5.50633	1.25825	2.15246	1.24773	0.974596	2.59105	3.66733	3.51272	1.28675
Locus_15069_Transcript_1/1	Telomeric repeat-binding factor 1 (Fragment)	Homeodomain-like superfamily protein	3.44993	3.36891	4.7741	4.44551	2.24251	0.859212	3.65333	2.69225	2.88116	1.61065	0.970035	1.98914	6.37233	8.59536	9.1638	4.64316	3.52419	4.05008	4.41565	2.37112	4.06703	2.40085	3.92449
Locus_17411_Transcript_4/6	RNA polymerase sigma factor sigB	RNApolymerase sigma subunit 2	4.49349	2.68703	3.65022	3.05338	2.07569	0.791587	1.98657	1.26249	2.86873	2.11006	2.59456	1.88675	10.1505	8.31483	8.06915	2.59738	4.1443	1.97729	1.96649	3.23274	4.45717	5.86063	2.79827
Locus_5750_Transcript_9/9	NAC domain-containing protein 14	NAC 014	5.37798	3.60881	2.73946	2.76237	0.449964	0.788955	1.43073	0.45929	0.914281	0.186543	0.516942	0.680646	11.6109	9.53814	11.7261	0.121014	1.94487	1.62465	2.39902	0.580225	2.29355	2.18014	1.3754
Locus_105_Transcript_9/9	tRNA(adenine(34)) deaminase, chloroplastic	tRNA arginine adenosine deaminase	2.13654	2.17895	2.77107	2.69163	1.49737	0.683642	1.17593	2.00822	1.12536	1.57862	1.03992	1.6783	3.28094	4.23818	3.80617	2.97772	2.90596	2.18868	3.0024	2.03089	2.8712	2.5612	3.83189
Locus_7647_Transcript_3/3		receptor-interacting protein	2.16459	2.53638	2.9963	1.75457	2.62411	0.634704	1.49476	1.38069	3.1877	0	0	2.54805	4.36202	11.1843	8.14724	4.70598	4.79302	2.74325	2.98266	3.91487	2.53793	5.24531	4.0466
Locus_1856_Transcript_60/60	WAT1-related protein At2g37460	nodulin MtN21 /EamA-like transporter family protein	0.647818	0.72223	1.33628	2.66182	0.0738195	0.611696	1.21759	1.2625	1.16543	2.00206	1.27285	1.72007	3.39582	5.74502	4.00302	0.615099	0.0879019	0.616008	0.731461	0.931177	0	0.824419	1.71041
Locus_4522_Transcript_1/1	Ferric reduction oxidase 8, mitochondrial	ferric reduction oxidase 8	1.98185	3.75475	4.65864	3.85518	0.895363	0.504486	0	0	0.0584959	0	0.781026	0	20.9746	54.2513	22.0998	14.1346	6.90425	3.47123	6.21957	8.3052	10.6921	13.6806	12.2318
Locus_4132_Transcript_1/1	Rop guanine nucleotide exchange factor 14	RHO guanyl-nucleotide exchange factor 14	8.69661	6.13166	9.00352	7.33017	2.09803	0.497223	0.553767	1.77514	0.0846474	1.32761	1.01359	2.76891	18.4696	18.1065	17.3465	4.81688	3.81061	4.8638	4.96462	2.54581	8.50512	4.96274	6.39547
Locus_1635_Transcript_6/16	Lon protease homolog 2, peroxisomal	lon protease 2	1.09608	0.937356	1.66214	0.764714	0.0674659	0.44673	0.16385	0.478862	0.821612	1.00783	0.261474	0.454828	2.49879	2.53107	1.99836	0	2.10527	0.354524	0.700646	1.075	0.898617	0	1.66542
Locus_22076_Transcript_1/2	Growth-regulating factor 1	growth-regulating factor 5	4.30739	3.92311	2.98087	3.48715	2.0844	0.391936	1.80218	1.80399	0.66627	0	0	0.052754	17.1243	17.2406	13.4087	1.78248	0.474636	1.2482	1.93075	1.79362	0	0.373451	2.41635
Locus_17243_Transcript_1/1	DEAD-box ATP-dependent RNA helicase 58, chloroplastic	P-loop containing nucleoside triphosphate hydrolases superfamily protein	3.00007	3.21998	1.56939	2.41441	2.7386	0.328917	1.57358	1.69373	2.73906	1.29806	1.39046	1.47546	9.04742	8.72913	4.70976	5.56501	2.89742	2.77467	2.43519	3.40882	3.114	3.58369	3.13334
Locus_8960_Transcript_2/3	Chloroplast sensor kinase, chloroplastic	chloroplast sensor kinase	2.02997	1.5396	2.35642	1.84497	0.0835145	0.305143	0.593451	0.632352	1.17051	0.531844	0.51648	1.64301	6.96695	5.8114	5.73673	2.43886	1.2568	1.72241	1.30768	1.91829	1.77793	1.70048	1.50473
Locus_6354_Transcript_3/4	Delta and Notch-like epidermal growth factor-related receptor	neurogenic locus notch-like protein	0.520961	0.893187	0.555566	0.200711	0.106563	0.155396	0.467049	0.486852	1.51985	0.321075	1.97591	1.11446	4.47083	3.81736	2.34641	0	0.135531	1.82597	1.1381	0.231325	0.985644	1.58963	1.3159
Locus_6383_Transcript_2/7	Protein MET1, chloroplastic	rubredoxin family protein	3.16926	2.66369	2.80033	3.77685	2.38201	0.0851746	4.20093	3.59865	2.23598	2.77548	3.44389	2.54895	9.64428	16.9965	12.1615	8.35245	6.89653	7.15525	6.33938	5.79014	6.28364	8.41559	4.25498
Locus_14881_Transcript_1/2		transmembrane protein	0.609714	2.02555	0.599466	0.21433	1.36576	0.0480559	0	0	0	0	0	0	3.00029	6.10153	2.69514	0	0.350572	0	0	0.69232	0	2.35326	0
Locus_10150_Transcript_1/1	Zinc finger protein 4	zinc finger protein 4	2.22278	2.00135	3.28401	4.18332	7.1371	0	2.67819	4.81871	1.20728	0.421957	0	0.0202826	5.82049	7.24552	6.31166	1.29502	1.95865	1.59713	1.60636	3.72157	3.01537	2.82977	2.38301
Locus_10431_Transcript_1/1	Protein PLASTID MOVEMENT IMPAIRED 2	PLASTID MOVEMENT IMPAIRED protein (DUF827)	1.4628	0.833466	1.18496	0.175292	0.446367	0	0.672695	0.191973	1.40667	1.79734	1.03399	0.744171	3.39405	2.82385	2.95681	0.900997	0.942058	0.0632557	1.03312	1.24517	1.38467	1.62844	1.87225
Locus_12182_Transcript_1/1	Protein CHLOROPLAST IMPORT APPARATUS 2	chloroplast import apparatus 2	0.915597	4.79849	1.93651	0.249921	4.30037	0	1.7114	4.70625	4.25829	2.2999	7.64849	8.23925	11.6625	44.0513	12.3708	16.3761	7.16156	9.18372	3.56281	4.84386	4.69651	12.1791	8.06776
Locus_12888_Transcript_2/2	GDT1-like protein 1, chloroplastic	Uncharacterized protein family (UPF0016)	0.356089	0	0.177717	0.01478	0	0	0	0	0	0	0	0	3.29214	5.88367	2.93837	0.8152	0.0868322	0.627335	0.354795	0.872535	0.106254	0.171687	0
Locus_14746_Transcript_3/6	Late embryogenesis abundant protein 47	Seed maturation protein	2.52226	2.1356	2.65394	1.42995	1.2362	0	0.847227	1.00313	0.697758	0.757116	0.963418	0.880175	7.35844	6.72195	4.71124	2.2952	2.64974	1.51008	1.56404	0.94482	2.05538	1.69197	1.73626
Locus_15254_Transcript_1/1		homolog of Synechocystis YCF37	1.99036	2.05363	1.63305	0.89927	0.76623	0	1.05173	2.1643	0.619671	3.02649	1.54925	1.64178	3.51868	7.64564	4.50826	3.53399	1.24979	1.17028	0.839661	3.28389	1.63424	1.07525	0.804518
Locus_15924_Transcript_2/3	DExH-box ATP-dependent RNA helicase DExH15 chloroplastic	DEAD/DEAH box helicase	3.12655	1.56306	3.5623	2.19279	1.67278	0	0.839889	0.907255	2.34043	1.7924	2.70579	3.60871	5.64294	7.86128	5.47051	3.0314	2.71719	2.63998	1.74629	4.02829	2.14482	3.37645	3.97346
Locus_16037_Transcript_3/7	Auxin transporter-like protein 1	Transmembrane amino acid transporter family protein	0	0	0	0	0	0	0	0	0	0	0	1.05318	1.75973	6.47398	2.75797	0.00324309	0.29556	0	0	1.22382	3.02237	2.67876	3.47687
Locus_17523_Transcript_1/1	EG45-like domain containing protein	plant natriuretic peptide A	2.50072	5.47858	12.2202	5.07554	0	0	0	0	0	0	0.371899	0.799356	3.16391	14.9437	16.5924	1.22927	2.18116	0.0825481	0.114269	2.39726	5.99933	7.92812	11.1951
Locus_1908_Transcript_11/11	Thermospermine synthase ACAULIS5	S-adenosyl-L-methionine-dependent methyltransferases superfamily protein	0.0444475	0.980653	1.26606	0.0952258	0	0	0	0	0	0	0	0.573685	4.15716	13.9656	13.2881	1.20399	0.253633	1.11114	0.664908	0.808546	0	2.78294	5.69757
Locus_19181_Transcript_1/1	RNA-directed RNA polymerase L	CAAX amino terminal protease family protein	1.25815	1.28785	1.31529	1.06858	0.724033	0	0	0	0.491247	0.926974	0.286339	0.172515	4.96182	7.74081	4.29394	1.33259	1.07497	0.855116	0.925221	1.99611	0.892041	1.06538	0.227995
Locus_21176_Transcript_1/1	50S ribosomal protein L10, chloroplastic	Ribosomal protein L10 family protein	1.04101	0.841378	1.51952	1.04828	0	0	0	0	2.47899	0.881636	2.4753	3.41855	4.56937	4.3159	4.41818	2.10596	2.14283	1.62871	0.388091	2.28174	1.62481	3.10692	2.54062
Locus_21685_Transcript_4/7	BAG family molecular chaperone regulator 6	BCL-2-associated athanogene 6	0.817298	1.05276	0	0.316912	0	0	0	0.0892608	1.55279	0.894565	0.710711	1.32157	6.97975	7.41907	3.1565	0.172159	0.725557	1.39704	1.07683	0.0873084	0.493943	0.205198	0.652716
Locus_22203_Transcript_1/1	Periplasmic nitrate reductase	MuDR family transposase	1.56375	0.826041	0.448012	0.973183	0.133201	0	0	0	0	0	0.093644	0.901864	6.26535	5.71049	2.08427	2.02533	0.539679	0.598275	1.38115	0.702304	1.45834	0.153934	1.4699
Locus_22612_Transcript_3/3	Protein LURP-one-related 12	LURP-one-like protein (DUF567)	0.485738	3.22434	0.746483	1.6544	0.159523	0	0	0.0386748	2.93419	3.06262	4.21295	3.19919	7.00596	13.7535	7.09208	4.69426	3.956	4.5483	3.49303	7.83545	3.59342	4.37058	4.86034
Locus_2303_Transcript_8/9	HVA22-like protein a	HVA22 homologue A	1.21544	4.24047	0.751674	0.902042	0.154788	0	0	0.977047	0.70918	0	0	0.0583575	5.15439	9.52491	2.17146	2.3701	1.402	2.14755	3.34353	0.0240011	0	0.0560337	8.15039
Locus_23347_Transcript_4/5	Tubulin beta-8 chain	tubulin beta 8	1.94231	0.726147	1.58751	1.16939	0	0	0	0	0.309004	0.703753	0.0420744	0.642746	2.61816	3.63234	2.98379	0.823576	0.419402	1.09186	0.746382	1.06441	1.82073	2.75103	2.7121
Locus_2680_Transcript_1/3	ATP synthase subunit delta	Protein kinase superfamily protein	1.42302	1.02871	2.32642	1.16036	0	0	0	0	0.341688	0.332929	0.559391	0.29313	4.45862	6.46943	6.99208	0.426848	0.533536	0.381169	0.324425	1.048	1.65086	1.65789	1.98371
Locus_3095_Transcript_1/5	Pathogen-related protein	pathogenesis-related family protein	1.22522	0	0.0336179	0	0.137515	0	0.241684	0.542997	1.16944	0.240603	3.32402	1.40406	19.4525	11.0938	6.03123	5.00696	3.18205	2.681	4.66353	4.32978	2.10225	6.00088	3.40765
Locus_7680_Transcript_1/2		Regulator of chromosome condensation (RCC1) family protein	0.870178	1.32343	1.43464	0.942766	0.132897	0	0	0	0	0	0	0	2.91106	3.77084	2.55782	2.48983	0.193549	0.540624	0.42719	0.224815	1.01083	0.653798	1.86831
Locus_778_Transcript_59/201	Sodium channel protein type 10 subunit alpha	hypothetical protein	4.91712	2.76174	6.76453	12.5353	4.66449	0	2.61574	4.95056	10.6904	7.03742	3.25981	4.05747	9.26019	14.2667	23.4375	11.2673	9.37153	11.1489	7.91761	4.28604	3.80365	7.14798	17.0828
Locus_9283_Transcript_7/7			2.83537	3.25884	4.20954	0.862373	0.735166	0	0.502529	0.914658	1.90634	0	7.65339	0.380879	9.77676	30.7656	3.44386	10.9798	8.70607	7.60734	0.449382	0.420034	5.43131	9.79023	3.70178
Locus_9290_Transcript_1/1	Phosphoenolpyruvate carboxylase	transmembrane protein	0.87112	0.765224	1.56401	1.26197	0.643188	0	0.186049	0.0575039	0.56391	0.0555431	1.06752	0.775055	2.21008	3.07139	2.67405	0.900208	0.351544	0.118213	0.410239	0	0.0728703	0.124666	0.159048
Locus_9338_Transcript_2/6	LRR receptor-like serine/threonine-protein kinase SIK1	ERECTA-like 1	0	0	0	0	0	0	0.23362	0	0	0	0	0	5.56544	13.8205	6.06216	3.74634	2.25104	2.85695	3.35918	1.40361	1.3835	2.14168	3.40021

## Sheet: Cluster #9
Gene ID	Description (SWISS PROT)	Description (Araport11)	Pre_F1	Pre_F2	Pre_F3	Pre_F4	Hot_F1	Hot_F2	Hot_F3	Hot_F4	Post_F1	Post_F2	Post_F3	Post_F4	Pre_P1	Pre_P2	Pre_P3	Hot_P1	Hot_P2	Hot_P3	Hot_P4	Post_P1	Post_P2	Post_P3	Post_P4
Locus_391_Transcript_23/79	Agamous-like MADS-box protein MADS4	K-box region and MADS-box transcription factor family protein	1256.35	1227.01	1304.38	1315.98	1038.81	925.581	945.717	919.811	1106.29	1199.98	1145.45	1142.31	624.132	548.393	958.259	242.127	308.915	252.729	325.064	56.9649	58.7939	323.629	592.844
Locus_840_Transcript_152/162	Desumoylating isopeptidase 1	PPPDE putative thiol peptidase family protein	335.651	471.301	455.267	411.747	401.709	338.35	285.964	298.124	320.48	332.146	407.289	528.521	208.876	223.876	223.802	238.818	200.156	190.265	181.051	137.003	164.903	196.243	257.326
Locus_754_Transcript_7/16	Early light-induced protein 1, chloroplastic	Chlorophyll A-B binding family protein	2266.77	3117.16	2110.14	3904.02	327.154	333.676	147.076	164.561	920.112	552.813	2003.98	4909.42	411.319	1218.4	857.734	217.598	180.565	175.875	104.908	238.143	411.603	927.938	3602.62
Locus_3996_Transcript_12/14	Inorganic pyrophosphatase 2	Pyridoxal phosphate phosphatase-related protein	452.726	158.967	505.542	330.398	253.777	304.663	334.747	319.129	57.7532	751.469	215.892	380.675	129.365	50.4919	292.352	64.2779	68.2975	68.2322	74.8166	40.2378	59.9922	52.5883	119.867
Locus_4627_Transcript_5/7	Non-specific lipid-transfer protein	lipid transfer protein 3	194.511	230.765	252.45	404.482	216.943	295.95	282.078	260.88	177.926	280.952	260.244	485.423	119.793	66.7256	302.324	38.867	23.9201	49.0131	30.2872	25.006	17.9735	40.0319	29.8002
Locus_4418_Transcript_3/28	Probable jasmonic acid carboxyl methyltransferase 1	jasmonic acid carboxyl methyltransferase	322.875	346.744	230.338	298.117	163.798	255.139	241.973	260.614	180.005	185.427	342.026	277.6	122.099	108.976	133.728	86.275	57.2267	67.3701	54.103	31.5277	67.0537	107.208	98.6243
Locus_857_Transcript_2/3	GDT1-like protein 5	Uncharacterized protein family (UPF0016)	259.991	228.401	282.268	290.059	243.051	206.913	233.285	247.771	275.044	228.096	299.548	301.882	223.454	164.602	183.956	152.18	149.841	123.077	152.263	117.111	114.865	158.505	163.241
Locus_4006_Transcript_8/11	BAG family molecular chaperone regulator 4	BCL-2-associated athanogene 4	200.838	195.63	274.128	251.67	239.173	126.003	187.102	244.756	230.56	216.498	200.795	199.371	128.842	109.43	161.183	103.852	95.5165	98.3023	111.987	88.5105	96.5464	97.6731	140.049
Locus_887_Transcript_12/16	BTB/POZ domain-containing protein At2g30600	BTB/POZ domain-containing protein	403.889	289.39	374.872	367.493	237.107	124.843	173.183	226.07	138.919	196.097	487.093	199.157	247.523	201.292	298.709	74.6615	69.9864	62.0085	84.1755	45.7465	85.2886	243.94	221.751
Locus_4200_Transcript_4/4	Probable adenylate kinase 1, chloroplastic	adenosine kinase	133.974	133.823	149.364	115.271	129.777	123.92	142.095	133.172	237.621	145.771	132.307	152.439	68.4169	79.9341	116.892	66.3572	60.4804	72.433	64.7762	99.7251	85.1314	87.6204	142.682
Locus_2494_Transcript_8/13		cruciferin (DUF506)	152.948	133.335	150.774	199.236	65.1939	119.275	93.981	103.439	221.646	262.374	394.919	242.829	53.2422	55.6956	71.9103	31.5584	36.5259	26.9822	26.9494	41.2096	81.1619	104.009	84.54
Locus_11898_Transcript_2/9	Probable lysophospholipase BODYGUARD 1	alpha/beta-Hydrolases superfamily protein	169.004	205.395	185.753	241.604	72.3654	109.688	127.043	137.002	143.701	259.846	134.078	109.965	82.5324	70.8116	117.904	38.1944	50.2186	43.1764	37.2428	74.873	75.0691	63.6413	82.7036
Locus_2115_Transcript_3/15	Guanosine deaminase	Cytidine/deoxycytidylate deaminase family protein	227.114	250.268	242.035	238.264	93.8139	109.663	120.902	121.676	142.294	279.631	189.128	169.675	87.1172	113.604	164.22	34.7419	29.4387	38.0168	33.3961	62.0477	92.1681	70.1543	121.934
Locus_2005_Transcript_25/45	Nudix hydrolase 16, mitochondrial	nudix hydrolase homolog 16	201.456	221.643	227.659	230.332	102.821	107.85	102.059	95.1703	200.352	250.823	292.215	328.41	78.9138	68.0574	133.56	48.7658	44.162	40.0108	46.8007	33.757	57.1426	30.1189	61.6079
Locus_4180_Transcript_2/15	Homeobox protein knotted-1-like 3	homeobox knotted-like protein	298.799	274.265	369.641	187.131	190.38	96.2371	113.75	151.472	161.148	225.593	204.4	219.678	125.903	45.1523	132.018	43.306	34.8019	40.7405	53.6011	21.3705	44.7242	52.8415	100.132
Locus_1263_Transcript_17/48	50S ribosomal protein L9	Ribonuclease P protein subunit P38-like protein	229.979	159.47	223.394	148.441	112.923	85.7135	116.015	132.07	669.548	61.4055	91.9911	81.2297	178.522	170.721	206.343	56.8593	49.4831	48.7096	49.4705	86.7472	57.1712	58.8479	98.0944
Locus_7304_Transcript_1/7	WAT1-related protein At5g07050	nodulin MtN21 /EamA-like transporter family protein	169.013	192.779	182.323	261.254	126.624	85.1669	108.205	119.244	247.532	218.022	212.831	269.057	129.264	269.48	214.81	41.3495	45.2476	28.8695	47.7127	86.2839	33.9122	104.821	291.737
Locus_15459_Transcript_1/7	Magnesium transporter MRS2-F	magnesium transporter 4	141.07	160.418	149.69	186.828	98.3069	77.5136	86.4182	89.0079	132.45	140.474	141.904	134.191	81.7044	87.2177	95.6641	75.5877	54.4136	51.0739	61.4958	45.9867	47.7884	59.5802	61.3453
Locus_250_Transcript_17/20	Myb-related protein 305	myb domain protein 24	98.9569	102.421	160.295	129.441	79.1515	77.08	81.9233	82.6468	81.0471	176.115	114.652	92.4061	27.6706	26.7745	92.1496	10.1903	14.5443	14.3391	14.7817	9.37049	4.86431	15.1326	22.8912
Locus_3312_Transcript_11/11	Lipase	alpha/beta-Hydrolases superfamily protein	220.941	183.539	381.215	327.393	84.8465	74.7307	97.3431	109.354	430.407	292.879	414.795	298.239	154.736	102.575	248.296	63.4457	73.4739	48.7831	58.0877	62.6371	90.5428	111.434	107.712
Locus_3116_Transcript_18/19	Probable transcription factor KAN2	Homeodomain-like superfamily protein	159.927	122.906	144.852	84.5641	103.138	73.3395	84.2804	106.077	142.572	88.6807	141.728	91.0203	114.951	112.593	144.623	48.4579	67.3633	78.9192	68.1857	37.5809	40.5714	65.367	73.0018
Locus_2061_Transcript_6/6	Phytosulfokines	phytosulfokine 2 precursor	73.8411	30.6327	198.724	83.8748	30.5719	71.5063	60.4835	45.4632	169.68	110.775	164.459	172.314	52.9409	35.7365	122.143	37.6479	37.3262	44.0497	31.1073	51.4355	79.6631	37.9164	94.7307
Locus_2004_Transcript_13/16	Serine/threonine-protein kinase STY13	Protein kinase superfamily protein	63.7316	76.2202	95.1911	99.9127	60.3695	71.054	79.0871	75.1067	78.3249	81.3858	109.525	112.657	32.546	44.6632	58.522	51.4157	52.8606	49.5595	46.8847	34.1291	39.7989	33.4725	47.7083
Locus_708_Transcript_6/15	Ras-related protein RABA1f	RAB GTPase homolog A1F	80.9957	93.3436	94.0688	125.951	35.714	70.8014	63.2025	72.3244	92.689	151.249	135.962	105.679	46.1076	55.0191	73.5644	28.6102	36.9826	46.5466	36.0523	34.8467	55.5519	47.7894	71.7557
Locus_4500_Transcript_2/24	Probable ATP-dependent RNA helicase ddx5	P-loop containing nucleoside triphosphate hydrolases superfamily protein	81.4354	144.75	108.405	93.7158	82.7998	62.4324	81.2718	78.6828	105.593	134.691	72.9409	51.6492	51.1546	82.7104	83.0758	47.3008	38.3361	59.4375	58.7198	37.7847	41.0783	29.5005	42.4576
Locus_3942_Transcript_28/41	Probable choline kinase 2	Protein kinase superfamily protein	23.0942	21.5842	52.2695	91.9071	25.7323	61.8306	44.2053	37.6038	35.9977	61.4744	64.214	72.5053	8.49967	7.29787	13.9808	16.9836	9.39054	9.07719	8.45269	6.71598	13.0388	12.251	9.07988
Locus_463_Transcript_5/12	Boron transporter 4	HCO3- transporter family	112.823	130.292	77.2095	93.1168	32.3248	58.2402	64.7994	54.0369	72.2982	106.225	90.4947	65.2073	35.8119	28.966	42.2065	16.2387	13.9383	13.5554	15.8551	9.47769	15.8062	10.0981	17.6227
Locus_23305_Transcript_2/2	Adagio-like protein 1	Galactose oxidase/kelch repeat superfamily protein	70.4007	122.462	83.8036	53.9464	49.5254	57.0537	45.1319	45.3819	65.5143	104.733	69.9087	75.0369	37.9412	64.2341	53.9803	32.5708	32.7721	24.7913	25.5778	23.3636	35.3327	32.7513	42.4166
Locus_1602_Transcript_23/23	Beta-galactosidase 2	beta galactosidase 1	330.618	92.3625	171.594	37.0078	29.1222	52.1132	52.1997	58.6197	145.193	189.965	225.104	179.549	104.318	34.8269	84.5063	24.7089	26.0259	26.0661	31.3335	11.6488	32.7174	19.153	13.0392
Locus_2985_Transcript_11/12	Protein ACTIVITY OF BC1 COMPLEX KINASE 8, chloroplastic	ABC1 family protein	66.2807	60.9803	61.2241	74.9657	47.6277	47.2184	46.3115	48.4719	104.827	99.1469	83.7608	79.2034	53.3505	44.307	49.8084	39.0694	31.2859	27.2457	30.9731	29.5336	40.1796	41.8295	39.2012
Locus_7304_Transcript_2/7	WAT1-related protein At5g07050	nodulin MtN21 /EamA-like transporter family protein	88.7468	108.867	95.6324	109.92	63.9357	46.0244	51.0152	59.9037	127.688	103.866	106.887	124.363	59.8467	133.09	96.9131	18.3701	23.5299	13.9337	23.0702	38.9542	16.5221	50.4624	127.717
Locus_5524_Transcript_2/3	ABC transporter G family member 11	white-brown complex-like protein	129.353	83.7005	170.111	101.978	77.5727	45.9716	61.0677	64.4741	147.839	115.878	146.827	182.059	39.1093	13.2208	46.7443	14.1565	9.32954	7.89025	9.07441	12.0104	3.06999	13.2155	3.71024
Locus_3810_Transcript_2/13	Uncharacterized 16.5 kDa protein in psaC-atpA intergenic region	CDP-diacylglycerol-glycerol-3-phosphate 3-phosphatidyltransferase	65.6157	68.0935	76.0042	55.0899	45.5293	42.7135	44.749	49.262	85.4369	65.8912	76.1182	66.6136	38.2465	38.1521	45.4642	11.4314	21.1434	14.3838	13.4067	25.9013	14.5059	30.7689	37.2845
Locus_571_Transcript_340/372	Protein ENHANCED DISEASE RESISTANCE 2-like	Pleckstrin homology (PH) and lipid-binding START domains-containing protein	151.629	88.4757	129.176	180.919	71.422	40.9548	62.7472	80.4702	126.096	122.245	173.696	154.283	110.371	66.8981	92.2716	47.4155	51.5663	52.9571	52.5624	38.7979	61.6931	57.2988	49.5966
Locus_1493_Transcript_8/12	Thioredoxin-like protein CXXS1	C-terminal cysteine residue is changed to a serine 1	107.622	17.6734	58.2464	75.675	17.0564	40.1347	11.7003	20.457	17.8353	1.76318	235.594	19.8766	33.18	6.38116	31.4927	4.07488	4.25183	0	0.871936	3.35904	5.70114	148.619	10.0171
Locus_264_Transcript_17/22	ETO1-like protein 1	ETO1-like 1	80.4986	72.3138	105.846	99.1675	36.5475	34.5109	45.6762	48.7834	69.7192	100.699	112.918	103.424	39.5004	44.2695	63.6729	30.7211	32.5818	39.988	37.574	22.7107	28.4169	37.8487	44.2992
Locus_1546_Transcript_2/7	Putative [ribosomal protein S18]-alanine N-acetyltransferase	Acyl-CoA N-acyltransferases (NAT) superfamily protein	36.8744	45.0611	56.0012	74.546	37.4902	32.3107	39.245	40.167	19.8269	47.6739	46.2503	36.0599	15.0551	16.8928	29.6654	22.6138	16.5147	21.7212	21.6006	8.34696	17.7085	17.1599	18.2123
Locus_840_Transcript_135/162	Caffeoylshikimate esterase	alpha/beta-Hydrolases superfamily protein	11.7929	20.0465	17.3045	20.4847	14.9576	27.0992	15.3608	9.37205	24.0813	23.3537	19.7871	14.91	16.1425	22.472	21.966	3.44981	3.69024	5.52115	8.86159	8.15464	8.30328	14.8765	15.289
Locus_624_Transcript_10/11	Probable serine/threonine-protein kinase SIS8	Mitogen activated protein kinase kinase kinase-like protein	50.5583	55.9986	44.3923	102.278	21.3617	26.5714	23.9971	19.8371	24.753	71.2109	67.5767	44.6973	18.2261	21.0992	29.9339	8.29736	11.0587	15.4348	12.2312	10.0029	15.8484	9.00068	23.0152
Locus_8938_Transcript_2/6	Scarecrow-like protein 8	SCARECROW-like 8	23.0771	37.7017	38.6481	50.5956	30.1981	26.5216	28.7454	36.0321	41.595	68.5938	63.8609	64.2933	19.2795	32.3317	25.8782	12.8658	13.9006	13.7309	14.7731	24.861	26.5267	25.0228	46.6875
Locus_11251_Transcript_1/1	Glutaredoxin-C9	Thioredoxin superfamily protein	7.78293	12.194	78.0201	5.52753	17.2381	25.0855	16.0205	23.568	20.1526	38.0881	27.2961	25.1033	11.2055	8.408	54.8744	14.93	7.11858	5.13726	6.54419	2.12123	3.30712	6.45043	17.1146
Locus_15917_Transcript_1/2	Ammonium transporter 2 member 2	ammonium transporter 2	33.1181	44.5947	59.0306	68.4124	36.2928	24.2239	38.0115	31.4004	24.2793	47.0723	49.4399	40.9171	12.77	12.6508	35.7906	7.8214	5.16401	5.80112	5.59619	2.42191	5.8301	8.7882	12.6535
Locus_23377_Transcript_2/2	Calcium-dependent protein kinase 16	calcium-dependent protein kinase 16	39.6473	34.1487	37.9038	42.7389	21.9111	23.7569	22.2548	22.3882	35.3521	39.7031	58.9261	52.2926	32.4348	33.7314	33.1548	15.9209	15.3853	14.2751	15.2349	15.7916	23.1787	23.7335	22.2296
Locus_9593_Transcript_2/5	ATP synthase epsilon chain, chloroplastic	hypothetical protein	77.3724	56.3117	88.738	92.8152	35.1586	23.5297	26.1056	25.1243	60.4635	136.585	155.907	139.642	13.9671	25.7112	58.2711	5.04834	7.6736	8.60491	15.063	21.442	95.8469	9.58202	32.4143
Locus_10206_Transcript_3/4	Serine--glyoxylate aminotransferase	alanine:glyoxylate aminotransferase	46.4598	51.2191	61.9303	37.9689	36.3763	23.4907	20.9433	21.1114	32.6617	53.0401	43.5925	33.4612	20.7905	32.4124	41.6995	13.7712	12.5317	8.951	11.5976	18.9669	19.7458	22.5972	15.9948
Locus_5796_Transcript_1/1	Late embryogenesis abundant protein Lea5	drought-induced 21	54.9116	128.803	333.483	169.419	9.57587	22.5739	13.5605	9.52625	121.132	173.722	278.892	215.259	34.4017	68.1625	208.439	4.83939	5.70179	8.42874	6.36379	30.0552	37.7105	31.1138	86.0134
Locus_4361_Transcript_17/24	Protein MEI2-like 4	MEI2-like protein 1	38.2411	29.8665	39.1424	39.144	33.6692	22.434	36.6558	36.9989	43.2072	39.9361	59.0475	49.8282	54.8525	49.5634	54.2086	25.3477	18.0421	21.4102	23.9761	16.8954	23.9824	19.5674	29.4681
Locus_5144_Transcript_2/3	Triacylglycerol lipase SDP1	Patatin-like phospholipase family protein	74.2655	62.2717	68.4866	70.6347	18.7186	22.2176	15.9239	19.4237	44.1374	55.6839	68.9341	38.4546	41.5183	45.0986	52.2202	18.3337	16.6211	12.8833	14.1273	17.2349	25.5599	26.6043	24.9917
Locus_523_Transcript_8/23	Alkaline/neutral invertase CINV2	cytosolic invertase 2	23.7548	20.8458	23.6887	32.2598	12.5162	19.044	18.3121	18.7154	20.6266	29.0339	32.634	31.5982	10.6265	8.14756	14.9731	6.43287	8.63706	10.1668	8.25783	10.3576	12.4369	6.46738	7.8655
Locus_2403_Transcript_1/4	Probable xyloglucan 6-xylosyltransferase 3	Galactosyl transferase GMA12/MNN10 family protein	16.0959	16.9052	18.8582	22.6554	22.6177	18.7634	15.0579	20.0301	27.0698	26.6607	25.0567	24.1561	12.4466	16.3867	19.0173	15.8595	12.914	13.8063	12.2135	12.5762	9.40145	12.2668	10.3876
Locus_4338_Transcript_3/6	Phosphatidate phosphatase PAH1	Lipin family protein	23.808	17.0411	18.4474	24.8033	12.1116	17.8409	16.8583	18.8299	26.9169	38.7907	41.4585	35.6781	14.0877	11.5805	16.6971	6.99734	6.99157	7.68661	8.44012	6.31245	11.4982	11.9192	13.3544
Locus_9915_Transcript_1/3	U-box domain-containing protein 16	ARM repeat superfamily protein	14.4567	10.4925	15.5574	14.8592	11.8052	16.73	14.0075	17.0045	10.0637	23.7034	25.7239	18.7144	10.1916	9.90587	22.2084	5.54654	6.18995	9.17217	6.36978	3.86988	16.4939	9.58054	36.7954
Locus_689_Transcript_2/3	Ammonium transporter 2	ammonium transporter 2	29.5111	33.4192	51.8226	70.8132	30.5307	15.2675	30.3683	28.8523	18.2987	40.9943	36.7837	36.0007	11.1549	11.4863	33.8111	8.13248	4.26704	5.25145	5.11435	2.28649	5.34622	6.42834	12.0402
Locus_4847_Transcript_7/13	WAT1-related protein At5g64700	nodulin MtN21 /EamA-like transporter family protein	4.51664	10.4999	8.15634	5.45372	0.885892	14.6733	4.17784	2.13456	6.58595	7.56274	9.12982	12.2473	3.15044	1.96528	6.39465	0	0.515983	1.44136	2.11207	0	0	0.400379	1.08558
Locus_11422_Transcript_1/3	Probable sulfate transporter 3.5	sulfate transporter 3%3B5	15.5057	9.30258	11.9803	11.4072	3.97578	14.4124	12.1663	11.8619	3.1118	10.0767	12.6331	21.8742	4.2553	0.621521	2.97036	1.52215	1.23741	0.227346	0.0730888	2.73054	3.44703	2.11238	0.552736
Locus_675_Transcript_3/7	Aluminum-activated malate transporter 9	aluminum-activated malate transporter 9	28.5528	25.4864	27.5899	25.7968	10.0162	14.221	18.3334	17.8204	23.2089	28.8862	30.5383	21.6583	29.0285	24.0364	24.9333	16.1263	13.9788	15.5911	15.7016	12.4145	13.0161	12.9147	11.8127
Locus_1256_Transcript_20/22	Probable potassium transporter 9	potassium transporter 2	15.9315	25.1066	24.0574	17.436	19.0399	13.5857	16.7365	17.2062	13.4511	25.2777	16.5921	16.3277	9.31705	10.7873	17.2822	3.96724	3.8794	2.90288	3.35018	4.57543	2.24091	3.94426	3.97011
Locus_537_Transcript_28/72	Tuberculostearic acid methyltransferase UfaA1	Cyclopropane-fatty-acyl-phospholipid synthase	135.577	94.0798	75.4348	74.888	17.4998	13.5667	25.6143	28.7893	83.8915	34.6607	76.8761	98.9349	62.5264	76.5568	54.7062	38.5022	30.7509	36.9496	31.906	23.5626	27.1382	33.8616	29.213
Locus_1666_Transcript_1/4	Uncharacterized membrane protein YuiD	Acid phosphatase/vanadium-dependent haloperoxidase-related protein	12.7834	5.69706	13.9421	12.8252	1.66193	12.2265	9.191	8.96058	10.0166	11.6354	19.3079	15.4505	13.4515	6.20091	16.5677	7.67387	5.95727	10.2016	11.0736	5.40933	9.14071	4.63314	6.0639
Locus_571_Transcript_353/372	Protein ENHANCED DISEASE RESISTANCE 2-like	Pleckstrin homology (PH) and lipid-binding START domains-containing protein	38.4698	25.2335	28.4405	40.7877	17.5431	11.8978	14.7411	19.6578	31.5666	30.7288	48.3511	43.653	32.9196	12.9498	24.8972	12.4898	13.3284	11.2644	11.3197	11.3345	17.7291	13.8119	11.3367
Locus_17878_Transcript_3/8	Zinc finger protein ZAT5	C2H2-type zinc finger family protein	8.33824	15.8917	20.147	20.7237	15.9804	11.8942	13.6376	17.0621	17.4189	29.4804	22.6513	24.3401	1.3067	5.49808	12.1488	2.38529	12.1028	4.41764	4.58004	3.87674	9.83783	5.1171	7.87016
Locus_16382_Transcript_4/4	Probable folate-biopterin transporter 4	Major facilitator superfamily protein	14.0628	21.7811	14.0238	24.2168	8.15764	11.881	11.7414	14.1464	27.4357	21.1852	23.5559	18.4047	13.2572	15.3813	10.6716	6.61023	9.77707	9.13312	8.98822	6.82071	7.58632	6.97869	10.5821
Locus_1237_Transcript_1/3	5-amino-6-(5-phospho-D-ribitylamino)uracil phosphatase, chloroplastic	Haloacid dehalogenase-like hydrolase (HAD) superfamily protein	24.372	26.6919	21.956	21.1639	19.6872	11.682	14.1987	15.8465	39.414	31.4163	29.6477	25.9262	18.6878	21.9248	18.6521	12.5434	8.69991	9.65283	10.7553	12.1526	12.6811	16.9918	17.8252
Locus_5451_Transcript_1/5	Leucine carboxyl methyltransferase 1 homolog	Leucine carboxyl methyltransferase	22.6344	23.1106	21.8448	19.9607	10.358	11.5461	13.3581	11.6999	22.1329	19.1118	14.4827	19.6526	14.5169	14.264	16.4854	9.46183	7.88569	9.36607	8.20478	7.54311	8.62659	8.78775	10.3284
Locus_7094_Transcript_1/6	Transcription factor RAX3	myb domain protein 84	29.5373	23.1114	27.8072	27.4638	12.1123	11.3485	16.5158	19.2534	23.2271	17.5178	26.5567	29.0235	12.5627	8.27887	8.69492	11.3237	5.72218	6.77513	7.33677	7.63611	12.2233	18.6166	10.4432
Locus_4248_Transcript_1/1	Alcohol-forming fatty acyl-CoA reductase	fatty acid reductase 4	7.73841	12.634	12.0759	24.9094	2.42885	11.2558	12.3931	10.591	18.4022	46.6953	24.3695	39.6116	4.99899	3.95539	8.03031	1.42154	2.14966	2.36861	4.27244	0	0.379988	2.06258	11.8878
Locus_9933_Transcript_2/10	Homeobox-leucine zipper protein ROC2	protodermal factor 2	12.9609	10.7746	14.8468	15.054	7.03676	10.4365	11.8099	11.1982	9.85243	12.6094	19.8085	17.3872	3.78832	2.48677	6.46083	1.01604	2.00045	2.53182	2.8731	0	0.474385	0.267528	2.56612
Locus_21123_Transcript_3/3	Probable receptor-like serine/threonine-protein kinase At5g57670	Protein kinase superfamily protein	33.4832	18.0281	32.6186	43.2316	14.9374	9.94447	9.90919	12.9089	12.3706	23.3869	41.804	37.2326	7.07778	4.55295	9.44891	2.33796	3.97144	3.31953	6.60986	0.330401	2.39047	3.72545	6.15347
Locus_2771_Transcript_1/4	Non-specific lipid transfer protein GPI-anchored 1	glycosylphosphatidylinositol-anchored lipid protein transfer 1	10.8265	9.78351	17.2327	19.1758	8.678	9.92543	11.6829	13.4362	29.2662	23.898	30.8833	21.9048	2.75991	1.1683	5.44372	3.00111	2.21586	1.95065	3.28111	0	0	2.18494	3.0516
Locus_802_Transcript_15/15	Neutral/alkaline invertase 1, mitochondrial	Plant neutral invertase family protein	23.4993	25.7054	35.085	25.1742	19.6711	9.65075	18.9629	17.8313	37.5935	36.7859	42.9288	45.6464	19.1583	23.8069	24.3116	19.1092	13.0215	15.1935	17.3041	17.4447	18.8458	15.932	26.5616
Locus_10291_Transcript_1/1	GDSL esterase/lipase LTL1	Li-tolerant lipase 1	7.61467	7.97618	12.4257	11.8214	12.1194	8.43667	9.73212	8.58417	28.7866	4.53193	5.7785	22.1189	2.11575	0.362539	10.058	0	0.791688	0.350074	0.439735	0	0	0.237166	2.5165
Locus_537_Transcript_45/72	Tuberculostearic acid methyltransferase UfaA1	Cyclopropane-fatty-acyl-phospholipid synthase	170.141	114.227	82.0894	95.8918	9.1623	8.37942	16.0384	20.9455	88.2392	32.2235	85.7007	118.72	58.9713	57.2019	46.1652	23.9938	20.4534	16.5399	19.8937	14.0954	17.9412	25.1241	27.6533
Locus_1170_Transcript_17/20	Sulfate transporter 3.1	sulfate transporter 3%3B1	3.31243	7.10452	14.4316	9.64965	9.79822	8.37813	6.19147	5.69921	5.68779	6.18715	8.9331	23.2021	1.0304	0.256145	6.31686	2.00099	2.82384	3.35088	1.75396	12.9926	3.77805	13.7979	14.9138
Locus_19264_Transcript_1/4		hypothetical protein	36.5015	59.124	68.0102	154.318	9.04544	7.76263	10.4962	11.5407	14.9653	16.0022	46.077	98.4932	33.8117	38.9175	23.1351	45.3438	6.44888	4.1224	15.147	0.776728	1.25364	1.96464	9.4261
Locus_13199_Transcript_4/4	Probable phospholipase A2 homolog 1	Phospholipase A2 family protein	11.2525	12.682	16.6122	18.3392	7.90494	7.75734	10.0661	8.92468	13.6751	18.8066	17.2018	18.8562	6.04722	6.7734	13.7777	7.18684	5.20681	6.58975	4.60824	4.50897	10.2877	3.29872	7.14978
Locus_7574_Transcript_1/5	Pyridoxal 5'-phosphate synthase PDX1-like 4	putative PDX1-like protein 4	10.3575	15.5337	21.3341	31.4791	7.08721	7.49692	7.49777	6.37199	16.0849	18.1685	26.4642	16.0123	7.3735	9.14988	12.2982	12.044	7.15167	6.29573	8.5309	6.30144	10.2619	8.66358	11.0174
Locus_1968_Transcript_5/5	Vacuole membrane protein KMS1	SNARE associated Golgi protein family	12.6372	16.1253	17.8301	16.0932	8.43953	7.40911	8.84245	10.4184	15.2499	15.694	16.9283	17.0305	10.3067	11.5339	15.4441	7.18445	6.04363	6.1645	5.63869	6.38067	6.62073	8.23651	9.87042
Locus_11147_Transcript_2/6	Signal peptidase complex subunit 3B	Signal peptidase subunit	13.6492	3.70148	18.5798	9.24129	6.78036	7.143	8.23884	9.80268	15.0885	14.6745	14.0846	15.9269	7.5376	4.64766	13.7282	5.3912	4.82969	6.48192	5.7297	5.45259	5.32945	6.16091	8.53882
Locus_10026_Transcript_3/4	Oxysterol-binding protein-related protein 4B	OSBP(oxysterol binding protein)-related protein 4B	18.6974	18.8061	10.5169	24.6394	7.37563	7.13348	7.74288	12.554	21.2896	5.11828	13.3398	13.7497	9.18175	2.34464	5.0002	0.556361	0	0.139253	0.0698438	0	0	0.187266	0
Locus_823_Transcript_8/51	Wax ester synthase/diacylglycerol acyltransferase 11	O-acyltransferase (WSD1-like) family protein	7.36971	22.6834	47.7046	11.606	2.61111	6.8194	8.02441	11.0957	30.6719	30.7045	47.7405	39.989	1.2868	2.5376	19.0139	0.962185	0.70697	0.825629	1.22964	0.319224	1.75862	3.91979	22.3603
Locus_20490_Transcript_3/3	Ninja-family protein AFP3	ABI five binding protein 3	5.75915	5.45805	7.3151	7.0761	6.56161	6.65298	3.88805	4.4601	8.30775	7.91954	13.8437	11.265	5.94197	6.13819	10.3143	5.36637	5.8973	4.24609	3.49243	2.25146	2.08995	5.23479	4.07268
Locus_537_Transcript_53/72	Tuberculostearic acid methyltransferase UfaA1	Cyclopropane-fatty-acyl-phospholipid synthase	182.069	146.395	117.964	107.619	11.0284	6.6244	16.7084	19.7827	123.354	44.2364	105.589	176.657	58.6311	59.1782	45.9197	28.0827	18.1554	12.1924	12.8395	15.5611	16.6845	22.8777	34.023
Locus_8416_Transcript_8/8	E3 ubiquitin-protein ligase AIP2	RING/U-box superfamily protein	9.33961	9.74564	10.9121	10.9982	7.01448	6.34912	7.06008	7.00375	10.7387	8.07841	8.08673	7.80394	6.02144	7.27135	7.56531	4.44426	4.63052	4.73866	3.85554	2.13431	2.72757	3.34542	4.85543
Locus_2491_Transcript_2/4	Beta-glucuronosyltransferase GlcAT14A	Core-2/I-branching beta-1%2C6-N-acetylglucosaminyltransferase family protein	7.45283	5.19953	5.81569	4.61828	4.03402	6.08234	4.31657	7.31146	6.7339	9.58615	7.22031	9.49389	4.73943	6.77335	4.59698	2.69496	2.748	3.09035	2.95957	2.45041	4.23197	3.16807	3.58907
Locus_11414_Transcript_1/2	50S ribosomal protein L10	DEAD-box ATP-dependent RNA helicase	8.98415	9.68876	9.23477	7.76909	14.0565	6.02179	6.96057	9.94919	11.1966	14.9299	9.71991	15.7521	6.27934	8.5158	7.32333	5.63067	3.9504	4.49166	2.96277	3.20685	7.14795	4.57433	6.42029
Locus_2167_Transcript_1/2	Probable carboxylesterase 6	alpha/beta-Hydrolases superfamily protein	23.1527	13.3727	16.4286	11.5508	4.01267	6.00759	8.22225	9.08897	16.2226	7.64105	5.23101	19.6795	6.42972	7.2404	13.5019	0	0	0.1421	0.810609	2.50236	2.89065	1.02293	1.90999
Locus_10008_Transcript_6/8	Scarecrow-like protein 3	scarecrow-like 3	4.05191	6.51341	7.10461	7.84801	5.14545	5.91549	4.94736	3.12296	4.72128	2.92609	10.876	3.57121	2.90583	2.98839	3.66563	2.27394	2.45255	1.4617	1.45931	2.79828	4.57817	9.23177	2.17582
Locus_2873_Transcript_6/10	Cellulose synthase-like protein E6	cellulose synthase like E1	48.3119	39.9002	58.1383	43.6216	12.426	5.73931	10.8063	13.5914	11.4177	20.6693	59.7306	37.7443	15.4873	6.35595	29.5599	6.4591	3.30997	2.64331	3.70628	4.33561	2.45733	13.0367	12.6879
Locus_884_Transcript_52/65	Transposon Ty3-I Gag-Pol polyprotein	hypothetical protein	16.7591	18.9989	12.6063	33.2023	15.0081	5.55191	10.7914	16.9022	19.941	14.1715	17.5722	12.2444	9.31477	9.24922	10.9638	1.43889	0.674233	2.07837	2.01775	0	2.10712	0.985396	3.37235
Locus_20988_Transcript_2/7	Protein DETOXIFICATION 19	MATE efflux family protein	3.7317	9.29948	6.89867	16.2195	5.93583	5.30149	4.49859	3.89283	17.6677	10.3765	16.297	25.248	0.707607	0.753979	2.72905	1.36269	1.15721	1.84259	1.03641	0	0.200387	0.484813	0.499247
Locus_3207_Transcript_1/3	Protein ABC transporter 1, mitochondrial	ABC transporter 1	5.71705	6.8375	6.04927	7.46761	2.82688	4.69957	4.09645	3.9778	8.75276	6.6123	7.61908	7.76152	3.71517	4.37677	4.46787	2.65041	2.06203	2.5736	1.94479	3.28836	3.84827	3.50825	3.18982
Locus_3045_Transcript_6/17	Phosphatidylinositol:ceramide inositolphosphotransferase	Inositol phosphorylceramide synthase 1	9.38936	11.2876	11.4018	14.3078	6.01633	4.47394	6.3313	8.4588	14.4511	12.8794	17.2892	15.0927	6.56732	8.48587	8.394	4.12766	5.92324	5.4506	4.94294	5.04181	9.39455	6.29879	10.1309
Locus_2668_Transcript_4/5	Ribose-phosphate pyrophosphokinase 3, mitochondrial	phosphoribosyl pyrophosphate (PRPP) synthase 3	11.6704	8.74072	9.00675	7.50808	5.17349	4.42515	1.86358	3.47158	12.4687	14.9353	11.551	9.8677	8.77617	4.85033	6.15254	1.08	3.76061	2.75166	2.44223	4.91692	4.36229	2.41901	3.75969
Locus_134_Transcript_219/223	ATP synthase subunit alpha, mitochondrial	ATP synthase subunit 1	0.743259	1.32466	3.96182	12.4951	2.00068	4.34589	1.47808	1.60007	1.73731	7.40841	6.07809	5.10389	0.967593	1.3641	4.47971	0.992757	0.57058	0.993408	0.672572	3.19381	1.37885	1.71554	1.86875
Locus_9456_Transcript_1/3	VIN3-like protein 1	Fibronectin type III domain-containing protein	3.24039	4.83277	3.99313	6.88204	2.68494	4.09356	4.56476	4.60119	5.36101	6.04283	5.49344	7.23165	2.69148	4.07254	3.4602	1.88512	1.40212	1.5691	2.28745	0.499212	1.62304	2.26528	3.37835
Locus_9857_Transcript_1/1	Two-pore potassium channel 5	Ca2+ activated outward rectifying K+ channel 5	1.07323	2.4143	4.2266	7.89129	3.39429	3.72153	1.62543	1.50042	5.00675	7.11146	6.27773	8.24236	0.417527	1.28066	4.16901	3.08646	1.51809	0.6773	0.762208	1.07583	2.29754	0.125709	1.878
Locus_16603_Transcript_2/3	NDR1/HIN1-like protein 6	Late embryogenesis abundant (LEA) hydroxyproline-rich glycoprotein family	9.32028	11.7533	6.92065	5.62162	3.25788	3.12924	3.74829	3.42437	9.71577	4.36152	7.46635	12.9098	5.29038	2.44861	1.89225	2.6531	0.951078	1.45067	2.69532	2.86142	1.83266	2.73544	1.8414
Locus_6418_Transcript_6/7	Probable protein phosphatase 2C 33	Protein phosphatase 2C family protein	7.3737	6.21153	8.63551	5.98464	4.32707	3.08411	4.6571	3.88825	6.6743	6.95375	9.65841	5.55527	6.81754	4.16656	6.58643	2.46873	3.34411	1.73953	2.43621	2.14456	2.45283	4.08868	4.0607
Locus_21382_Transcript_1/1	Uncharacterized oxidoreductase At1g06690, chloroplastic	NAD(P)-linked oxidoreductase superfamily protein	14.3385	7.71474	12.7543	8.63396	3.16081	2.91736	4.51228	4.6259	11.2444	18.2234	14.7303	16.6164	8.83426	7.69792	10.7063	1.6333	2.03265	1.81846	1.81572	5.02764	9.89977	6.27679	13.4809
Locus_19988_Transcript_2/4	Protein OCTOPUS	hypothetical protein	2.66461	13.2564	13.7883	20.5368	1.00808	2.8397	6.88828	7.50518	29.9273	14.5527	33.4564	28.8487	0.377876	1.96865	8.93167	1.15158	1.65162	2.58225	2.25795	1.07662	0.515233	1.94072	2.70017
Locus_16978_Transcript_3/6	Probable linoleate 9S-lipoxygenase 5	lipoxygenase 1	14.7948	14.7975	14.2963	11.101	4.03972	2.83922	3.01769	4.372	22.965	9.97044	10.0355	15.5406	12.0306	7.09095	8.29278	3.08409	1.40392	0.953344	1.41653	8.16186	8.8277	6.88076	7.17403
Locus_24098_Transcript_1/1	Solute carrier organic anion transporter family member 4C1	hypothetical protein	5.93664	5.46178	6.96597	11.9088	2.36136	2.67647	4.2715	6.49361	8.66576	5.64593	5.20232	7.07486	3.83616	2.74637	8.59495	1.69892	0	4.03361	1.76517	0.392082	0.206205	0.266992	3.03959
Locus_10390_Transcript_3/4	E3 ubiquitin-protein ligase BOI	SBP (S-ribonuclease binding protein) family protein	6.24168	3.02412	4.663	6.18088	2.82007	2.65034	3.55703	5.92862	4.41884	6.62174	11.7333	10.5676	2.75284	0.203504	0.670235	0	0	0	0.00786555	0.177926	1.12449	0.333909	0.907224
Locus_4321_Transcript_6/9	NEDD8 ultimate buster 1	ubiquitin-associated (UBA)/TS-N domain-containing protein	3.0786	2.63564	3.59324	3.73919	3.13819	2.64539	3.65374	3.24275	6.86394	2.31565	3.29313	4.10637	2.7342	1.83637	3.5178	0.716493	1.56732	1.7738	0.864366	1.33885	1.43543	1.70871	3.52464
Locus_2115_Transcript_6/15	Guanosine deaminase	Cytidine/deoxycytidylate deaminase family protein	9.06662	7.44338	7.87062	5.83572	3.34987	2.51631	1.5435	3.04319	4.03226	5.24434	5.51739	7.94797	1.94931	2.02451	1.08672	0	0	0	0	0.532894	0.59077	1.5206	1.86202
Locus_52_Transcript_8/15	Omega-3 fatty acid desaturase, chloroplastic	fatty acid desaturase 7	3.22284	7.36962	4.78218	8.15226	1.72725	2.49925	2.5882	4.02016	4.70138	3.67228	4.02071	5.79702	0	2.75885	10.0791	0.808539	0.693041	0.517418	0	0.211687	2.52834	0.721442	0
Locus_1685_Transcript_78/158	Putative clathrin assembly protein At5g57200	ENTH/ANTH/VHS superfamily protein	3.45265	2.71425	2.09405	2.88676	1.66485	2.46213	2.01686	2.3362	2.51368	4.08611	5.51532	6.23703	2.49147	1.83349	1.69158	0.953328	0.462659	0.943411	0.577562	0	1.65981	0.461799	0.666856
Locus_3286_Transcript_3/5	Amino acid transporter AVT1A	Transmembrane amino acid transporter family protein	12.865	12.2495	9.1287	9.0965	2.02709	2.19593	2.97664	2.45702	13.4412	22.5567	9.55836	7.70597	7.47366	10.012	9.36915	0.122774	0.715719	1.68719	1.33608	2.30129	4.59888	2.41972	2.86501
Locus_12944_Transcript_1/3	Protein CHUP1, chloroplastic	actin binding protein family	3.27432	2.24736	0.949199	4.02161	1.25665	1.91165	1.5144	1.69841	2.12065	2.24084	4.23848	8.21884	0.242347	0	0	0	0	0	0	0	0.525583	0.0194786	1.23686
Locus_12392_Transcript_1/1	BURP domain-containing protein 3	BURP domain-containing protein	3.79764	8.67852	18.386	24.9379	5.86935	1.63672	3.80148	10.0998	14.7957	5.32008	25.2268	8.77165	1.0327	0	2.83518	0	0	0	0.20605	0	2.66824	2.1457	1.94327
Locus_6786_Transcript_15/19	Copper-transporting ATPase HMA5	heavy metal atpase 5	6.63178	5.7987	25.7997	21.0652	1.95831	1.61372	3.17618	4.65706	14.5292	17.3164	26.0468	9.24607	2.23384	2.30337	6.79714	2.38027	1.52368	1.69911	2.12035	2.17909	0	0.515604	0.854801
Locus_20596_Transcript_3/3	Phosphoglycerate mutase-like protein AT74	Phosphoglycerate mutase family protein	3.01332	2.51791	3.92671	4.55757	2.3513	1.46183	2.51978	2.70535	3.32277	5.69274	6.99999	5.41613	0.7378	2.76058	1.88676	0.730419	2.24478	2.04473	2.01105	0.342495	1.94964	1.19008	2.38554
Locus_21506_Transcript_1/1		spindle assembly checkpoint component	7.61202	8.0715	7.78966	6.27348	0.61325	1.43033	0	0	11.4854	9.73388	22.8058	0.974244	1.98359	2.65949	1.25171	0	0	0	0.260241	0	0	0.8955	4.1278
Locus_10624_Transcript_1/1	UPF0114 protein in repA1-repA2 intergenic region	Uncharacterized protein family (UPF0114)	4.72257	4.00069	6.73239	4.29563	2.39988	1.17673	3.03558	2.68596	4.37932	6.54692	3.68743	10.7518	1.03718	2.87246	5.05374	0.566082	0.218978	0	0	1.38661	3.61839	1.14047	4.19415
Locus_19275_Transcript_1/1	Uncharacterized protein At1g76070	hypothetical protein	15.1241	1.24365	2.05279	0	0	0.679505	1.19192	1.33092	2.15768	3.87926	3.95649	3.32035	2.98503	0	0	0	0	0	0	0	0	0	0
Locus_20775_Transcript_2/2	Thioredoxin F2, chloroplastic	thioredoxin F2	0.497923	0	15.2626	1.58785	6.39971	0	0	5.69486	1.74157	7.40587	4.77135	2.98942	1.37508	3.42276	1.27505	0.841053	7.57138	0.804943	3.66375	0.159356	0	0	0.6597

[truncated: 16 more sheets: Cluster #10, Cluster #11, Cluster #12, Cluster #13, Cluster #14, Cluster #15, Cluster #16, Cluster #17, Cluster #18, Cluster #19, Cluster #20, Cluster #21, Cluster #22, Cluster #23, Cluster #24, Cluster #25]
