# Supplementary material for: Gene expression and metabolite levels converge in the thermogenic spadix of skunk cabbage
Source: Plant Physiol. 2024 Feb 6;195(2):1561–85. doi: 10.1093/plphys/kiae059 (PMC11142342; doi:10.1093/plphys/kiae059)
Supplement: kiae059_Supplementary_Data [file kiae059_supplementary_data.zip › ds6.xlsx]

## Sheet: Caption
Supplemental Data S6. Detailed information as to principal component analysis (PCA) loading values of differentially expressed genes (DEGs) categorized by various groups for florets and pith tissues in S. renifolius. This data set provides detailed information about gene IDs and indices for PC1 and PC2 loadings for DEGs (Supplemental Fig. S6 and Supplementary Data S5). Grouping was based on k-mea…

## Sheet: Group F1
Gene.ID	PC1	PC1 Gene Index	PC2	PC2 Gene Index	Description (SWISS PROT)	Description (Araport11)
Locus_1757_Transcript_18/60	-0.321284	2490	0.920333	1	RNA demethylase ALKBH10B	oxidoreductase%2C 2OG-Fe(II) oxygenase family protein
Locus_12327_Transcript_3/5	-0.225699	2382	0.919815	2	Putative S-adenosyl-L-methionine-dependent methyltransferase SCO7813	Leucine carboxyl methyltransferase
Locus_4600_Transcript_4/20	-0.289172	2445	0.898953	5	Polyadenylate-binding protein-interacting protein 9	CTC-interacting domain 9
Locus_1043_Transcript_3/10	-0.324077	2494	0.895853	6	Protein IQ-DOMAIN 11	IQ-domain 11
Locus_467_Transcript_4/27	-0.33257	2506	0.891172	7	Probable galactinol--sucrose galactosyltransferase 6	Raffinose synthase family protein
Locus_1055_Transcript_11/20	-0.143405	2335	0.862294	10	Transcription factor GHD7	CCT motif family protein
Locus_4079_Transcript_2/6	-0.328904	2502	0.862256	11	BEL1-like homeodomain protein 6	BEL1-like homeodomain 6
Locus_5887_Transcript_1/6	-0.149741	2337	0.860095	12	Cytokinin riboside 5'-monophosphate phosphoribohydrolase LOG1	Putative lysine decarboxylase family protein
Locus_3688_Transcript_16/18	-0.26102	2408	0.857865	14	Heavy metal-associated isoprenylated plant protein 9	Heavy metal transport/detoxification superfamily protein
Locus_840_Transcript_108/162	-0.26547	2412	0.856787	16	Endoribonuclease Dicer homolog 3b	dicer-like 3
Locus_1044_Transcript_14/69	0.00983826	2274	0.844987	17	Protein RGF1 INDUCIBLE TRANSCRIPTION FACTOR 1	PLATZ transcription factor family protein
Locus_360_Transcript_58/67	-0.432148	2714	0.83572	20	ATP-dependent 6-phosphofructokinase 3	phosphofructokinase 3
Locus_954_Transcript_7/12	-0.342239	2527	0.830974	22	Probable fructokinase-3	pfkB-like carbohydrate kinase family protein
Locus_21648_Transcript_1/5	-0.369185	2572	0.830631	23	Heavy metal-associated isoprenylated plant protein 39	Copper transport protein family
Locus_730_Transcript_1/1	-0.278225	2432	0.830005	24	Thiamine thiazole synthase 2, chloroplastic	thiazole biosynthetic enzyme%2C chloroplast (ARA6) (THI1) (THI4)
Locus_10724_Transcript_3/3	-0.325805	2497	0.828746	25	Cytochrome P450 703A2	cytochrome P450%2C family 703%2C subfamily A%2C polypeptide 2
Locus_2695_Transcript_22/33	-0.419846	2676	0.827011	26	Adenine phosphoribosyltransferase 2	adenine phosphoribosyl transferase 2
Locus_1352_Transcript_4/13	-0.153171	2340	0.813072	31	Probable inactive receptor kinase At4g23740	Leucine-rich repeat protein kinase family protein
Locus_1874_Transcript_34/36	-0.189209	2354	0.811457	32	Protein NSP-INTERACTING KINASE 3	NSP-interacting kinase 3
Locus_23189_Transcript_1/4	-0.12088	2327	0.811295	33	E3 ubiquitin-protein ligase ORTHRUS 2	Zinc finger (C3HC4-type RING finger) family protein
Locus_15396_Transcript_2/5	-0.156938	2343	0.80696	35	Pyridoxal 5'-phosphate synthase subunit PdxT	centrosomal protein
Locus_17098_Transcript_4/4	-0.340754	2523	0.804561	36	Peroxidase 40	peroxidase superfamily protein
Locus_4167_Transcript_3/10	-0.251963	2398	0.801442	37	F-box/kelch-repeat protein At3g61590	Galactose oxidase/kelch repeat superfamily protein
Locus_110_Transcript_12/119	-0.372581	2584	0.801227	38	Phosphoenolpyruvate carboxylase, housekeeping isozyme	phosphoenolpyruvate carboxylase 3
Locus_1416_Transcript_12/34	-0.479013	2856	0.797614	39	Mitochondrial uncoupling protein 4	dicarboxylate carrier 2
Locus_24_Transcript_1173/1190	-0.509438	2944	0.794413	41	Putative aconitate hydratase, cytoplasmic	aconitase 3
Locus_24_Transcript_1179/1190	-0.519484	2965	0.792431	42	Aconitate hydratase 3, mitochondrial	aconitase 3
Locus_23858_Transcript_1/1	-0.278027	2429	0.789276	43	Meiotic recombination protein DMC1 homolog	DNA repair (Rad51) family protein
Locus_24_Transcript_1188/1190	-0.527125	2980	0.786833	44	Aconitate hydratase 3, mitochondrial	aconitase 3
Locus_110_Transcript_20/119	-0.474674	2843	0.786088	45	Phosphoenolpyruvate carboxylase, housekeeping isozyme	phosphoenolpyruvate carboxylase 3
Locus_15440_Transcript_1/2	-0.386064	2605	0.785147	47	Putative GATA transcription factor 22	cytokinin-responsive gata factor 1
Locus_3529_Transcript_7/12	-0.355621	2554	0.783232	48	Probable phytol kinase 2, chloroplastic	Phosphatidate cytidylyltransferase family protein
Locus_21234_Transcript_2/2	-0.267511	2417	0.77727	49	Putative invertase inhibitor	Plant invertase/pectin methylesterase inhibitor superfamily protein
Locus_17240_Transcript_1/1	-0.406504	2648	0.774716	50	bZIP transcription factor TGA10	bZIP transcription factor family protein
Locus_467_Transcript_16/27	-0.246273	2395	0.770342	51	Probable galactinol--sucrose galactosyltransferase 6	Raffinose synthase family protein
Locus_65_Transcript_63/270	-0.381959	2598	0.768949	52	Protein PHOSPHATE STARVATION RESPONSE 3	myb-like HTH transcriptional regulator family protein
Locus_10747_Transcript_1/1	-0.281612	2436	0.766113	53	Transcription factor EAT1	basic helix-loop-helix (bHLH) DNA-binding superfamily protein
Locus_2219_Transcript_8/11	-0.326971	2499	0.764279	54	Telomere length regulation protein TEL2 homolog	embryo defective 2423
Locus_18558_Transcript_2/3	-0.26817	2418	0.762735	55	Protein SPEAR3	mediator of RNA polymerase II transcription subunit
Locus_10193_Transcript_5/6	-0.251546	2397	0.759201	56	Protein ANTAGONIST OF LIKE HETEROCHROMATIN PROTEIN 1	nuclease
Locus_5_Transcript_35/44	-0.300068	2459	0.758772	57	Auxin response factor 15	Transcriptional factor B3 family protein / auxin-responsive factor AUX/IAA-like protein
Locus_5854_Transcript_1/14	-0.20078	2363	0.756418	59	Filament-like plant protein 7	filament-like protein (DUF869)
Locus_3517_Transcript_80/102	-0.340347	2522	0.752895	61	Putative RNA polymerase II subunit B1 CTD phosphatase RPAP2 homolog	RNA polymerase II subunit B1 CTD phosphatase RPAP2-like protein
Locus_19727_Transcript_2/3	-0.00179061	2277	0.746278	63	High mobility group B protein 7	high-mobility group box 6
Locus_14171_Transcript_2/2	0.0615069	2250	0.745187	66	Uncharacterized protein At4g19900	alpha 1%2C4-glycosyltransferase family protein
Locus_4543_Transcript_19/50	-0.35386	2552	0.743359	68	Cytokinin riboside 5'-monophosphate phosphoribohydrolase LOG8	Putative lysine decarboxylase family protein
Locus_6569_Transcript_5/15	-0.19632	2361	0.737496	73	Putative methylesterase 14, chloroplastic	methyl esterase 14
Locus_6176_Transcript_2/19	-0.401956	2637	0.73646	75	Suppressor of disruption of TFIIS	Haloacid dehalogenase-like hydrolase (HAD) superfamily protein
Locus_6569_Transcript_7/15	-0.18676	2352	0.735825	76	Putative methylesterase 14, chloroplastic	methyl esterase 14
Locus_7743_Transcript_7/16	-0.400941	2635	0.735538	77	Glucan endo-1,3-beta-glucosidase 6	O-Glycosyl hydrolases family 17 protein
Locus_16956_Transcript_1/3	-0.178015	2347	0.732452	78	CASP-like protein 2B1	Uncharacterized protein family (UPF0497)
Locus_3603_Transcript_24/32	-0.292931	2450	0.731842	79	Probable CoA ligase CCL7	AMP-dependent synthetase and ligase family protein
Locus_360_Transcript_59/67	-0.430891	2710	0.729303	80	ATP-dependent 6-phosphofructokinase 3	phosphofructokinase 3
Locus_8167_Transcript_5/5	-0.23886	2389	0.728111	81	Salicylic acid-binding protein 2	methyl esterase 1
Locus_16210_Transcript_1/2	-0.423748	2689	0.72807	82	Glutathione S-transferase F12	glutathione S-transferase phi 12
Locus_11659_Transcript_1/1	-0.370112	2574	0.726218	83	Copper chaperone for superoxide dismutase, chloroplastic	copper chaperone for SOD1
Locus_1434_Transcript_1/3	-0.111445	2322	0.723287	84	Tetraketide alpha-pyrone reductase 2	NAD(P)-binding Rossmann-fold superfamily protein
Locus_15484_Transcript_5/5	-0.398034	2629	0.723087	85	Fumarate hydratase 1, mitochondrial	fumarase 1
Locus_15506_Transcript_13/14	-0.459551	2804	0.721531	86	Stem-specific protein TSJT1	aluminum induced protein with YGL and LRDR motifs
Locus_18175_Transcript_5/5	-0.0208538	2281	0.720672	88	Phosphonates import ATP-binding protein PhnC 1	P-loop containing nucleoside triphosphate hydrolases superfamily protein
Locus_10134_Transcript_1/1	-0.242106	2391	0.718916	90	UPF0605 protein CG18335	6%2C7-dimethyl-8-ribityllumazine synthase
Locus_12893_Transcript_1/1	0.115904	2221	0.718907	91	MADS-box transcription factor 32	K-box region and MADS-box transcription factor family protein
Locus_110_Transcript_37/119	-0.252605	2399	0.717223	93	Retrovirus-related Pol polyprotein from transposon TNT 1-94	alternative NAD(P)H dehydrogenase 2
Locus_4122_Transcript_5/5	-0.0283759	2285	0.717181	94	Protein PAIR1	putative recombination initiation defects 3
Locus_1588_Transcript_8/13	-0.339084	2517	0.713989	96	Dr1-associated corepressor	Histone superfamily protein
Locus_7075_Transcript_1/3	-0.315556	2480	0.713814	97	Respiratory burst oxidase homolog protein F	respiratory burst oxidase protein F
Locus_693_Transcript_6/9	-0.31222	2474	0.71367	98	Probable vacuolar amino acid transporter YPQ1	PQ-loop repeat family protein / transmembrane family protein
Locus_13776_Transcript_2/7	-0.227597	2384	0.7125	99	Soluble starch synthase 3, chloroplastic/amyloplastic	Heavy metal transport/detoxification superfamily protein
Locus_18103_Transcript_3/8	-0.343748	2533	0.708792	102	Cytokinin dehydrogenase 3	cytokinin oxidase/dehydrogenase 6
Locus_375_Transcript_93/123	-0.454891	2787	0.70799	103	tRNA ligase 1	RNAligase
Locus_8872_Transcript_4/6	-0.185771	2351	0.70661	104	4-coumarate--CoA ligase-like 1	acyl-CoA synthetase 5
Locus_4543_Transcript_18/50	-0.452806	2780	0.702086	105	Probable cytokinin riboside 5'-monophosphate phosphoribohydrolase LOGL1	Putative lysine decarboxylase family protein
Locus_23365_Transcript_4/4	-0.452737	2779	0.701586	106	Protein SMALL AUXIN UP-REGULATED RNA 12	SAUR-like auxin-responsive protein family
Locus_110_Transcript_87/119	-0.435068	2724	0.69963	107	Beta-amylase 3, chloroplastic	chloroplast beta-amylase
Locus_1034_Transcript_12/13	-0.446601	2759	0.698512	108	Dihydrolipoyllysine-residue acetyltransferase component 3 of pyruvate dehydrogenase complex, mitochondrial	Dihydrolipoamide acetyltransferase%2C long form protein
Locus_23891_Transcript_1/1	-0.139452	2333	0.695905	109	Defensin-B3	polyamine-modulated factor 1-binding protein
Locus_21521_Transcript_2/2	-0.472624	2837	0.680092	117	Cellulose synthase-like protein E6	cellulose synthase like E1
Locus_7298_Transcript_11/11	-0.409332	2657	0.678619	118	Protein GL2-INTERACTING REPRESSOR 2	E3 ubiquitin-protein ligase
Locus_6858_Transcript_1/6	-0.359554	2559	0.677386	119	Thaumatin-like protein 1	Pathogenesis-related thaumatin superfamily protein
Locus_2656_Transcript_1/1	-0.570878	3115	0.676965	120	Protein ECERIFERUM 2	HXXXD-type acyl-transferase family protein
Locus_1757_Transcript_40/60	0.0304998	2266	0.674914	123	Meiosis-specific protein PAIR2	DNA-binding HORMA family protein
Locus_19280_Transcript_2/2	-0.0188564	2280	0.671711	127	Synaptonemal complex protein ZEP1	Myosin heavy chain-related protein
Locus_8721_Transcript_1/6	-0.269468	2420	0.66998	130	Beta-carotene isomerase D27, chloroplastic	beta-carotene isomerase D27-like protein
Locus_1023_Transcript_4/11	-0.553815	3065	0.669841	131	Probable inositol oxygenase	myo-inositol oxygenase 1
Locus_3319_Transcript_1/3	-0.114764	2324	0.667056	133	GEM-like protein 4	GRAM domain-containing protein / ABA-responsive protein-like protein
Locus_16244_Transcript_8/8	-0.179535	2349	0.662746	137	Probable galactinol--sucrose galactosyltransferase 2	seed imbibition 2
Locus_6858_Transcript_2/6	-0.433651	2719	0.659208	140	Thaumatin-like protein 1	Pathogenesis-related thaumatin superfamily protein
Locus_16357_Transcript_5/5	-0.531748	2992	0.659	141	3-ketoacyl-CoA synthase 6	3-ketoacyl-CoA synthase 6
Locus_24050_Transcript_1/1	-0.532978	3002	0.657201	143	GDSL esterase/lipase At1g29670	GDSL-like Lipase/Acylhydrolase superfamily protein
Locus_15506_Transcript_1/14	-0.45039	2771	0.656857	144	Stem-specific protein TSJT1	aluminum induced protein with YGL and LRDR motifs
Locus_1351_Transcript_29/32	-0.390564	2616	0.641313	152	Haloacid dehalogenase-like hydrolase domain-containing protein Sgpp	Haloacid dehalogenase-like hydrolase (HAD) superfamily protein
Locus_5083_Transcript_1/1	-0.0912267	2314	0.638826	153		serine/arginine repetitive matrix protein%2C putative (DUF936)
Locus_523_Transcript_16/23	-0.426252	2698	0.638144	154	Alkaline/neutral invertase CINV2	cytosolic invertase 2
Locus_3970_Transcript_10/17	-0.349344	2547	0.638136	155	ELMO domain-containing protein A	ELMO/CED-12 family protein
Locus_4307_Transcript_5/5	-0.372473	2582	0.637281	156	AAA-ATPase ASD, mitochondrial	AAA-ATPase 1
Locus_1281_Transcript_1/10	-0.399991	2632	0.631169	160	Lipid droplet phospholipase 1	Hydrolase-like protein family
Locus_24_Transcript_762/1190	-0.449229	2765	0.631115	161	Internal alternative NAD(P)H-ubiquinone oxidoreductase A1, mitochondrial	alternative NAD(P)H dehydrogenase 1
Locus_14599_Transcript_1/2	-0.312399	2475	0.62872	163	2-methylcitrate dehydratase	hypothetical protein
Locus_2299_Transcript_34/34	-0.457312	2795	0.628279	164	Probable potassium transporter 11	K+ uptake permease 11
Locus_432_Transcript_1/18	-0.409133	2653	0.626436	167		Pollen Ole e 1 allergen and extensin family protein
Locus_15956_Transcript_1/10	-0.510756	2947	0.625836	169	Proline dehydrogenase 2, mitochondrial	Methylenetetrahydrofolate reductase family protein
Locus_1714_Transcript_3/8	-0.286751	2442	0.623307	172	ABC transporter C family member 5	multidrug resistance-associated protein 5
Locus_3560_Transcript_5/6	-0.314408	2479	0.621278	174	N-alpha-acetyltransferase 40	Acyl-CoA N-acyltransferases (NAT) superfamily protein
Locus_4310_Transcript_7/12	-0.245335	2393	0.619159	177	Bidirectional sugar transporter SWEET1a	Nodulin MtN3 family protein
Locus_1076_Transcript_4/16	-0.494094	2915	0.618579	179	External alternative NAD(P)H-ubiquinone oxidoreductase B3, mitochondrial	NAD(P)H dehydrogenase B3
Locus_1791_Transcript_3/11	-0.45424	2785	0.616729	181	Transcription factor TCP4	TCP family transcription factor 4
Locus_1597_Transcript_8/8	-0.639758	3293	0.616641	182	Methionine S-methyltransferase	methionine S-methyltransferase
Locus_15956_Transcript_2/10	-0.466306	2826	0.616377	184	Proline dehydrogenase 2, mitochondrial	Methylenetetrahydrofolate reductase family protein
Locus_1229_Transcript_1/2	-0.382099	2599	0.615719	185	E3 ubiquitin-protein ligase AIRP2	RING/U-box superfamily protein
Locus_10639_Transcript_6/7	-0.324402	2496	0.614098	186	F-box protein FBW2	F-BOX WITH WD-40 2
Locus_6838_Transcript_3/5	-0.303765	2464	0.612564	187	BTB/POZ and TAZ domain-containing protein 1	BTB and TAZ domain protein 1
Locus_367_Transcript_208/236	-0.295509	2456	0.60867	191	Glucose-1-phosphate adenylyltransferase large subunit, chloroplastic/amyloplastic	ADPGLC-PPase large subunit
Locus_16788_Transcript_5/5	-0.316021	2481	0.607913	193	Transcription factor PHYTOCHROME INTERACTING FACTOR-LIKE 13	phytochrome interacting factor 3
Locus_4310_Transcript_5/12	-0.347163	2540	0.605799	195	Bidirectional sugar transporter SWEET1a	Nodulin MtN3 family protein
Locus_6297_Transcript_1/7	-0.434151	2721	0.598541	200	CASP-like protein 2A1	Uncharacterized protein family (UPF0497)
Locus_6838_Transcript_2/5	-0.316524	2482	0.595269	203	BTB/POZ and TAZ domain-containing protein 1	BTB and TAZ domain protein 1
Locus_13767_Transcript_3/3	-0.592832	3179	0.589643	205	NACHT, LRR and PYD domains-containing protein 1	Putative membrane lipoprotein
Locus_11096_Transcript_1/3	-0.450431	2774	0.58788	207	Triacylglycerol lipase OBL1	alpha/beta-Hydrolases superfamily protein
Locus_14116_Transcript_1/1	-0.260107	2406	0.584973	209	Protein PYRICULARIA ORYZAE RESISTANCE 21	Heavy metal transport/detoxification superfamily protein
Locus_99_Transcript_22/25	-0.340291	2521	0.584514	210	2,3-bisphosphoglycerate-independent phosphoglycerate mutase	Phosphoglycerate mutase%2C 2%2C3-bisphosphoglycerate-independent
Locus_523_Transcript_19/23	-0.278196	2431	0.58358	211	Alkaline/neutral invertase CINV2	cytosolic invertase 2
Locus_8913_Transcript_1/3	-0.640229	3295	0.578749	219	Homeobox-leucine zipper protein ANTHOCYANINLESS 2	Homeobox-leucine zipper family protein / lipid-binding START domain-containing protein
Locus_309_Transcript_4/9	-0.289735	2446	0.574836	222	AAA-ATPase At5g57480	P-loop containing nucleoside triphosphate hydrolases superfamily protein
Locus_7999_Transcript_1/1	-0.432811	2717	0.571377	223	Acetate--CoA ligase CCL3	acyl-activating enzyme 7
Locus_8058_Transcript_1/2	-0.153292	2341	0.567731	227	Cysteine-rich receptor-like protein kinase 43	Protein kinase superfamily protein
Locus_11595_Transcript_1/5	-0.362947	2566	0.566596	228	S-type anion channel SLAH1	SLAC1 homologue 1
Locus_942_Transcript_2/4	-0.499914	2924	0.565665	229	Urease accessory protein F	urease accessory protein F
Locus_10884_Transcript_1/10	-0.493028	2910	0.564852	230	Probable inactive poly [ADP-ribose] polymerase SRO2	similar to RCD one 2
Locus_1299_Transcript_4/6	-0.508673	2943	0.561614	233	Probable pectinesterase 53	Pectin lyase-like superfamily protein
Locus_3899_Transcript_6/8	-0.565726	3102	0.559495	236	Iron-sulfur assembly protein IscA-like 1, mitochondrial	Iron-sulfur cluster biosynthesis family protein
Locus_5786_Transcript_2/5	-0.600977	3201	0.557196	241	F-box only protein 6	Galactose oxidase/kelch repeat superfamily protein
Locus_860_Transcript_2/13	-0.453759	2782	0.555038	242	Envelopment polyprotein	RB1-inducible coiled-coil protein
Locus_2926_Transcript_1/14	-0.153942	2342	0.55449	244	Peroxidase 17	Peroxidase superfamily protein
Locus_23394_Transcript_4/11	-0.0788427	2302	0.554386	245	Inactive beta-amylase 9	beta-amylase 3
Locus_1351_Transcript_31/32	-0.505011	2933	0.541083	259	Haloacid dehalogenase-like hydrolase domain-containing protein Sgpp	Haloacid dehalogenase-like hydrolase (HAD) superfamily protein
Locus_3964_Transcript_3/34	-0.655212	3331	0.539523	261	Transcription factor TCP2	TEOSINTE BRANCHED 1%2C cycloidea and PCF transcription factor 2
Locus_1549_Transcript_6/6	-0.619534	3246	0.537716	264	Rhomboid-like protein 14, mitochondrial	RHOMBOID-like protein 14
Locus_1397_Transcript_18/18	-0.62063	3249	0.533707	268	Putative E3 ubiquitin-protein ligase LIN-1	Transducin/WD40 repeat-like superfamily protein
Locus_18275_Transcript_2/2	-0.387683	2609	0.533481	269	F-box protein At5g07670	RNI-like superfamily protein
Locus_23303_Transcript_4/4	-0.347963	2544	0.53024	277	PsbP domain-containing protein 2, chloroplastic	Photosystem II reaction center PsbP family protein
Locus_76_Transcript_49/71	-0.570394	3113	0.528016	281	Asparagine synthetase [glutamine-hydrolyzing]	glutamine-dependent asparagine synthase 1
Locus_6217_Transcript_1/4	-0.273622	2424	0.525396	285	Galactinol synthase 1	galactinol synthase 1
Locus_17096_Transcript_1/1	-0.558701	3078	0.52342	288	Protein PIN-LIKES 1	Auxin efflux carrier family protein
Locus_6217_Transcript_3/4	-0.270482	2421	0.522984	289	Galactinol synthase 2	galactinol synthase 1
Locus_11713_Transcript_3/4	-0.384602	2602	0.521148	291	Ras-related protein Rab7	RAB GTPase homolog G3A
Locus_9023_Transcript_1/4	-0.540262	3022	0.518301	295	Uncharacterized protein At5g01610	transmembrane protein%2C putative (Protein of unknown function%2C DUF538)
Locus_16932_Transcript_3/4	-0.422278	2681	0.514271	298	Meiosis-specific protein ASY3	asynaptic protein
Locus_2018_Transcript_13/15	-0.441087	2741	0.510779	304	3-phosphoshikimate 1-carboxyvinyltransferase, chloroplastic	RNA 3'-terminal phosphate cyclase/enolpyruvate transferase%2C alpha/beta
Locus_7368_Transcript_2/5	-0.441991	2745	0.500874	317	Protein LURP-one-related 8	LURP-one-like protein (DUF567)
Locus_3293_Transcript_3/8	-0.339689	2520	0.497911	318	Uncharacterized protein C24B11.05	Haloacid dehalogenase-like hydrolase (HAD) superfamily protein
Locus_678_Transcript_3/9	-0.7015	3417	0.483918	333	Peroxisomal 2,4-dienoyl-CoA reductase [(3E)-enoyl-CoA-producing]	short-chain dehydrogenase-reductase B
Locus_521_Transcript_22/85	-0.37545	2590	0.479148	345	RNA polymerase II subunit 5-mediating protein homolog	Prefoldin chaperone subunit family protein
Locus_635_Transcript_2/3	-0.652945	3325	0.470436	354	Aldehyde dehydrogenase family 3 member H1	aldehyde dehydrogenase 3H1
Locus_15043_Transcript_7/7	-0.528287	2983	0.46686	362	Integral membrane protein 2C	Protein kinase superfamily protein
Locus_76_Transcript_51/71	-0.437141	2733	0.464491	366	Asparagine synthetase [glutamine-hydrolyzing]	glutamine-dependent asparagine synthase 1
Locus_16287_Transcript_1/8	-0.387448	2608	0.44365	389	Transmembrane protein 53	alpha/beta-Hydrolases superfamily protein
Locus_6162_Transcript_2/3	-0.659818	3340	0.426707	425	Aspartate aminotransferase, chloroplastic	aspartate aminotransferase 5
Locus_1982_Transcript_2/6	-0.473274	2839	0.42004	434	Anthocyanin synthase	leucoanthocyanidin dioxygenase
Locus_12552_Transcript_2/5	-0.545297	3043	0.419029	437	MLO-like protein 12	Seven transmembrane MLO family protein
Locus_831_Transcript_3/3	-0.582927	3148	0.409778	457	(S)-8-oxocitronellyl enol synthase CYC2	NAD(P)-binding Rossmann-fold superfamily protein
Locus_9276_Transcript_8/8	-0.478424	2854	0.40664	460	Mitochondrial fission protein ELM1	fission ELM1-like protein (DUF1022)
Locus_8152_Transcript_1/1	-0.327051	2500	0.405924	461	Probable E3 ubiquitin-protein ligase RHY1A	RING/U-box superfamily protein
Locus_1533_Transcript_11/13	-0.565956	3103	0.387326	501	Heat shock protein 83	heat shock-like protein
Locus_21690_Transcript_1/5	-0.337918	2513	0.381543	509	ATP synthase protein YMF19	Plant mitochondrial ATPase%2C F0 complex%2C subunit 8 protein
Locus_1533_Transcript_4/13	-0.561581	3086	0.380196	512	Heat shock protein 83	heat shock-like protein
Locus_15506_Transcript_9/14	-0.291147	2449	0.373167	527	Stem-specific protein TSJT1	aluminum induced protein with YGL and LRDR motifs
Locus_4608_Transcript_2/4	-0.0653042	2299	0.316799	667	Metal transporter Nramp3	natural resistance-associated macrophage protein 3
Locus_191_Transcript_15/29	-0.201933	2365	0.313009	672	TPR repeat-containing thioredoxin TTL1	tetratricopetide-repeat thioredoxin-like 1

## Sheet: Group F2
Gene.ID	PC1	PC1 Gene Index	PC2	PC2 Gene Index	Description (SWISS PROT)	Description (Araport11)
Locus_17438_Transcript_8/11	-0.40933	2656	0.67031	129	HVA22-like protein a	HVA22 homologue A
Locus_4247_Transcript_1/1	-0.135412	2330	0.659268	139	Annexin-like protein RJ4	annexin 7
Locus_16540_Transcript_2/6	-0.433674	2720	0.596477	201	Auxin response factor 17	auxin response factor 17
Locus_1669_Transcript_1/7	-0.210171	2369	0.582457	212	Transmembrane protein 135 homolog	transmembrane protein
Locus_183_Transcript_12/12	-0.10347	2318	0.581835	215	Cysteine--tRNA ligase	GATA zinc finger protein
Locus_3460_Transcript_4/8	-0.371943	2580	0.577252	220	Beta-glucuronosyltransferase GlcAT14B	Core-2/I-branching beta-1%2C6-N-acetylglucosaminyltransferase family protein
Locus_1064_Transcript_41/41	-0.392435	2618	0.5323	273	Zinc transporter 5	zinc transporter 10 precursor
Locus_8596_Transcript_3/6	-0.445723	2758	0.531181	275	KH domain-containing protein At2g38610	RNA-binding KH domain-containing protein
Locus_15820_Transcript_1/2	-0.317454	2484	0.530198	278	Universal stress protein PHOS32	Adenine nucleotide alpha hydrolases-like superfamily protein
Locus_2227_Transcript_7/11	-0.582455	3147	0.508077	306	Phosphoenolpyruvate carboxylase kinase 1	phosphoenolpyruvate carboxylase kinase 1
Locus_21357_Transcript_1/6	-0.459938	2805	0.507022	307	Protein trichome birefringence-like 36	TRICHOME BIREFRINGENCE-LIKE 36
Locus_7496_Transcript_4/5	-0.493257	2912	0.490314	323	Anthranilate synthase beta subunit 1, chloroplastic	anthranilate synthase beta subunit 1
Locus_8233_Transcript_1/3	-0.523489	2975	0.490191	324	Retrovirus-related Pol polyprotein from transposon RE1	cysteine-rich RECEPTOR-like kinase
Locus_1437_Transcript_12/15	-0.38182	2597	0.487889	327	Gibberellin-regulated protein 9	Gibberellin-regulated family protein
Locus_6367_Transcript_2/9	-0.313645	2476	0.483221	335	Putative pumilio homolog 7, chloroplastic	pumilio 7
Locus_10607_Transcript_1/1	-0.543935	3041	0.474601	351	Flavanone 3-dioxygenase F3H2	flavanone 3-hydroxylase
Locus_16561_Transcript_12/15	-0.28987	2447	0.472567	352	Growth-regulating factor 12	WRC protein
Locus_8151_Transcript_4/4	-0.256794	2403	0.467313	360	CSC1-like protein At1g32090	early-responsive to dehydration stress protein (ERD4)
Locus_534_Transcript_3/4	-0.368761	2571	0.465697	363	Probable inactive purple acid phosphatase 29	purple acid phosphatase 29
Locus_6164_Transcript_2/7	-0.466833	2827	0.465139	364	Ethylene-responsive transcription factor CRF1	cytokinin response factor 1
Locus_4640_Transcript_11/21	-0.62197	3251	0.458138	372	Transcription factor GAMYB	myb domain protein 33
Locus_2154_Transcript_11/16	-0.434916	2722	0.455979	375
Locus_16237_Transcript_9/17	-0.373771	2586	0.453953	376	Probable protein phosphatase 2C 73	Protein phosphatase 2C family protein
Locus_9188_Transcript_5/9	-0.540753	3025	0.452226	380	Protein TRM32	RB1-inducible coiled-coil protein
Locus_11117_Transcript_1/1	-0.486747	2888	0.441765	393	Uncharacterized protein C6C3.02c	Cox19-like CHCH family protein
Locus_6241_Transcript_1/1	-0.578093	3131	0.43974	396	Peroxisomal membrane protein 11A	peroxin 11A
Locus_2189_Transcript_4/28	-0.457786	2799	0.43946	397	B3 domain-containing protein Os07g0679700	B3 domain-containing transcription repressor VAL1
Locus_3316_Transcript_4/7	-0.394835	2623	0.437289	402	Probable flavin-containing monooxygenase 1	flavin-dependent monooxygenase 1
Locus_16724_Transcript_2/10	-0.536101	3012	0.436672	405	Chalcone synthase	Chalcone and stilbene synthase family protein
Locus_178_Transcript_46/141	-0.456294	2792	0.4286	420	Protein RKD5	RWP-RK domain-containing protein
Locus_10395_Transcript_2/5	-0.216246	2375	0.428499	421	Protein EFFECTOR OF TRANSCRIPTION 2	effector of transcription2
Locus_15864_Transcript_7/14	-0.420804	2678	0.425402	428	Tobamovirus multiplication protein 2B	tobamovirus multiplication 2B
Locus_17162_Transcript_1/2	-0.444305	2754	0.424874	429	GDSL esterase/lipase At3g48460	GDSL-like Lipase/Acylhydrolase superfamily protein
Locus_5206_Transcript_11/15	-0.492414	2907	0.418785	439	Solute carrier family 12 member 5	E3 ubiquitin-protein ligase RLIM-like protein
Locus_11592_Transcript_1/6	-0.0491513	2294	0.41451	450	Two-component response regulator ARR17	response regulator 17
Locus_2568_Transcript_5/6	-0.450394	2772	0.414401	451	FAS1 domain-containing protein SELMODRAFT_448915	Fasciclin-like arabinogalactan family protein
Locus_2568_Transcript_6/6	-0.480957	2864	0.412974	454	FAS1 domain-containing protein SELMODRAFT_448915	Fasciclin-like arabinogalactan family protein
Locus_1042_Transcript_10/26	-0.322744	2492	0.400649	467	Protein BREAKING OF ASYMMETRY IN THE STOMATAL LINEAGE	18S pre-ribosomal assembly protein gar2-like protein
Locus_178_Transcript_40/141	-0.443226	2750	0.399814	468	Protein RKD5	RWP-RK domain-containing protein
Locus_882_Transcript_1/5	-0.422362	2683	0.399563	471	Chalcone isomerase-like protein 2	Chalcone-flavanone isomerase family protein
Locus_7735_Transcript_2/3	-0.456194	2791	0.397141	479	Vacuolar iron transporter homolog 4	Vacuolar iron transporter (VIT) family protein
Locus_5206_Transcript_1/15	-0.341755	2526	0.396866	480	UPF0761 membrane protein PM1616	hypothetical protein
Locus_4455_Transcript_2/4	-0.358615	2557	0.395486	485	ABC transporter G family member 26	ABC-2 type transporter family protein
Locus_24002_Transcript_1/1	-0.432662	2716	0.387952	500	GDSL esterase/lipase At3g48460	GDSL-like Lipase/Acylhydrolase superfamily protein
Locus_9538_Transcript_2/2	-0.350755	2550	0.380036	513	Zinc finger CCCH domain-containing protein 18	CCCH-type zinc fingerfamily protein with RNA-binding domain-containing protein
Locus_615_Transcript_4/22	-0.347565	2542	0.378969	517	Transcription factor IIIB 90 kDa subunit	Cyclin/Brf1-like TBP-binding protein
Locus_23329_Transcript_3/4	-0.430241	2707	0.37382	525	Transport inhibitor response 1-like protein	auxin F-box protein 5
Locus_8977_Transcript_1/5	-0.271081	2423	0.370013	536	Uncharacterized metal-dependent hydrolase YabD	TatD related DNase
Locus_13017_Transcript_3/6	-0.309652	2470	0.368481	539	Abscisic acid receptor PYL4	PYR1-like 4
Locus_8988_Transcript_7/9	-0.53305	3003	0.368344	541	UNC93-like protein 2	Major facilitator superfamily protein
Locus_1377_Transcript_6/12	-0.423832	2690	0.360598	556	Tetraspanin-8	tetraspanin8
Locus_24_Transcript_902/1190	-0.219868	2376	0.360233	559	ISWI chromatin-remodeling complex ATPase ISW2	transmembrane protein
Locus_8069_Transcript_3/3	-0.582317	3146	0.356618	564	Thymidylate kinase	chaperone
Locus_1691_Transcript_1/5	-0.388391	2612	0.355966	565	Protein MJ0810	hypothetical protein
Locus_10621_Transcript_3/7	-0.404911	2642	0.354804	567	Uncharacterized protein At3g17950	transmembrane protein
Locus_1942_Transcript_12/12	-0.233991	2386	0.354761	568	Dirigent protein	Disease resistance-responsive (dirigent-like protein) family protein
Locus_16158_Transcript_4/15	-0.361129	2564	0.35473	569	Serine carboxypeptidase-like 27	serine carboxypeptidase-like 27
Locus_5206_Transcript_8/15	-0.370887	2579	0.35435	571		plant/protein
Locus_178_Transcript_39/141	-0.440062	2737	0.350367	582	Protein RKD5	RWP-RK domain-containing protein
Locus_1938_Transcript_8/10	-0.396456	2627	0.348102	589	Putative defensin-like protein 83	low-molecular-weight cysteine-rich 46
Locus_4418_Transcript_12/28	-0.563584	3090	0.347384	592	Probable jasmonic acid carboxyl methyltransferase 2	S-adenosyl-L-methionine-dependent methyltransferases superfamily protein
Locus_22419_Transcript_3/4	-0.403107	2638	0.344096	598	Mitogen-activated protein kinase kinase kinase 17	mitogen-activated protein kinase kinase kinase 13
Locus_16706_Transcript_1/1	0.0342221	2263	0.343765	600		Cysteine/Histidine-rich C1 domain family protein
Locus_16807_Transcript_8/8	-0.196213	2360	0.337962	616	Probable sarcosine oxidase	FAD-dependent oxidoreductase family protein
Locus_2677_Transcript_6/16	-0.430845	2709	0.33751	617	Protein reprimo B	plant/protein (Protein of unknown function%2C DUF599)
Locus_106_Transcript_25/25	-0.703637	3422	0.333838	624	Anthocyanidin 3-O-glucosyltransferase UFGT	UDP-glucosyl transferase 78D2
Locus_4470_Transcript_4/7	-0.387442	2607	0.333317	625	Probable aquaporin NIP7-1	NOD26-like intrinsic protein 7%3B1
Locus_23707_Transcript_2/2	-0.49953	2923	0.333295	626	NAC domain-containing protein 104	xylem NAC domain 1
Locus_172_Transcript_4/12	-0.54357	3038	0.332235	628	Myb-related protein P	myb domain protein 12
Locus_13293_Transcript_1/1	-0.378311	2592	0.331375	631	Pathogen-associated molecular patterns-induced protein A70	cotton fiber protein
Locus_8168_Transcript_2/5	-0.256172	2402	0.330807	633	Serine carboxypeptidase-like 42	serine carboxypeptidase-like 42
Locus_5900_Transcript_7/12	-0.69212	3401	0.328092	637	NAC transcription factor 25	NAC domain containing protein 25
Locus_11_Transcript_5/170	-0.297601	2457	0.32577	642		hypothetical protein
Locus_1064_Transcript_25/41	-0.538193	3017	0.324755	649	Zinc transporter 1	zinc transporter 1 precursor
Locus_3965_Transcript_70/82	-0.636871	3288	0.321371	661	Myb-related protein Hv1	myb domain protein 4
Locus_18966_Transcript_1/1	-0.501052	2925	0.314651	669	Probable anion transporter 2, chloroplastic	phosphate transporter 4%3B2
Locus_8782_Transcript_1/3	-0.563226	3089	0.312252	673	Chaperone protein dnaJ 20, chloroplastic	DNAJ-like 20
Locus_663_Transcript_28/48	-0.418429	2674	0.311928	674	Cycloartenol synthase 2	cycloartenol synthase 1
Locus_1312_Transcript_3/5	-0.636293	3285	0.310764	679	Non-specific lipid transfer protein GPI-anchored 3	Bifunctional inhibitor/lipid-transfer protein/seed storage 2S albumin superfamily protein
Locus_10165_Transcript_2/4	-0.389883	2614	0.308778	685		LOW protein: cytochrome C biogenesis ccmF-like protein
Locus_906_Transcript_1/4	-0.397308	2628	0.308462	687	3-ketoacyl-CoA synthase 7	3-ketoacyl-CoA synthase 7
Locus_253_Transcript_8/10	-0.398868	2630	0.307956	690	WAT1-related protein At4g08300	nodulin MtN21 /EamA-like transporter family protein
Locus_2986_Transcript_34/41	-0.320076	2487	0.304931	697	Nudix hydrolase 1	nudix hydrolase 1
Locus_4042_Transcript_9/12	-0.247377	2396	0.304035	699	Peroxisomal membrane protein PMP34	Pollen Ole e 1 allergen and extensin family protein
Locus_8639_Transcript_6/13	-0.403589	2640	0.302637	701	Ethylene-responsive transcription factor CRF3	cytokinin response factor 3
Locus_21341_Transcript_4/7	-0.43944	2736	0.302286	702	Transcription factor MYB26	myb domain protein 26
Locus_658_Transcript_54/68	-0.428238	2704	0.298726	714	Protein WUSCHEL	Homeodomain-like superfamily protein
Locus_21099_Transcript_2/2	-0.337521	2512	0.297875	716	Probable inactive receptor kinase At3g08680	Leucine-rich repeat protein kinase family protein
Locus_5781_Transcript_11/16	-0.590647	3171	0.296083	720	Ammonium transporter 1 member 1	ammonium transporter 1%3B2
Locus_2629_Transcript_1/7	-0.407008	2649	0.294211	726	Thioredoxin-like 4, chloroplastic	Thioredoxin superfamily protein
Locus_1191_Transcript_15/15	-0.448694	2763	0.291668	729	Cysteine proteinase inhibitor 5	PHYTOCYSTATIN 2
Locus_839_Transcript_28/45	-0.6935	3404	0.291431	730	Protein CC2D2B	inositol-1%2C4%2C5-trisphosphate 5-phosphatase
Locus_15649_Transcript_6/8	-0.411209	2662	0.290323	733	Putative protein phosphatase 2C-like protein 44	Protein phosphatase 2C family protein
Locus_275_Transcript_15/27	-0.518882	2963	0.288626	737	Serine carboxypeptidase 1	serine carboxypeptidase-like 20
Locus_143_Transcript_4/10	-0.403878	2641	0.285401	748	Protein STRICTOSIDINE SYNTHASE-LIKE 10	Calcium-dependent phosphotriesterase superfamily protein
Locus_5900_Transcript_4/12	-0.690209	3395	0.284711	751	NAC domain-containing protein 10	NAC domain containing protein 25
Locus_4808_Transcript_6/10	-0.299038	2458	0.282536	761	Protein LOW PSII ACCUMULATION 1, chloroplastic	LOW PSII ACCUMULATION-like protein
Locus_8631_Transcript_2/2	0.0118725	2273	0.282246	764	Alcohol dehydrogenase-like 7	Zinc-binding alcohol dehydrogenase family protein
Locus_21856_Transcript_3/3	-0.457318	2796	0.276384	787	Signal peptidase complex-like protein DTM1	peptidase
Locus_7962_Transcript_1/1	-0.515736	2956	0.275889	788	Probable cytochrome c oxidase subunit 5C-3	Cytochrome c oxidase subunit Vc family protein
Locus_1302_Transcript_1/1	-0.441606	2743	0.275087	791	Amino acid transporter AVT1I	Transmembrane amino acid transporter family protein
Locus_1592_Transcript_3/4	-0.427922	2701	0.273136	796	F-box protein At1g52495	F-box/associated interaction domain protein
Locus_14634_Transcript_2/2	-0.346229	2538	0.26762	809	Putative F-box/LRR-repeat protein 21	RNI-like superfamily protein
Locus_17372_Transcript_1/1	-0.346222	2537	0.267288	810	F-box protein At5g49610	F-box family protein
Locus_18083_Transcript_1/1	-0.360195	2562	0.266667	812	Probable calcium-binding protein CML10	EF hand calcium-binding protein family
Locus_4775_Transcript_1/13	-0.359708	2560	0.264888	820	Protein ECERIFERUM 26-like	HXXXD-type acyl-transferase family protein
Locus_527_Transcript_24/34	-0.643002	3306	0.264444	821	Acyl-coenzyme A thioesterase 2, chloroplastic	Thioesterase/thiol ester dehydrase-isomerase superfamily protein
Locus_7137_Transcript_3/4	-0.342998	2530	0.262602	825	CLAVATA3/ESR (CLE)-related protein 12	CLAVATA3/ESR-RELATED 12
Locus_8199_Transcript_9/29	-0.339225	2519	0.262538	826	Non-specific lipid transfer protein GPI-anchored 31	Bifunctional inhibitor/lipid-transfer protein/seed storage 2S albumin superfamily protein
Locus_8713_Transcript_1/1	-0.352342	2551	0.2618	829	Nuclear protein localization protein 4	peptidoglycan-binding LysM domain-containing protein
Locus_17296_Transcript_1/1	-0.377725	2591	0.26178	830	Usherin	hypothetical protein
Locus_2064_Transcript_2/8	-0.372688	2585	0.259769	836	LOB domain-containing protein 6	Lateral organ boundaries (LOB) domain family protein
Locus_4775_Transcript_2/13	-0.33028	2503	0.258396	839	Protein ECERIFERUM 26-like	HXXXD-type acyl-transferase family protein
Locus_1856_Transcript_31/60	-0.320107	2488	0.256554	844	ABC transporter C family member 12	hydroxyproline-rich glycoprotein family protein
Locus_1191_Transcript_5/15	-0.412846	2664	0.255141	851	Cysteine proteinase inhibitor 5	PHYTOCYSTATIN 2
Locus_1042_Transcript_14/26	-0.253508	2400	0.254594	855	Protein BREAKING OF ASYMMETRY IN THE STOMATAL LINEAGE	18S pre-ribosomal assembly protein gar2-like protein
Locus_935_Transcript_3/14	-0.436022	2726	0.252999	858	Glutelin type-A 2	RmlC-like cupins superfamily protein
Locus_6036_Transcript_2/4	-0.445136	2757	0.252909	859	Amino acid permease 1	amino acid permease 1
Locus_8722_Transcript_6/7	-0.551853	3059	0.252586	860	Chalcone--flavanone isomerase	Chalcone-flavanone isomerase family protein
Locus_23658_Transcript_1/1	-0.281014	2435	0.25255	861	RING-H2 finger protein ATL72	RING/U-box superfamily protein
Locus_1225_Transcript_8/10	-0.409262	2655	0.2522	862	3-ketoacyl-CoA synthase 10	3-ketoacyl-CoA synthase 10
Locus_23634_Transcript_1/3	-0.334223	2508	0.250327	868	Protein RALF-like 31	ralf-like 31
Locus_403_Transcript_27/39	-0.384174	2601	0.249686	872	LOB domain-containing protein 6	Lateral organ boundaries (LOB) domain family protein
Locus_601_Transcript_9/21	-0.32256	2491	0.249625	873	GDSL esterase/lipase At2g40250	SGNH hydrolase-type esterase superfamily protein
Locus_275_Transcript_17/27	-0.366936	2569	0.249227	875	Serine carboxypeptidase 1	serine carboxypeptidase-like 20
Locus_1856_Transcript_34/60	-0.300593	2461	0.248909	876	Acetate kinase	hydroxyproline-rich glycoprotein family protein
Locus_1160_Transcript_11/16	-0.712638	3435	0.24822	877	Isocitrate dehydrogenase [NAD] regulatory subunit 1, mitochondrial	isocitrate dehydrogenase 1
Locus_24049_Transcript_1/1	-0.410893	2661	0.247414	882	Putative F-box/kelch-repeat protein At5g24040	F-box SKIP23-like protein (DUF295)
Locus_415_Transcript_10/27	-0.160444	2344	0.247328	883	Aspartic proteinase oryzasin-1	aspartic proteinase A1
Locus_437_Transcript_22/78	-0.456838	2794	0.247249	884	3-oxoacyl-[acyl-carrier-protein] synthase II, chloroplastic	fatty acid biosynthesis 1
Locus_6305_Transcript_1/1	-0.341588	2524	0.246231	887	GDSL esterase/lipase At1g28570	SGNH hydrolase-type esterase superfamily protein
Locus_1859_Transcript_1/5	-0.339027	2516	0.244642	889	Probable beta-D-xylosidase 5	Glycosyl hydrolase family protein
Locus_6199_Transcript_3/3	-0.391134	2617	0.242353	896	Early nodulin-like protein 1	early nodulin-like protein 5
Locus_4033_Transcript_2/6	-0.423743	2688	0.240731	902	Very-long-chain aldehyde decarbonylase GL1-5	Fatty acid hydroxylase superfamily
Locus_18864_Transcript_2/2	-0.293676	2452	0.239203	906		Tetratricopeptide repeat (TPR)-like superfamily protein
Locus_4033_Transcript_1/6	-0.423593	2687	0.238377	909	Very-long-chain aldehyde decarbonylase GL1-4	Fatty acid hydroxylase superfamily
Locus_17088_Transcript_2/3	-0.471538	2835	0.238313	910		TRP-like ion channel protein (Protein of unknown function%2C DUF599)
Locus_7175_Transcript_3/5	-0.359289	2558	0.23752	914	DNA-directed RNA polymerase subunit beta	ATP binding / aminoacyl-tRNA ligase/ nucleotide binding protein
Locus_245_Transcript_11/19	-0.481814	2866	0.236796	916	Protein FAM214B	meiosis chromosome segregation family protein
Locus_15786_Transcript_2/21	-0.33849	2514	0.23533	918	MYB-like transcription factor ODO1	myb domain protein 42
Locus_998_Transcript_4/10	-0.534776	3008	0.23222	929	Xylose isomerase	xylose isomerase family protein
Locus_22188_Transcript_1/1	-0.400675	2634	0.232175	930	Auxin-responsive protein SAUR77	SAUR-like auxin-responsive protein family
Locus_4962_Transcript_4/8	-0.342332	2528	0.23035	935	Early nodulin-like protein 1	early nodulin-like protein 6
Locus_6637_Transcript_14/33	-0.421824	2680	0.230241	936	Long chain base biosynthesis protein 2d	long chain base2
Locus_12521_Transcript_1/2	-0.466987	2828	0.230088	937	RING-H2 finger protein ATL72	RING/U-box superfamily protein
Locus_5830_Transcript_12/12	-0.444349	2755	0.229606	940	Gibberellin-regulated protein 2	GAST1 protein homolog 2
Locus_2156_Transcript_9/11	-0.570491	3114	0.227592	948	MLO-like protein 1	Seven transmembrane MLO family protein
Locus_9464_Transcript_9/15	-0.425509	2697	0.22608	951	tRNA pseudouridine synthase A 1	Pseudouridine synthase family protein
Locus_8099_Transcript_6/6	-0.515255	2953	0.225623	953	Ferrochelatase-2, chloroplastic	ferrochelatase 1
Locus_4854_Transcript_9/18	-0.607348	3216	0.225612	954	Protein PHLOEM PROTEIN 2-LIKE A10	Carbohydrate-binding protein
Locus_375_Transcript_41/123	-0.532003	2996	0.22546	955	Aldehyde dehydrogenase family 3 member F1	aldehyde dehydrogenase 3F1
Locus_1618_Transcript_2/7	-0.440586	2738	0.225392	956	CRIB domain-containing protein RIC4	ROP-interactive CRIB motif-containing protein 4
Locus_16724_Transcript_1/10	-0.540682	3024	0.222891	963	Chalcone synthase	Chalcone and stilbene synthase family protein
Locus_1155_Transcript_1/9	-0.411705	2663	0.22272	965	Serine carboxypeptidase II-3	serine carboxypeptidase-like 40
Locus_175_Transcript_141/384	-0.410167	2659	0.221585	967	Triacylglycerol lipase 2	Myzus persicae-induced lipase 1
Locus_7352_Transcript_2/2	-0.55577	3071	0.21703	978	E3 ubiquitin-protein ligase MPSR1	RING/U-box superfamily protein
Locus_2420_Transcript_2/15	-0.0256577	2284	0.215071	984	VQ motif-containing protein 20	VQ motif-containing protein
Locus_935_Transcript_1/14	-0.452586	2778	0.21446	986	Glutelin type-A 2	RmlC-like cupins superfamily protein
Locus_136_Transcript_5/6	-0.278555	2433	0.208654	1004	ATP synthase subunit beta, mitochondrial	ATP synthase alpha/beta family protein
Locus_257_Transcript_1/5	-0.461961	2812	0.208635	1005	Beta-galactosidase 15	beta-galactosidase 15
Locus_3715_Transcript_20/39	-0.457942	2801	0.207193	1009	F-box protein At3g26010	Galactose oxidase/kelch repeat superfamily protein
Locus_175_Transcript_149/384	-0.396428	2626	0.203785	1015	Triacylglycerol lipase 2	Myzus persicae-induced lipase 1
Locus_12612_Transcript_1/5	-0.405301	2645	0.20122	1024	Long chain acyl-CoA synthetase 1	AMP-dependent synthetase and ligase family protein
Locus_20849_Transcript_1/2	-0.387254	2606	0.198714	1032	GDSL esterase/lipase At5g03610	GDSL-like Lipase/Acylhydrolase superfamily protein
Locus_3715_Transcript_36/39	-0.463511	2819	0.198422	1033	Putative F-box/kelch-repeat protein At4g22430	LOW protein: F-box/kelch-repeat protein
Locus_366_Transcript_14/16	-0.695938	3409	0.195412	1043	Neutral ceramidase	Neutral/alkaline non-lysosomal ceramidase
Locus_16807_Transcript_2/8	-0.479884	2860	0.194484	1045	Probable sarcosine oxidase	FAD-dependent oxidoreductase family protein
Locus_226_Transcript_8/10	-0.579587	3136	0.193276	1054	Probable cinnamyl alcohol dehydrogenase 1	cinnamyl alcohol dehydrogenase 5
Locus_7018_Transcript_1/3	-0.38179	2596	0.190826	1061	Nucleotide-sugar uncharacterized transporter 2	Nucleotide/sugar transporter family protein
Locus_9106_Transcript_1/1	-0.378738	2593	0.190786	1062	Elongation of fatty acids protein 3-like	GNS1/SUR4 membrane protein family
Locus_12_Transcript_20/37	-0.413582	2666	0.189981	1065	Monocopper oxidase-like protein SKU5	SKU5 similar 3
Locus_12612_Transcript_2/5	-0.462988	2818	0.188879	1069	Long chain acyl-CoA synthetase 1	AMP-dependent synthetase and ligase family protein
Locus_16826_Transcript_1/2	-0.60965	3222	0.187934	1073	Uncharacterized protein At1g32220, chloroplastic	NAD(P)-binding Rossmann-fold superfamily protein
Locus_17198_Transcript_2/2	0.0589433	2253	0.187406	1074	L-lactate dehydrogenase	Lactate/malate dehydrogenase family protein
Locus_1808_Transcript_8/10	-0.477921	2853	0.181899	1093	Sugar transport protein 14	sugar transporter 14
Locus_4991_Transcript_6/8	0.0343938	2262	0.181301	1096	18.2 kDa class I heat shock protein	HSP20-like chaperones superfamily protein
Locus_7808_Transcript_4/4	-0.375436	2589	0.18071	1098	Pathogenesis-related protein PR-1 type	pathogenesis-related protein 1
Locus_11649_Transcript_5/7	-0.210097	2368	0.179635	1103	Vacuolar-processing enzyme	beta vacuolar processing enzyme
Locus_122_Transcript_4/6	-0.53256	3000	0.179405	1104		DNA binding / transcription factor
Locus_9438_Transcript_5/10	-0.481547	2865	0.178349	1110	Protein BASIC PENTACYSTEINE2	basic pentacysteine 2
Locus_2242_Transcript_3/7	-0.405157	2644	0.177041	1114	Inactive TPR repeat-containing thioredoxin TTL3	tetratricopetide-repeat thioredoxin-like 3
Locus_15629_Transcript_9/16	-0.585179	3155	0.166212	1145	1-aminocyclopropane-1-carboxylate oxidase	2-oxoglutarate (2OG) and Fe(II)-dependent oxygenase superfamily protein
Locus_3274_Transcript_3/4	-0.571627	3116	0.166173	1146	Glutaredoxin-C4, chloroplastic	Glutaredoxin family protein
Locus_8649_Transcript_1/6	-0.400274	2633	0.163508	1155	EC protein I/II	Plant EC metallothionein-like protein%2C family 15
Locus_3715_Transcript_31/39	-0.514096	2951	0.158961	1166	Putative F-box/kelch-repeat protein At4g22430	LOW protein: F-box/kelch-repeat protein
Locus_16060_Transcript_2/2	-0.698782	3415	0.158763	1167	Metal tolerance protein 10	Cation efflux family protein
Locus_268_Transcript_1/4	-0.695382	3408	0.156805	1172	Stem-specific protein TSJT1	aluminum induced protein with YGL and LRDR motifs
Locus_2903_Transcript_4/7	-0.540854	3026	0.152306	1187	WRKY transcription factor 6	WRKY family transcription factor
Locus_8264_Transcript_10/11	-0.417722	2672	0.152015	1190	Cytosolic Fe-S cluster assembly factor NAR1	U5 small nuclear ribonucleoprotein helicase
Locus_23424_Transcript_2/3	-0.308408	2467	0.145385	1211	Protein HOTHEAD	Glucose-methanol-choline (GMC) oxidoreductase family protein
Locus_1618_Transcript_1/7	-0.487582	2890	0.143583	1218	CRIB domain-containing protein RIC4	ROP-interactive CRIB motif-containing protein 4
Locus_4804_Transcript_7/7	-0.303555	2463	0.143232	1219	F-box/LRR-repeat protein At3g48880	RNI-like superfamily protein
Locus_3164_Transcript_15/22	-0.657349	3335	0.136831	1247	Serine/threonine-protein kinase fray2	Protein kinase superfamily protein
Locus_2469_Transcript_11/28	-0.484169	2874	0.134932	1254	LOB domain-containing protein 27	LOB domain-containing protein 27
Locus_3397_Transcript_6/6	-0.518306	2962	0.132059	1264	ABC transporter G family member 2	ABC-2 type transporter family protein
Locus_7296_Transcript_2/4	-0.642666	3303	0.129456	1274	Non-specific lipid transfer protein GPI-anchored 2	Bifunctional inhibitor/lipid-transfer protein/seed storage 2S albumin superfamily protein
Locus_1288_Transcript_7/7	-0.423913	2692	0.124786	1295	50S ribosomal protein L1	hypothetical protein
Locus_2633_Transcript_24/43	-0.41742	2671	0.124464	1297	Putative disease resistance protein RGA4	LRR and NB-ARC domains-containing disease resistance protein
Locus_5426_Transcript_1/1	-0.549557	3055	0.110395	1345	Serine/threonine-protein kinase OXI1	AGC (cAMP-dependent%2C cGMP-dependent and protein kinase C) kinase family protein
Locus_15376_Transcript_2/8	-0.763084	3506	0.109839	1346	Cytochrome c	cytochrome c-2
Locus_15378_Transcript_6/10	-0.485277	2880	0.105063	1360	Putative pumilio homolog 7, chloroplastic	pumilio 7
Locus_36_Transcript_77/113	-0.502517	2929	0.104234	1362	Selenium-binding protein 1	selenium-binding protein 1
Locus_5399_Transcript_4/4	-0.482488	2869	0.103399	1366	Pentafunctional AROM polypeptide	plant/protein (Protein of unknown function%2C DUF538)
Locus_22017_Transcript_1/1	-0.100156	2316	0.101533	1370	Anaredoxin	HNH endonuclease
Locus_7521_Transcript_3/3	-0.360156	2561	0.100703	1373	F-box/kelch-repeat protein At3g24760	Galactose oxidase/kelch repeat superfamily protein
Locus_10126_Transcript_6/9	-0.449451	2767	0.0984421	1378	Phospholipase A(1) LCAT3	lecithin:cholesterol acyltransferase 3
Locus_552_Transcript_17/18	-0.554507	3068	0.0980734	1382	Bidirectional sugar transporter SWEET6b	Nodulin MtN3 family protein
Locus_4599_Transcript_10/24	-0.581033	3142	0.0969381	1389	Glutathione S-transferase F9	glutathione S-transferase PHI 9
Locus_21526_Transcript_2/2	-0.160919	2345	0.0958431	1396	Ribulokinase	tubulin-tyrosine ligase
Locus_4218_Transcript_3/4	-0.630924	3278	0.0954244	1400	Transcription factor LUX	Homeodomain-like superfamily protein
Locus_16966_Transcript_2/4	-0.236027	2388	0.093453	1405	Importin-9	ARM repeat superfamily protein
Locus_6343_Transcript_2/4	-0.490682	2903	0.0891507	1421	Protein DMP4	transmembrane protein%2C putative (DUF679)
Locus_2039_Transcript_6/45	-0.543505	3036	0.0840449	1440	Non-specific lipid transfer protein GPI-anchored 7	Bifunctional inhibitor/lipid-transfer protein/seed storage 2S albumin superfamily protein
Locus_7358_Transcript_6/7	0.109788	2228	0.0839234	1442	Probable magnesium transporter NIPA4	magnesium transporter%2C putative (DUF803)
Locus_19262_Transcript_3/4	-0.4877	2892	0.0779424	1465	Hydroquinone glucosyltransferase	UDP-Glycosyltransferase superfamily protein
Locus_2039_Transcript_9/45	-0.559813	3081	0.0778261	1466	Non-specific lipid transfer protein GPI-anchored 7	Bifunctional inhibitor/lipid-transfer protein/seed storage 2S albumin superfamily protein
Locus_16799_Transcript_6/6	-0.490405	2900	0.0733596	1478	3-ketoacyl-CoA synthase 4	3-ketoacyl-CoA synthase 4
Locus_2612_Transcript_1/17	-0.515596	2954	0.0718946	1484	Protein TIFY 9	jasmonate-zim-domain protein 10
Locus_13121_Transcript_7/20	-0.559779	3080	0.0694325	1492	Cytochrome P450 89A2	cytochrome P450%2C family 87%2C subfamily A%2C polypeptide 6
Locus_483_Transcript_8/8	-0.569898	3111	0.0646933	1512	Galactokinase	Mevalonate/galactokinase family protein
Locus_1425_Transcript_10/18	-0.590015	3170	0.0536619	1557	Nucleoside diphosphate kinase IV, chloroplastic/mitochondrial	Nucleoside diphosphate kinase family protein
Locus_762_Transcript_7/38	-0.520754	2969	0.0445829	1586	BTB/POZ domain-containing protein At5g03250	Phototropic-responsive NPH3 family protein
Locus_4838_Transcript_2/4	-0.684312	3387	0.0376692	1602	NADH dehydrogenase [ubiquinone] 1 alpha subcomplex subunit 1	NADH dehydrogenase ubiquinone 1 alpha subcomplex subunit
Locus_246_Transcript_37/47	-0.484611	2876	0.0367497	1604	Outer envelope pore protein 16-2, chloroplastic	Mitochondrial import inner membrane translocase subunit Tim17/Tim22/Tim23 family protein
Locus_6428_Transcript_5/6	-0.702015	3420	0.0347962	1616	Glycerol-3-phosphate dehydrogenase SDP6, mitochondrial	FAD-dependent oxidoreductase family protein
Locus_2903_Transcript_2/7	-0.593405	3180	0.0293823	1638	Probable WRKY transcription factor 47	WRKY family transcription factor
Locus_19183_Transcript_1/1	0.0560363	2255	0.0276802	1644	Septum-promoting GTP-binding protein 1	Ras-related small GTP-binding family protein
Locus_5914_Transcript_2/4	-0.48084	2863	0.025509	1650	Putative mannan endo-1,4-beta-mannosidase 9	Glycosyl hydrolase superfamily protein
Locus_3004_Transcript_4/30	-0.443319	2752	0.00584015	1716	Probable tocopherol O-methyltransferase, chloroplastic	gamma-tocopherol methyltransferase
Locus_3397_Transcript_3/6	-0.625985	3261	-0.000924439	1748	ABC transporter G family member 2	ABC-2 type transporter family protein
Locus_762_Transcript_9/38	-0.564123	3092	-0.0112531	1790	BTB/POZ domain-containing protein At5g03250	Phototropic-responsive NPH3 family protein
Locus_23205_Transcript_3/3	-0.788736	3545	-0.0268167	1836	Thioredoxin-like protein Clot	Thioredoxin superfamily protein
Locus_9561_Transcript_1/5	-0.430204	2706	-0.0334083	1857	Probable xylan O-acetyltransferase 10	TRICHOME BIREFRINGENCE-LIKE 33
Locus_3921_Transcript_1/2	-0.591504	3175	-0.0378724	1872	Auxin-responsive protein IAA33	indole-3-acetic acid inducible 33
Locus_18265_Transcript_3/7	-0.490501	2901	-0.0395659	1881	GDSL esterase/lipase At5g45960	GDSL-like Lipase/Acylhydrolase superfamily protein
Locus_19262_Transcript_4/4	-0.527431	2981	-0.0587558	1949	Hydroquinone glucosyltransferase	UDP-Glycosyltransferase superfamily protein
Locus_2024_Transcript_22/49	-0.626928	3266	-0.0600002	1954	Calmodulin binding protein PICBP	Plant calmodulin-binding protein-like protein
Locus_15570_Transcript_3/10	-0.545345	3044	-0.0613813	1958	Succinate--CoA ligase [ADP-forming] subunit alpha-1, mitochondrial	Succinyl-CoA ligase%2C alpha subunit
Locus_15541_Transcript_4/5	-0.628316	3273	-0.0641938	1968	Ceramide synthase LOH2	LAG1 homologue 2
Locus_11728_Transcript_2/7	-0.2706	2422	-0.0692301	1989	Structure-specific endonuclease subunit slx1	Excinuclease ABC%2C C subunit%2C N-terminal
Locus_437_Transcript_19/78	-0.594744	3186	-0.0745096	2006	3-oxoacyl-[acyl-carrier-protein] synthase II, chloroplastic	fatty acid biosynthesis 1
Locus_2103_Transcript_12/18	-0.595786	3190	-0.0785554	2019	Catalase isozyme 1	catalase 2
Locus_91_Transcript_46/60	0.182286	2189	-0.0882905	2045	Protein ASPARTIC PROTEASE IN GUARD CELL 1	Eukaryotic aspartyl protease family protein
Locus_21002_Transcript_2/2	-0.690388	3396	-0.0967448	2070	Uncharacterized protein At5g01610	DUF538 family protein (Protein of unknown function%2C DUF538)
Locus_9289_Transcript_8/8	-0.543635	3039	-0.102492	2082	PRA1 family protein F3	PRA1 (Prenylated rab acceptor) family protein
Locus_2750_Transcript_5/6	-0.67583	3374	-0.112502	2108	Protein HLJ1	Chaperone DnaJ-domain superfamily protein
Locus_16896_Transcript_1/3	-0.409075	2652	-0.113307	2110	D-alanine--D-alanine ligase	transmembrane protein
Locus_16815_Transcript_1/3	-0.326552	2498	-0.123266	2137	Callose synthase 5	zinc finger protein-like protein
Locus_1238_Transcript_18/20	-0.573179	3119	-0.176035	2293	4-alpha-glucanotransferase DPE2	disproportionating enzyme 2
Locus_306_Transcript_26/33	-0.448079	2762	-0.179722	2307	Plasma membrane ATPase	H[+]-ATPase 2
Locus_306_Transcript_31/33	-0.461002	2809	-0.203705	2378	Plasma membrane ATPase	H[+]-ATPase 2
Locus_4178_Transcript_3/5	-0.304868	2465	-0.205615	2382	Glutamine synthetase nodule isozyme	hypothetical protein
Locus_1860_Transcript_11/11	-0.227191	2383	-0.272138	2552	Auxin-responsive protein IAA6	indole-3-acetic acid inducible 18

## Sheet: Group F3
Gene.ID	PC1	PC1 Gene Index	PC2	PC2 Gene Index	Description (SWISS PROT)	Description (Araport11)
Locus_9066_Transcript_1/1	-0.415925	2669	-0.134645	2174	Uncharacterized protein At5g23160	transmembrane protein
Locus_8196_Transcript_2/2	-0.667584	3353	-0.134842	2176	UDP-glucose 4-epimerase	plant/protein
Locus_5840_Transcript_3/4	-0.308791	2468	-0.205239	2381	Probable glycosyltransferase At5g03795	Exostosin family protein
Locus_7397_Transcript_3/11	-0.425388	2695	-0.217589	2422	Protein TIFY 10b	TIFY domain/Divergent CCT motif family protein
Locus_23386_Transcript_2/4	-0.708743	3431	-0.223114	2438	Phosphatidylinositol transfer protein 3	Sec14p-like phosphatidylinositol transfer family protein
Locus_1637_Transcript_20/21	-0.565197	3096	-0.243838	2500	AAA-ATPase ASD, mitochondrial	AAA-ATPase 1
Locus_17205_Transcript_2/8	-0.192968	2357	-0.250438	2512	Ribosome-binding ATPase YchF	transmembrane protein
Locus_4500_Transcript_12/24	-0.684188	3386	-0.252751	2521	Potassium channel KOR1	STELAR K+ outward rectifier
Locus_10807_Transcript_1/2	-0.503599	2931	-0.255967	2530	3-octaprenyl-4-hydroxybenzoate carboxy-lyase	TRM32-like protein (DUF3741)
Locus_187_Transcript_10/15	-0.587744	3165	-0.260459	2540	Zinc finger protein CONSTANS-LIKE 4	zinc finger CONSTANS-like protein
Locus_8044_Transcript_3/9	-0.540672	3023	-0.275263	2563	Aspartic proteinase 36	Eukaryotic aspartyl protease family protein
Locus_6418_Transcript_3/7	-0.542239	3030	-0.282091	2583	Probable protein phosphatase 2C 33	Protein phosphatase 2C family protein
Locus_336_Transcript_12/12	-0.526464	2979	-0.286421	2595	[Pyruvate dehydrogenase (acetyl-transferring)] kinase, mitochondrial	pyruvate dehydrogenase kinase
Locus_106_Transcript_6/25	-0.636483	3287	-0.286959	2597	Late embryogenesis abundant protein D-29	Late embryogenesis abundant protein (LEA) family protein
Locus_6809_Transcript_2/13	-0.747986	3485	-0.291898	2604	Berberine bridge enzyme-like 25	FAD-binding Berberine family protein
Locus_884_Transcript_47/65	-0.642833	3304	-0.296697	2617	UPF0725 protein At1g27860	hypothetical protein (DUF626)
Locus_10578_Transcript_1/2	-0.37256	2583	-0.298605	2624	Peroxidase 45	Peroxidase family protein
Locus_7589_Transcript_5/7	-0.663332	3345	-0.300607	2631	Bidirectional sugar transporter SWEET2a	Nodulin MtN3 family protein
Locus_23208_Transcript_1/1	-0.778374	3530	-0.300828	2632	Peroxisomal nicotinamide adenine dinucleotide carrier	Mitochondrial substrate carrier family protein
Locus_1141_Transcript_6/15	-0.267073	2416	-0.301473	2637	Chorismate synthase	D-tagatose-1%2C6-bisphosphate aldolase subunit
Locus_16262_Transcript_2/6	-0.354208	2553	-0.304207	2644	Probable purple acid phosphatase 20	Purple acid phosphatases superfamily protein
Locus_8068_Transcript_4/5	-0.436886	2731	-0.305116	2646	Probable calcium-binding protein CML45	Calcium-binding EF-hand family protein
Locus_1256_Transcript_19/22	-0.714111	3440	-0.305463	2649	Probable potassium transporter 9	potassium transporter 2
Locus_11387_Transcript_1/1	-0.551608	3058	-0.31054	2663	CSC1-like protein RXW8	GDSL-like lipase/acylhydrolase superfamily protein
Locus_10024_Transcript_2/2	-0.436485	2728	-0.312477	2669	Lipid droplet phospholipase 1	alpha/beta-Hydrolases superfamily protein
Locus_33_Transcript_107/256	-0.542441	3032	-0.321395	2686	Glutamate--cysteine ligase, chloroplastic	glutamate-cysteine ligase
Locus_6353_Transcript_2/2	-0.507355	2939	-0.323061	2692	Protein DETOXIFICATION 51	MATE efflux family protein
Locus_18741_Transcript_7/14	-0.743294	3480	-0.331495	2707	Short-chain dehydrogenase TIC 32 B, chloroplastic	NAD(P)-binding Rossmann-fold superfamily protein
Locus_139_Transcript_2/4	-0.618543	3243	-0.334549	2715	S-adenosylmethionine decarboxylase proenzyme	S-adenosylmethionine decarboxylase
Locus_4732_Transcript_7/7	-0.548127	3048	-0.334882	2717	Pectinesterase inhibitor 7	Plant invertase/pectin methylesterase inhibitor superfamily protein
Locus_975_Transcript_1/5	-0.783994	3537	-0.338624	2728	TLC domain-containing protein 5	TRAM%2C LAG1 and CLN8 (TLC) lipid-sensing domain containing protein
Locus_12806_Transcript_4/4	-0.760648	3502	-0.340511	2731	Ethanolamine-phosphate cytidylyltransferase	phosphorylethanolamine cytidylyltransferase 1
Locus_6750_Transcript_3/9	-0.331604	2505	-0.341169	2733	Zinc finger AN1 domain-containing stress-associated protein 12	zinc finger (AN1-like) family protein
Locus_23241_Transcript_2/5	-0.725145	3454	-0.342039	2734	GDSL esterase/lipase EXL3	GDSL-like Lipase/Acylhydrolase superfamily protein
Locus_6348_Transcript_3/6	-0.626654	3264	-0.346223	2738	Fatty acid amide hydrolase	fatty acid amide hydrolase
Locus_722_Transcript_1/6	-0.73621	3464	-0.351599	2754	Peptide deformylase	Nuclear transport factor 2 (NTF2) family protein
Locus_823_Transcript_4/51	-0.605821	3211	-0.353733	2757	Wax ester synthase/diacylglycerol acyltransferase 6	O-acyltransferase (WSD1-like) family protein
Locus_16152_Transcript_7/9	-0.639988	3294	-0.356616	2762	Beta-glucosidase 46	beta glucosidase 46
Locus_4018_Transcript_1/2	-0.646261	3309	-0.357734	2765	Calcium uniporter protein 6, mitochondrial	calcium uniporter-like protein (DUF607)
Locus_7173_Transcript_1/8	-0.68451	3388	-0.361959	2775	MADS-box transcription factor 27	AGAMOUS-like 16
Locus_104_Transcript_8/18	-0.452114	2777	-0.365335	2784	Peroxidase 51	Peroxidase superfamily protein
Locus_576_Transcript_1/1	-0.583229	3150	-0.366006	2787	Subtilisin-like serine-protease S	Subtilase family protein
Locus_8830_Transcript_2/2	-0.790364	3548	-0.370863	2801	3-ketoacyl-CoA synthase 6	3-ketoacyl-CoA synthase 6
Locus_2668_Transcript_1/5	-0.640994	3298	-0.372303	2805	Ribose-phosphate pyrophosphokinase 3, mitochondrial	phosphoribosyl pyrophosphate (PRPP) synthase 3
Locus_14842_Transcript_2/2	-0.647391	3314	-0.373259	2808	Brefeldin A-inhibited guanine nucleotide-exchange protein 2
Locus_20975_Transcript_3/10	-0.57924	3133	-0.373593	2810	CASP-like protein 5C1	Uncharacterized protein family (UPF0497)
Locus_6077_Transcript_9/9	-0.441069	2740	-0.375802	2816	Heme oxygenase 1, chloroplastic	Plant heme oxygenase (decyclizing) family protein
Locus_4856_Transcript_1/6	-0.552362	3062	-0.378237	2820	N-acetylneuraminate lyase	heat-inducible transcription repressor
Locus_6809_Transcript_4/13	-0.713343	3437	-0.379634	2823	Inactive poly [ADP-ribose] polymerase RCD1	WWE protein-protein interaction domain protein family
Locus_17358_Transcript_2/2	-0.638127	3291	-0.38452	2829	Amino acid transporter AVT1I	Transmembrane amino acid transporter family protein
Locus_3109_Transcript_24/43	-0.758584	3500	-0.386822	2833	Protein RGF1 INDUCIBLE TRANSCRIPTION FACTOR 1	PLATZ transcription factor family protein
Locus_8341_Transcript_2/4	-0.67218	3368	-0.387233	2835	ADP,ATP carrier protein ER-ANT1	endoplasmic reticulum-adenine nucleotide transporter 1
Locus_2108_Transcript_8/9	-0.190913	2356	-0.387947	2838	Synaptotagmin-2	Calcium-dependent lipid-binding (CaLB domain) family protein
Locus_15512_Transcript_3/3	-0.6789	3379	-0.388998	2842	Probable trehalose-phosphate phosphatase G	Haloacid dehalogenase-like hydrolase (HAD) superfamily protein
Locus_16775_Transcript_2/6	-0.324085	2495	-0.389549	2846	Glutathione transferase GST 23	glutathione S-transferase TAU 8
Locus_11_Transcript_41/170	-0.745354	3482	-0.393282	2850	Protein NUCLEAR FUSION DEFECTIVE 4	Major facilitator superfamily protein
Locus_4740_Transcript_3/7	-0.734268	3460	-0.399309	2862	DCD domain-containing protein NRP-B	DCD (Development and Cell Death) domain protein
Locus_1751_Transcript_6/6	-0.62294	3253	-0.40255	2869	GDSL esterase/lipase APG	GDSL-like Lipase/Acylhydrolase superfamily protein
Locus_187_Transcript_9/15	-0.454448	2786	-0.404098	2873	Zinc finger protein CONSTANS-LIKE 4	zinc finger CONSTANS-like protein
Locus_5037_Transcript_6/6	-0.607553	3217	-0.404606	2874	Esterase CG5412	dihydrofolate reductase
Locus_12092_Transcript_1/3	-0.516843	2960	-0.409709	2886	Protein DETOXIFICATION 19	MATE efflux family protein
Locus_6672_Transcript_2/5	-0.588299	3166	-0.410909	2889	Monoacylglycerol lipase	alpha/beta-Hydrolases superfamily protein
Locus_406_Transcript_13/13	-0.464044	2820	-0.411831	2891	Very-long-chain aldehyde decarbonylase GL1-5	Fatty acid hydroxylase superfamily
Locus_1779_Transcript_3/17	-0.723751	3452	-0.414488	2895	Cytochrome P450 94C1	cytochrome P450%2C family 94%2C subfamily C%2C polypeptide 1
Locus_15942_Transcript_2/4	-0.449412	2766	-0.414525	2896	Heparanase-like protein 3	glucuronidase 3
Locus_4632_Transcript_8/9	-0.71379	3438	-0.416602	2900	Alpha-aminoadipic semialdehyde synthase	lysine-ketoglutarate reductase/saccharopine dehydrogenase bifunctional enzyme
Locus_9192_Transcript_2/6	-0.740775	3473	-0.416607	2901	Myb-related protein 306	myb domain protein 94
Locus_2298_Transcript_3/11	-0.670062	3359	-0.416879	2902	Cyanate hydratase	cyanase
Locus_9698_Transcript_8/19	-0.554418	3067	-0.423816	2915	Serine/threonine/tyrosine-protein kinase HT1	Protein kinase superfamily protein
Locus_9615_Transcript_2/6	-0.700544	3416	-0.424063	2917	2-oxoisovalerate dehydrogenase subunit alpha 2, mitochondrial	Thiamin diphosphate-binding fold (THDP-binding) superfamily protein
Locus_2549_Transcript_4/8	-0.742965	3478	-0.425307	2919	Probable protein phosphatase 2C 39	Protein phosphatase 2C family protein
Locus_279_Transcript_3/9	-0.576295	3127	-0.427438	2921	Adenylyl-sulfate kinase 3	adenosine-5'-phosphosulfate (APS) kinase 3
Locus_20790_Transcript_3/3	-0.598183	3194	-0.427639	2923	Major facilitator superfamily domain-containing protein 12	Major facilitator superfamily protein
Locus_3875_Transcript_2/2	-0.784311	3538	-0.428426	2924	Protein STAY-GREEN homolog, chloroplastic	non-yellowing 1
Locus_4685_Transcript_3/3	-0.336935	2511	-0.429967	2925	Fructokinase-like 2, chloroplastic	fructokinase-like protein
Locus_7724_Transcript_3/7	-0.636955	3289	-0.430419	2927	Very-long-chain aldehyde decarbonylase GL1-1	Fatty acid hydroxylase superfamily
Locus_1760_Transcript_19/25	-0.565176	3095	-0.432111	2928	PGR5-like protein 1B, chloroplastic	PGR5-like A protein
Locus_22894_Transcript_1/1	-0.670974	3363	-0.432717	2930	Cytochrome P450 77A3	cytochrome P450%2C family 77%2C subfamily A%2C polypeptide 6
Locus_1079_Transcript_2/10	-0.284251	2438	-0.433933	2934	Auxin-induced protein 22D	AUX/IAA transcriptional regulator family protein
Locus_5510_Transcript_2/2	-0.548782	3050	-0.435551	2941	G2/mitotic-specific cyclin-B	stress up-regulated Nod 19 protein
Locus_2424_Transcript_1/13	-0.676342	3375	-0.439238	2946	GTP-binding protein YPTM2	RAS 5
Locus_22776_Transcript_1/1	-0.603336	3206	-0.439901	2948	Protein MOTHER of FT and TFL1	PEBP (phosphatidylethanolamine-binding protein) family protein
Locus_12202_Transcript_5/6	-0.657046	3334	-0.440921	2950	Cytochrome P450 86A2	cytochrome P450%2C family 86%2C subfamily A%2C polypeptide 2
Locus_6634_Transcript_1/3	-0.606675	3213	-0.44128	2951	ACT domain-containing protein ACR4	ACT domain repeat 1
Locus_7724_Transcript_2/7	-0.650573	3321	-0.442766	2955	Very-long-chain aldehyde decarbonylase GL1-3	Fatty acid hydroxylase superfamily
Locus_2151_Transcript_5/5	-0.706156	3424	-0.448196	2962	Glycerol-3-phosphate 2-O-acyltransferase 6	glycerol-3-phosphate acyltransferase 6
Locus_23415_Transcript_3/3	-0.594	3183	-0.448714	2964	Dehydrogenase/reductase SDR family member 7	NAD(P)-binding Rossmann-fold superfamily protein
Locus_6621_Transcript_1/1	-0.450407	2773	-0.449062	2965	Zinc finger protein 1	salt tolerance zinc finger
Locus_802_Transcript_9/15	-0.571849	3117	-0.450363	2969	Neutral/alkaline invertase 1, mitochondrial	Plant neutral invertase family protein
Locus_4221_Transcript_15/15	-0.577252	3129	-0.452559	2973	Protein PMR5	Pmr5/Cas1p GDSL/SGNH-like acyl-esterase family protein (DUF828)
Locus_3215_Transcript_4/9	-0.201712	2364	-0.454645	2979	Transcription factor bHLH153	basic helix-loop-helix (bHLH) DNA-binding superfamily protein
Locus_7893_Transcript_9/10	-0.575372	3125	-0.456427	2980	SNAP25 homologous protein SNAP33	soluble N-ethylmaleimide-sensitive factor adaptor protein 33
Locus_802_Transcript_3/15	-0.584198	3152	-0.458199	2982	Neutral/alkaline invertase 1, mitochondrial	Plant neutral invertase family protein
Locus_12239_Transcript_2/7	-0.409188	2654	-0.458542	2986	ABC transporter C family member 3	multidrug resistance-associated protein 3
Locus_12164_Transcript_1/1	-0.393729	2621	-0.459814	2990	Disease resistance protein RGA5	Heavy metal transport/detoxification superfamily protein
Locus_21725_Transcript_2/2	-0.225397	2381	-0.461771	2993	Sm-like protein LSM8	Small nuclear ribonucleoprotein family protein
Locus_19007_Transcript_1/1	-0.584695	3154	-0.463218	2996	Zinc finger CCCH domain-containing protein 24	hypothetical protein
Locus_22223_Transcript_2/2	-0.653224	3327	-0.464797	3001	Protein NUCLEAR FUSION DEFECTIVE 4	Major facilitator superfamily protein
Locus_6158_Transcript_1/10	-0.602166	3202	-0.465573	3002	Probable serine incorporator	Serinc-domain containing serine and sphingolipid biosynthesis protein
Locus_1856_Transcript_55/60	-0.506533	2937	-0.467546	3004	TBC1 domain family member 5	Ypt/Rab-GAP domain of gyp1p superfamily protein
Locus_9192_Transcript_3/6	-0.708482	3429	-0.468242	3005	Myb-related protein 306	myb domain protein 94
Locus_1159_Transcript_1/10	-0.631427	3279	-0.469094	3008	GDSL esterase/lipase At4g18970	GDSL-like Lipase/Acylhydrolase superfamily protein
Locus_6222_Transcript_2/6	-0.532229	2997	-0.47042	3011	UDP-glycosyltransferase 71K1	UDP-glucosyl transferase 71B8
Locus_21282_Transcript_1/1	-0.557269	3075	-0.470827	3014	TBC1 domain family member 15	Ypt/Rab-GAP domain of gyp1p superfamily protein
Locus_1310_Transcript_2/2	-0.566766	3105	-0.471276	3016	Ceramide glucosyltransferase-B	Nucleotide-diphospho-sugar transferases superfamily protein
Locus_18051_Transcript_2/5	-0.697267	3410	-0.471989	3020	CBL-interacting protein kinase 1	CBL-interacting protein kinase 1
Locus_5701_Transcript_1/2	-0.485216	2879	-0.472519	3021	Putative cysteine-rich repeat secretory protein 32	glycosyltransferase family protein 2
Locus_4361_Transcript_16/24	-0.641104	3300	-0.473216	3023	Protein MEI2-like 4	MEI2-like protein 1
Locus_4551_Transcript_13/15	-0.596112	3192	-0.473419	3024	Glutamate--glyoxylate aminotransferase 2	alanine-2-oxoglutarate aminotransferase 2
Locus_13072_Transcript_1/2	-0.480808	2862	-0.474965	3026	Peroxidase 4	Peroxidase superfamily protein
Locus_4777_Transcript_2/6	-0.689606	3394	-0.475142	3027	Probable aquaporin NIP4-2	NOD26-like intrinsic protein 4%3B2
Locus_8704_Transcript_1/1	-0.476081	2846	-0.476944	3030	RNA exonuclease 4	glycosyltransferase family protein 2
Locus_12239_Transcript_1/7	-0.394828	2622	-0.478232	3032	ABC transporter C family member 3	multidrug resistance-associated protein 3
Locus_9862_Transcript_3/3	-0.662906	3343	-0.482071	3036	Pirin-like protein	RmlC-like cupins superfamily protein
Locus_6336_Transcript_3/3	-0.640307	3296	-0.482489	3037	2-oxoisovalerate dehydrogenase subunit beta 1, mitochondrial	branched-chain alpha-keto acid decarboxylase E1 beta subunit
Locus_2233_Transcript_4/6	-0.688113	3391	-0.482813	3038	Post-GPI attachment to proteins factor 3	Per1-like family protein
Locus_10552_Transcript_3/6	-0.370868	2578	-0.483552	3040	UDP-galactose/UDP-glucose transporter 7	UDP-N-acetylglucosamine (UAA) transporter family
Locus_4297_Transcript_25/25	-0.543562	3037	-0.483645	3041	Interactor of constitutive active ROPs 2, chloroplastic	ROP interactive partner 3
Locus_11764_Transcript_3/4	-0.627208	3269	-0.484705	3042	U-box domain-containing protein 3	ARM repeat superfamily protein
Locus_9192_Transcript_4/6	-0.688227	3393	-0.485464	3044	Myb-related protein 306	myb domain protein 94
Locus_229_Transcript_4/4	-0.45412	2783	-0.486017	3045	Myosin-binding protein 1	myosin-binding protein (Protein of unknown function%2C DUF593)
Locus_17380_Transcript_1/1	-0.608509	3219	-0.486655	3046	Transcription factor UNE10	basic helix-loop-helix (bHLH) DNA-binding superfamily protein
Locus_6718_Transcript_4/5	-0.405061	2643	-0.490387	3055	Protein CfxQ homolog	AAA-type ATPase family protein / ankyrin repeat family protein
Locus_6739_Transcript_4/8	-0.655986	3333	-0.491545	3057	Very-long-chain enoyl-CoA reductase	3-oxo-5-alpha-steroid 4-dehydrogenase family protein
Locus_19004_Transcript_1/1	-0.712892	3436	-0.493397	3061	Metalloendoproteinase 3-MMP	Matrixin family protein
Locus_22126_Transcript_1/2	-0.614089	3231	-0.495824	3065	F-box protein At5g67140	F-box/RNI-like superfamily protein
Locus_17066_Transcript_3/3	-0.449592	2769	-0.495943	3066	Putative 4-hydroxy-4-methyl-2-oxoglutarate aldolase 3	Ribonuclease E inhibitor RraA/Dimethylmenaquinone methyltransferase
Locus_11254_Transcript_2/5	-0.599495	3197	-0.498309	3070	Polyol transporter 5	polyol/monosaccharide transporter 5
Locus_20927_Transcript_13/17	-0.5571	3074	-0.50143	3076	Peroxidase 5	Peroxidase superfamily protein
Locus_2151_Transcript_3/5	-0.655974	3332	-0.503536	3077	Glycerol-3-phosphate 2-O-acyltransferase 6	glycerol-3-phosphate acyltransferase 6
Locus_14329_Transcript_1/2	-0.584217	3153	-0.505372	3080	Probable transcription factor RL9	Homeodomain-like superfamily protein
Locus_21946_Transcript_4/5	-0.53029	2989	-0.50689	3083	Putative sphingolipid delta(4)-desaturase/C4-monooxygenase	ARM repeat superfamily protein
Locus_4629_Transcript_9/10	-0.529324	2986	-0.508687	3087	Transcription factor MYB73	myb domain protein 73
Locus_2735_Transcript_30/30	-0.630331	3277	-0.508862	3088	ATP sulfurylase 2	Pseudouridine synthase/archaeosine transglycosylase-like family protein
Locus_2975_Transcript_1/9	-0.34625	2539	-0.509135	3089	Fatty acid synthase subunit alpha	S-adenosyl-L-methionine-dependent methyltransferases superfamily protein
Locus_2376_Transcript_1/4	-0.654114	3329	-0.512844	3094	tRNA uridine 5-carboxymethylaminomethyl modification enzyme MnmG	mediator of RNA polymerase II transcription subunit
Locus_4085_Transcript_2/4	-0.529235	2985	-0.513097	3095	Transcription factor bHLH146	transcription factor/transcription regulator
Locus_8647_Transcript_6/7	-0.266411	2413	-0.514731	3098	NAD kinase 2	thermosome subunit gamma
Locus_8452_Transcript_2/3	-0.423911	2691	-0.514855	3099	Ubiquinone/menaquinone biosynthesis C-methyltransferase UbiE	S-adenosyl-L-methionine-dependent methyltransferases superfamily protein
Locus_21204_Transcript_1/2	-0.473056	2838	-0.516256	3102	GDSL esterase/lipase At5g45950	GDSL-like Lipase/Acylhydrolase superfamily protein
Locus_325_Transcript_10/41	-0.388157	2611	-0.516604	3103	Delta(12)-acyl-lipid-desaturase	fatty acid desaturase 2
Locus_5836_Transcript_1/10	-0.437013	2732	-0.520235	3107	DUF21 domain-containing protein At2g14520	CBS domain protein (DUF21)
Locus_3101_Transcript_1/5	-0.207781	2367	-0.522846	3111	Putative ribonuclease H protein At1g65750	RNA-directed DNA polymerase (reverse transcriptase)-related family protein
Locus_8911_Transcript_6/6	-0.30341	2462	-0.52383	3113	Peroxidase 4	Peroxidase superfamily protein
Locus_5836_Transcript_10/10	-0.527665	2982	-0.524193	3116	DUF21 domain-containing protein At2g14520	CBS domain protein (DUF21)
Locus_11932_Transcript_1/2	-0.576346	3128	-0.524827	3117	Non-specific lipid-transfer protein	lipid transfer protein 4
Locus_8226_Transcript_6/6	-0.31966	2486	-0.528309	3123	Tryptamine hydroxycinnamoyltransferase 2	hydroxycinnamoyl-CoA shikimate/quinate hydroxycinnamoyl transferase
Locus_781_Transcript_1/7	-0.57923	3132	-0.531577	3127	Glutamate dehydrogenase 2, mitochondrial	glutamate dehydrogenase 2
Locus_1676_Transcript_22/25	-0.294984	2454	-0.533193	3130	ABC transporter G family member 31	pleiotropic drug resistance 4
Locus_3565_Transcript_1/1	-0.636148	3284	-0.533347	3132	Patatin-like protein 6	PATATIN-like protein 6
Locus_21417_Transcript_2/2	-0.586014	3159	-0.534138	3133	Probable strigolactone esterase DAD2	alpha/beta-Hydrolases superfamily protein
Locus_90_Transcript_7/17	-0.67215	3367	-0.536121	3138	ABC transporter G family member 45	pleiotropic drug resistance 11
Locus_7151_Transcript_1/1	-0.579565	3135	-0.536551	3140	Cytochrome P450 78A5	cytochrome P450%2C family 78%2C subfamily A%2C polypeptide 5
Locus_5111_Transcript_3/8	-0.511071	2948	-0.538076	3141	Cytidine deaminase 1	cytidine deaminase 1
Locus_16851_Transcript_8/8	-0.581939	3145	-0.539929	3143	Magnesium/proton exchanger	magnesium/proton exchanger
Locus_23623_Transcript_2/2	-0.591424	3174	-0.540141	3144	Expansin-A8	expansin A8
Locus_3058_Transcript_4/6	-0.564616	3093	-0.542235	3145	Cyclic nucleotide-gated ion channel 2	Cyclic nucleotide-regulated ion channel family protein
Locus_9679_Transcript_4/4	-0.603472	3208	-0.543227	3146	Probable protein kinase At2g41970	Protein kinase superfamily protein
Locus_20772_Transcript_1/3	-0.462835	2816	-0.544134	3147	UDP-N-acetylglucosamine transporter ROCK1	Nucleotide-sugar transporter family protein
Locus_1159_Transcript_9/10	-0.48832	2894	-0.545498	3151	GDSL esterase/lipase At4g18970	GDSL-like Lipase/Acylhydrolase superfamily protein
Locus_71_Transcript_2/9	-0.579734	3137	-0.54555	3152	Probable non-specific lipid-transfer protein AKCS9	Bifunctional inhibitor/lipid-transfer protein/seed storage 2S albumin superfamily protein
Locus_16260_Transcript_6/11	-0.544693	3042	-0.545872	3153	Vesicle-associated protein 2-1	Plant VAMP (vesicle-associated membrane protein) family protein
Locus_18051_Transcript_5/5	-0.665539	3351	-0.546059	3154	CBL-interacting protein kinase 1	CBL-interacting protein kinase 1
Locus_9937_Transcript_1/1	-0.423325	2686	-0.546332	3156	Phosphatidylinositol 4-phosphate 5-kinase 4	phosphatidyl inositol monophosphate 5 kinase 4
Locus_1134_Transcript_17/17	-0.669904	3358	-0.548763	3160	Sugar transport protein MST3	sugar transporter 1
Locus_8742_Transcript_1/1	-0.609924	3223	-0.548902	3161	Caffeoylshikimate esterase	alpha/beta-Hydrolases superfamily protein
Locus_6060_Transcript_2/2	-0.621152	3250	-0.54994	3163	Putative glutamine amidotransferase GAT1_2.1	Class I glutamine amidotransferase-like superfamily protein
Locus_1180_Transcript_12/12	-0.285251	2439	-0.550313	3165	Endochitinase	basic chitinase
Locus_6868_Transcript_7/7	-0.0845293	2308	-0.550723	3166	Probable polygalacturonase	Pectin lyase-like superfamily protein
Locus_2735_Transcript_5/30	-0.568033	3106	-0.551329	3168	ATP sulfurylase 2	Pseudouridine synthase/archaeosine transglycosylase-like family protein
Locus_16872_Transcript_1/4	-0.497073	2918	-0.552834	3171	Putative invertase inhibitor	Plant invertase/pectin methylesterase inhibitor superfamily protein
Locus_15202_Transcript_1/1	-0.300496	2460	-0.553045	3172	FAD:protein FMN transferase	NagB/RpiA/CoA transferase-like superfamily protein
Locus_4781_Transcript_22/30	-0.520527	2966	-0.554526	3176		Late embryogenesis abundant protein%2C group 6
Locus_2001_Transcript_1/1	-0.614838	3233	-0.556206	3177	CBL-interacting protein kinase 5	CBL-interacting protein kinase 20
Locus_4361_Transcript_11/24	-0.61793	3240	-0.557725	3180	Protein MEI2-like 4	MEI2-like protein 1
Locus_7671_Transcript_4/23	-0.583093	3149	-0.562146	3186	WRKY transcription factor 6	WRKY family transcription factor
Locus_4361_Transcript_7/24	-0.643413	3307	-0.564763	3190	Protein MEI2-like 4	MEI2-like protein 1
Locus_14862_Transcript_1/3	-0.522918	2972	-0.564985	3191	Adenine phosphoribosyltransferase	hypothetical protein
Locus_1141_Transcript_8/15	-0.295175	2455	-0.565515	3192	Chorismate synthase	D-tagatose-1%2C6-bisphosphate aldolase subunit
Locus_9954_Transcript_4/11	-0.265144	2410	-0.565614	3193	Protein DETOXIFICATION 33	MATE efflux family protein
Locus_7781_Transcript_2/9	-0.594533	3184	-0.566953	3195	Putative leucine-rich repeat receptor-like protein kinase At2g19210	Leucine-rich repeat transmembrane protein kinase protein
Locus_11917_Transcript_3/4	-0.673068	3369	-0.568713	3198	Probable methyltransferase At1g29790	S-adenosyl-L-methionine-dependent methyltransferase
Locus_18746_Transcript_3/5	-0.575018	3124	-0.569233	3199	CASP-like protein 4B4	Uncharacterized protein family (UPF0497)
Locus_1478_Transcript_10/11	-0.624794	3259	-0.57043	3200	Phenylalanine N-monooxygenase	phenylalanine N-monooxygenase-like protein
Locus_9633_Transcript_2/5	-0.283512	2437	-0.570868	3202	Probable fructokinase-7	pfkB-like carbohydrate kinase family protein
Locus_8171_Transcript_4/4	-0.613398	3228	-0.57139	3203	Calcium-binding protein CP1	Ca2+-binding protein 1
Locus_466_Transcript_15/22	-0.492865	2909	-0.573352	3204	Retrovirus-related Pol polyprotein from transposon TNT 1-94	zinc knuckle (CCHC-type) family protein
Locus_5273_Transcript_10/15	-0.533513	3004	-0.573517	3205	ABC transporter G family member 22	ABC-2 type transporter family protein
Locus_16050_Transcript_4/4	-0.680405	3382	-0.574056	3207	Protein SEMI-ROLLED LEAF 2	Uncharacterized protein
Locus_7900_Transcript_2/4	-0.370351	2575	-0.574671	3208	Vacuolar cation/proton exchanger 5	cation exchanger 5
Locus_4551_Transcript_5/15	-0.675505	3373	-0.575022	3209	Glutamate--glyoxylate aminotransferase 2	alanine-2-oxoglutarate aminotransferase 2
Locus_5681_Transcript_2/2	-0.493471	2913	-0.576848	3211	Probable indole-3-acetic acid-amido synthetase GH3.1	Auxin-responsive GH3 family protein
Locus_7781_Transcript_6/9	-0.594571	3185	-0.577506	3214	Receptor-like protein kinase At3g21340	Leucine-rich repeat protein kinase family protein
Locus_9963_Transcript_1/3	-0.436758	2730	-0.578119	3216	Thaumatin-like protein	osmotin 34
Locus_2745_Transcript_5/5	-0.482691	2870	-0.579227	3218	Cytolysin	actin cross-linking protein%2C putative (DUF569)
Locus_5111_Transcript_5/8	-0.343806	2534	-0.579583	3220	Cytidine deaminase 1	cytidine deaminase 1
Locus_10561_Transcript_1/1	-0.641164	3301	-0.581333	3223	Auxin-responsive protein SAUR50	SAUR-like auxin-responsive protein family
Locus_1813_Transcript_1/3	-0.489476	2899	-0.582039	3224	Reticulon-3	hypothetical protein
Locus_10618_Transcript_3/6	-0.668315	3354	-0.582437	3225	Protein unc-13 homolog	hypothetical protein (DUF810)
Locus_21576_Transcript_1/1	-0.485571	2881	-0.582846	3226	30S ribosomal protein S8	Late embryogenesis abundant (LEA) protein-like protein
Locus_16197_Transcript_11/12	-0.381419	2595	-0.582867	3227	Flavin-containing monooxygenase FMO GS-OX-like 9	Flavin-binding monooxygenase family protein
Locus_20689_Transcript_1/1	-0.653207	3326	-0.584211	3230	Phosphoglycerate mutase-like protein AT74	Phosphoglycerate mutase family protein
Locus_16958_Transcript_4/5	-0.587618	3163	-0.584834	3231	Extracellular ribonuclease LE	Ribonuclease T2 family protein
Locus_5273_Transcript_15/15	-0.516675	2959	-0.585068	3232	ABC transporter G family member 22	ABC-2 type transporter family protein
Locus_9615_Transcript_6/6	-0.561333	3083	-0.585096	3233	2-oxoisovalerate dehydrogenase subunit alpha 2, mitochondrial	Thiamin diphosphate-binding fold (THDP-binding) superfamily protein
Locus_4361_Transcript_13/24	-0.628162	3272	-0.585765	3234	Protein MEI2-like 4	MEI2-like protein 1
Locus_20723_Transcript_2/3	-0.470428	2832	-0.586607	3235	Mutanase Pc12g07500	transmembrane protein%2C putative (DUF1985)
Locus_1478_Transcript_9/11	-0.600161	3199	-0.58902	3240	Phenylalanine N-monooxygenase	phenylalanine N-monooxygenase-like protein
Locus_1478_Transcript_5/11	-0.622591	3252	-0.589359	3242	Phenylalanine N-monooxygenase	phenylalanine N-monooxygenase-like protein
Locus_1178_Transcript_5/7	-0.537564	3014	-0.589815	3245	CRIB domain-containing protein RIC1	ROP-interactive CRIB motif-containing protein 1
Locus_599_Transcript_7/7	-0.542255	3031	-0.589951	3246	MA3 DOMAIN-CONTAINING TRANSLATION REGULATORY FACTOR 2	MA3 domain-containing protein
Locus_4454_Transcript_3/3	-0.668625	3356	-0.590262	3248	Polyadenylate-binding protein 7	poly(A) binding protein 7
Locus_7476_Transcript_1/10	-0.61176	3227	-0.590727	3249	Acid phosphatase 1	HAD superfamily%2C subfamily IIIB acid phosphatase
Locus_1478_Transcript_8/11	-0.618105	3242	-0.592121	3251	Phenylalanine N-monooxygenase	phenylalanine N-monooxygenase-like protein
Locus_5113_Transcript_3/3	-0.663236	3344	-0.592412	3253	Processive diacylglycerol beta-glucosyltransferase	serine-rich protein-like protein
Locus_1182_Transcript_27/44	-0.393451	2620	-0.592493	3254		late embryogenesis abundant protein
Locus_7781_Transcript_3/9	-0.516216	2957	-0.594534	3257	Putative leucine-rich repeat receptor-like protein kinase At2g19210	Leucine-rich repeat transmembrane protein kinase protein
Locus_11228_Transcript_1/1	-0.592013	3177	-0.59611	3259	NAC domain-containing protein 87	NAC domain containing protein 87
Locus_17553_Transcript_1/5	-0.309654	2471	-0.596271	3260		ubiquitin-protein ligase
Locus_583_Transcript_2/12	-0.549606	3056	-0.597305	3261	3-hydroxy-3-methylglutaryl-coenzyme A reductase 1	hydroxy methylglutaryl CoA reductase 1
Locus_1169_Transcript_2/9	-0.569163	3109	-0.598481	3264	Agamous-like MADS-box protein MADS1	K-box region and MADS-box transcription factor family protein
Locus_1693_Transcript_8/12	-0.610197	3224	-0.598632	3265	Acyl-coenzyme A oxidase 2, peroxisomal	acyl-CoA oxidase 2
Locus_7947_Transcript_3/6	-0.574632	3122	-0.598984	3266	Non-specific lipid-transfer protein	lipid transfer protein 3
Locus_2801_Transcript_6/9	-0.653444	3328	-0.599124	3267	NADH--cytochrome b5 reductase 1	NADH:cytochrome B5 reductase 1
Locus_7671_Transcript_10/23	-0.606939	3214	-0.599982	3269	WRKY transcription factor 42	WRKY family transcription factor
Locus_7772_Transcript_1/1	-0.486654	2887	-0.600072	3270	Peroxidase 25	peroxidase superfamily protein
Locus_16872_Transcript_3/4	-0.440994	2739	-0.600341	3271	Putative invertase inhibitor	Plant invertase/pectin methylesterase inhibitor superfamily protein
Locus_3366_Transcript_12/21	-0.619231	3245	-0.601617	3273	Cation/H(+) antiporter 19	cation/H+ exchanger 19
Locus_11356_Transcript_1/1	-0.626763	3265	-0.603029	3275	Pectinesterase inhibitor 1	Plant invertase/pectin methylesterase inhibitor superfamily protein
Locus_10818_Transcript_1/1	-0.559517	3079	-0.603105	3276	Putative glutamine amidotransferase GAT1_2.1	Class I glutamine amidotransferase-like superfamily protein
Locus_2580_Transcript_2/7	-0.542172	3029	-0.60319	3277	Probable trehalose-phosphate phosphatase 6	Haloacid dehalogenase-like hydrolase (HAD) superfamily protein
Locus_12354_Transcript_1/3	-0.476527	2847	-0.603843	3279	Protein NOI4	RPM1-interacting protein 4 (RIN4) family protein
Locus_1685_Transcript_151/158	-0.47778	2852	-0.604336	3280	Transcription factor CPC	Homeodomain-like superfamily protein
Locus_15646_Transcript_4/12	-0.547728	3047	-0.606799	3284	30S ribosomal protein S8	Late embryogenesis abundant (LEA) protein-like protein
Locus_4392_Transcript_3/12	-0.57584	3126	-0.607583	3286	Rho GTPase-activating protein 1	Rho GTPase activating protein with PAK-box/P21-Rho-binding domain-containing protein
Locus_11322_Transcript_4/6	-0.607216	3215	-0.609816	3289	Palmitoyl-protein thioesterase 1	alpha/beta-Hydrolases superfamily protein
Locus_14715_Transcript_9/11	-0.557051	3073	-0.610274	3290	Non-specific phospholipase C4	non-specific phospholipase C4
Locus_13809_Transcript_1/1	-0.488944	2896	-0.612479	3294	Jasmonate-induced oxygenase 1	2-oxoglutarate (2OG) and Fe(II)-dependent oxygenase superfamily protein
Locus_9026_Transcript_4/4	-0.27633	2427	-0.612973	3296	Peroxidase 55	Peroxidase superfamily protein
Locus_3131_Transcript_8/11	-0.627808	3271	-0.613515	3298	Very-long-chain aldehyde decarbonylase GL1-1	Fatty acid hydroxylase superfamily
Locus_19738_Transcript_1/1	-0.623039	3254	-0.613739	3299	Hybrid signal transduction histidine kinase K	S-adenosyl-L-methionine-dependent methyltransferases superfamily protein
Locus_1685_Transcript_86/158	-0.554985	3069	-0.61447	3301	Putative clathrin assembly protein At2g01600	ENTH/ANTH/VHS superfamily protein
Locus_11322_Transcript_6/6	-0.647242	3313	-0.615399	3302	Palmitoyl-protein thioesterase 1	alpha/beta-Hydrolases superfamily protein
Locus_23710_Transcript_1/2	-0.505872	2935	-0.61603	3303	ACD11 homolog protein	Glycolipid transfer protein (GLTP) family protein
Locus_6463_Transcript_4/7	-0.365923	2567	-0.61663	3304	E3 ubiquitin protein ligase DRIP2	DREB2A-interacting protein 2
Locus_8466_Transcript_2/10	-0.477623	2851	-0.61741	3305	E3 ubiquitin-protein ligase ICP0	RING/U-box superfamily protein
Locus_74_Transcript_164/276	-0.441629	2744	-0.617728	3306	Probable chlorophyll(ide) b reductase NYC1, chloroplastic	NAD(P)-binding Rossmann-fold superfamily protein
Locus_1267_Transcript_1/7	-0.631746	3281	-0.618811	3307	Probable galacturonosyltransferase 13	galacturonosyltransferase 13
Locus_994_Transcript_6/6	-0.427771	2700	-0.622407	3309	Protein NRT1/ PTR FAMILY 8.1	peptide transporter 1
Locus_9080_Transcript_1/1	-0.122203	2328	-0.622416	3310		hypothetical protein
Locus_9975_Transcript_1/6	-0.485944	2884	-0.622744	3311		transmembrane protein
Locus_6195_Transcript_20/20	-0.583955	3151	-0.623104	3312	Palmitoyl-acyl carrier protein thioesterase, chloroplastic	fatty acyl-ACP thioesterases B
Locus_15624_Transcript_1/4	-0.564866	3094	-0.623743	3313	Pheophytinase, chloroplastic	pheophytinase
Locus_20878_Transcript_4/5	-0.563142	3088	-0.624318	3316	Protein BPS1, chloroplastic	BPS1-like protein
Locus_8466_Transcript_4/10	-0.561389	3084	-0.625323	3318	Postreplication repair E3 ubiquitin-protein ligase RAD18	RING/U-box superfamily protein
Locus_10417_Transcript_1/1	-0.490672	2902	-0.625521	3320	Pre-rRNA-processing protein TSR2	Pre-rRNA-processing protein TSR2%2C conserved region
Locus_12210_Transcript_2/3	-0.499085	2922	-0.625788	3321	Ethylene-responsive transcription factor ERF115	Integrase-type DNA-binding superfamily protein
Locus_3366_Transcript_5/21	-0.61954	3247	-0.627748	3322	Cation/H(+) antiporter 19	cation/H+ exchanger 19
Locus_11323_Transcript_5/6	-0.446964	2760	-0.627822	3323	Translocator protein homolog	TSPO(outer membrane tryptophan-rich sensory protein)-like protein
Locus_19937_Transcript_1/1	-0.356632	2556	-0.629723	3326	Ethylene-responsive transcription factor ERF003	Integrase-type DNA-binding superfamily protein
Locus_2398_Transcript_4/20	-0.458804	2803	-0.629737	3327	Polyamine oxidase 3	polyamine oxidase 3
Locus_15063_Transcript_3/3	-0.390111	2615	-0.631	3328	Subtilisin-like protease SBT3	Subtilisin-like serine endopeptidase family protein
Locus_23211_Transcript_2/2	-0.628607	3274	-0.631518	3329	Probable protein S-acyltransferase 4	DHHC-type zinc finger family protein
Locus_10391_Transcript_2/9	-0.48372	2873	-0.631679	3331	Agamous-like MADS-box protein AGL104	AGAMOUS-like 104
Locus_4286_Transcript_10/14	-0.52068	2967	-0.63274	3334	Probable pectate lyase 15	Pectin lyase-like superfamily protein
Locus_20778_Transcript_1/4	-0.580646	3141	-0.633799	3337	Endonuclease 1	bifunctional nuclease i
Locus_325_Transcript_1/41	-0.432625	2715	-0.634971	3340	Delta(12)-acyl-lipid-desaturase	fatty acid desaturase 2
Locus_20806_Transcript_10/10	-0.588645	3169	-0.635325	3341	Transmembrane protein 53	alpha/beta-Hydrolases superfamily protein
Locus_444_Transcript_15/20	-0.232575	2385	-0.639221	3344	Probable methyltransferase PMT17	S-adenosyl-L-methionine-dependent methyltransferases superfamily protein
Locus_3043_Transcript_4/9	-0.530437	2990	-0.639539	3345	Methionine aminotransferase BCAT4	myb-like transcription factor family protein
Locus_12279_Transcript_3/4	-0.523269	2973	-0.641329	3350	Zinc finger protein ZAT10	salt tolerance zinc finger
Locus_3328_Transcript_1/1	-0.482035	2867	-0.641749	3351	3-hydroxy-3-methylglutaryl-CoA lyase, cytoplasmic	PAR1 protein
Locus_2018_Transcript_1/15	-0.548801	3052	-0.641881	3352	Uncharacterized membrane protein At4g09580	SNARE associated Golgi protein family
Locus_21850_Transcript_1/1	-0.405748	2647	-0.641985	3354	Dormancy-associated protein homolog 3	Dormancy/auxin associated family protein
Locus_8278_Transcript_6/6	-0.287197	2444	-0.643233	3357	Hexokinase-3	hexokinase-like 1
Locus_7531_Transcript_8/11	-0.339217	2518	-0.644948	3359	Probable apyrase 6	GDA1/CD39 nucleoside phosphatase family protein
Locus_7824_Transcript_2/3	-0.458239	2802	-0.645256	3360	Agamous-like MADS-box protein AGL65	AGAMOUS-like 65
Locus_16262_Transcript_1/6	-0.543063	3034	-0.645326	3361	Probable purple acid phosphatase 20	Purple acid phosphatases superfamily protein
Locus_980_Transcript_5/13	-0.549151	3054	-0.645724	3362	Phosphatidylinositol/phosphatidylcholine transfer protein SFH8	Sec14p-like phosphatidylinositol transfer family protein
Locus_21342_Transcript_2/2	-0.255727	2401	-0.645871	3363	Basic leucine zipper 34	Basic-leucine zipper (bZIP) transcription factor family protein
Locus_1413_Transcript_1/9	-0.462149	2813	-0.646165	3364	Probable E3 ubiquitin-protein ligase HIP1	RING/U-box superfamily protein
Locus_15955_Transcript_9/11	-0.555742	3070	-0.647268	3365	Autophagy-related protein 18f	yeast autophagy 18 F-like protein
Locus_5106_Transcript_4/5	-0.418287	2673	-0.647395	3366	Probable E3 ubiquitin-protein ligase BAH1-like 1	SPX (SYG1/Pho81/XPR1) domain-containing protein
Locus_823_Transcript_32/51	-0.443024	2749	-0.64853	3367	Expansin-A1	expansin A1
Locus_5901_Transcript_2/10	-0.428144	2703	-0.648565	3368	Beta-glucosidase 44	B-S glucosidase 44
Locus_1243_Transcript_5/6	-0.604632	3209	-0.651727	3370	Uncharacterized protein At5g01610	DUF538 family protein%2C putative (Protein of unknown function%2C DUF538)
Locus_8477_Transcript_1/5	-0.395194	2624	-0.652353	3372	Probable serine/threonine-protein kinase WNK4	with no lysine (K) kinase 6
Locus_1355_Transcript_2/2	-0.478583	2855	-0.652357	3373	NDR1/HIN1-like protein 6	Late embryogenesis abundant (LEA) hydroxyproline-rich glycoprotein family
Locus_4830_Transcript_14/14	-0.491507	2905	-0.653736	3375	Strigolactone esterase D14	alpha/beta-Hydrolases superfamily protein
Locus_4298_Transcript_5/9	-0.350023	2548	-0.653747	3376	Hydrophobic protein LTI6B	Low temperature and salt responsive protein family
Locus_18273_Transcript_1/5	-0.316717	2483	-0.654561	3377	Transcription factor bHLH49	basic helix-loop-helix (bHLH) DNA-binding superfamily protein
Locus_21154_Transcript_3/3	-0.493902	2914	-0.654769	3378	Hispidin synthase	spindle assembly abnormal protein (DUF620)
Locus_18555_Transcript_1/1	-0.502434	2928	-0.656318	3380	Bark storage protein A	Phosphorylase superfamily protein
Locus_714_Transcript_5/6	-0.455929	2788	-0.657821	3382	Exopolygalacturonase (Fragment)	Pectin lyase-like superfamily protein
Locus_3702_Transcript_11/22	-0.422332	2682	-0.65792	3383	Chloride channel protein CLC-c	chloride channel C
Locus_53_Transcript_55/220	-0.457439	2798	-0.658271	3384	Probable serine/threonine-protein kinase PBL26	Protein kinase superfamily protein
Locus_3702_Transcript_6/22	-0.511621	2949	-0.658382	3385	Chloride channel protein CLC-c	chloride channel C
Locus_17232_Transcript_2/4	-0.479687	2858	-0.660522	3387	Probable serine/threonine-protein kinase PBL26	Protein kinase superfamily protein
Locus_2395_Transcript_7/8	-0.555973	3072	-0.660617	3388	Sugar transporter ERD6-like 6	Major facilitator superfamily protein
Locus_22261_Transcript_2/2	-0.420924	2679	-0.66076	3389	Uncharacterized protein C24B11.05	Haloacid dehalogenase-like hydrolase (HAD) superfamily protein
Locus_7001_Transcript_2/7	-0.453613	2781	-0.661863	3391	F-box protein At2g32560	F-box family protein
Locus_15398_Transcript_3/16	-0.516603	2958	-0.661901	3392	Protein TIFY 6a	jasmonate-zim-domain protein 3
Locus_17042_Transcript_3/5	-0.521537	2970	-0.661944	3393	Aspartic proteinase	aspartic proteinase A1
Locus_1182_Transcript_24/44	-0.26023	2407	-0.662735	3395	NDR1/HIN1-like protein 13	transmembrane protein
Locus_17749_Transcript_2/2	-0.460427	2807	-0.664371	3398	Peroxidase 15	Peroxidase superfamily protein
Locus_15908_Transcript_13/15	-0.565513	3098	-0.664688	3399	Plasma membrane ATPase 4	H[+]-ATPase 8
Locus_17131_Transcript_1/1	-0.442615	2747	-0.664986	3400	Protein RALF-like 16	RALF-like 16
Locus_20519_Transcript_1/1	-0.285671	2441	-0.665527	3401		VQ motif-containing protein
Locus_19235_Transcript_3/3	-0.150256	2338	-0.66572	3402	Glucose transporter 1E	hypothetical protein (DUF3511)
Locus_3379_Transcript_3/7	-0.588331	3167	-0.665979	3403	Auxin-induced protein X15	SAUR-like auxin-responsive protein family
Locus_10610_Transcript_5/5	-0.531754	2993	-0.666397	3404	CRIB domain-containing protein RIC1	ROP-interactive CRIB motif-containing protein 1
Locus_241_Transcript_11/17	-0.5438	3040	-0.667449	3405	Pollen-specific protein C13	Pollen Ole e 1 allergen and extensin family protein
Locus_686_Transcript_28/29	-0.370845	2577	-0.669825	3410	Transmembrane protein DDB_G0273707/DDB_G0273361	Integral membrane HPP family protein
Locus_4016_Transcript_25/32	-0.542623	3033	-0.670685	3413	Adenine/guanine permease AZG1	AZA-guanine resistant1
Locus_17232_Transcript_1/4	-0.470537	2833	-0.670859	3414	Probable serine/threonine-protein kinase PBL26	Protein kinase superfamily protein
Locus_5164_Transcript_2/2	-0.472438	2836	-0.67192	3415	Rho GDP-dissociation inhibitor 1	Immunoglobulin E-set superfamily protein
Locus_8294_Transcript_3/4	-0.414351	2667	-0.672279	3416	Chaperone protein ClpD2, chloroplastic	Clp ATPase
Locus_17713_Transcript_2/3	-0.485908	2883	-0.672815	3418		transmembrane protein
Locus_4623_Transcript_4/12	-0.507311	2938	-0.673625	3419	tRNA-specific 2-thiouridylase MnmA	hypothetical protein
Locus_6065_Transcript_2/3	-0.560284	3082	-0.673686	3420	Exonuclease DPD1, chloroplastic/mitochondrial	Polynucleotidyl transferase%2C ribonuclease H-like superfamily protein
Locus_20916_Transcript_1/1	-0.609024	3221	-0.67444	3421	Protein DETOXIFICATION 48	MATE efflux family protein
Locus_9833_Transcript_2/5	-0.44797	2761	-0.676117	3423	Peroxidase 12	Peroxidase superfamily protein
Locus_1882_Transcript_4/4	-0.470384	2831	-0.676513	3424	Pheophytinase, chloroplastic	alpha/beta-Hydrolases superfamily protein
Locus_3011_Transcript_7/7	-0.484741	2877	-0.678271	3425	LIM domain-containing protein WLIM2b	GATA type zinc finger transcription factor family protein
Locus_5460_Transcript_3/4	-0.434945	2723	-0.67977	3430	G-type lectin S-receptor-like serine/threonine-protein kinase B120	S-locus lectin protein kinase family protein
Locus_17715_Transcript_2/3	-0.438352	2735	-0.680212	3431	Phosphatidylinositol 3,4,5-trisphosphate 3-phosphatase and protein-tyrosine-phosphatase PTEN1	Calcium/lipid-binding (CaLB) phosphatase
Locus_3272_Transcript_1/2	-0.431588	2713	-0.681767	3435	S-norcoclaurine synthase 1	senescence-related gene 1
Locus_14412_Transcript_1/1	-0.493117	2911	-0.682179	3436	Isoprenyl transferase	Plant calmodulin-binding protein-like protein
Locus_7949_Transcript_7/10	-0.491703	2906	-0.68293	3437	Glycerophosphodiester phosphodiesterase GDPDL6	SHV3-like 4
Locus_20335_Transcript_1/1	-0.515667	2955	-0.683281	3438	Transmembrane O-methyltransferase	ankyrin repeat/KH domain protein (DUF1442)
Locus_23448_Transcript_1/1	-0.431134	2711	-0.684075	3440	Calumenin-B	Calcium-binding EF hand family protein
Locus_714_Transcript_1/6	-0.477076	2849	-0.684624	3441	Exopolygalacturonase (Fragment)	Pectin lyase-like superfamily protein
Locus_4538_Transcript_4/12	-0.611484	3225	-0.685317	3442	NADP-dependent malic enzyme	NADP-malic enzyme 4
Locus_23719_Transcript_1/2	-0.486002	2885	-0.685554	3443	Glutamine-dependent NAD(+) synthetase	low-temperature-induced protein
Locus_8534_Transcript_2/4	-0.55736	3076	-0.686652	3445	Syntaxin-124	syntaxin of plants 124
Locus_9952_Transcript_1/2	-0.538448	3019	-0.686675	3446	Uncharacterized protein At4g00950	hypothetical protein
Locus_3085_Transcript_6/16	-0.441304	2742	-0.687548	3447	5-amino-6-(5-phospho-D-ribitylamino)uracil phosphatase, chloroplastic	Haloacid dehalogenase-like hydrolase (HAD) superfamily protein
Locus_3861_Transcript_4/4	-0.602584	3204	-0.68767	3448	Mini zinc finger protein 2	mini zinc finger 2
Locus_16017_Transcript_5/25	-0.50863	2942	-0.687896	3449	Probable serine/threonine-protein kinase At1g09600	Protein kinase superfamily protein
Locus_1685_Transcript_32/158	-0.484432	2875	-0.688371	3450	Putative clathrin assembly protein At5g57200	ENTH/ANTH/VHS superfamily protein
Locus_3010_Transcript_1/7	-0.486203	2886	-0.688677	3451	Protein RALF-like 19	ralf-like 19
Locus_23372_Transcript_2/3	-0.476605	2848	-0.690554	3454	L-ascorbate oxidase homolog	SKU5 similar 12
Locus_1182_Transcript_23/44	-0.221439	2378	-0.693675	3457	NDR1/HIN1-like protein 3	transmembrane protein
Locus_3776_Transcript_4/5	-0.522006	2971	-0.69457	3460	Glucan endo-1,3-beta-glucosidase 8	O-Glycosyl hydrolases family 17 protein
Locus_21538_Transcript_3/3	-0.413478	2665	-0.69516	3461	DNA damage-repair/toleration protein DRT100	Leucine-rich repeat (LRR) family protein
Locus_744_Transcript_1/3	-0.533826	3005	-0.695214	3462	ACT domain-containing protein ACR2	ACT-like superfamily protein
Locus_4534_Transcript_3/3	-0.501792	2927	-0.69654	3463	Beta-galactosidase 11	glycosyl hydrolase family 35 protein
Locus_241_Transcript_2/17	-0.508144	2941	-0.699379	3465	Pollen-specific protein C13	Pollen Ole e 1 allergen and extensin family protein
Locus_175_Transcript_112/384	-0.461205	2811	-0.699896	3467	Mannan endo-1,4-beta-mannosidase 1	Glycosyl hydrolase superfamily protein
Locus_18093_Transcript_2/2	-0.431169	2712	-0.702087	3468	Protein ULTRAPETALA 1	Developmental regulator%2C ULTRAPETALA
Locus_8371_Transcript_1/1	-0.475959	2845	-0.702134	3469	Fasciclin-like arabinogalactan protein 14	FASCICLIN-like arabinogalactan protein 14 precursor
Locus_10189_Transcript_3/5	-0.482144	2868	-0.702504	3470	Probable calcium-binding protein CML24	calmodulin like 42
Locus_21916_Transcript_1/1	-0.488696	2895	-0.702649	3471	Carbamoyl-phosphate synthase small chain	NFU1 iron-sulfur cluster protein
Locus_19115_Transcript_1/1	-0.124707	2329	-0.704295	3472	Alpha/beta hydrolase domain-containing protein 17C	alpha/beta-Hydrolases superfamily protein
Locus_7300_Transcript_1/5	-0.515108	2952	-0.704401	3473	Probable metal-nicotianamine transporter YSL6	YELLOW STRIPE like 6
Locus_11785_Transcript_2/2	-0.483186	2871	-0.704437	3474	Probable pectinesterase/pectinesterase inhibitor 21	Plant invertase/pectin methylesterase inhibitor superfamily
Locus_1134_Transcript_11/17	-0.568332	3107	-0.704634	3475	Sugar transport protein MST3	sugar transporter 1
Locus_14332_Transcript_2/3	-0.498028	2919	-0.70981	3477	Protein RALF-like 22	ralf-like 22
Locus_13303_Transcript_1/1	-0.477506	2850	-0.710229	3478	SWI/SNF chromatin-remodeling complex subunit SWI1	RPM1-interacting protein 4 (RIN4) family protein
Locus_10853_Transcript_3/4	-0.473527	2840	-0.711572	3479	Pectate lyase	Pectate lyase family protein
Locus_1517_Transcript_3/3	-0.539968	3021	-0.711806	3480	Lecithin-cholesterol acyltransferase-like 4	alpha/beta-Hydrolases superfamily protein
Locus_17536_Transcript_1/1	-0.473899	2841	-0.713896	3482	Mitogen-activated protein kinase kinase kinase 17	mitogen-activated protein kinase kinase kinase 15
Locus_312_Transcript_17/34	-0.464907	2824	-0.716187	3484	Kinesin-like protein KIN-7F	ATP binding microtubule motor family protein
Locus_8897_Transcript_2/2	-0.46063	2808	-0.717839	3488	Beta-1,4-mannosyl-glycoprotein 4-beta-N-acetylglucosaminyltransferase	beta-1%2C4-N-acetylglucosaminyltransferase family protein
Locus_241_Transcript_9/17	-0.475922	2844	-0.717857	3489	Pollen-specific protein C13	Pollen Ole e 1 allergen and extensin family protein
Locus_7788_Transcript_2/3	-0.425455	2696	-0.718885	3490	Type II inositol polyphosphate 5-phosphatase 15	Endonuclease/exonuclease/phosphatase family protein
Locus_10189_Transcript_5/5	-0.498471	2921	-0.719369	3492	Probable calcium-binding protein CML32	calmodulin like 42
Locus_716_Transcript_1/4	-0.368451	2570	-0.71957	3493	Protein CHLOROPLAST VESICULATION	histone deacetylase-like protein
Locus_21214_Transcript_2/4	-0.374742	2587	-0.71975	3494	Myosin-9	Myosin family protein with Dil domain-containing protein
Locus_4925_Transcript_4/4	-0.561517	3085	-0.721012	3496	Rab GTPase-activating protein 22	Ypt/Rab-GAP domain of gyp1p superfamily protein
Locus_9529_Transcript_5/6	-0.489048	2897	-0.721986	3497	Exocyst complex component EXO70B1	exocyst subunit exo70 family protein C1
Locus_7169_Transcript_1/1	-0.471367	2834	-0.722503	3498	Brassinosteroid LRR receptor kinase BRL1	BRI1 like
Locus_12252_Transcript_1/1	-0.45793	2800	-0.722938	3500	TPR repeat-containing thioredoxin TTL1	tetratricopetide-repeat thioredoxin-like 1
Locus_15398_Transcript_15/16	-0.483432	2872	-0.723159	3501	Protein TIFY 6b	jasmonate-zim-domain protein 3
Locus_518_Transcript_1/5	-0.538145	3016	-0.724047	3502	Protein ENHANCED DISEASE RESISTANCE 2-like	DUF1336 family protein (DUF1336)
Locus_3634_Transcript_14/18	-0.305676	2466	-0.72458	3503	Proline-rich receptor-like protein kinase PERK13	root hair specific 10
Locus_3634_Transcript_2/18	-0.330828	2504	-0.725565	3505	Proline-rich receptor-like protein kinase PERK13	root hair specific 10
Locus_4663_Transcript_2/10	-0.37069	2576	-0.727328	3507	Probable NAD(P)H dehydrogenase (quinone) FQR1-like 1	Quinone reductase family protein
Locus_4698_Transcript_2/5	-0.4495	2768	-0.728645	3511		membrane lipoprotein lipid attachment site-like protein%2C putative (DUF1223)
Locus_17195_Transcript_2/4	-0.222157	2380	-0.7296	3512	Probable vacuolar amino acid transporter YPQ1	PQ-loop repeat family protein / transmembrane family protein
Locus_14684_Transcript_4/6	-0.485894	2882	-0.730193	3513	Lipid phosphate phosphatase delta	Phosphatidic acid phosphatase (PAP2) family protein
Locus_7529_Transcript_1/1	-0.418966	2675	-0.730364	3514	E3 ubiquitin-protein ligase SINAT2	seven in absentia of Arabidopsis 2
Locus_4663_Transcript_1/10	-0.462257	2814	-0.731819	3516	Probable NAD(P)H dehydrogenase (quinone) FQR1-like 1	Quinone reductase family protein
Locus_8601_Transcript_12/12	-0.342995	2529	-0.732179	3518	Probable magnesium transporter NIPA8	magnesium transporter%2C putative (DUF803)
Locus_4286_Transcript_4/14	-0.388016	2610	-0.732312	3519	Probable pectate lyase 15	Pectin lyase-like superfamily protein
Locus_437_Transcript_50/78	-0.566236	3104	-0.73262	3520	F-box/kelch-repeat protein SKIP11	Galactose oxidase/kelch repeat superfamily protein
Locus_3724_Transcript_9/15	-0.360682	2563	-0.734254	3521	Inorganic phosphate transporter 1-4	phosphate transporter 1%3B4
Locus_10972_Transcript_2/2	-0.461088	2810	-0.736837	3523	Mitotic checkpoint protein bub3	B12D protein
Locus_7952_Transcript_8/8	-0.213942	2373	-0.739782	3525	Auxin-responsive protein IAA30	indoleacetic acid-induced protein 16
Locus_17720_Transcript_2/4	-0.407355	2650	-0.745341	3528	14 kDa proline-rich protein DC2.15	Bifunctional inhibitor/lipid-transfer protein/seed storage 2S albumin superfamily protein
Locus_7952_Transcript_2/8	-0.333756	2507	-0.747647	3532	Auxin-responsive protein IAA30	indole-3-acetic acid inducible 14
Locus_7475_Transcript_2/3	-0.456706	2793	-0.758507	3534	Probable xyloglucan endotransglucosylase/hydrolase protein 30	xyloglucan endotransglucosylase/hydrolase 30
Locus_9268_Transcript_3/16	-0.327919	2501	-0.77762	3543		ATPase E1-E2 type family protein / haloacid dehalogenase-like hydrolase family protein
Locus_4051_Transcript_1/4	-0.293902	2453	-0.785318	3547	GABA transporter 1	Transmembrane amino acid transporter family protein
Locus_583_Transcript_1/12	-0.5133	2950	-0.787289	3548	3-hydroxy-3-methylglutaryl-coenzyme A reductase 1	hydroxy methylglutaryl CoA reductase 1
Locus_9268_Transcript_4/16	-0.274025	2426	-0.80721	3560	Arabinogalactan protein 20	arabinogalactan protein 20
Locus_21786_Transcript_4/4	-0.385974	2603	-0.811175	3561	Dihydroceramide fatty acyl 2-hydroxylase FAH1	fatty acid hydroxylase 1
Locus_7133_Transcript_2/2	-0.293021	2451	-0.812046	3562	Basic leucine zipper 19	Basic-leucine zipper (bZIP) transcription factor family protein
Locus_8577_Transcript_5/5	-0.426602	2699	-0.816374	3566	UDP-glucuronate 4-epimerase 1	UDP-D-glucuronate 4-epimerase 1
Locus_5127_Transcript_5/10	-0.212475	2371	-0.834367	3572	Glycosyltransferase BC10	Core-2/I-branching beta-1%2C6-N-acetylglucosaminyltransferase family protein
Locus_8029_Transcript_1/1	-0.314281	2478	-0.848408	3580	Probable xyloglucan galactosyltransferase GT19	Exostosin family protein
Locus_1786_Transcript_1/9	-0.245179	2392	-0.848909	3581	Dirigent protein 21	Disease resistance-responsive (dirigent-like protein) family protein
Locus_4927_Transcript_2/2	-0.111998	2323	-0.861165	3583	Protein CDI	Nucleotide-diphospho-sugar transferases superfamily protein
Locus_1786_Transcript_2/9	-0.221711	2379	-0.884028	3587	Dirigent protein 21	Disease resistance-responsive (dirigent-like protein) family protein

## Sheet: Group F4
Gene.ID	PC1	PC1 Gene Index	PC2	PC2 Gene Index	Description (SWISS PROT)	Description (Araport11)
Locus_192_Transcript_25/25	-0.163992	2346	0.911108	3	Floral homeotic protein PMADS 2	K-box region and MADS-box transcription factor family protein
Locus_192_Transcript_10/25	-0.102461	2317	0.907529	4	Agamous-like MADS-box protein MADS9	K-box region and MADS-box transcription factor family protein
Locus_742_Transcript_25/28	-0.382409	2600	0.874661	8	Transcription factor ABORTED MICROSPORES	basic helix-loop-helix (bHLH) DNA-binding superfamily protein
Locus_5232_Transcript_2/7	-0.343199	2531	0.867883	9	5'-nucleotidase SurE	non-structural protein
Locus_742_Transcript_8/28	-0.417359	2670	0.859564	13	Transcription factor ABORTED MICROSPORES	basic helix-loop-helix (bHLH) DNA-binding superfamily protein
Locus_803_Transcript_2/33	-0.266468	2414	0.856933	15	Probable 3-hydroxyisobutyrate dehydrogenase, mitochondrial	6-phosphogluconate dehydrogenase family protein
Locus_270_Transcript_88/405	-0.442776	2748	0.840802	18	Agamous-like MADS-box protein TM6	K-box region and MADS-box transcription factor family protein
Locus_16200_Transcript_1/5	-0.40326	2639	0.840448	19	Protein INVOLVED IN DE NOVO 2	XH/XS domain-containing protein
Locus_6632_Transcript_3/9	-0.424075	2694	0.835052	21	Transcription factor LG2	bZIP transcription factor family protein
Locus_1637_Transcript_7/21	-0.345389	2536	0.826042	27	Cytochrome P450 90D2	cytochrome P450%2C family 90%2C subfamily D%2C polypeptide 1
Locus_3116_Transcript_2/19	-0.39299	2619	0.818272	28	Probable transcription factor KAN2	Homeodomain-like superfamily protein
Locus_4397_Transcript_4/4	-0.266881	2415	0.814282	29	Trans-cinnamate 4-monooxygenase	cinnamate-4-hydroxylase
Locus_22527_Transcript_3/3	-0.24572	2394	0.814117	30	Dihydroorotase	Cupredoxin superfamily protein
Locus_4479_Transcript_2/2	-0.496393	2916	0.807089	34	Mitogen-activated protein kinase kinase kinase 20	mitogen-activated protein kinase kinase kinase 19
Locus_175_Transcript_121/384	-0.48818	2893	0.796515	40	Protein STRICTOSIDINE SYNTHASE-LIKE 13	Calcium-dependent phosphotriesterase superfamily protein
Locus_1637_Transcript_1/21	-0.415351	2668	0.785414	46	Cytochrome P450 90D2	cytochrome P450%2C family 90%2C subfamily D%2C polypeptide 1
Locus_1637_Transcript_11/21	-0.366666	2568	0.756494	58	Cytochrome P450 90D2	cytochrome P450%2C family 90%2C subfamily D%2C polypeptide 1
Locus_2126_Transcript_7/15	-0.595149	3189	0.753842	60	Ubiquinol oxidase 1, mitochondrial	alternative oxidase 1A
Locus_17899_Transcript_3/5	-0.548488	3049	0.749247	62	Probable ADP,ATP carrier protein At5g56450	Mitochondrial substrate carrier family protein
Locus_804_Transcript_9/298	-0.554004	3066	0.74612	64	Homeobox protein ATH1	homeobox protein ATH1
Locus_1_Transcript_5/5	-0.485082	2878	0.745515	65	Dihydrolipoyllysine-residue succinyltransferase component of 2-oxoglutarate dehydrogenase complex 2, mitochondrial	Dihydrolipoamide succinyltransferase
Locus_830_Transcript_12/29	-0.608561	3220	0.744779	67	Protein YABBY 5	Plant-specific transcription factor YABBY family protein
Locus_913_Transcript_3/11	-0.593458	3181	0.738849	70	Arsenate reductase 2.2	Rhodanese/Cell cycle control phosphatase superfamily protein
Locus_17033_Transcript_4/5	-0.457391	2797	0.738418	71	E3 ubiquitin-protein ligase At4g11680	RING/U-box superfamily protein
Locus_16992_Transcript_1/1	-0.39998	2631	0.737717	72	GATA transcription factor 21	GATA type zinc finger transcription factor family protein
Locus_330_Transcript_18/23	-0.507786	2940	0.736649	74	Pyruvate dehydrogenase E1 component subunit beta-1, mitochondrial	Transketolase family protein
Locus_1537_Transcript_2/14	-0.310626	2472	0.720904	87		transmembrane protein
Locus_818_Transcript_11/17	-0.524283	2976	0.718698	92	Zinc finger protein CONSTANS-LIKE 10	B-box type zinc finger protein with CCT domain-containing protein
Locus_7002_Transcript_1/2	-0.204108	2366	0.716022	95	Probable sulfate transporter 3.3	sulfate transporter 91
Locus_93_Transcript_558/850	-0.437671	2734	0.712081	100	Ribosomal RNA small subunit methyltransferase A	ABC family ABC transporter%2C putative (DUF3511)
Locus_12151_Transcript_1/1	-0.268891	2419	0.709519	101	Abscisic acid receptor PYR1	Polyketide cyclase/dehydrase and lipid transport superfamily protein
Locus_2162_Transcript_16/24	-0.46278	2815	0.68771	110	F-box protein At2g02240	F-box family protein
Locus_4505_Transcript_1/8	-0.433586	2718	0.68677	111
Locus_91_Transcript_13/60	-0.534656	3007	0.686234	112	Stearoyl-[acyl-carrier-protein] 9-desaturase 1, chloroplastic	Plant stearoyl-acyl-carrier-protein desaturase family protein
Locus_9401_Transcript_1/6	-0.335022	2510	0.685554	113	Protein IQ-DOMAIN 9	IQ-domain 9
Locus_11112_Transcript_3/6	-0.611669	3226	0.683411	114	bZIP transcription factor TGA10	bZIP transcription factor family protein
Locus_5512_Transcript_8/8	-0.35068	2549	0.683228	115	Protein NPGR1	no pollen germination related 1
Locus_18861_Transcript_5/6	-0.347509	2541	0.682457	116	Squamosa promoter-binding-like protein 8	squamosa promoter binding protein-like 8
Locus_995_Transcript_16/38	-0.569247	3110	0.675803	122	Uricase-2 isozyme 1	uricase / urate oxidase / nodulin 35
Locus_3220_Transcript_7/19	-0.464155	2821	0.673739	125	Vesicle-associated protein 2-2	vamp/synaptobrevin-associated protein 27-2
Locus_4420_Transcript_10/10	-0.456121	2790	0.671905	126	Transcription factor GAMYB	myb domain protein 33
Locus_7039_Transcript_1/14	-0.504005	2932	0.670905	128	Protein ELF4-LIKE 3	ELF4-like 3
Locus_3411_Transcript_4/19	-0.405392	2646	0.669817	132	Putative disease resistance protein RGA3	NB-ARC domain-containing disease resistance protein
Locus_2255_Transcript_17/17	-0.628701	3275	0.666743	134	Dihydrolipoyllysine-residue succinyltransferase component of 2-oxoglutarate dehydrogenase complex 1, mitochondrial	Dihydrolipoamide succinyltransferase
Locus_818_Transcript_2/17	-0.549044	3053	0.662912	136	Zinc finger protein CONSTANS-LIKE 10	B-box type zinc finger protein with CCT domain-containing protein
Locus_4576_Transcript_16/32	-0.54712	3046	0.654962	145	Thioredoxin-like protein AAED1, chloroplastic	Thioredoxin superfamily protein
Locus_18341_Transcript_3/3	-0.320988	2489	0.652764	147		plant/protein
Locus_15445_Transcript_14/18	-0.564076	3091	0.650112	148	Short transmembrane mitochondrial protein 1	transmembrane protein
Locus_4892_Transcript_4/6	-0.605187	3210	0.648644	149	Translationally-controlled tumor protein homolog	transmembrane protein
Locus_6687_Transcript_2/11	-0.613912	3230	0.645471	150	Transketolase	GPI-anchored adhesin-like protein%2C putative (DUF936)
Locus_1488_Transcript_18/29	-0.491159	2904	0.636321	157	Probable beta-1,3-galactosyltransferase 8	Galactosyltransferase family protein
Locus_3944_Transcript_16/17	-0.585485	3156	0.635292	158	Protein NRT1/ PTR FAMILY 6.1	Major facilitator superfamily protein
Locus_1976_Transcript_9/9	-0.278091	2430	0.623893	171	Allene oxide synthase 2	allene oxide synthase
Locus_3944_Transcript_2/17	-0.599698	3198	0.620919	175	Protein NRT1/ PTR FAMILY 6.1	Major facilitator superfamily protein
Locus_1976_Transcript_5/9	-0.386009	2604	0.618911	178	Allene oxide synthase 2	allene oxide synthase
Locus_3760_Transcript_10/23	-0.591021	3173	0.61643	183	Urea-proton symporter DUR3	urea-proton symporter DEGRADATION OF UREA 3 (DUR3)
Locus_312_Transcript_32/34	-0.318341	2485	0.611558	188	Kinesin-like protein KIN-7F	ATP binding microtubule motor family protein
Locus_16108_Transcript_5/5	-0.562944	3087	0.609716	190	Protein GAST1	Gibberellin-regulated family protein
Locus_1015_Transcript_3/9	-0.487585	2891	0.605426	196		transmembrane protein
Locus_1443_Transcript_14/15	-0.69366	3405	0.599964	198	2-oxoglutarate dehydrogenase, mitochondrial	2-oxoglutarate dehydrogenase%2C E1 component
Locus_5232_Transcript_5/7	-0.496644	2917	0.599164	199	MAD2L1-binding protein	non-structural protein
Locus_2884_Transcript_3/6	-0.741303	3476	0.595294	202	Heptahelical transmembrane protein ADIPOR1	heptahelical transmembrane protein1
Locus_2140_Transcript_31/31	-0.710655	3433	0.5704	224	Probable methyltransferase PMT2	S-adenosyl-L-methionine-dependent methyltransferases superfamily protein
Locus_3965_Transcript_68/82	-0.740273	3472	0.567857	226	Myb-related protein 308	myb domain protein 4
Locus_4518_Transcript_7/15	-0.704323	3423	0.558054	239	Uncharacterized protein At4g22758	hypothetical protein
Locus_555_Transcript_6/24	-0.587694	3164	0.55733	240	Uncharacterized protein C24B11.05	Haloacid dehalogenase-like hydrolase (HAD) superfamily protein
Locus_8140_Transcript_5/5	-0.695206	3407	0.550499	247	Triose phosphate/phosphate translocator TPT, chloroplastic	Glucose-6-phosphate/phosphate translocator-like protein
Locus_2604_Transcript_5/19	-0.738756	3468	0.545853	249	Glyoxylase I 4	Lactoylglutathione lyase / glyoxalase I family protein
Locus_2604_Transcript_3/19	-0.773367	3522	0.543785	252	Glyoxylase I 4	Lactoylglutathione lyase / glyoxalase I family protein
Locus_14010_Transcript_1/5	-0.215604	2374	0.543327	253		DUF1499 family protein
Locus_884_Transcript_11/65	-0.348378	2546	0.542903	254	60S ribosomal protein L18a-like protein	Ribosomal protein L18ae family
Locus_6050_Transcript_6/19	-0.698616	3413	0.541484	257	Cinnamoyl-CoA reductase-like SNL6	NAD(P)-binding Rossmann-fold superfamily protein
Locus_16820_Transcript_6/6	-0.553119	3063	0.534258	267	Vacuolar protein sorting-associated protein 51 homolog	Vps51/Vps67 family (components of vesicular transport) protein
Locus_1861_Transcript_1/6	-0.718206	3445	0.528003	282	Protein ZINC INDUCED FACILITATOR-LIKE 1	zinc induced facilitator-like 1
Locus_349_Transcript_6/10	-0.739109	3469	0.525048	286	Dihydrolipoyl dehydrogenase 1, mitochondrial	mitochondrial lipoamide dehydrogenase 1
Locus_4783_Transcript_4/16	-0.603355	3207	0.518385	294	Anthocyanidin-3-O-glucoside rhamnosyltransferase	UDP-Glycosyltransferase superfamily protein
Locus_5394_Transcript_11/15	-0.541286	3027	0.517948	296	ACT domain-containing protein ACR4	ACT domain repeat 4
Locus_76_Transcript_24/71	-0.668337	3355	0.506666	309	Asparagine synthetase [glutamine-hydrolyzing]	glutamine-dependent asparagine synthase 1
Locus_1443_Transcript_2/15	-0.713884	3439	0.504261	311	2-oxoglutarate dehydrogenase, mitochondrial	2-oxoglutarate dehydrogenase%2C E1 component
Locus_2103_Transcript_5/18	-0.642863	3305	0.494981	320	Catalase isozyme 1	catalase 2
Locus_27_Transcript_25/28	-0.767971	3514	0.490078	325	Enolase	Enolase
Locus_1259_Transcript_3/14	-0.67096	3362	0.484386	330	Ornithine carbamoyltransferase	Calcium-binding EF-hand family protein
Locus_684_Transcript_10/21	-0.465672	2825	0.484163	331	Probable E3 ubiquitin-protein ligase XBOS34	hypothetical protein
Locus_5559_Transcript_5/5	-0.380985	2594	0.4836	334	Dof zinc finger protein DOF5.3	TARGET OF MONOPTEROS 6
Locus_20961_Transcript_8/8	-0.312005	2473	0.480192	342	Nuclear envelope-associated protein 2	myosin heavy chain%2C cardiac protein
Locus_1160_Transcript_6/16	-0.452004	2776	0.480082	343	Phosphoserine aminotransferase 1, chloroplastic	phosphoserine aminotransferase
Locus_681_Transcript_70/70	-0.774389	3525	0.478984	346	Isocitrate dehydrogenase [NAD] catalytic subunit 5, mitochondrial	isocitrate dehydrogenase V
Locus_877_Transcript_3/6	-0.749631	3488	0.470024	355	Citrate synthase, mitochondrial	Citrate synthase family protein
Locus_14558_Transcript_3/3	-0.543219	3035	0.468852	357	Palmitoyltransferase AKR1	hypothetical protein
Locus_3130_Transcript_10/11	-0.650856	3322	0.46702	361	Solanidine UDP-glucose glucosyltransferase 1	UDP-glucosyl transferase 73D1
Locus_293_Transcript_9/21	-0.532705	3001	0.461915	370	Fructose-1,6-bisphosphatase, cytosolic	Inositol monophosphatase family protein
Locus_250_Transcript_9/20	-0.821083	3570	0.452986	378	MYB-like transcription factor EOBII	myb domain protein 24
Locus_15703_Transcript_6/7	-0.623527	3255	0.432066	414	Fructose-bisphosphate aldolase, chloroplastic	fructose-bisphosphate aldolase 2
Locus_265_Transcript_24/28	-0.639428	3292	0.42885	419	7-deoxyloganetin glucosyltransferase	UDP-glucosyl transferase 85A3
Locus_445_Transcript_42/50	-0.734594	3461	0.425677	426	Glutamate synthase [NADH], amyloplastic	NADH-dependent glutamate synthase 1
Locus_15009_Transcript_5/9	-0.682542	3384	0.42019	433	Protein DETOXIFICATION 34	MATE efflux family protein
Locus_21126_Transcript_1/2	-0.57974	3138	0.414575	448	UPF0219 protein TGAM_0461	MuDR family transposase
Locus_6050_Transcript_4/19	-0.76363	3508	0.413661	452	Cinnamoyl-CoA reductase-like SNL6	NAD(P)-binding Rossmann-fold superfamily protein
Locus_7950_Transcript_4/10	-0.721455	3450	0.408947	458	Heterogeneous nuclear ribonucleoprotein 1	RNA-binding (RRM/RBD/RNP motifs) family protein
Locus_7466_Transcript_1/9	-0.6271	3268	0.402978	465	Ultraviolet-B receptor UVR8	Regulator of chromosome condensation (RCC1) family protein
Locus_681_Transcript_58/70	-0.7796	3532	0.398314	475	Isocitrate dehydrogenase [NAD] catalytic subunit 5, mitochondrial	isocitrate dehydrogenase V
Locus_7466_Transcript_6/9	-0.614878	3234	0.39726	478	Ultraviolet-B receptor UVR8	Regulator of chromosome condensation (RCC1) family protein
Locus_15975_Transcript_1/4	-0.731048	3456	0.395982	482	Phenylalanine--tRNA ligase beta subunit	golgin family A protein (DUF1664)
Locus_21480_Transcript_1/1	-0.773774	3523	0.390066	495	Homeobox-leucine zipper protein ROC5	homeodomain GLABROUS 1
Locus_7655_Transcript_3/5	-0.648818	3316	0.385636	503	Ubiquinol oxidase 4, chloroplastic/chromoplastic	Alternative oxidase family protein
Locus_22381_Transcript_1/1	-0.486765	2889	0.385469	504	RING-H2 finger protein ATL67	RING/U-box superfamily protein
Locus_973_Transcript_8/11	-0.754924	3495	0.383688	506	Protein REVEILLE 8	Homeodomain-like superfamily protein
Locus_10133_Transcript_3/4	-0.78162	3535	0.381905	508	Dihydroflavonol 4-reductase	dihydroflavonol 4-reductase
Locus_20907_Transcript_2/2	-0.341661	2525	0.375189	522	BTB/POZ domain-containing protein At3g22104	Phototropic-responsive NPH3 family protein
Locus_631_Transcript_8/23	-0.836278	3576	0.374288	524	Superoxide dismutase [Mn], mitochondrial	manganese superoxide dismutase 1
Locus_9132_Transcript_5/11	-0.62611	3262	0.371266	531	Auxin-responsive protein SAUR66	SAUR-like auxin-responsive protein family
Locus_15369_Transcript_1/6	-0.74315	3479	0.368348	540	Quinone oxidoreductase-like protein 2	GroES-like zinc-binding alcohol dehydrogenase family protein
Locus_293_Transcript_4/21	-0.852702	3580	0.364337	550	Fructose-1,6-bisphosphatase, cytosolic	Inositol monophosphatase family protein
Locus_527_Transcript_17/34	-0.714273	3441	0.351549	578	Acyl-coenzyme A thioesterase 2, chloroplastic	Thioesterase/thiol ester dehydrase-isomerase superfamily protein
Locus_4744_Transcript_2/6	-0.574353	3120	0.351038	580	Ribosomal protein L11 methyltransferase	K-stimulated pyrophosphate-energized sodium pump protein
Locus_5020_Transcript_1/1	-0.786135	3541	0.350535	581	Pyruvate dehydrogenase E1 component subunit alpha, mitochondrial	pyruvate dehydrogenase complex E1 alpha subunit
Locus_2481_Transcript_3/4	-0.641746	3302	0.346576	595	Protein ECERIFERUM 2	HXXXD-type acyl-transferase family protein
Locus_980_Transcript_12/13	-0.579833	3139	0.33638	622	Probable aldehyde dehydrogenase	aldehyde dehydrogenase 12A1
Locus_6712_Transcript_1/3	-0.489271	2898	0.324844	648	Protein STRICTOSIDINE SYNTHASE-LIKE 6	Calcium-dependent phosphotriesterase superfamily protein
Locus_9245_Transcript_3/4	-0.59186	3176	0.324252	650	Dof zinc finger protein DOF5.3	TARGET OF MONOPTEROS 6
Locus_2582_Transcript_18/18	-0.525644	2978	0.311188	677	Ethylene-responsive transcription factor RAP2-3	ethylene-responsive element binding protein
Locus_15651_Transcript_2/3	-0.798571	3553	0.310728	681	2-methylpropanoate--CoA ligase CCL4	acyl activating enzyme 5
Locus_877_Transcript_5/6	-0.780934	3534	0.308844	684	Citrate synthase, mitochondrial	Citrate synthase family protein
Locus_7545_Transcript_18/18	-0.528976	2984	0.30843	688	Serine/threonine-protein kinase STY46	ACT-like protein tyrosine kinase family protein
Locus_6223_Transcript_6/7	-0.764005	3509	0.307105	691	Pro-Pol polyprotein	hypothetical protein (DUF1666)
Locus_699_Transcript_18/24	-0.645114	3308	0.292593	728	Pleiotropic drug resistance protein 3	pleiotropic drug resistance 9
Locus_4381_Transcript_5/12	-0.652776	3324	0.283578	757	Heavy metal-associated isoprenylated plant protein 39	Heavy metal transport/detoxification superfamily protein
Locus_10133_Transcript_1/4	-0.835147	3574	0.277683	781	Dihydroflavonol 4-reductase	dihydroflavonol 4-reductase
Locus_62_Transcript_1/18	-0.797824	3552	0.277604	782	Malate dehydrogenase, glyoxysomal	peroxisomal NAD-malate dehydrogenase 1
Locus_265_Transcript_9/28	-0.768471	3515	0.244573	890	7-deoxyloganetin glucosyltransferase	UDP-glucosyl transferase 85A2
Locus_265_Transcript_14/28	-0.736891	3466	0.244336	891	7-deoxyloganetin glucosyltransferase	UDP-glucosyl transferase 85A2
Locus_23318_Transcript_5/6	-0.61593	3236	0.232424	928	SNF1-related protein kinase regulatory subunit gamma-1	SNF1-related protein kinase regulatory subunit gamma 1
Locus_973_Transcript_7/11	-0.804809	3559	0.225104	958	Protein REVEILLE 8	Homeodomain-like superfamily protein
Locus_6402_Transcript_1/1	-0.67855	3378	0.187051	1076	F-box protein At1g67340	HCP-like superfamily protein with MYND-type zinc finger

## Sheet: Group F5
Gene.ID	PC1	PC1 Gene Index	PC2	PC2 Gene Index	Description (SWISS PROT)	Description (Araport11)
Locus_20935_Transcript_2/2	-0.347728	2543	0.323837	652	Heat shock 22 kDa protein, mitochondrial	mitochondrion-localized small heat shock protein 23.6
Locus_1312_Transcript_1/5	-0.614396	3232	0.284276	752	Non-specific lipid transfer protein GPI-anchored 3	Bifunctional inhibitor/lipid-transfer protein/seed storage 2S albumin superfamily protein
Locus_16547_Transcript_1/3	-0.798677	3554	0.249495	874	Protease Do-like 8, chloroplastic	Trypsin family protein with PDZ domain-containing protein
Locus_161_Transcript_1/8	-0.732894	3458	0.231996	932	NAD-dependent malic enzyme 1, mitochondrial	NAD-dependent malic enzyme 1
Locus_973_Transcript_3/11	-0.788406	3544	0.229663	939	Protein REVEILLE 8	Homeodomain-like superfamily protein
Locus_8586_Transcript_2/2	-0.646871	3311	0.226442	949	Homeobox-leucine zipper protein HOX27	homeobox leucine zipper protein
Locus_5911_Transcript_1/10	-0.617548	3238	0.226155	950	Lysine-specific demethylase JMJ703	Transcription factor jumonji (jmj) family protein / zinc finger (C5HC2 type) family protein
Locus_6410_Transcript_1/5	-0.479273	2857	0.215923	982	Mitochondrial ATPase complex subunit ATP10	ATPase complex subunit
Locus_6297_Transcript_6/7	-0.43016	2705	0.213408	991	CASP-like protein 2A1	Uncharacterized protein family (UPF0497)
Locus_159_Transcript_5/5	-0.908556	3589	0.198802	1031	Peroxisomal membrane protein 11C	peroxin 11c
Locus_150_Transcript_8/29	-0.682128	3383	0.193503	1051	Ubiquitin-conjugating enzyme E2-17 kDa	ubiquitin-conjugating enzyme 28
Locus_21436_Transcript_4/7	-0.808673	3563	0.192452	1057	Transmembrane protein 205	late embryogenesis abundant domain-containing protein / LEA domain-containing protein
Locus_957_Transcript_2/13	-0.637396	3290	0.188064	1071	Putative carbamate hydrolase RutD	alpha/beta-Hydrolases superfamily protein
Locus_2283_Transcript_1/11	-0.356115	2555	0.187985	1072	Probable pectinesterase 15	Pectin lyase-like superfamily protein
Locus_5693_Transcript_6/17	-0.674706	3372	0.185923	1081	Flavonol synthase/flavanone 3-hydroxylase	flavonol synthase 1
Locus_5769_Transcript_1/2	-0.603008	3205	0.174037	1128	Cystinosin homolog	PQ-loop repeat family protein / transmembrane family protein
Locus_854_Transcript_4/7	-0.802537	3558	0.171085	1135	Proline-rich protein 4	proline-rich protein 4
Locus_4631_Transcript_6/17	-0.854427	3582	0.162996	1156	Fructose-bisphosphate aldolase 1, cytoplasmic	Aldolase superfamily protein
Locus_3373_Transcript_6/7	-0.448725	2764	0.154359	1179	Dihydrolipoyllysine-residue acetyltransferase component 5 of pyruvate dehydrogenase complex, chloroplastic	2-oxoacid dehydrogenases acyltransferase family protein
Locus_18326_Transcript_4/7	-0.882992	3587	0.154253	1180	Protein YABBY 2	Plant-specific transcription factor YABBY family protein
Locus_1610_Transcript_18/24	-0.586829	3160	0.150285	1195	OVARIAN TUMOR DOMAIN-containing deubiquitinating enzyme 9	Cysteine proteinases superfamily protein
Locus_472_Transcript_12/21	-0.776564	3528	0.144584	1215	Polygalacturonase 1 beta-like protein 3	polygalacturonase 2
Locus_4631_Transcript_3/17	-0.795049	3549	0.13747	1244	Fructose-bisphosphate aldolase 1, cytoplasmic	Aldolase superfamily protein
Locus_20700_Transcript_4/4	-0.815729	3568	0.127129	1286	N-carbamoylputrescine amidase	nitrilase-like protein 1
Locus_1160_Transcript_1/16	-0.849526	3579	0.121864	1305	Isocitrate dehydrogenase [NAD] regulatory subunit 1, mitochondrial	isocitrate dehydrogenase 1
Locus_265_Transcript_8/28	-0.646388	3310	0.121387	1308	7-deoxyloganetin glucosyltransferase	UDP-glucosyl transferase 85A2
Locus_21325_Transcript_1/1	-0.712018	3434	0.115058	1328	UDP-glycosyltransferase 74F2	UDP-glycosyltransferase 74 F1
Locus_3012_Transcript_3/4	-0.829513	3572	0.111821	1339	Bifunctional protein GlmU	plant/protein (Protein of unknown function%2C DUF538)
Locus_5693_Transcript_13/17	-0.747525	3483	0.110476	1344	Flavonol synthase 1	flavonol synthase 1
Locus_823_Transcript_37/51	-0.435656	2725	0.109436	1348	Expansin-A1	expansin A1
Locus_141_Transcript_188/266	-0.769654	3517	0.102877	1367	D-lactate dehydrogenase [cytochrome], mitochondrial	FAD-linked oxidases family protein
Locus_3978_Transcript_1/5	-0.276991	2428	0.0999121	1374	Fasciclin-like arabinogalactan protein 11	FASCICLIN-like arabinogalactan-protein 11
Locus_1853_Transcript_9/15	-0.801014	3557	0.0990251	1376	E3 ubiquitin-protein ligase KEG	Protein kinase superfamily protein
Locus_86_Transcript_22/30	-0.388934	2613	0.0958866	1394	Gamma-glutamylcyclotransferase 2-2	ChaC-like family protein
Locus_2156_Transcript_4/11	-0.690943	3397	0.0905968	1416	MLO-like protein 1	Seven transmembrane MLO family protein
Locus_16179_Transcript_5/7	0.124895	2217	0.086394	1431	Cellulose synthase A catalytic subunit 4 [UDP-forming]	cellulose synthase family protein
Locus_625_Transcript_7/7	-0.017564	2279	0.0834406	1445	Cullin-4	cullin4
Locus_11727_Transcript_4/6	-0.624398	3257	0.0725344	1480	Protein IMPAIRED IN BABA-INDUCED STERILITY 1	Protein kinase superfamily protein
Locus_86_Transcript_5/30	-0.43073	2708	0.071475	1486	Gamma-glutamylcyclotransferase 2-2	ChaC-like family protein
Locus_2104_Transcript_2/2	-0.878537	3586	0.0677777	1497	Synaptonemal complex protein 1	Ribonuclease P protein subunit P38-like protein
Locus_226_Transcript_9/10	-0.58557	3157	0.0665734	1504	Probable cinnamyl alcohol dehydrogenase 1	cinnamyl alcohol dehydrogenase 5
Locus_171_Transcript_1/1	-0.799463	3555	0.0638152	1517	Aspartate aminotransferase 3, chloroplastic	aspartate aminotransferase 3
Locus_9921_Transcript_1/4	-0.702676	3421	0.0635216	1519	Nicotinamidase 1	nicotinamidase 1
Locus_3886_Transcript_18/28	-0.5806	3140	0.0628458	1524	Fructokinase-2	pfkB-like carbohydrate kinase family protein
Locus_2764_Transcript_4/6	-0.407709	2651	0.0594223	1542	Protein EMBRYONIC FLOWER 1	embryonic flower 1 (EMF1)
Locus_522_Transcript_52/198	-0.707148	3427	0.0548481	1551	3-hydroxyisobutyryl-CoA hydrolase-like protein 5	ATP-dependent caseinolytic (Clp) protease/crotonase family protein
Locus_22025_Transcript_1/1	-0.587014	3161	0.048344	1571	Aldehyde oxidase GLOX1	glyoxal oxidase-related protein
Locus_1543_Transcript_7/15	-0.597452	3193	0.0480699	1572	Beta-galactosidase 6	Glycosyl hydrolase family 35 protein
Locus_4477_Transcript_2/12	-0.76115	3503	0.0459183	1580	ABC transporter G family member 15	ABC-2 type transporter family protein
Locus_4847_Transcript_6/13	-0.674472	3371	0.043069	1588	WAT1-related protein At5g64700	nodulin MtN21 /EamA-like transporter family protein
Locus_5808_Transcript_3/5	-0.58131	3143	0.0285304	1642	Transmembrane protein 45B	plant viral-response family protein
Locus_16228_Transcript_1/5	-0.456029	2789	0.0196287	1675	Subtilisin-like protease SBT4.14	xylem serine peptidase 1
Locus_2031_Transcript_14/28	-0.361826	2565	0.0118033	1694	Oxysterol-binding protein-related protein 2A	OSBP(oxysterol binding protein)-related protein 2A
Locus_16789_Transcript_3/4	-0.538359	3018	0.00773423	1708	Retrovirus-related Pol polyprotein from transposon RE1	Reverse transcriptase (RNA-dependent DNA polymerase)
Locus_21151_Transcript_1/1	-0.807855	3562	0.00527429	1717	Pathogenesis-related protein 1	CAP (Cysteine-rich secretory proteins%2C Antigen 5%2C and Pathogenesis-related 1 protein) superfamily protein
Locus_16630_Transcript_4/13	-0.67166	3366	0.0026677	1731	Uncharacterized protein At1g01500	Erythronate-4-phosphate dehydrogenase family protein
Locus_48_Transcript_4/10	-0.835424	3575	-0.0036078	1758	Cytochrome c oxidase subunit 6B-like protein new16	Cox19-like CHCH family protein
Locus_3942_Transcript_33/41	-0.660071	3341	-0.00403619	1760	LPS-assembly lipoprotein LptE	envelope glycoprotein
Locus_21735_Transcript_1/4	-0.787161	3542	-0.00776816	1774	NADH dehydrogenase [ubiquinone] 1 beta subcomplex subunit 10-B	NADH dehydrogenase ubiquinone 1 beta subcomplex subunit 10-B-like protein (Complex I subunit NDUFS6)
Locus_16720_Transcript_5/9	-0.339001	2515	-0.00878626	1778	Autophagy-related protein 3	ArgH (DUF639)
Locus_22114_Transcript_2/2	-0.647209	3312	-0.00999589	1781	Probable long-chain-alcohol O-fatty-acyltransferase 4	MBOAT (membrane bound O-acyl transferase) family protein
Locus_2020_Transcript_2/5	-0.666461	3352	-0.0104847	1783	D-alanine--D-alanine ligase	D-alanine-D-alanine ligase family
Locus_5718_Transcript_5/12	-0.442381	2746	-0.0118073	1792	NAC domain-containing protein 73	NAC domain containing protein 73
Locus_21003_Transcript_1/1	-0.734103	3459	-0.0154229	1797	Flowering-promoting factor 1-like protein 3	flowering promoting factor 1
Locus_6772_Transcript_2/8	-0.76975	3518	-0.0187978	1805	Phospholipase A1 PLIP2, chloroplastic	alpha/beta-Hydrolases superfamily protein
Locus_4614_Transcript_12/25	-0.143272	2334	-0.0252131	1828	Endoglucanase	glycosyl hydrolase 9B15
Locus_380_Transcript_5/8	-0.541614	3028	-0.0262248	1834	Calcium uniporter protein 2, mitochondrial	calcium uniporter (DUF607)
Locus_16799_Transcript_3/6	-0.62772	3270	-0.0293123	1843	3-ketoacyl-CoA synthase 4	3-ketoacyl-CoA synthase 4
Locus_9921_Transcript_3/4	-0.707564	3428	-0.0393197	1879	Nicotinamidase 1	nicotinamidase 1
Locus_1213_Transcript_1/3	-0.760609	3501	-0.0400334	1886	Probable protein phosphatase 2C 73	Protein phosphatase 2C family protein
Locus_23434_Transcript_2/3	-0.691237	3399	-0.0433774	1893	ATP synthase subunit f, mitochondrial	ATP-dependent RNA helicase
Locus_2156_Transcript_5/11	-0.731972	3457	-0.0504905	1917	MLO-like protein 1	Seven transmembrane MLO family protein
Locus_2841_Transcript_8/15	-0.877432	3585	-0.0514275	1921	Mitochondrial phosphate carrier protein 3, mitochondrial	phosphate transporter 3%3B1
Locus_3980_Transcript_4/9	-0.78938	3547	-0.0526445	1926	L-ascorbate oxidase homolog	SKU5 similar 17
Locus_16630_Transcript_3/13	-0.716954	3443	-0.0565899	1940	Uncharacterized protein At1g01500	Erythronate-4-phosphate dehydrogenase family protein
Locus_6943_Transcript_4/5	-0.795157	3550	-0.0569242	1943	Aminopeptidase P1	aminopeptidase P1
Locus_1109_Transcript_122/124	0.258514	2122	-0.063726	1965	Retrovirus-related Pol polyprotein from transposon RE1	Copia-like polyprotein/retrotransposon
Locus_21435_Transcript_7/10	-0.766581	3513	-0.0639431	1967	Lysine-specific demethylase JMJ706	Transcription factor jumonji (jmj) family protein / zinc finger (C5HC2 type) family protein
Locus_344_Transcript_2/4	-0.529786	2988	-0.0643193	1969	Multifunctional CCA protein	hypothetical protein
Locus_17459_Transcript_3/3	-0.861869	3584	-0.0651547	1974	UDP-glycosyltransferase 73D1	UDP-glucosyl transferase 73D1
Locus_21247_Transcript_3/3	-0.537843	3015	-0.0657957	1975	Carboxyl-terminal-processing peptidase 3, chloroplastic	Peptidase S41 family protein
Locus_16188_Transcript_3/6	-0.751046	3491	-0.0671145	1980	Probable CoA ligase CCL6	long-chain acyl-CoA synthetase 2
Locus_6988_Transcript_3/12	-0.468453	2829	-0.072442	1998	CASP-like protein 1C2	Uncharacterized protein family (UPF0497)
Locus_5831_Transcript_2/5	-0.697854	3412	-0.0746759	2007	Probable E3 ubiquitin-protein ligase ZFP1	RING/U-box superfamily protein
Locus_6983_Transcript_1/2	-0.811447	3566	-0.0761496	2011	Probable calcium-binding protein CML10	EF hand calcium-binding protein family
Locus_15619_Transcript_5/5	-0.395446	2625	-0.0777662	2016	Probable polygalacturonase	Pectin lyase-like superfamily protein
Locus_4543_Transcript_12/50	-0.280873	2434	-0.0799863	2023	Probable GABA transporter 2	Transmembrane amino acid transporter family protein
Locus_8056_Transcript_4/4	-0.763018	3505	-0.0845327	2035	Wax ester synthase/diacylglycerol acyltransferase 4	O-acyltransferase (WSD1-like) family protein
Locus_8736_Transcript_8/9	-0.536025	3011	-0.0874985	2041	Ferritin-like catalase Nec2	desiccation-like protein
Locus_6164_Transcript_6/7	-0.2855	2440	-0.0877155	2042	Ethylene-responsive transcription factor CRF1	cytokinin response factor 1
Locus_999_Transcript_2/9	-0.57473	3123	-0.092358	2055	Proline--tRNA ligase	Cysteine/Histidine-rich C1 domain family protein
Locus_15694_Transcript_3/3	-0.460183	2806	-0.0929793	2058	Glutathione hydrolase 1	gamma-glutamyl transpeptidase 1
Locus_4477_Transcript_10/12	-0.781738	3536	-0.0942751	2061	ABC transporter G family member 15	ABC-2 type transporter family protein
Locus_560_Transcript_7/7	-0.617091	3237	-0.0978549	2074	Phragmoplastin DRP1C	DYNAMIN-like 1C
Locus_3967_Transcript_2/20	-0.778492	3531	-0.105039	2087	ATP synthase subunit O, mitochondrial	delta subunit of Mt ATP synthase
Locus_22635_Transcript_1/1	-0.736099	3463	-0.10672	2095	Lysine histidine transporter 1	lysine histidine transporter 1
Locus_16321_Transcript_2/5	-0.569094	3108	-0.111266	2105	Putative glucan endo-1,3-beta-glucosidase GVI (Fragment)	Glycosyl hydrolase superfamily protein
Locus_4112_Transcript_4/9	-0.810327	3564	-0.113734	2111	StAR-related lipid transfer protein 7, mitochondrial	Polyketide cyclase/dehydrase and lipid transport superfamily protein
Locus_1545_Transcript_3/3	-0.443257	2751	-0.124984	2140	1-Cys peroxiredoxin	1-cysteine peroxiredoxin 1
Locus_3561_Transcript_4/4	-0.33497	2509	-0.125682	2143	Scopoletin glucosyltransferase	UDP-glucosyl transferase 73B5
Locus_15834_Transcript_6/17	-0.750173	3489	-0.126646	2145	Protein CHUP1, chloroplastic	actin binding protein family
Locus_6988_Transcript_1/12	-0.595818	3191	-0.127349	2149	CASP-like protein 1F2	Uncharacterized protein family (UPF0497)
Locus_2024_Transcript_43/49	-0.769558	3516	-0.127964	2153	V-type proton ATPase subunit G	vacuolar membrane ATPase 10
Locus_4160_Transcript_2/3	-0.565602	3099	-0.133834	2169	Protein ACTIVITY OF BC1 COMPLEX KINASE 3, chloroplastic	Protein kinase superfamily protein
Locus_892_Transcript_6/18	-0.663498	3346	-0.134425	2173	Trans-resveratrol di-O-methyltransferase	O-methyltransferase family protein
Locus_12103_Transcript_1/4	-0.464889	2823	-0.137044	2183	Putative RING-H2 finger protein ATL49	RING/U-box superfamily protein
Locus_511_Transcript_8/11	-0.606561	3212	-0.139651	2194	Protein PLANT CADMIUM RESISTANCE 10	PLAC8 family protein
Locus_12657_Transcript_1/1	-0.520688	2968	-0.143132	2202	Transcription factor ILI5	basic helix-loop-helix (bHLH) DNA-binding superfamily protein
Locus_21740_Transcript_1/2	-0.737625	3467	-0.160812	2243	GDSL esterase/lipase At5g03610	GDSL-like Lipase/Acylhydrolase superfamily protein
Locus_642_Transcript_2/7	-0.650085	3320	-0.163061	2249	Short-chain dehydrogenase reductase 3b	NAD(P)-binding Rossmann-fold superfamily protein
Locus_4437_Transcript_3/3	-0.7995	3556	-0.163191	2250	(S)-coclaurine N-methyltransferase	S-adenosyl-L-methionine-dependent methyltransferases superfamily protein
Locus_21217_Transcript_1/1	-0.69111	3398	-0.16952	2276	Beta-1,3-glucosyltransferase	beta-1%2C3-n-acetylglucosaminyltransferase radical fringe protein%2C putative (DUF604)
Locus_642_Transcript_7/7	-0.550292	3057	-0.170673	2278	Short-chain dehydrogenase reductase 3b	NAD(P)-binding Rossmann-fold superfamily protein
Locus_999_Transcript_3/9	-0.436182	2727	-0.174275	2290	Pistil-specific extensin-like protein	Pollen Ole e 1 allergen and extensin family protein
Locus_10598_Transcript_3/3	-0.674456	3370	-0.180548	2308	Protein CURLY FLAG LEAF 1	E3 ubiquitin-protein ligase
Locus_6889_Transcript_3/5	-0.620506	3248	-0.183416	2317	Tenascin-N	pectinesterase (Protein of unknown function%2C DUF538)
Locus_809_Transcript_15/35	-0.756735	3497	-0.185526	2323	GDSL esterase/lipase At5g33370	GDSL-like Lipase/Acylhydrolase superfamily protein
Locus_6469_Transcript_8/11	-0.624631	3258	-0.18797	2327	Probable serine acetyltransferase 5	serine acetyltransferase 1%3B1
Locus_367_Transcript_183/236	-0.664701	3350	-0.188427	2328	Probable protein phosphatase 2C 62	Protein phosphatase 2C family protein
Locus_20780_Transcript_2/4	-0.837304	3577	-0.189319	2335	Probable steroid-binding protein 3	membrane-associated progesterone binding protein 2
Locus_6197_Transcript_1/6	-0.829766	3573	-0.190806	2339	Long-chain-alcohol oxidase FAO2	fatty alcohol oxidase 3
Locus_21603_Transcript_1/1	-0.79691	3551	-0.191055	2340	ABC transporter G family member 1	white-brown complex-like protein
Locus_10546_Transcript_1/3	-0.602369	3203	-0.19158	2342		hypothetical protein
Locus_1502_Transcript_5/11	-0.677654	3377	-0.197481	2361	WAT1-related protein At1g09380	nodulin MtN21 /EamA-like transporter family protein
Locus_539_Transcript_8/24	-0.899595	3588	-0.198688	2362	Kunitz trypsin inhibitor 5	Kunitz family trypsin and protease inhibitor protein
Locus_999_Transcript_6/9	-0.428061	2702	-0.201812	2371	Pistil-specific extensin-like protein	Pollen Ole e 1 allergen and extensin family protein
Locus_668_Transcript_11/27	-0.670769	3361	-0.20269	2375	Acyl-coenzyme A oxidase 4, peroxisomal	acyl-CoA oxidase 4
Locus_988_Transcript_12/14	-0.748049	3486	-0.205616	2383	Acyl-CoA-binding domain-containing protein 3	acyl-CoA-binding protein 6
Locus_7330_Transcript_2/2	-0.722053	3451	-0.210768	2402	Pantoate--beta-alanine ligase	pantoate-beta-alanine ligase
Locus_20727_Transcript_5/5	-0.345032	2535	-0.211174	2403	MLP-like protein 423	MLP-like protein 423
Locus_16150_Transcript_1/3	-0.531668	2991	-0.21472	2411	Sterol 24-C-methyltransferase erg6	methyltransferase
Locus_13144_Transcript_1/6	-0.679042	3380	-0.21639	2415	Probable metal-nicotianamine transporter YSL12	YELLOW STRIPE like 7
Locus_16725_Transcript_3/6	-0.686491	3390	-0.21868	2424	Methylosome protein 50	transmembrane protein
Locus_21387_Transcript_1/2	-0.709852	3432	-0.219989	2427	Pathogenesis-related protein 1B	CAP (Cysteine-rich secretory proteins%2C Antigen 5%2C and Pathogenesis-related 1 protein) superfamily protein
Locus_4823_Transcript_2/5	-0.747645	3484	-0.221496	2436	Cytochrome c oxidase subunit 6a, mitochondrial	cytochrome c oxidase-like protein
Locus_1773_Transcript_10/12	-0.688208	3392	-0.225872	2441	Probable glycerol-3-phosphate dehydrogenase [NAD(+)] 1, cytosolic	6-phosphogluconate dehydrogenase family protein
Locus_7619_Transcript_3/6	-0.854076	3581	-0.228482	2447	Flavonoid 3'-monooxygenase CYP75B137	cytochrome P450%2C family 706%2C subfamily A%2C polypeptide 6
Locus_3301_Transcript_9/9	-0.623962	3256	-0.229454	2448	Cysteine proteinase RD21A	Granulin repeat cysteine protease family protein
Locus_5717_Transcript_4/5	-0.736281	3465	-0.22987	2450	Nicotinate phosphoribosyltransferase 1	nicotinate phosphoribosyltransferase 1
Locus_19110_Transcript_2/3	-0.470277	2830	-0.231735	2457	UMP-CMP kinase 4	P-loop containing nucleoside triphosphate hydrolases superfamily protein
Locus_15694_Transcript_1/3	-0.598731	3195	-0.232926	2461	Glutathione hydrolase 1	gamma-glutamyl transpeptidase 1
Locus_16039_Transcript_1/3	-0.519017	2964	-0.237962	2480	Probable carboxylesterase 18	carboxyesterase 18
Locus_481_Transcript_5/11	-0.618033	3241	-0.246362	2502	Acireductone dioxygenase 2	acireductone dioxygenase 1
Locus_6364_Transcript_1/1	-0.536539	3013	-0.249657	2510	Auxin-responsive protein SAUR40	SAUR-like auxin-responsive protein family
Locus_15598_Transcript_2/3	-0.811373	3565	-0.250745	2515	Glycerol kinase	Actin-like ATPase superfamily protein
Locus_4438_Transcript_6/13	-0.594924	3187	-0.252438	2520	B-cell antigen receptor complex-associated protein beta chain	kinase-like protein
Locus_16246_Transcript_3/4	-0.739355	3470	-0.253107	2523	PH, RCC1 and FYVE domains-containing protein 1	Regulator of chromosome condensation (RCC1) family protein
Locus_4314_Transcript_2/8	-0.766459	3512	-0.25431	2525	Homoserine O-acetyltransferase	cytochrome-c oxidase/ electron carrier
Locus_1981_Transcript_12/25	-0.811995	3567	-0.273151	2556	Vacuolar iron transporter 2	vacuolar iron transporter 1
Locus_24_Transcript_730/1190	-0.724893	3453	-0.278136	2574		hypothetical protein
Locus_1502_Transcript_1/11	-0.720524	3449	-0.279626	2577	WAT1-related protein At1g09380	nodulin MtN21 /EamA-like transporter family protein
Locus_16524_Transcript_19/21	-0.838602	3578	-0.297342	2618	3-ketoacyl-CoA synthase 10	3-ketoacyl-CoA synthase 10
Locus_17558_Transcript_4/4	-0.683615	3385	-0.297595	2620	Metacaspase-9	metacaspase 9
Locus_2425_Transcript_5/11	-0.741311	3477	-0.298144	2622	Beta-glucuronosyltransferase GlcAT14B	Core-2/I-branching beta-1%2C6-N-acetylglucosaminyltransferase family protein
Locus_2020_Transcript_1/5	-0.64893	3318	-0.301238	2634	D-alanine--D-alanine ligase	D-alanine-D-alanine ligase family
Locus_12191_Transcript_4/8	-0.757961	3499	-0.30187	2639	Phosphoenolpyruvate carboxylase	DUF1677 family protein (DUF1677)
Locus_586_Transcript_3/3	-0.750937	3490	-0.30566	2651	Probable enoyl-CoA hydratase 1, peroxisomal	enoyl-CoA hydratase/isomerase A
Locus_7297_Transcript_4/6	-0.532316	2998	-0.310213	2662	NOI-like protein	RPM1 interacting protein 4
Locus_110_Transcript_69/119	-0.765351	3510	-0.313757	2673	F-box/kelch-repeat protein At1g67480	Galactose oxidase/kelch repeat superfamily protein
Locus_4001_Transcript_1/1	-0.423998	2693	-0.317188	2679	Photosystem II 10 kDa polypeptide, chloroplastic	photosystem II subunit R
Locus_1166_Transcript_14/14	-0.85769	3583	-0.324597	2694	3-ketoacyl-CoA thiolase 2, peroxisomal	peroxisomal 3-ketoacyl-CoA thiolase 3
Locus_1685_Transcript_135/158	-0.649059	3319	-0.325153	2695	Carbonic anhydrase, chloroplastic	carbonic anhydrase 1
Locus_1699_Transcript_1/6	-0.534357	3006	-0.327161	2699	ABC transporter B family member 11	P-glycoprotein 11
Locus_2425_Transcript_3/11	-0.647975	3315	-0.328303	2702	Beta-glucuronosyltransferase GlcAT14B	Core-2/I-branching beta-1%2C6-N-acetylglucosaminyltransferase family protein
Locus_15724_Transcript_9/11	-0.671035	3365	-0.330745	2705	Alpha-xylosidase 1	alpha-xylosidase 1
Locus_7871_Transcript_8/12	-0.753047	3493	-0.331441	2706	Actin-depolymerizing factor	actin depolymerizing factor 7
Locus_4897_Transcript_1/8	-0.569957	3112	-0.332383	2710		transmembrane protein
Locus_21880_Transcript_5/6	-0.577858	3130	-0.333957	2714	Uncharacterized protein YraH	dessication-induced 1VOC superfamily protein
Locus_2581_Transcript_1/2	-0.680036	3381	-0.335591	2721	Glycerol-3-phosphate dehydrogenase [NAD(+)]	NAD-dependent glycerol-3-phosphate dehydrogenase family protein
Locus_6124_Transcript_2/7	-0.592226	3178	-0.336651	2724	NAC domain-containing protein 21/22	NAC domain containing protein 1
Locus_21448_Transcript_2/2	-0.552096	3060	-0.337259	2725	Sedoheptulose-1,7-bisphosphatase, chloroplastic	sedoheptulose-bisphosphatase
Locus_1575_Transcript_4/5	-0.806138	3561	-0.3489	2747	Methionine gamma-lyase	methionine gamma-lyase
Locus_208_Transcript_9/12	-0.755094	3496	-0.349911	2750	Probable cytochrome c oxidase subunit 5C-3	Cytochrome c oxidase subunit Vc family protein
Locus_10225_Transcript_2/3	-0.706199	3425	-0.349999	2751	Probable magnesium transporter NIPA3	magnesium transporter%2C putative (DUF803)
Locus_12191_Transcript_6/8	-0.74888	3487	-0.354243	2760	Phosphoenolpyruvate carboxylase	DUF1677 family protein (DUF1677)
Locus_6179_Transcript_10/11	-0.531783	2994	-0.355814	2761	Benzyl alcohol O-benzoyltransferase	HXXXD-type acyl-transferase family protein
Locus_110_Transcript_70/119	-0.708726	3430	-0.358766	2769	F-box/kelch-repeat protein At1g67480	Galactose oxidase/kelch repeat superfamily protein
Locus_15441_Transcript_3/13	-0.506255	2936	-0.359765	2770	Alpha-terpineol synthase, chloroplastic	terpene synthase-like sequence-1%2C8-cineole
Locus_16614_Transcript_1/2	-0.739786	3471	-0.370465	2798	Protein PNS1	Plasma-membrane choline transporter family protein
Locus_175_Transcript_52/384	-0.631692	3280	-0.371691	2803	Guanosine nucleotide diphosphate dissociation inhibitor At5g09550	GDP dissociation inhibitor family protein / Rab GTPase activator family protein
Locus_1513_Transcript_5/25	-0.599358	3196	-0.380825	2826	Xyloglucan endotransglucosylase/hydrolase protein 2	xyloglucan endotransglucosylase/hydrolase 2
Locus_4212_Transcript_7/10	-0.182768	2350	-0.388214	2839	Auxin-responsive protein SAUR32	SAUR-like auxin-responsive protein family
Locus_5904_Transcript_7/9	-0.756907	3498	-0.395579	2853	Shikimate O-hydroxycinnamoyltransferase	hypothetical protein
Locus_4291_Transcript_10/12	-0.633924	3283	-0.400875	2867	Beta-D-xylosidase 1	beta-xylosidase 1
Locus_15573_Transcript_3/4	-0.651643	3323	-0.406704	2878	Beta carbonic anhydrase 5, chloroplastic	beta carbonic anhydrase 5
Locus_23626_Transcript_1/1	-0.692925	3402	-0.40815	2882	Putative disease resistance protein RGA3	NB-ARC domain-containing disease resistance protein
Locus_1513_Transcript_25/25	-0.579324	3134	-0.41758	2903	Xyloglucan endotransglucosylase/hydrolase protein 2	xyloglucan endotransglucosylase/hydrolase 2
Locus_2238_Transcript_5/9	-0.565266	3097	-0.417753	2905	Type I inositol polyphosphate 5-phosphatase 10	DNAse I-like superfamily protein
Locus_15441_Transcript_12/13	-0.614994	3235	-0.418157	2907	Alpha-terpineol synthase, chloroplastic	terpene synthase-like sequence-1%2C8-cineole
Locus_1792_Transcript_5/8	-0.763247	3507	-0.434759	2937	4-coumarate--CoA ligase-like 9	AMP-dependent synthetase and ligase family protein
Locus_4185_Transcript_13/14	-0.480697	2861	-0.44245	2954	Alpha-L-arabinofuranosidase 1	alpha-L-arabinofuranosidase 1
Locus_5766_Transcript_2/2	-0.717011	3444	-0.443527	2957	Cationic amino acid transporter 1	amino acid transporter 1
Locus_5865_Transcript_2/8	-0.719379	3446	-0.449444	2967	Peroxisomal acyl-coenzyme A oxidase 1	acyl-CoA oxidase 1
Locus_210_Transcript_22/43	-0.545488	3045	-0.458223	2983	Annexin D3	annexin 3
Locus_16407_Transcript_1/2	-0.436686	2729	-0.470258	3010	Adenylyl-sulfate kinase 3	adenosine-5'-phosphosulfate (APS) kinase 3
Locus_1621_Transcript_12/12	-0.751789	3492	-0.471061	3015	Formate dehydrogenase, mitochondrial	formate dehydrogenase
Locus_2664_Transcript_3/9	-0.658263	3337	-0.473591	3025	Nitrate reductase [NADH] 1	nitrate reductase 1
Locus_6854_Transcript_2/14	-0.369517	2573	-0.489724	3052	WAT1-related protein At5g47470	Nodulin MtN21 /EamA-like transporter family protein
Locus_22647_Transcript_1/1	-0.552237	3061	-0.504166	3078		hypothetical protein
Locus_4291_Transcript_6/12	-0.590716	3172	-0.507824	3086	Beta-D-xylosidase 1	beta-xylosidase 1
Locus_6911_Transcript_3/10	-0.600714	3200	-0.523832	3114	COBRA-like protein 1	COBRA-like protein 2 precursor
Locus_11_Transcript_31/170	-0.694054	3406	-0.528926	3124	Sphingolipid delta(4)-desaturase DES1-like	fatty acid desaturase family protein
Locus_3120_Transcript_5/16	-0.422533	2684	-0.607234	3285	3-dehydroquinate synthase	spastin%2C putative (Protein of unknown function%2C DUF599)
Locus_9324_Transcript_5/5	-0.234326	2387	-0.625469	3319	TNF receptor-associated factor family protein DDB_G0290965	TRAF-like superfamily protein
Locus_3792_Transcript_4/10	-0.138592	2332	-0.631631	3330	Xyloglucan 6-xylosyltransferase 2	UDP-xylosyltransferase 2

## Sheet: Group F6
Gene.ID	PC1	PC1 Gene Index	PC2	PC2 Gene Index	Description (SWISS PROT)	Description (Araport11)
Locus_8416_Transcript_8/8	-0.587307	3162	0.432966	410	E3 ubiquitin-protein ligase AIP2	RING/U-box superfamily protein
Locus_1256_Transcript_20/22	-0.740829	3474	0.399665	470	Probable potassium transporter 9	potassium transporter 2
Locus_3116_Transcript_18/19	-0.343455	2532	0.398884	473	Probable transcription factor KAN2	Homeodomain-like superfamily protein
Locus_1546_Transcript_2/7	-0.659268	3338	0.396214	481	Putative [ribosomal protein S18]-alanine N-acetyltransferase	Acyl-CoA N-acyltransferases (NAT) superfamily protein
Locus_4180_Transcript_2/15	-0.654196	3330	0.390882	492	Homeobox protein knotted-1-like 3	homeobox knotted-like protein
Locus_2167_Transcript_1/2	-0.529406	2987	0.389141	497	Probable carboxylesterase 6	alpha/beta-Hydrolases superfamily protein
Locus_689_Transcript_2/3	-0.659812	3339	0.379711	514	Ammonium transporter 2	ammonium transporter 2
Locus_391_Transcript_23/79	-0.7746	3527	0.373751	526	Agamous-like MADS-box protein MADS4	K-box region and MADS-box transcription factor family protein
Locus_4500_Transcript_2/24	-0.50542	2934	0.367172	544	Probable ATP-dependent RNA helicase ddx5	P-loop containing nucleoside triphosphate hydrolases superfamily protein
Locus_884_Transcript_52/65	-0.63284	3282	0.366656	545	Transposon Ty3-I Gag-Pol polyprotein	hypothetical protein
Locus_10026_Transcript_3/4	-0.641056	3299	0.360887	555	Oxysterol-binding protein-related protein 4B	OSBP(oxysterol binding protein)-related protein 4B
Locus_887_Transcript_12/16	-0.454164	2784	0.351756	576	BTB/POZ domain-containing protein At2g30600	BTB/POZ domain-containing protein
Locus_15917_Transcript_1/2	-0.743959	3481	0.346707	593	Ammonium transporter 2 member 2	ammonium transporter 2
Locus_5451_Transcript_1/5	-0.518278	2961	0.343321	604	Leucine carboxyl methyltransferase 1 homolog	Leucine carboxyl methyltransferase
Locus_4418_Transcript_3/28	-0.787928	3543	0.339132	612	Probable jasmonic acid carboxyl methyltransferase 1	jasmonic acid carboxyl methyltransferase
Locus_4006_Transcript_8/11	-0.761973	3504	0.33278	627	BAG family molecular chaperone regulator 4	BCL-2-associated athanogene 4
Locus_52_Transcript_8/15	-0.464749	2822	0.323505	656	Omega-3 fatty acid desaturase, chloroplastic	fatty acid desaturase 7
Locus_24098_Transcript_1/1	-0.492669	2908	0.323097	658	Solute carrier organic anion transporter family member 4C1	hypothetical protein
Locus_19264_Transcript_1/4	-0.265319	2411	0.304325	698		hypothetical protein
Locus_463_Transcript_5/12	-0.701832	3418	0.300355	707	Boron transporter 4	HCO3- transporter family
Locus_15459_Transcript_1/7	-0.636308	3286	0.298711	715	Magnesium transporter MRS2-F	magnesium transporter 4
Locus_10206_Transcript_3/4	-0.574376	3121	0.297843	717	Serine--glyoxylate aminotransferase	alanine:glyoxylate aminotransferase
Locus_2115_Transcript_6/15	-0.684936	3389	0.277453	784	Guanosine deaminase	Cytidine/deoxycytidylate deaminase family protein
Locus_5144_Transcript_2/3	-0.375349	2588	0.27643	786	Triacylglycerol lipase SDP1	Patatin-like phospholipase family protein
Locus_2873_Transcript_6/10	-0.510365	2945	0.271823	798	Cellulose synthase-like protein E6	cellulose synthase like E1
Locus_537_Transcript_45/72	-0.323887	2493	0.269533	807	Tuberculostearic acid methyltransferase UfaA1	Cyclopropane-fatty-acyl-phospholipid synthase
Locus_11898_Transcript_2/9	-0.676712	3376	0.263305	823	Probable lysophospholipase BODYGUARD 1	alpha/beta-Hydrolases superfamily protein
Locus_2115_Transcript_3/15	-0.657836	3336	0.260792	833	Guanosine deaminase	Cytidine/deoxycytidylate deaminase family protein
Locus_537_Transcript_28/72	-0.195544	2358	0.258827	838	Tuberculostearic acid methyltransferase UfaA1	Cyclopropane-fatty-acyl-phospholipid synthase
Locus_250_Transcript_17/20	-0.765744	3511	0.246433	885	Myb-related protein 305	myb domain protein 24
Locus_4627_Transcript_5/7	-0.774165	3524	0.237787	912	Non-specific lipid-transfer protein	lipid transfer protein 3
Locus_840_Transcript_152/162	-0.769853	3519	0.232039	931	Desumoylating isopeptidase 1	PPPDE putative thiol peptidase family protein
Locus_857_Transcript_2/3	-0.770271	3520	0.21842	973	GDT1-like protein 5	Uncharacterized protein family (UPF0016)
Locus_675_Transcript_3/7	-0.263434	2409	0.214888	985	Aluminum-activated malate transporter 9	aluminum-activated malate transporter 9
Locus_3996_Transcript_12/14	-0.640403	3297	0.210323	1000	Inorganic pyrophosphatase 2	Pyridoxal phosphate phosphatase-related protein
Locus_23305_Transcript_2/2	-0.595081	3188	0.186389	1079	Adagio-like protein 1	Galactose oxidase/kelch repeat superfamily protein
Locus_537_Transcript_53/72	-0.409776	2658	0.184016	1089	Tuberculostearic acid methyltransferase UfaA1	Cyclopropane-fatty-acyl-phospholipid synthase
Locus_11251_Transcript_1/1	-0.348288	2545	0.17431	1125	Glutaredoxin-C9	Thioredoxin superfamily protein
Locus_11422_Transcript_1/3	-0.78911	3546	0.170672	1136	Probable sulfate transporter 3.5	sulfate transporter 3%3B5
Locus_19275_Transcript_1/1	-0.290841	2448	0.168072	1142	Uncharacterized protein At1g76070	hypothetical protein
Locus_624_Transcript_10/11	-0.585747	3158	0.159413	1165	Probable serine/threonine-protein kinase SIS8	Mitogen activated protein kinase kinase kinase-like protein
Locus_6418_Transcript_6/7	-0.503262	2930	0.148047	1202	Probable protein phosphatase 2C 33	Protein phosphatase 2C family protein
Locus_9933_Transcript_2/10	-0.827663	3571	0.142801	1221	Homeobox-leucine zipper protein ROC2	protodermal factor 2
Locus_7094_Transcript_1/6	-0.691305	3400	0.140939	1231	Transcription factor RAX3	myb domain protein 84
Locus_21123_Transcript_3/3	-0.664645	3349	0.139015	1237	Probable receptor-like serine/threonine-protein kinase At5g57670	Protein kinase superfamily protein
Locus_1968_Transcript_5/5	-0.565691	3101	0.126897	1288	Vacuole membrane protein KMS1	SNARE associated Golgi protein family
Locus_840_Transcript_135/162	-0.535674	3010	0.120292	1310	Caffeoylshikimate esterase	alpha/beta-Hydrolases superfamily protein
Locus_3810_Transcript_2/13	-0.774554	3526	0.117586	1322	Uncharacterized 16.5 kDa protein in psaC-atpA intergenic region	CDP-diacylglycerol-glycerol-3-phosphate 3-phosphatidyltransferase
Locus_1263_Transcript_17/48	-0.220867	2377	0.106011	1358	50S ribosomal protein L9	Ribonuclease P protein subunit P38-like protein
Locus_20775_Transcript_2/2	-0.198765	2362	0.0954901	1399	Thioredoxin F2, chloroplastic	thioredoxin F2
Locus_4847_Transcript_7/13	-0.670444	3360	0.0931732	1406	WAT1-related protein At5g64700	nodulin MtN21 /EamA-like transporter family protein
Locus_754_Transcript_7/16	-0.372301	2581	0.0895493	1419	Early light-induced protein 1, chloroplastic	Chlorophyll A-B binding family protein
Locus_16603_Transcript_2/3	-0.572453	3118	0.08861	1423	NDR1/HIN1-like protein 6	Late embryogenesis abundant (LEA) hydroxyproline-rich glycoprotein family
Locus_4361_Transcript_17/24	-0.287162	2443	0.0803791	1455	Protein MEI2-like 4	MEI2-like protein 1
Locus_10291_Transcript_1/1	-0.663582	3347	0.0671465	1501	GDSL esterase/lipase LTL1	Li-tolerant lipase 1
Locus_4321_Transcript_6/9	-0.617772	3239	0.066766	1502	NEDD8 ultimate buster 1	ubiquitin-associated (UBA)/TS-N domain-containing protein
Locus_7304_Transcript_2/7	-0.462921	2817	0.0646268	1514	WAT1-related protein At5g07050	nodulin MtN21 /EamA-like transporter family protein
Locus_571_Transcript_340/372	-0.525223	2977	0.0624869	1527	Protein ENHANCED DISEASE RESISTANCE 2-like	Pleckstrin homology (PH) and lipid-binding START domains-containing protein
Locus_5524_Transcript_2/3	-0.753877	3494	0.0494905	1565	ABC transporter G family member 11	white-brown complex-like protein
Locus_12392_Transcript_1/1	-0.625235	3260	0.047239	1575	BURP domain-containing protein 3	BURP domain-containing protein
Locus_10008_Transcript_6/8	-0.532494	2999	0.0357652	1608	Scarecrow-like protein 3	scarecrow-like 3
Locus_7304_Transcript_1/7	-0.423107	2685	0.0350214	1614	WAT1-related protein At5g07050	nodulin MtN21 /EamA-like transporter family protein
Locus_9456_Transcript_1/3	-0.719469	3447	0.0288556	1639	VIN3-like protein 1	Fibronectin type III domain-containing protein
Locus_2004_Transcript_13/16	-0.780539	3533	0.0226469	1663	Serine/threonine-protein kinase STY13	Protein kinase superfamily protein
Locus_1602_Transcript_23/23	-0.474628	2842	0.0202216	1672	Beta-galactosidase 2	beta galactosidase 1
Locus_264_Transcript_17/22	-0.60756	3218	0.0119306	1693	ETO1-like protein 1	ETO1-like 1
Locus_523_Transcript_8/23	-0.805069	3560	0.00996146	1700	Alkaline/neutral invertase CINV2	cytosolic invertase 2
Locus_3942_Transcript_28/41	-0.785741	3540	-0.00461713	1761	Probable choline kinase 2	Protein kinase superfamily protein
Locus_16978_Transcript_3/6	-0.410169	2660	-0.00623179	1764	Probable linoleate 9S-lipoxygenase 5	lipoxygenase 1
Locus_2005_Transcript_25/45	-0.72858	3455	-0.0123216	1793	Nudix hydrolase 16, mitochondrial	nudix hydrolase homolog 16
Locus_3286_Transcript_3/5	-0.40178	2636	-0.0130567	1794	Amino acid transporter AVT1A	Transmembrane amino acid transporter family protein
Locus_571_Transcript_353/372	-0.531787	2995	-0.0189178	1807	Protein ENHANCED DISEASE RESISTANCE 2-like	Pleckstrin homology (PH) and lipid-binding START domains-containing protein
Locus_13199_Transcript_4/4	-0.660668	3342	-0.0260692	1832	Probable phospholipase A2 homolog 1	Phospholipase A2 family protein
Locus_5796_Transcript_1/1	-0.450066	2770	-0.0321431	1850	Late embryogenesis abundant protein Lea5	drought-induced 21
Locus_6786_Transcript_15/19	-0.538973	3020	-0.0340659	1859	Copper-transporting ATPase HMA5	heavy metal atpase 5
Locus_7574_Transcript_1/5	-0.444757	2756	-0.0394949	1880	Pyridoxal 5'-phosphate synthase PDX1-like 4	putative PDX1-like protein 4
Locus_134_Transcript_219/223	-0.498165	2920	-0.04041	1887	ATP synthase subunit alpha, mitochondrial	ATP synthase subunit 1
Locus_16382_Transcript_4/4	-0.581824	3144	-0.0466022	1907	Probable folate-biopterin transporter 4	Major facilitator superfamily protein
Locus_10624_Transcript_1/1	-0.593679	3182	-0.0477393	1911	UPF0114 protein in repA1-repA2 intergenic region	Uncharacterized protein family (UPF0114)
Locus_1666_Transcript_1/4	-0.260027	2405	-0.0497953	1915	Uncharacterized membrane protein YuiD	Acid phosphatase/vanadium-dependent haloperoxidase-related protein
Locus_4200_Transcript_4/4	-0.771339	3521	-0.0568962	1942	Probable adenylate kinase 1, chloroplastic	adenosine kinase
Locus_23377_Transcript_2/2	-0.565604	3100	-0.0619658	1960	Calcium-dependent protein kinase 16	calcium-dependent protein kinase 16
Locus_3207_Transcript_1/3	-0.6975	3411	-0.0628113	1961	Protein ABC transporter 1, mitochondrial	ABC transporter 1
Locus_11414_Transcript_1/2	-0.693271	3403	-0.0647268	1973	50S ribosomal protein L10	DEAD-box ATP-dependent RNA helicase
Locus_11147_Transcript_2/6	-0.54879	3051	-0.0719769	1997	Signal peptidase complex subunit 3B	Signal peptidase subunit
Locus_2491_Transcript_2/4	-0.648905	3317	-0.0892576	2050	Beta-glucuronosyltransferase GlcAT14A	Core-2/I-branching beta-1%2C6-N-acetylglucosaminyltransferase family protein
Locus_3312_Transcript_11/11	-0.553266	3064	-0.0916262	2054	Lipase	alpha/beta-Hydrolases superfamily protein
Locus_1493_Transcript_8/12	-0.308866	2469	-0.103881	2085	Thioredoxin-like protein CXXS1	C-terminal cysteine residue is changed to a serine 1
Locus_2403_Transcript_1/4	-0.714458	3442	-0.10621	2093	Probable xyloglucan 6-xylosyltransferase 3	Galactosyl transferase GMA12/MNN10 family protein
Locus_2668_Transcript_4/5	-0.535592	3009	-0.115171	2115	Ribose-phosphate pyrophosphokinase 3, mitochondrial	phosphoribosyl pyrophosphate (PRPP) synthase 3
Locus_17878_Transcript_3/8	-0.816664	3569	-0.127449	2150	Zinc finger protein ZAT5	C2H2-type zinc finger family protein
Locus_708_Transcript_6/15	-0.698775	3414	-0.128048	2154	Ras-related protein RABA1f	RAB GTPase homolog A1F
Locus_10390_Transcript_3/4	-0.776576	3529	-0.133145	2166	E3 ubiquitin-protein ligase BOI	SBP (S-ribonuclease binding protein) family protein
Locus_12944_Transcript_1/3	-0.706992	3426	-0.134163	2172	Protein CHUP1, chloroplastic	actin binding protein family
Locus_1685_Transcript_78/158	-0.670988	3364	-0.135003	2177	Putative clathrin assembly protein At5g57200	ENTH/ANTH/VHS superfamily protein
Locus_1237_Transcript_1/3	-0.558663	3077	-0.144453	2204	5-amino-6-(5-phospho-D-ribitylamino)uracil phosphatase, chloroplastic	Haloacid dehalogenase-like hydrolase (HAD) superfamily protein
Locus_9915_Transcript_1/3	-0.420507	2677	-0.176618	2298	U-box domain-containing protein 16	ARM repeat superfamily protein
Locus_20490_Transcript_3/3	-0.444191	2753	-0.183311	2316	Ninja-family protein AFP3	ABI five binding protein 3
Locus_2985_Transcript_11/12	-0.669872	3357	-0.184935	2321	Protein ACTIVITY OF BC1 COMPLEX KINASE 8, chloroplastic	ABC1 family protein
Locus_1170_Transcript_17/20	-0.523397	2974	-0.199792	2367	Sulfate transporter 3.1	sulfate transporter 3%3B1
Locus_823_Transcript_8/51	-0.613531	3229	-0.199924	2368	Wax ester synthase/diacylglycerol acyltransferase 11	O-acyltransferase (WSD1-like) family protein
Locus_2771_Transcript_1/4	-0.78511	3539	-0.202197	2373	Non-specific lipid transfer protein GPI-anchored 1	glycosylphosphatidylinositol-anchored lipid protein transfer 1
Locus_21506_Transcript_1/1	-0.479782	2859	-0.207478	2390		spindle assembly checkpoint component
Locus_20988_Transcript_2/7	-0.701883	3419	-0.213915	2408	Protein DETOXIFICATION 19	MATE efflux family protein
Locus_9857_Transcript_1/1	-0.627055	3267	-0.224766	2440	Two-pore potassium channel 5	Ca2+ activated outward rectifying K+ channel 5
Locus_21382_Transcript_1/1	-0.451221	2775	-0.233747	2465	Uncharacterized oxidoreductase At1g06690, chloroplastic	NAD(P)-linked oxidoreductase superfamily protein
Locus_3045_Transcript_6/17	-0.588511	3168	-0.234308	2466	Phosphatidylinositol:ceramide inositolphosphotransferase	Inositol phosphorylceramide synthase 1
Locus_20596_Transcript_3/3	-0.62663	3263	-0.251194	2517	Phosphoglycerate mutase-like protein AT74	Phosphoglycerate mutase family protein
Locus_2061_Transcript_6/6	-0.501498	2926	-0.254601	2527	Phytosulfokines	phytosulfokine 2 precursor
Locus_4338_Transcript_3/6	-0.741219	3475	-0.274078	2560	Phosphatidate phosphatase PAH1	Lipin family protein
Locus_9593_Transcript_2/5	-0.618818	3244	-0.285177	2589	ATP synthase epsilon chain, chloroplastic	hypothetical protein
Locus_19988_Transcript_2/4	-0.630283	3276	-0.295183	2611	Protein OCTOPUS	hypothetical protein
Locus_4248_Transcript_1/1	-0.663684	3348	-0.295872	2612	Alcohol-forming fatty acyl-CoA reductase	fatty acid reductase 4
Locus_802_Transcript_15/15	-0.510436	2946	-0.323399	2693	Neutral/alkaline invertase 1, mitochondrial	Plant neutral invertase family protein
Locus_8938_Transcript_2/6	-0.720202	3448	-0.325832	2696	Scarecrow-like protein 8	SCARECROW-like 8
Locus_2494_Transcript_8/13	-0.735101	3462	-0.334853	2716		cruciferin (DUF506)

## Sheet: Group F1a
Gene.ID	PC1	PC1 Gene Index	PC2	PC2 Gene Index	Description (SWISS PROT)	Description (Araport11)
Locus_7447_Transcript_2/2	0.63292	1339	0.631106	162	G-type lectin S-receptor-like serine/threonine-protein kinase SD3-1	curculin-like (mannose-binding) lectin family protein / PAN domain-containing protein
Locus_5282_Transcript_5/5	0.476089	1803	0.604084	197		transmembrane protein
Locus_8305_Transcript_1/4	0.631987	1344	0.542446	255		Endonuclease/exonuclease/phosphatase family protein
Locus_11367_Transcript_1/3	0.539427	1652	0.532779	271	Auxin-responsive protein IAA10	auxin-induced protein 13
Locus_2130_Transcript_5/43	0.39903	1955	0.529692	279	Protein translocase subunit SecA	Leucine-rich repeat transmembrane protein kinase
Locus_1027_Transcript_9/12	0.589919	1493	0.527354	283	Protein TRM32	GPI-anchored adhesin-like protein%2C putative (DUF3741)
Locus_21169_Transcript_1/1	0.592358	1486	0.526444	284	Protein OCTOPUS-like	hypothetical protein (DUF740)
Locus_1027_Transcript_3/12	0.62208	1381	0.519395	293	Protein TRM32	GPI-anchored adhesin-like protein%2C putative (DUF3741)
Locus_21903_Transcript_2/2	0.663782	1216	0.513986	299	CASP-like protein 4A3	Uncharacterized protein family (UPF0497)
Locus_1571_Transcript_1/4	0.6734	1168	0.510887	303	Protein OSB2, chloroplastic	plastid transcriptionally active 9
Locus_17212_Transcript_1/2	0.652367	1263	0.506927	308	Protein root UVB sensitive 4	root UVB sensitive protein (Protein of unknown function%2C DUF647)
Locus_2860_Transcript_7/15	0.372713	1999	0.505445	310	Heat stress transcription factor A-2b	heat shock transcription factor A6B
Locus_13142_Transcript_2/4	0.694439	1067	0.503545	313	Pentatricopeptide repeat-containing protein At4g02820, mitochondrial	Pentatricopeptide repeat (PPR) superfamily protein
Locus_21491_Transcript_3/9	0.729207	902	0.50255	315	Ent-kaurene oxidase 2	GA requiring 3
Locus_2883_Transcript_4/6	0.670406	1185	0.485358	329	Cold-regulated 413 inner membrane protein 2, chloroplastic	cold regulated 314 thylakoid membrane 2
Locus_8078_Transcript_11/14	0.548922	1624	0.484075	332	Ornithine carbamoyltransferase	zinc ion binding / nucleic acid binding protein
Locus_17263_Transcript_2/12	0.709828	998	0.482959	336	B2 protein	influenza virus NS1A-binding protein
Locus_1027_Transcript_5/12	0.588184	1500	0.480063	344	Protein TRM32	GPI-anchored adhesin-like protein%2C putative (DUF3741)
Locus_7351_Transcript_9/12	0.717073	960	0.477761	347	F-box/FBD/LRR-repeat protein At1g13570	F-box/RNI-like superfamily protein
Locus_7380_Transcript_8/12	0.709488	999	0.476719	349	ATP-dependent DNA helicase RecG	adenine phosphoribosyltransferase-like protein%2C putative (DUF2358)
Locus_2447_Transcript_5/9	0.706285	1016	0.467907	359	Telomere repeat-binding factor 3	TRF-like 5
Locus_21614_Transcript_1/3	0.641698	1303	0.458003	373	F-box only protein 13	F-box family protein
Locus_16417_Transcript_8/9	0.778204	666	0.453721	377	Serine/threonine protein phosphatase 2A 57 kDa regulatory subunit B' kappa isoform	Protein phosphatase 2A regulatory B subunit family protein
Locus_8002_Transcript_1/9	0.736084	870	0.448681	385	Protein SUPPRESSOR OF QUENCHING 1, chloroplastic	NHL domain-containing protein
Locus_74_Transcript_46/276	0.634297	1332	0.448637	386	Protein NRT1/ PTR FAMILY 7.3	nitrate transporter 1.5
Locus_2174_Transcript_43/139	0.73917	858	0.443119	390	Phototropin-2	phototropin 2
Locus_15728_Transcript_3/4	0.686558	1116	0.439228	398	Pentatricopeptide repeat-containing protein At2g01390	Tetratricopeptide repeat (TPR)-like superfamily protein
Locus_588_Transcript_10/22	0.754388	779	0.439137	399	Sister chromatid cohesion protein PDS5 homolog B	ARM repeat superfamily protein
Locus_15538_Transcript_2/2	0.763377	733	0.436261	407	DEAD-box ATP-dependent RNA helicase 7	DEAD box RNA helicase (PRH75)
Locus_10461_Transcript_1/4	0.691377	1089	0.43288	411	8-amino-7-oxononanoate synthase	biotin F
Locus_5489_Transcript_2/4	0.797227	551	0.43219	413	Transcription initiation factor TFIID subunit 5	DNA binding protein
Locus_4708_Transcript_4/4	0.697042	1053	0.42906	417	Squalene monooxygenase	Lycopene beta/epsilon cyclase protein
Locus_19417_Transcript_1/1	0.608093	1438	0.425427	427	Putative surface-exposed virulence protein BigA
Locus_335_Transcript_1/1	0.750739	794	0.416154	445	Aspartic proteinase-like protein 1	Eukaryotic aspartyl protease family protein
Locus_9312_Transcript_1/2	0.553508	1612	0.415881	446	EPIDERMAL PATTERNING FACTOR-like protein 9	stomagen
Locus_17470_Transcript_3/4	0.649969	1275	0.40449	463	Pentatricopeptide repeat-containing protein At3g18110, chloroplastic	Pentatricopeptide repeat (PPR) superfamily protein
Locus_6424_Transcript_31/31	0.528969	1685	0.403845	464	U4/U6 small nuclear ribonucleoprotein Prp31 homolog	pre-mRNA processing ribonucleoprotein binding region-containing protein
Locus_21081_Transcript_1/5	0.800011	537	0.402894	466	Microtubule-associated protein 70-2	microtubule-associated proteins 70-2
Locus_15796_Transcript_1/1	0.797295	550	0.399349	472	Structural maintenance of chromosomes protein 1	Structural maintenance of chromosomes (SMC) family protein
Locus_17127_Transcript_2/11	0.724468	924	0.395777	483	Glycine-rich protein 2	glycine rich protein 2
Locus_663_Transcript_7/48	0.720726	938	0.395574	484	PHD finger protein ALFIN-LIKE 2	alfin-like 1
Locus_12110_Transcript_1/1	0.73809	862	0.394842	487	3-dehydroquinate synthase	3-dehydroquinate synthase
Locus_1447_Transcript_20/68	0.751804	786	0.394345	488	Importin subunit alpha-1a	importin alpha isoform 1
Locus_20967_Transcript_1/1	0.689553	1101	0.390905	491	Gag-Pol polyprotein	hypothetical protein
Locus_5612_Transcript_12/25	0.724207	925	0.390828	493	SWR1 complex subunit 2	DNA binding protein SWC2
Locus_16082_Transcript_2/3	0.768288	714	0.390237	494	Bromodomain-containing protein 1	DNA-binding bromodomain-containing protein
Locus_663_Transcript_10/48	0.723764	930	0.38852	498	PHD finger protein ALFIN-LIKE 2	alfin-like 1
Locus_21531_Transcript_1/1	0.592081	1487	0.388147	499	Ataxin-1	Putative endonuclease or glycosyl hydrolase
Locus_1838_Transcript_1/6	0.682163	1138	0.38444	505	Notchless protein homolog	WD-40 repeat family protein / notchless protein
Locus_21406_Transcript_1/1	0.771155	695	0.381141	510	Ribonuclease Z	hypothetical protein
Locus_4921_Transcript_12/16	0.610054	1432	0.38055	511	Argininosuccinate lyase	hypothetical protein
Locus_1065_Transcript_7/20	0.718553	950	0.376588	520	PHD finger protein At3g20280	RING/FYVE/PHD zinc finger superfamily protein
Locus_3389_Transcript_3/7	0.67493	1161	0.373099	528	Atrial natriuretic peptide-converting enzyme	electron transporter%2C putative (Protein of unknown function%2C DUF547)
Locus_53_Transcript_13/220	0.848959	265	0.370482	534	50S ribosomal protein L24	KOW domain-containing protein
Locus_4889_Transcript_2/13	0.814021	451	0.362074	553	Cell division topological specificity factor	hypothetical protein
Locus_3625_Transcript_8/65	0.768354	713	0.360444	557	Putative ribonuclease H protein At1g65750	Polynucleotidyl transferase%2C ribonuclease H-like superfamily protein
Locus_3775_Transcript_3/3	0.764918	726	0.360276	558	Fanconi anemia group M protein	hypothetical protein
Locus_7427_Transcript_6/14	0.79517	561	0.360053	560	Probable inactive receptor kinase At5g58300	Leucine-rich repeat protein kinase family protein
Locus_11518_Transcript_14/14	0.636205	1327	0.358799	561	WD repeat-containing protein GTS1	Transducin/WD40 repeat-like superfamily protein
Locus_3520_Transcript_5/10	0.848433	269	0.353725	572	Afadin- and alpha-actinin-binding protein	Afadin/alpha-actinin-binding protein
Locus_2574_Transcript_5/20	0.621828	1382	0.353227	573		reverse transcriptase family protein
Locus_23516_Transcript_1/1	0.564998	1575	0.352445	574	Ribosomal RNA small subunit methyltransferase H	mraW methylase family protein
Locus_5278_Transcript_1/1	0.728955	905	0.350296	583	Heat shock protein 78, mitochondrial	Polynucleotidyl transferase%2C ribonuclease H-like superfamily protein
Locus_3178_Transcript_6/17	0.72786	906	0.34979	586	Protein kinase STUNTED	kinase with adenine nucleotide alpha hydrolases-like domain-containing protein
Locus_23289_Transcript_6/15	0.724541	922	0.349769	587	FMR1-interacting protein NUFIP1	GATA zinc finger protein
Locus_179_Transcript_17/19	0.802352	524	0.343859	599	RNA-binding protein 39	Splicing factor%2C CC1-like protein
Locus_23524_Transcript_1/1	0.557223	1601	0.342167	608	Uncharacterized protein At4g02000	zinc ion binding / nucleic acid binding protein
Locus_2868_Transcript_2/2	0.68682	1114	0.339874	610	Methyl-CpG-binding domain-containing protein 7	methyl-CPG-binding domain 7
Locus_443_Transcript_24/61	0.608833	1435	0.336487	620	Protein ROOT HAIR DEFECTIVE 3	Root hair defective 3 GTP-binding protein (RHD3)
Locus_9667_Transcript_2/3	0.658865	1241	0.334345	623	Methylthioribose-1-phosphate isomerase	histone-lysine N-methyltransferase%2C H3 lysine-79 specific-like protein
Locus_3626_Transcript_2/3	0.790425	590	0.332026	629	Protein ENHANCED DISEASE RESISTANCE 4	extra-large G-like protein%2C putative (DUF3133)
Locus_3409_Transcript_12/19	0.851505	247	0.329019	635	AP-5 complex subunit beta-1	lysine ketoglutarate reductase trans-splicing protein (DUF707)
Locus_1220_Transcript_27/30	0.691826	1082	0.328845	636	Protein AGENET DOMAIN (AGD)-CONTAINING P1	agenet domain-containing protein
Locus_13776_Transcript_3/7	0.80917	478	0.327271	639	Filament-like plant protein 7	filament-like protein (DUF869)
Locus_3150_Transcript_2/5	0.699243	1042	0.326466	640	Probable LRR receptor-like serine/threonine-protein kinase At1g67720	Leucine-rich repeat protein kinase family protein
Locus_21769_Transcript_1/1	0.741006	843	0.324942	646	F-box/LRR-repeat protein 10	F-box/RNI-like superfamily protein
Locus_10069_Transcript_1/1	0.736113	869	0.32494	647	F-box only protein 13	F-box family protein
Locus_17202_Transcript_3/3	0.849847	253	0.323567	655	Lariat debranching enzyme	debranching enzyme 1
Locus_11861_Transcript_2/2	0.781981	643	0.323391	657		hypothetical protein
Locus_2628_Transcript_15/27	0.706422	1014	0.322524	659	Uncharacterized protein HI_1487	low-molecular-weight cysteine-rich 26
Locus_140_Transcript_50/147	0.822489	402	0.321749	660	Gamma-tubulin complex component 2	Spc97 / Spc98 family of spindle pole body (SBP) component
Locus_596_Transcript_9/16	0.765749	724	0.310929	678	Pentatricopeptide repeat-containing protein At2g36240	pentatricopeptide (PPR) repeat-containing protein
Locus_16047_Transcript_3/8	0.546643	1628	0.30856	686	Cytochrome P450 71B10	cytochrome P450%2C family 71%2C subfamily B%2C polypeptide 10
Locus_15633_Transcript_3/8	0.674359	1165	0.300196	709	D-lactate dehydrogenase [cytochrome], mitochondrial	FAD-linked oxidases family protein
Locus_4767_Transcript_8/12	0.757185	765	0.29627	719	Nuclear pore complex protein NUP85	nuclear pore complex Nup85-like protein
Locus_3871_Transcript_2/16	0.80214	525	0.295263	721	Formamidopyrimidine-DNA glycosylase	MUTM homolog-1
Locus_7577_Transcript_7/9	0.708408	1009	0.291123	731	Transcription factor bHLH123	basic helix-loop-helix (bHLH) DNA-binding superfamily protein
Locus_8776_Transcript_7/8	0.780165	654	0.290479	732	Allantoinase	allantoinase
Locus_5333_Transcript_2/2	0.844304	289	0.288882	735	Mitotic checkpoint protein BUB3.3	Transducin/WD40 repeat-like superfamily protein
Locus_2047_Transcript_12/12	0.699937	1039	0.288503	739	Mannosyl-oligosaccharide 1,2-alpha-mannosidase MNS2	alpha-mannosidase 2
Locus_6141_Transcript_2/2	0.803774	515	0.285895	745	Lysine histidine transporter-like 8	Transmembrane amino acid transporter family protein
Locus_14226_Transcript_3/3	0.727648	908	0.284816	750		hypothetical protein
Locus_23611_Transcript_3/7	0.84877	267	0.283808	754	B3 domain-containing protein Os11g0197600	AP2/B3-like transcriptional factor family protein
Locus_19787_Transcript_2/3	0.686771	1115	0.282928	759	Chromodomain-helicase-DNA-binding protein 6	hypothetical protein
Locus_5633_Transcript_8/8	0.738759	861	0.281993	765	Cell cycle checkpoint control protein RAD9A	cell cycle checkpoint control protein family
Locus_9076_Transcript_2/2	0.742891	831	0.281432	768	Leucine--tRNA ligase, chloroplastic/mitochondrial	tRNA synthetase class I (I%2C L%2C M and V) family protein
Locus_20827_Transcript_9/9	0.789334	597	0.28072	772	Stomatal closure-related actin-binding protein 1	plectin-like protein
Locus_8944_Transcript_1/2	0.848636	268	0.27976	774	U11/U12 small nuclear ribonucleoprotein 48 kDa protein	U11/U12 small nuclear ribonucleoprotein
Locus_962_Transcript_3/11	0.678425	1149	0.279265	777	Probable serine/threonine-protein kinase PBL16	Protein kinase superfamily protein
Locus_6497_Transcript_1/1	0.831162	354	0.277435	785	RCC1 domain-containing protein RUG3, mitochondrial	Regulator of chromosome condensation (RCC1) family protein
Locus_2268_Transcript_2/5	0.759314	758	0.275173	790	Pentatricopeptide repeat-containing protein At2g41720	Tetratricopeptide repeat (TPR)-like superfamily protein
Locus_6154_Transcript_1/9	0.673273	1170	0.274739	792	Pentatricopeptide repeat-containing protein CRP1, chloroplastic	Pentatricopeptide repeat (PPR-like) superfamily protein
Locus_5091_Transcript_12/27	0.319548	2057	0.273446	794	Protein RICE SALT SENSITIVE 3	Serine/threonine-protein kinase WNK (With No Lysine)-like protein
Locus_4737_Transcript_1/3	0.836243	327	0.273153	795	Histidine kinase CKI1	Signal transduction histidine kinase
Locus_178_Transcript_111/141	0.842251	295	0.272425	797	SCAN domain-containing protein 3	hAT dimerization domain-containing protein
Locus_10176_Transcript_1/9	0.762127	743	0.271186	801	Type IV inositol polyphosphate 5-phosphatase 7	CVP2 like 1
Locus_17186_Transcript_1/1	0.483348	1785	0.270809	804	Peptidyl-prolyl cis-trans isomerase FKBP17-2, chloroplastic	FKBP-like peptidyl-prolyl cis-trans isomerase family protein
Locus_5953_Transcript_4/5	0.816883	436	0.268021	808
Locus_12666_Transcript_1/2	0.851449	248	0.267262	811	Zinc finger CCHC domain-containing protein 9	zinc knuckle (CCHC-type) family protein
Locus_17075_Transcript_2/2	0.844577	287	0.265128	818	Acireductone dioxygenase 1	RmlC-like cupins superfamily protein
Locus_986_Transcript_7/7	0.830241	360	0.263829	822	Nuclear pore complex protein NUP50A	NUP50 (Nucleoporin 50 kDa) protein
Locus_10146_Transcript_1/1	0.744972	819	0.26147	832	Protein SIEL	ARM repeat superfamily protein
Locus_53_Transcript_51/220	0.847268	275	0.257005	843	Protein STICHEL	AAA-type ATPase family protein
Locus_6169_Transcript_8/13	0.515778	1716	0.256511	845	mRNA stability protein IGO2	cAMP-regulated phosphoprotein 19-related protein
Locus_5982_Transcript_1/85	0.748798	804	0.255513	849	Homeobox-DDT domain protein RLT1	Homeodomain-like superfamily protein
Locus_12640_Transcript_1/1	0.770569	701	0.253023	857	RNA pseudouridine synthase 6, chloroplastic	Pseudouridine synthase family protein
Locus_93_Transcript_357/850	0.717026	961	0.250852	865		transmembrane protein
Locus_3361_Transcript_12/16	0.787566	604	0.250675	866	Probable ubiquitin-like-specific protease 2B	Cysteine proteinases superfamily protein
Locus_15047_Transcript_1/2	0.700109	1038	0.245349	888	Renalase	FAD/NAD(P)-binding oxidoreductase family protein
Locus_2589_Transcript_40/78	0.693171	1072	0.244251	893	Transcription initiation factor TFIID subunit 9	TATA binding protein associated factor 21kDa subunit
Locus_24_Transcript_807/1190	0.519314	1705	0.242821	894	WAT1-related protein At1g09380	nodulin MtN21 /EamA-like transporter family protein
Locus_2335_Transcript_7/12	0.855278	234	0.239682	904	Pentatricopeptide repeat-containing protein At1g80880, mitochondrial	Tetratricopeptide repeat (TPR)-like superfamily protein
Locus_19660_Transcript_2/5	0.800956	533	0.238385	908	Double-stranded RNA-binding protein 6	dsRNA-binding protein 2
Locus_10358_Transcript_1/1	0.757313	764	0.237891	911	Glycine--tRNA ligase, chloroplastic/mitochondrial 2	glycine-tRNA ligase
Locus_4710_Transcript_1/1	0.810633	468	0.237302	915	Protein SIEL	ARM repeat superfamily protein
Locus_79_Transcript_10/112	0.813978	453	0.234793	921	Shikimate dehydrogenase (NADP(+))	Calcium-binding EF-hand family protein
Locus_1771_Transcript_25/47	0.590303	1491	0.234788	922	NXPE family member 1	RAB geranylgeranyl transferase alpha subunit 2
Locus_413_Transcript_4/4	0.785276	621	0.233446	926	Elongation factor 1-delta	Translation elongation factor EF1B/ribosomal protein S6 family protein
Locus_974_Transcript_8/13	0.768969	708	0.232675	927	Type IV inositol polyphosphate 5-phosphatase 3	DNAse I-like superfamily protein
Locus_4798_Transcript_13/14	0.802812	521	0.231797	933	Phytochrome A	phytochrome A
Locus_11991_Transcript_2/2	0.713912	980	0.229712	938	E3 ubiquitin-protein ligase RNF168	FAD-binding Berberine family protein
Locus_7197_Transcript_1/1	0.71102	995	0.228695	943	B3 domain-containing protein Os01g0723500	AP2/B3-like transcriptional factor family protein
Locus_21065_Transcript_1/3	0.750878	793	0.225766	952		E3 ubiquitin-protein ligase
Locus_3896_Transcript_4/5	0.735874	872	0.225237	957	E3 ubiquitin-protein ligase MARCHF3	RING/U-box superfamily protein
Locus_15733_Transcript_5/5	0.807774	489	0.224726	959	Protein NSP-INTERACTING KINASE 1	NSP-interacting kinase 1
Locus_21140_Transcript_1/7	0.85495	236	0.222876	964	Squamosa promoter-binding-like protein 4	squamosa promoter binding protein-like 4
Locus_470_Transcript_267/385	0.813988	452	0.222102	966	Sodium/proton antiporter 1	sodium:hydrogen antiporter 1
Locus_24_Transcript_305/1190	0.822659	401	0.219898	969		hypothetical protein
Locus_4467_Transcript_2/4	0.591462	1489	0.217264	976	Putative pre-16S rRNA nuclease	Polynucleotidyl transferase%2C ribonuclease H-like superfamily protein
Locus_131_Transcript_20/20	0.835201	332	0.217118	977	Serine/threonine-protein kinase D6PKL2	Protein kinase superfamily protein
Locus_17253_Transcript_4/4	0.780551	650	0.214202	987	Lipoyl synthase	zinc finger (C2H2 type) family protein
Locus_7657_Transcript_2/3	0.716025	970	0.209161	1002	DNA mismatch repair protein MSH6	MUTS homolog 6
Locus_16334_Transcript_6/10	0.829128	372	0.209018	1003	Kinetochore protein SPC24 homolog	plectin-like protein
Locus_10316_Transcript_1/1	0.749277	801	0.20844	1006	Retrovirus-related Pol polyprotein from transposon RE1	cysteine-rich RECEPTOR-like kinase
Locus_7577_Transcript_3/9	0.594707	1480	0.207447	1008	Transcription factor bHLH112	basic helix-loop-helix (bHLH) DNA-binding superfamily protein
Locus_948_Transcript_31/35	0.81434	449	0.206377	1010	Zinc finger CCCH domain-containing protein 22	Zinc finger (CCCH-type) family protein / RNA recognition motif (RRM)-containing protein
Locus_21159_Transcript_1/1	0.780047	655	0.203684	1016	Violaxanthin de-epoxidase, chloroplastic	violaxanthin de-epoxidase-like protein
Locus_5621_Transcript_6/9	0.877983	146	0.202352	1020	Increased DNA methylation 1	Acyl-CoA N-acyltransferase with RING/FYVE/PHD-type zinc finger protein
Locus_21017_Transcript_1/1	0.885961	117	0.201127	1025	Elongator complex protein 3	radical SAM domain-containing protein / GCN5-related N-acetyltransferase (GNAT) family protein
Locus_6769_Transcript_9/11	0.762906	735	0.195712	1041	Probable LRR receptor-like serine/threonine-protein kinase At1g63430	Leucine-rich repeat protein kinase family protein
Locus_6431_Transcript_7/12	0.839395	310	0.194127	1049	Protein IN CHLOROPLAST ATPASE BIOGENESIS, chloroplastic	cyclin delta-3
Locus_1771_Transcript_28/47	0.683294	1131	0.193406	1053	Thiosulfate dehydrogenase [quinone] small subunit	Plant transposase (Ptta/En/Spm family)
Locus_9248_Transcript_7/11	0.837597	320	0.191222	1059	DUF724 domain-containing protein 8	agenet domain protein (DOMAIN OF UNKNOWN FUNCTION 724 8)
Locus_2800_Transcript_4/7	0.830136	361	0.19069	1063	Homeobox-DDT domain protein RLT3	Homeodomain-like transcriptional regulator
Locus_15725_Transcript_10/12	0.888652	111	0.189555	1068	RNA-binding KH domain-containing protein PEPPER	RNA-binding KH domain-containing protein
Locus_24_Transcript_515/1190	0.844136	290	0.187345	1075		Protein kinase superfamily protein
Locus_873_Transcript_26/26	0.924529	34	0.186549	1078	Callose synthase 3	glucan synthase-like 12
Locus_6986_Transcript_1/5	0.873712	158	0.185901	1082	SAC3 family protein C	SAC3/GANP/Nin1/mts3/eIF-3 p25 family
Locus_9897_Transcript_1/2	0.829295	370	0.184125	1088	GATA transcription factor 2	GATA transcription factor 2
Locus_7269_Transcript_5/10	0.633866	1335	0.178764	1107	Serine hydroxymethyltransferase	alpha-(1%2C6)-fucosyltransferase
Locus_4894_Transcript_1/1	0.885961	118	0.174837	1123	Myosin-2 heavy chain	SMAD/FHA domain-containing protein
Locus_6272_Transcript_1/1	0.892091	105	0.174339	1124	Probable LRR receptor-like serine/threonine-protein kinase IRK	Leucine-rich repeat protein kinase family protein
Locus_3557_Transcript_3/6	0.892561	102	0.16523	1148	Guanine nucleotide exchange factor SPIKE 1	guanyl-nucleotide exchange factors%3BGTPase binding%3BGTP binding protein
Locus_9031_Transcript_3/9	0.820263	419	0.164514	1152	Deoxycytidine kinase	P-loop containing nucleoside triphosphate hydrolases superfamily protein
Locus_175_Transcript_102/384	0.610867	1429	0.1637	1154	BTB/POZ and TAZ domain-containing protein 4	BTB and TAZ domain protein 4
Locus_5926_Transcript_31/34	0.821521	414	0.159842	1163	Serine/threonine-protein kinase AFC2	LAMMER-type protein kinase AFC2
Locus_258_Transcript_4/13	0.726573	913	0.159534	1164	Phytochromobilin:ferredoxin oxidoreductase, chloroplastic	phytochromobilin:ferredoxin oxidoreductase%2C chloroplast / phytochromobilin synthase (HY2)
Locus_4495_Transcript_12/12	0.919026	47	0.156661	1173	NAC domain-containing protein 14	NAC 014
Locus_21321_Transcript_1/4	0.852387	242	0.153107	1185	Protease Do-like 2, chloroplastic	DEGP protease 2
Locus_15751_Transcript_6/9	0.669123	1190	0.152075	1189	Reticulon-like protein B12	Reticulon family protein
Locus_2268_Transcript_5/5	0.790102	592	0.151475	1191	Pentatricopeptide repeat-containing protein At2g41720	Tetratricopeptide repeat (TPR)-like superfamily protein
Locus_3870_Transcript_2/19	0.621292	1383	0.146431	1206	Phosphatidylserine decarboxylase proenzyme	serine-rich protein-like protein
Locus_16582_Transcript_4/4	0.666301	1207	0.14633	1207	Inclusion body clearance protein iml2	alternative NAD(P)H dehydrogenase
Locus_13092_Transcript_1/12	0.783154	636	0.141672	1225	UPF0481 protein At3g47200	transmembrane protein%2C putative (DUF247)
Locus_41_Transcript_1/1	0.694885	1064	0.141107	1229	Tetraspanin-10	tetraspanin10
Locus_222_Transcript_1/1	0.89736	88	0.140263	1234	FRIGIDA-like protein 4a	FRIGIDA-like protein
Locus_2777_Transcript_10/54	0.703665	1026	0.139181	1235	Two-component response regulator ORR9	response regulator 9
Locus_4559_Transcript_2/11	0.934177	21	0.137158	1245	Histone deacetylase 15	histone deacetylase 15
Locus_19025_Transcript_1/3	0.773977	684	0.132995	1258	Nicastrin	tRNA-processing ribonuclease BN
Locus_5179_Transcript_1/1	0.842389	294	0.131432	1265	MDIS1-interacting receptor like kinase 2	Leucine-rich repeat receptor-like protein kinase family protein
Locus_6897_Transcript_3/4	0.822977	399	0.127956	1283	AP2-like ethylene-responsive transcription factor SMOS1	Integrase-type DNA-binding superfamily protein
Locus_284_Transcript_4/4	0.889735	109	0.127334	1285	Transcription factor bHLH68	basic helix-loop-helix (bHLH) DNA-binding superfamily protein
Locus_8416_Transcript_3/8	0.566031	1569	0.120141	1311	S-crystallin SL11	Putative thiol-disulfide oxidoreductase DCC
Locus_7890_Transcript_1/2	0.780648	649	0.119841	1313	Probable inactive leucine-rich repeat receptor-like protein kinase At3g03770	Leucine-rich repeat protein kinase family protein
Locus_6281_Transcript_1/2	0.708409	1008	0.116776	1325	Protein OSB1, mitochondrial	Primosome PriB/single-strand DNA-binding protein
Locus_23227_Transcript_1/1	0.708916	1000	0.114809	1329
Locus_2269_Transcript_13/18	0.809219	477	0.114458	1330	Serine/threonine-protein kinase Nek2	NIMA-related kinase 2
Locus_7240_Transcript_3/20	0.703659	1027	0.104229	1363	Probable protein phosphatase 2C 1	Protein phosphatase 2C family protein
Locus_24_Transcript_835/1190	0.762338	741	0.0983583	1379	Gag-Pro-Pol polyprotein	nucleic acid / zinc ion binding protein
Locus_7756_Transcript_3/3	0.640795	1307	0.0961022	1392	Oxysterol-binding protein-related protein 4B	OSBP(oxysterol binding protein)-related protein 4B
Locus_2113_Transcript_3/4	0.781953	644	0.0923423	1410	Protein IQ-DOMAIN 33	IQ-domain 33
Locus_3663_Transcript_14/17	0.792408	579	0.0876833	1428	Cytochrome c6, chloroplastic	Cytochrome c
Locus_2249_Transcript_21/21	0.610207	1431	0.0842523	1438	3-isopropylmalate dehydratase large subunit	hypothetical protein
Locus_948_Transcript_33/35	0.651959	1266	0.0814095	1449	Zinc finger CCCH domain-containing protein 22	CCCH-type zinc fingerfamily protein with RNA-binding domain-containing protein
Locus_21163_Transcript_3/3	0.872828	163	0.0792994	1459	Protein ACCUMULATION AND REPLICATION OF CHLOROPLASTS 6, chloroplastic	Chaperone DnaJ-domain superfamily protein
Locus_2914_Transcript_4/12	0.841225	298	0.0720043	1483	Glucose-1-phosphate thymidylyltransferase	serine/arginine repetitive matrix protein
Locus_2589_Transcript_11/78	0.812566	459	0.0696967	1490	Auxin response factor 5	auxin response factor 19
Locus_7626_Transcript_6/8	0.834658	335	0.066573	1505	Formin-like protein 5	actin binding protein
Locus_53_Transcript_27/220	0.624976	1369	0.0659891	1507	RNA-dependent RNA polymerase 1	RNA-dependent RNA polymerase 1
Locus_5632_Transcript_3/8	0.690545	1095	0.0564382	1547	SCAR-like protein 2	SCAR family protein 4
Locus_3387_Transcript_16/25	0.769481	706	0.0492976	1567	Cadmium/zinc-transporting ATPase HMA2	heavy metal atpase 2
Locus_23307_Transcript_5/6	0.839898	307	0.0346185	1617	Formin-like protein 20	actin binding protein
Locus_475_Transcript_11/50	0.830454	358	0.0214876	1667	Retrovirus-related Pol polyprotein from transposon TNT 1-94	cysteine-rich RECEPTOR-like kinase
Locus_8280_Transcript_3/5	0.863277	197	0.0202527	1671	Protein PLASTID TRANSCRIPTIONALLY ACTIVE 10	Nucleic acid-binding%2C OB-fold-like protein
Locus_3387_Transcript_5/25	0.713465	984	0.0101993	1699	Cadmium/zinc-transporting ATPase HMA2	heavy metal atpase 2
Locus_8682_Transcript_1/18	0.714048	979	0.00243515	1732	E3 ubiquitin-protein ligase SIRP1	RING/U-box superfamily protein
Locus_5632_Transcript_8/8	0.80167	528	-0.00175879	1752	SCAR-like protein 2	SCAR homolog 2
Locus_3918_Transcript_8/13	0.747486	807	-0.0496428	1914	Microtubule-associated protein 70-2	microtubule-associated proteins 70-2
Locus_9548_Transcript_1/11	0.687998	1109	-0.0603191	1955	Ankyrin repeat-containing protein At2g01680	Ankyrin repeat family protein
Locus_7562_Transcript_2/3	0.741835	835	-0.115957	2118	Dehydrodolichyl diphosphate synthase complex subunit NUS1	Undecaprenyl pyrophosphate synthetase family protein

## Sheet: Group P1b
Gene.ID	PC1	PC1 Gene Index	PC2	PC2 Gene Index	Description (SWISS PROT)	Description (Araport11)
Locus_6590_Transcript_3/4	-0.00436671	2278	0.545743	250		glycosyltransferase-like protein
Locus_4842_Transcript_2/5	0.389854	1970	0.541428	258	Receptor-like serine/threonine-protein kinase At2g45590	Protein kinase superfamily protein
Locus_493_Transcript_35/91	0.389477	1972	0.524538	287	Auxin-responsive protein IAA26	phytochrome-associated protein 1
Locus_10150_Transcript_1/1	0.293587	2083	0.513385	300	Zinc finger protein 4	zinc finger protein 4
Locus_13680_Transcript_4/4	0.238076	2146	0.471292	353	Chemocyanin	plantacyanin
Locus_6877_Transcript_2/2	0.573298	1542	0.451988	381	Rop guanine nucleotide exchange factor 14	RHO guanyl-nucleotide exchange factor 14
Locus_5750_Transcript_9/9	0.45022	1866	0.443098	391	NAC domain-containing protein 14	NAC 014
Locus_22076_Transcript_1/2	0.443442	1880	0.438997	400	Growth-regulating factor 1	growth-regulating factor 5
Locus_12628_Transcript_3/4	0.572566	1543	0.428171	422	Uncharacterized aarF domain-containing protein kinase At1g71810, chloroplastic	Protein kinase superfamily protein
Locus_15069_Transcript_1/1	0.641807	1301	0.418546	440	Telomeric repeat-binding factor 1 (Fragment)	Homeodomain-like superfamily protein
Locus_4132_Transcript_1/1	0.567093	1567	0.417712	442	Rop guanine nucleotide exchange factor 14	RHO guanyl-nucleotide exchange factor 14
Locus_9290_Transcript_1/1	0.289685	2094	0.399735	469	Phosphoenolpyruvate carboxylase	transmembrane protein
Locus_5750_Transcript_6/9	0.538894	1656	0.392154	490	NAC domain-containing protein 14	NAC 014
Locus_2866_Transcript_9/9	0.356889	2015	0.379286	516	Glycosyltransferase BC10	core-2/I-branching beta-1%2C6-N-acetylglucosaminyltransferase family protein
Locus_2174_Transcript_13/139	0.535155	1665	0.372709	530	Lysine-specific demethylase JMJ17	transcription factor jumonji (jmjC) domain-containing protein
Locus_3604_Transcript_27/33	0.656738	1247	0.368655	538	Peptide chain release factor PrfB1, chloroplastic	high chlorophyll fluorescent 109
Locus_4246_Transcript_2/5	0.465953	1829	0.363184	551	Alpha,alpha-trehalose-phosphate synthase [UDP-forming] 1	trehalose-6-phosphate synthase
Locus_2439_Transcript_9/11	0.627101	1360	0.357742	563	Glucan endo-1,3-beta-glucosidase 4	O-Glycosyl hydrolases family 17 protein
Locus_7680_Transcript_1/2	0.620691	1385	0.343727	602		Regulator of chromosome condensation (RCC1) family protein
Locus_14746_Transcript_3/6	0.608613	1437	0.342938	606	Late embryogenesis abundant protein 47	Seed maturation protein
Locus_9522_Transcript_1/1	0.606477	1453	0.342627	607	Nucleobase-ascorbate transporter 2	Xanthine/uracil permease family protein
Locus_13521_Transcript_4/7	0.57252	1544	0.338136	615		D-ribose-binding periplasmic protein
Locus_2517_Transcript_2/7	0.707734	1010	0.331347	632	Probable serine/threonine-protein kinase PBL8	Protein kinase superfamily protein
Locus_2632_Transcript_1/2	0.452103	1857	0.323705	653	Cytokinin riboside 5'-monophosphate phosphoribohydrolase LOG3	lysine decarboxylase family protein
Locus_4874_Transcript_21/21	0.516944	1712	0.319198	662	Sucrose synthase 2	sucrose synthase 4
Locus_14881_Transcript_1/2	0.384175	1985	0.318451	664		transmembrane protein
Locus_3628_Transcript_7/8	0.561321	1589	0.314614	670	Protein SEY1	structural maintenance of chromosomes flexible hinge domain protein
Locus_1659_Transcript_4/9	0.419176	1920	0.310759	680	Amine oxidase [copper-containing] gamma 1	Copper amine oxidase family protein
Locus_17600_Transcript_8/8	0.60697	1448	0.310594	682	Endoglucanase 17	glycosyl hydrolase 9B13
Locus_15697_Transcript_3/6	0.65648	1248	0.306412	692	Rab GTPase-activating protein 22	Ypt/Rab-GAP domain of gyp1p superfamily protein
Locus_1269_Transcript_12/15	0.459689	1843	0.299788	710	T-complex protein 11-like protein 1	T-complex protein 11
Locus_17523_Transcript_1/1	0.326716	2048	0.295236	722	EG45-like domain containing protein	plant natriuretic peptide A
Locus_10016_Transcript_2/3	0.676863	1155	0.295139	723	Nuclear pore complex protein NUP50A	NUP50 (Nucleoporin 50 kDa) protein
Locus_13669_Transcript_3/4	0.536032	1661	0.28687	741	Phosphatidylinositol transfer protein 3	Sec14p-like phosphatidylinositol transfer family protein
Locus_18110_Transcript_1/1	0.632253	1343	0.283806	755	Transcription factor LRL2	LJRHL1-like 1
Locus_8960_Transcript_2/3	0.587567	1502	0.283666	756	Chloroplast sensor kinase, chloroplastic	chloroplast sensor kinase
Locus_2680_Transcript_1/3	0.456471	1848	0.283417	758	ATP synthase subunit delta	Protein kinase superfamily protein
Locus_74_Transcript_162/276	0.698838	1045	0.282771	760	CRM-domain containing factor CFM2, chloroplastic	CRM family member 2
Locus_20261_Transcript_1/1	0.59966	1469	0.28125	769	Malonyl-coenzyme:anthocyanin 5-O-glucoside-6'''-O-malonyltransferase	HXXXD-type acyl-transferase family protein
Locus_6271_Transcript_1/3	0.482471	1788	0.280868	771	Protein REVEILLE 1	Homeodomain-like superfamily protein
Locus_3065_Transcript_2/2	0.598495	1471	0.280263	773	Complement C3	BRISC/BRCA1-A complex protein
Locus_571_Transcript_50/372	0.660852	1231	0.279575	776	Glycine-rich RNA-binding protein RZ1A	RNA-binding (RRM/RBD/RNP motifs) family protein with retrovirus zinc finger-like domain-containing protein
Locus_13801_Transcript_4/4	0.624439	1371	0.271186	802	Ankyrin repeat and fibronectin type-III domain-containing protein 1	hAT transposon superfamily protein
Locus_21302_Transcript_3/5	0.396544	1962	0.270882	803		transmembrane protein
Locus_7405_Transcript_1/4	0.351141	2021	0.270227	805	Amino acid permease 8	amino acid permease 8
Locus_5750_Transcript_1/9	0.519093	1706	0.266253	814	NAC domain-containing protein 14	NAC 014
Locus_13124_Transcript_2/2	0.771	697	0.265042	819	RNA pseudouridine synthase 7	pre-mRNA-processing protein 40B
Locus_19181_Transcript_1/1	0.544536	1633	0.259104	837	RNA-directed RNA polymerase L	CAAX amino terminal protease family protein
Locus_15868_Transcript_1/2	0.792172	580	0.254701	854	RNA-directed RNA polymerase	Glycosyl hydrolase family 35 protein
Locus_1635_Transcript_6/16	0.421468	1917	0.236365	917	Lon protease homolog 2, peroxisomal	lon protease 2
Locus_6154_Transcript_5/9	0.545294	1631	0.229191	942	Pentatricopeptide repeat-containing protein At5g42310, chloroplastic	Pentatricopeptide repeat (PPR-like) superfamily protein
Locus_22203_Transcript_1/1	0.602244	1465	0.22868	944	Periplasmic nitrate reductase	MuDR family transposase
Locus_20502_Transcript_17/17	0.250311	2133	0.220864	968	Eukaryotic translation initiation factor 2 subunit 3	eukaryotic translation initiation factor 2 gamma subunit
Locus_105_Transcript_9/9	0.762517	740	0.219286	971	tRNA(adenine(34)) deaminase, chloroplastic	tRNA arginine adenosine deaminase
Locus_21661_Transcript_1/1	0.194825	2177	0.214201	988	Glycosyl hydrolase 5 family protein	Cellulase (glycosyl hydrolase family 5) protein
Locus_20987_Transcript_4/9	0.588322	1497	0.214065	989	Protein WALLS ARE THIN 1	Walls Are Thin 1
Locus_8805_Transcript_5/11	0.673679	1167	0.213082	992	Agamous-like MADS-box protein AP1	K-box region and MADS-box transcription factor family protein
Locus_12888_Transcript_2/2	0.541848	1645	0.212337	994	GDT1-like protein 1, chloroplastic	Uncharacterized protein family (UPF0016)
Locus_5825_Transcript_4/10	0.636822	1324	0.210799	999	Transcription factor UNE12	basic helix-loop-helix (bHLH) DNA-binding superfamily protein
Locus_2303_Transcript_8/9	0.535251	1664	0.209705	1001	HVA22-like protein a	HVA22 homologue A
Locus_21020_Transcript_1/1	0.767393	717	0.203084	1018	Protein BUNDLE SHEATH DEFECTIVE 2, chloroplastic	DnaJ/Hsp40 cysteine-rich domain superfamily protein
Locus_1814_Transcript_23/24	0.642951	1295	0.202207	1022	RNA-binding protein CP33, chloroplastic	RNA-binding (RRM/RBD/RNP motifs) family protein
Locus_1856_Transcript_60/60	0.203567	2168	0.196657	1038	WAT1-related protein At2g37460	nodulin MtN21 /EamA-like transporter family protein
Locus_6558_Transcript_2/2	0.667526	1196	0.1942	1047	Probable WRKY transcription factor 12	WRKY family transcription factor
Locus_17411_Transcript_4/6	0.540541	1650	0.193498	1052	RNA polymerase sigma factor sigB	RNApolymerase sigma subunit 2
Locus_5387_Transcript_3/6	0.718108	954	0.189973	1066	Serine/threonine-protein kinase PCRK1	Protein kinase superfamily protein
Locus_1856_Transcript_57/60	0.221016	2156	0.188655	1070	WAT1-related protein At1g21890	nodulin MtN21 /EamA-like transporter family protein
Locus_1908_Transcript_2/11	0.493943	1767	0.184941	1085	Thermospermine synthase ACAULIS5	S-adenosyl-L-methionine-dependent methyltransferases superfamily protein
Locus_5388_Transcript_6/7	0.651974	1265	0.183218	1091	Membralin-like protein At1g60995	S3 self-incompatibility locus-linked pollen protein
Locus_1908_Transcript_11/11	0.461414	1837	0.181424	1095	Thermospermine synthase ACAULIS5	S-adenosyl-L-methionine-dependent methyltransferases superfamily protein
Locus_14188_Transcript_8/12	0.678011	1151	0.180851	1097	Type IV inositol polyphosphate 5-phosphatase 7	CVP2 like 1
Locus_9855_Transcript_3/7	0.544642	1632	0.175446	1119	Probable acyl-[acyl-carrier-protein]--UDP-N-acetylglucosamine O-acyltransferase, mitochondrial	bacterial transferase hexapeptide repeat-containing protein
Locus_17243_Transcript_1/1	0.699325	1041	0.175174	1120	DEAD-box ATP-dependent RNA helicase 58, chloroplastic	P-loop containing nucleoside triphosphate hydrolases superfamily protein
Locus_3362_Transcript_1/1	0.605631	1456	0.174143	1127	Wall-associated receptor kinase 5	wall-associated receptor kinase galacturonan-binding protein
Locus_11767_Transcript_6/7	0.475331	1805	0.169149	1138	Protein Brevis radix-like 1	BREVIS RADIX-like 3
Locus_11204_Transcript_2/3	0.453432	1856	0.168093	1141	Zinc finger protein SHOOT GRAVITROPISM 5	SHOOT GRAVITROPISM-like protein
Locus_16920_Transcript_1/1	0.8048	510	0.162596	1157	Transcription factor bHLH121	basic helix-loop-helix (bHLH) DNA-binding superfamily protein
Locus_8108_Transcript_6/6	0.562102	1587	0.158165	1169	Protein COFACTOR ASSEMBLY OF COMPLEX C SUBUNIT B CCB2, chloroplastic	chaperone (DUF2930)
Locus_4893_Transcript_3/7	0.571636	1549	0.157775	1170	Protein GIGANTEA	gigantea protein (GI)
Locus_393_Transcript_2/8	0.731225	895	0.15587	1175	28 kDa ribonucleoprotein, chloroplastic	31-kDa RNA binding protein
Locus_17411_Transcript_5/6	0.481336	1791	0.155065	1176	RNA polymerase sigma factor sigB	RNApolymerase sigma subunit 2
Locus_3107_Transcript_3/3	0.690886	1093	0.154758	1177	Transcription factor bHLH111	basic helix-loop-helix (bHLH) DNA-binding superfamily protein
Locus_15481_Transcript_8/8	0.6234	1377	0.153979	1181	Probable sucrose-phosphate synthase 3	sucrose phosphate synthase 3F
Locus_23347_Transcript_4/5	0.563735	1580	0.153462	1183	Tubulin beta-8 chain	tubulin beta 8
Locus_17769_Transcript_3/5	0.695738	1061	0.151007	1192	Nesprin-2	hypothetical protein
Locus_1695_Transcript_12/12	0.784181	627	0.149936	1196	Probable boron transporter 2	HCO3- transporter family
Locus_24_Transcript_219/1190	0.812044	460	0.149663	1197	30S ribosomal protein S16	Zinc knuckle (CCHC-type) family protein
Locus_13111_Transcript_5/5	0.745545	817	0.149397	1198	Synaptotagmin-3	Calcium-dependent lipid-binding (CaLB domain) family protein
Locus_7647_Transcript_3/3	0.675419	1159	0.148393	1199		receptor-interacting protein
Locus_20964_Transcript_1/1	0.652779	1259	0.141624	1226	30S ribosomal protein 2, chloroplastic	RNA-binding (RRM/RBD/RNP motifs) family protein
Locus_21886_Transcript_1/2	0.785001	623	0.140943	1230	Transcription factor LHW	transcription factor-like protein
Locus_2300_Transcript_8/8	0.784426	626	0.138158	1241	BTB/POZ domain-containing protein At3g50780	BTB/POZ domain protein
Locus_18107_Transcript_1/1	0.567281	1566	0.135272	1253	S-sulfo-L-cysteine synthase (O-acetyl-L-serine-dependent), chloroplastic	cysteine synthase 26
Locus_3009_Transcript_1/1	0.849172	260	0.133534	1257	Ribosome-recycling factor, chloroplastic (Fragment)	ribosome recycling factor%2C chloroplast precursor
Locus_21685_Transcript_4/7	0.459922	1841	0.132449	1261	BAG family molecular chaperone regulator 6	BCL-2-associated athanogene 6
Locus_8805_Transcript_4/11	0.76091	750	0.13038	1270	Agamous-like MADS-box protein AP1	K-box region and MADS-box transcription factor family protein
Locus_4982_Transcript_2/5	0.70028	1037	0.129801	1272	Signal recognition particle 54 kDa protein, chloroplastic	chloroplast signal recognition particle 54 kDa subunit
Locus_9338_Transcript_1/6	0.686206	1119	0.128954	1278	LRR receptor-like serine/threonine-protein kinase SIK1	ERECTA-like 1
Locus_4722_Transcript_2/2	0.352877	2018	0.126932	1287	Protein TIFY 10b	TIFY domain/Divergent CCT motif family protein
Locus_308_Transcript_77/100	0.645585	1286	0.118083	1319	Protein TILLER ANGLE CONTROL 1	NAD-dependent protein deacetylase HST1-like protein
Locus_4522_Transcript_1/1	0.634145	1334	0.117134	1323	Ferric reduction oxidase 8, mitochondrial	ferric reduction oxidase 8
Locus_16871_Transcript_1/2	0.6762	1156	0.115503	1327	Probable trehalose-phosphatase	Thioredoxin family protein
Locus_15254_Transcript_1/1	0.428069	1904	0.113697	1334		homolog of Synechocystis YCF37
Locus_2434_Transcript_1/4	0.751791	787	0.113133	1335	Ribonuclease E/G-like protein, chloroplastic	RNAse E/G-like protein
Locus_6603_Transcript_10/14	0.809062	479	0.110665	1342	Valine--tRNA ligase	origin of replication complex 1B
Locus_9338_Transcript_5/6	0.724052	926	0.0970468	1387	LRR receptor-like serine/threonine-protein kinase SIK1	ERECTA-like 1
Locus_17843_Transcript_1/3	0.458772	1845	0.095873	1395	Cytochrome b6-f complex subunit 7 (Fragment)	cytochrome b6f complex subunit (petM)
Locus_2374_Transcript_7/12	0.659599	1237	0.0947037	1402	Dolichyl-phosphate beta-glucosyltransferase	Nucleotide-diphospho-sugar transferases superfamily protein
Locus_2743_Transcript_1/2	0.423059	1911	0.0878563	1426	Protein STAR1	non-intrinsic ABC protein 3
Locus_3203_Transcript_30/35	0.323797	2051	0.0877361	1427	ABC transporter G family member 22	ABC-2 type transporter family protein
Locus_8054_Transcript_7/10	0.651986	1264	0.0855911	1432	Auxin efflux carrier component 2	Auxin efflux carrier family protein
Locus_3203_Transcript_26/35	0.339376	2034	0.0854414	1433	ABC transporter G family member 22	ABC-2 type transporter family protein
Locus_5141_Transcript_2/4	0.673095	1174	0.0852222	1434	Mitochondrial uncoupling protein 1	plant uncoupling mitochondrial protein 1
Locus_3566_Transcript_11/17	0.487604	1777	0.0839259	1441	NADP-dependent D-sorbitol-6-phosphate dehydrogenase	NAD(P)-linked oxidoreductase superfamily protein
Locus_7079_Transcript_8/18	0.47654	1800	0.0839183	1443	Dormancy-associated protein homolog 3	Dormancy/auxin associated family protein
Locus_6887_Transcript_6/8	0.784552	625	0.0804985	1453	Pentatricopeptide repeat-containing protein At1g52620	Pentatricopeptide repeat (PPR) superfamily protein
Locus_9338_Transcript_2/6	0.713463	985	0.0782656	1464	LRR receptor-like serine/threonine-protein kinase SIK1	ERECTA-like 1
Locus_8805_Transcript_7/11	0.469271	1818	0.0773335	1469	Agamous-like MADS-box protein AP1	K-box region and MADS-box transcription factor family protein
Locus_5789_Transcript_3/5	0.608061	1439	0.069525	1491	RNA polymerase sigma factor sigF, chloroplastic	RNApolymerase sigma-subunit F
Locus_22084_Transcript_1/1	0.757127	766	0.0685739	1493	Uncharacterized protein At5g41620	intracellular protein transporter USO1-like protein
Locus_778_Transcript_59/201	0.534249	1667	0.0675153	1499	Sodium channel protein type 10 subunit alpha	hypothetical protein
Locus_765_Transcript_4/10	0.684475	1124	0.0666073	1503	Peptidyl-prolyl cis-trans isomerase FKBP19, chloroplastic	FKBP-like peptidyl-prolyl cis-trans isomerase family protein
Locus_11987_Transcript_1/3	0.669307	1189	0.0630295	1523	Actin-depolymerizing factor 5	actin depolymerizing factor 5
Locus_24_Transcript_816/1190	0.449253	1868	0.0625524	1526	Conotoxin Cl6.2	thionin-like protein
Locus_7666_Transcript_4/4	0.517376	1711	0.0619296	1529	Cytochrome c biogenesis protein CCS1, chloroplastic	cytochrome c biogenesis protein family
Locus_3594_Transcript_4/10	0.614211	1415	0.0607877	1534	Putative low molecular weight protein-tyrosine-phosphatase slr0328	protein-tyrosine phosphatase
Locus_4041_Transcript_1/6	0.680785	1144	0.0606114	1535		dehydrin family protein
Locus_5152_Transcript_1/19	0.62767	1358	0.0596196	1540
Locus_4519_Transcript_2/2	0.602739	1463	0.0589995	1544	Uncharacterized protein y4fB	hypothetical protein
Locus_521_Transcript_49/85	0.617008	1401	0.0548114	1552	Probable zinc metalloprotease EGY1, chloroplastic	Peptidase M50 family protein
Locus_5596_Transcript_4/4	0.630466	1349	0.0491531	1568	Serine carboxypeptidase-like 27	serine carboxypeptidase-like 27
Locus_10566_Transcript_1/1	0.604509	1461	0.0463253	1577	Transcription factor bHLH128	basic helix-loop-helix (bHLH) DNA-binding superfamily protein
Locus_1333_Transcript_18/44	0.767026	718	0.0462487	1578	UPF0162 protein PD_0709	transglutaminase family protein
Locus_10965_Transcript_2/6	0.291153	2090	0.0461473	1579	BTB/POZ domain and ankyrin repeat-containing protein NOOT2	Ankyrin repeat family protein / BTB/POZ domain-containing protein
Locus_6383_Transcript_2/7	0.785771	617	0.0413646	1593	Protein MET1, chloroplastic	rubredoxin family protein
Locus_2017_Transcript_1/2	0.568721	1563	0.0409474	1595	Protein COFACTOR ASSEMBLY OF COMPLEX C SUBUNIT B CCB4, chloroplastic	cofactor assembly of complex C
Locus_1528_Transcript_5/5	0.683773	1128	0.0406939	1597	Polyprotein of EF-Ts, chloroplastic	elongation factor Ts family protein
Locus_11357_Transcript_1/1	0.407384	1942	0.0403847	1598	Pentatricopeptide repeat-containing protein OTP51, chloroplastic	endonuclease
Locus_10503_Transcript_2/2	0.619087	1394	0.0357533	1609	Protein PEP-RELATED DEVELOPMENT ARRESTED 1, chloroplastic	hypothetical protein
Locus_936_Transcript_7/19	0.369815	2002	0.0320745	1624	tRNA 2'-phosphotransferase 1	RNA 2'-phosphotransferase%2C Tpt1 / KptA family
Locus_545_Transcript_5/12	0.529879	1678	0.0305951	1631	CBL-interacting protein kinase 32	CBL-interacting protein kinase 3
Locus_880_Transcript_22/34	0.632687	1340	0.0255904	1649	Acidic leucine-rich nuclear phosphoprotein 32-related protein	Leucine-rich repeat (LRR) family protein
Locus_1819_Transcript_5/9	0.823323	395	0.0227972	1662	Alpha,alpha-trehalose-phosphate synthase [UDP-forming] 5	trehalose phosphatase/synthase 5
Locus_15924_Transcript_2/3	0.543245	1639	0.0210833	1668	DExH-box ATP-dependent RNA helicase DExH15 chloroplastic	DEAD/DEAH box helicase
Locus_316_Transcript_4/7	0.565919	1571	0.0209789	1669	Proline--tRNA ligase	muscle M-line assembly protein
Locus_14849_Transcript_1/1	0.695881	1060	0.0199432	1673	50S ribosomal protein L13, chloroplastic	Ribosomal protein L13 family protein
Locus_12602_Transcript_8/8	0.746278	814	0.0190555	1677	YlmG homolog protein 2, chloroplastic	YGGT family protein
Locus_12294_Transcript_1/6	0.696502	1056	0.0121694	1692	Probable RNA-binding protein ARP1	RNA-binding (RRM/RBD/RNP motifs) family protein
Locus_2144_Transcript_1/9	0.644334	1292	0.00840965	1704	Growth-regulating factor 3	growth-regulating factor 5
Locus_16307_Transcript_2/2	0.539276	1654	0.00794019	1705	Pentatricopeptide repeat-containing protein At3g59040	Tetratricopeptide repeat (TPR)-like superfamily protein
Locus_1268_Transcript_5/6	0.63961	1313	0.00615263	1715	Periplasmic nitrate reductase	NEP-interacting protein%2C putative (DUF239)
Locus_3320_Transcript_8/53	0.484924	1779	0.00414133	1722	Centromere/kinetochore protein zw10 homolog	centromere/kinetochore protein%2C putative (ZW10)
Locus_5233_Transcript_4/5	0.372928	1998	0.00273417	1730	RPM1-interacting protein 4	pathogenic type III effector avirulence factor Avr AvrRpt-cleavage: cleavage site protein
Locus_10137_Transcript_1/1	0.214788	2161	-0.00116388	1750	Photosystem II reaction center PSB28 protein, chloroplastic	photosystem II reaction center PSB28 protein
Locus_9283_Transcript_7/7	0.57832	1527	-0.0011932	1751
Locus_1283_Transcript_2/6	0.552312	1617	-0.00235944	1756	Glutamyl-tRNA(Gln) amidotransferase subunit C, chloroplastic/mitochondrial	glutamyl-tRNA(Gln) amidotransferase subunit C
Locus_4989_Transcript_3/6	0.759532	756	-0.00721937	1770	50S ribosomal protein L1, chloroplastic	Ribosomal protein L1p/L10e family
Locus_12963_Transcript_1/1	0.549003	1623	-0.00735842	1772	Transient receptor potential cation channel subfamily V member 2	NADP-specific glutamate dehydrogenase
Locus_3095_Transcript_1/5	0.647604	1281	-0.00828889	1776	Pathogen-related protein	pathogenesis-related family protein
Locus_18491_Transcript_1/4	0.783565	633	-0.0107683	1787	Homeobox protein knotted-1-like 1	homeobox protein knotted-1-like 6
Locus_6438_Transcript_7/8	0.380739	1991	-0.0203123	1811	Pentatricopeptide repeat-containing protein At3g53700, chloroplastic	Pentatricopeptide repeat (PPR) superfamily protein
Locus_6354_Transcript_3/4	0.421659	1914	-0.0212584	1815	Delta and Notch-like epidermal growth factor-related receptor	neurogenic locus notch-like protein
Locus_23321_Transcript_4/4	0.717832	958	-0.0311857	1848	Heparanase-like protein 1	glucuronidase 2
Locus_10431_Transcript_1/1	0.431956	1896	-0.0326677	1852	Protein PLASTID MOVEMENT IMPAIRED 2	PLASTID MOVEMENT IMPAIRED protein (DUF827)
Locus_1268_Transcript_4/6	0.670926	1182	-0.0330775	1854		NEP-interacting protein%2C putative (DUF239)
Locus_12182_Transcript_1/1	0.54073	1649	-0.0429327	1892	Protein CHLOROPLAST IMPORT APPARATUS 2	chloroplast import apparatus 2
Locus_12269_Transcript_1/1	0.686985	1113	-0.0519266	1922	Transcription factor PIF3	phytochrome interacting factor 3
Locus_437_Transcript_72/78	0.661817	1225	-0.0574737	1944	Cellulose synthase-like protein D2	cellulose-synthase like D2
Locus_8874_Transcript_5/7	0.244433	2140	-0.0767569	2013	Rho GTPase-activating protein 1	Rho GTPase activating protein with PAK-box/P21-Rho-binding domain-containing protein
Locus_5021_Transcript_3/12	0.65538	1250	-0.0789245	2021	Beta-galactosidase 8	beta-galactosidase 8
Locus_8316_Transcript_3/6	0.557628	1597	-0.0885678	2047	Uncharacterized protein ycf54	YCF54
Locus_1508_Transcript_2/21	0.301949	2071	-0.0892288	2049	Phosphate transporter PHO1-2	phosphate 1
Locus_16037_Transcript_3/7	0.451402	1861	-0.0952092	2065	Auxin transporter-like protein 1	Transmembrane amino acid transporter family protein
Locus_18382_Transcript_3/3	0.291486	2088	-0.1036	2083	Peptidyl-prolyl cis-trans isomerase CYP20-3, chloroplastic	rotamase CYP 4
Locus_8288_Transcript_3/3	0.731177	896	-0.103842	2084	U-box domain-containing protein 4	ARM repeat superfamily protein
Locus_16753_Transcript_3/7	0.494471	1766	-0.118391	2121	Heavy metal-associated isoprenylated plant protein 23	Heavy metal transport/detoxification superfamily protein
Locus_3253_Transcript_2/8	0.578802	1523	-0.122991	2135	Probable LRR receptor-like serine/threonine-protein kinase At1g53430	Leucine-rich repeat transmembrane protein kinase
Locus_3026_Transcript_3/3	0.607962	1441	-0.127505	2151	Transcription factor bHLH74	basic helix-loop-helix (bHLH) DNA-binding superfamily protein
Locus_4296_Transcript_2/2	0.613218	1419	-0.129693	2160		Methyltransferase-related protein
Locus_11795_Transcript_6/9	0.607774	1443	-0.129725	2161	DEAD-box ATP-dependent RNA helicase 50	DEA(D/H)-box RNA helicase family protein
Locus_7357_Transcript_2/5	0.445415	1877	-0.138755	2189	E3 ubiquitin-protein ligase RING1	RING/U-box superfamily protein
Locus_5246_Transcript_2/6	0.412427	1932	-0.15219	2221	2,3-bisphosphoglycerate-dependent phosphoglycerate mutase	Phosphoglycerate mutase family protein
Locus_16570_Transcript_1/2	0.411787	1935	-0.154875	2228	Fatty acid oxidation complex subunit alpha	ARM repeat superfamily protein
Locus_19708_Transcript_2/3	0.688138	1107	-0.156007	2231	Peptidyl-prolyl cis-trans isomerase FKBP16-3, chloroplastic	FKBP-like peptidyl-prolyl cis-trans isomerase family protein
Locus_14326_Transcript_1/1	0.544031	1635	-0.170385	2277	Heme-binding-like protein At3g10130, chloroplastic	SOUL heme-binding family protein
Locus_3701_Transcript_3/6	0.568235	1565	-0.188505	2329	GTP-binding protein 4	P-loop containing nucleoside triphosphate hydrolases superfamily protein
Locus_15579_Transcript_3/5	0.562287	1586	-0.188654	2331	Cation-transporting ATPase HMA5	copper-exporting ATPase / responsive-to-antagonist 1 / copper-transporting ATPase (RAN1)
Locus_10425_Transcript_5/7	0.572299	1545	-0.213949	2409	AUGMIN subunit 5	HAUS augmin-like complex subunit
Locus_22612_Transcript_3/3	0.636545	1326	-0.216721	2417	Protein LURP-one-related 12	LURP-one-like protein (DUF567)
Locus_8598_Transcript_2/7	0.360081	2009	-0.221318	2435		F-box/RNI-like superfamily protein
Locus_6736_Transcript_1/10	0.460636	1839	-0.22262	2437	Persulfide dioxygenase ETHE1 homolog, mitochondrial	glyoxalase II 3
Locus_7444_Transcript_2/5	0.44808	1871	-0.236454	2472	Preprotein translocase subunit SCY1, chloroplastic	SECY homolog 1
Locus_21176_Transcript_1/1	0.46363	1834	-0.236564	2473	50S ribosomal protein L10, chloroplastic	Ribosomal protein L10 family protein
Locus_16207_Transcript_1/1	0.298296	2075	-0.30102	2633	Beta-carotene isomerase D27, chloroplastic	beta-carotene isomerase D27

## Sheet: Group P2
Gene.ID	PC1	PC1 Gene Index	PC2	PC2 Gene Index	Description (SWISS PROT)	Description (Araport11)
Locus_12772_Transcript_1/1	0.432617	1895	0.408788	459		chloroplast thylakoid lumen protein
Locus_308_Transcript_37/100	0.652778	1260	0.347956	590	Gag-Pol polyprotein	cold shock domain protein 1
Locus_659_Transcript_26/90	0.677778	1152	0.314302	671	5-dehydro-2-deoxygluconokinase	pfkB-like carbohydrate kinase family protein
Locus_11918_Transcript_5/12	0.66672	1202	0.311906	675	LRR receptor-like serine/threonine-protein kinase GHR1	Leucine-rich receptor-like protein kinase family protein
Locus_1761_Transcript_8/8	0.642187	1298	0.281249	770	ATP synthase subunit delta	dynamin
Locus_248_Transcript_30/131	0.609655	1433	0.273574	793	Uncharacterized protein C40H1.3	C-8 sterol isomerase
Locus_308_Transcript_43/100	0.649884	1276	0.261879	828	Probable serine/threonine-protein kinase SIS8	PAS domain-containing protein tyrosine kinase family protein
Locus_134_Transcript_66/223	0.65995	1233	0.257429	841	NADH-ubiquinone oxidoreductase chain 5	NADH dehydrogenase 5A
Locus_17244_Transcript_1/1	0.630832	1346	0.25028	869	Bifunctional dethiobiotin synthetase/7,8-diamino-pelargonic acid aminotransferase, mitochondrial	adenosylmethionine-8-amino-7-oxononanoate transaminase
Locus_6863_Transcript_1/5	0.723872	928	0.241278	901	Mitotic checkpoint protein BUB3.2	Transducin/WD40 repeat-like superfamily protein
Locus_16332_Transcript_3/7	0.786831	610	0.218351	974	Zinc finger CCCH domain-containing protein 40	CCCH-type zinc fingerfamily protein with RNA-binding domain-containing protein
Locus_16334_Transcript_4/10	0.751967	785	0.211396	996	Kinetochore protein SPC24 homolog	plectin-like protein
Locus_2034_Transcript_1/1	0.696639	1055	0.202677	1019	Subtilisin-like protease SBT3.5	Subtilase family protein
Locus_5228_Transcript_3/9	0.617021	1400	0.197461	1035	Uncharacterized mitochondrial protein AtMg00810	cysteine-rich RECEPTOR-like kinase
Locus_15479_Transcript_8/8	0.641738	1302	0.19643	1039	Flap endonuclease 1-A	5'-3' exonuclease family protein
Locus_17806_Transcript_1/2	0.757663	763	0.194347	1046	tRNA pseudouridine synthase A	Pseudouridine synthase family protein
Locus_7528_Transcript_7/7	0.837003	324	0.194177	1048	Serine/arginine-rich splicing factor RS40	arginine/serine-rich splicing factor 35
Locus_2285_Transcript_10/32	0.712466	990	0.193774	1050	Probable ubiquitin-conjugating enzyme E2 33	ubiquitin-conjugating enzyme 33
Locus_5600_Transcript_1/1	0.668578	1193	0.186283	1080	Cadherin-4	period circadian protein
Locus_9669_Transcript_1/5	0.699931	1040	0.178061	1112	Factor of DNA methylation 3	XH/XS domain-containing protein
Locus_6992_Transcript_1/1	0.706354	1015	0.177765	1113	DEAD-box ATP-dependent RNA helicase FANCM	DEAD/DEAH box RNA helicase family protein
Locus_14252_Transcript_1/1	0.747576	806	0.174899	1121	Putative disease resistance protein At3g14460	LRR and NB-ARC domains-containing disease resistance protein
Locus_18352_Transcript_1/5	0.746437	813	0.173178	1130		Pectin lyase-like superfamily protein
Locus_23238_Transcript_3/4	0.740869	845	0.166703	1144	Replication stress response regulator SDE2	Ubiquitin-like superfamily protein
Locus_53_Transcript_193/220	0.688059	1108	0.160629	1160	Alpha-glucan phosphorylase, H isozyme	alpha-glucan phosphorylase 2
Locus_7736_Transcript_1/2	0.689534	1102	0.160075	1161	Endoribonuclease Dicer homolog 4	dicer-like 4
Locus_21522_Transcript_1/1	0.83902	313	0.156983	1171	Mechanosensitive channel MscK	transmembrane protein
Locus_11232_Transcript_1/1	0.617298	1399	0.153822	1182	Protein ALUMINUM SENSITIVE 3	aluminum sensitive 3
Locus_5070_Transcript_3/6	0.794388	565	0.147209	1204	Cell division control protein 48 homolog B	cell division cycle 48B
Locus_849_Transcript_9/30	0.845553	281	0.145576	1210	Transcription elongation factor SPT6 homolog	global transcription factor group B1
Locus_4715_Transcript_13/19	0.770674	700	0.142045	1224	Chromatin assembly factor 1 subunit FSM	chromatin assembly factor-1 (FASCIATA1) (FAS1)
Locus_1279_Transcript_4/10	0.779356	660	0.138315	1240	Probable protein arginine N-methyltransferase 1	arginine methyltransferase 11
Locus_15479_Transcript_5/8	0.610622	1430	0.137734	1242	Flap endonuclease 1-A	5'-3' exonuclease family protein
Locus_17636_Transcript_2/3	0.642492	1296	0.132121	1263	GDSL esterase/lipase At5g03810	GDSL-like Lipase/Acylhydrolase family protein
Locus_876_Transcript_7/8	0.697407	1051	0.130014	1271	Nuclear pore complex protein GP210	embryo defective 3012
Locus_7564_Transcript_13/13	0.680889	1143	0.129134	1276	Pentatricopeptide repeat-containing protein At1g08610	Pentatricopeptide repeat (PPR) superfamily protein
Locus_12500_Transcript_1/1	0.650236	1273	0.128711	1280	ATP-dependent DNA helicase Q-like 3	DEAD/DEAH box RNA helicase family protein
Locus_6046_Transcript_14/14	0.67216	1177	0.128553	1282	Uncharacterized membrane protein At1g16860	Ubiquitin-specific protease family C19-related protein
Locus_9477_Transcript_5/15	0.739713	852	0.127932	1284	Ras-related protein RABA5a	RAB GTPase homolog A5A
Locus_763_Transcript_1/8	0.678078	1150	0.126053	1289	40S ribosomal protein S24-2	Ribosomal protein S24e family protein
Locus_3629_Transcript_7/15	0.685455	1123	0.125729	1290	Box C/D snoRNA protein 1	HIT-type Zinc finger family protein
Locus_20924_Transcript_1/1	0.790796	584	0.123238	1301	Glutamyl-tRNA reductase 2, chloroplastic	SNF2 domain protein
Locus_3217_Transcript_1/15	0.805783	501	0.121497	1306	Pentatricopeptide repeat-containing protein At5g27270	Tetratricopeptide repeat (TPR)-like superfamily protein
Locus_8495_Transcript_8/8	0.738989	860	0.121492	1307	Prolyl endopeptidase-like	Prolyl oligopeptidase family protein
Locus_14190_Transcript_3/4	0.773657	685	0.120688	1309	Uncharacterized protein ML2427	Cupredoxin superfamily protein
Locus_1950_Transcript_2/7	0.861705	204	0.117671	1320	CTP synthase	CTP synthase family protein
Locus_7271_Transcript_5/5	0.739549	853	0.116118	1326	Zinc finger MYM-type protein 1	TTF-type zinc finger protein with HAT dimerization domain-containing protein
Locus_6850_Transcript_2/4	0.569843	1556	0.114045	1332	ER membrane protein complex subunit 10	transmembrane protein
Locus_21250_Transcript_1/2	0.389804	1971	0.113758	1333	Heavy metal-associated isoprenylated plant protein 41	ferredoxin-fold anticodon-binding domain protein
Locus_93_Transcript_462/850	0.628415	1355	0.112122	1338	RNA-free ribonuclease P	nuclear factor Y%2C subunit C13
Locus_255_Transcript_3/19	0.752915	783	0.110534	1343	Protein SUPPRESSOR OF GENE SILENCING 3 homolog	XS domain-containing protein / XS zinc finger domain-containing protein-like protein
Locus_2267_Transcript_18/30	0.623688	1376	0.108723	1352	Acetyl-CoA hydrolase	zinc ion binding / nucleic acid binding protein
Locus_7366_Transcript_2/4	0.502928	1746	0.104344	1361	Phosphoglucan phosphatase LSF1, chloroplastic	like SEX4 1
Locus_12961_Transcript_2/5	0.770725	699	0.103951	1364	Actin-histidine N-methyltransferase	SET domain-containing protein
Locus_10356_Transcript_1/8	0.795375	560	0.103736	1365	18S rRNA aminocarboxypropyltransferase	RNase L inhibitor protein-like protein
Locus_4703_Transcript_3/14	0.55655	1604	0.101108	1372	Helicase SEN1	P-loop containing nucleoside triphosphate hydrolases superfamily protein
Locus_131_Transcript_13/20	0.871905	166	0.0977681	1383	Phospholipid-transporting ATPase IA	GDSL-like Lipase/Acylhydrolase superfamily protein
Locus_11691_Transcript_2/3	0.787042	608	0.0976625	1384	Aladin	Transducin/WD40 repeat-like superfamily protein
Locus_7528_Transcript_3/7	0.819669	426	0.0936873	1404	Serine/arginine-rich splicing factor RS40	arginine/serine-rich splicing factor 35
Locus_14066_Transcript_4/5	0.620733	1384	0.0927384	1408	Probable histone H2A variant 3	histone H2A 11
Locus_2998_Transcript_1/5	0.633808	1336	0.0927015	1409	Dehydrodolichyl diphosphate synthase CPT3	Undecaprenyl pyrophosphate synthetase family protein
Locus_19832_Transcript_1/1	0.682574	1136	0.0918873	1412	Aspartate carbamoyltransferase	deneddylase
Locus_16410_Transcript_1/1	0.500162	1754	0.0917432	1413	50S ribosomal protein L32	Ribosomal L32p protein family
Locus_3888_Transcript_2/2	0.734008	884	0.090561	1417	Protein BUNDLE SHEATH DEFECTIVE 2, chloroplastic	DnaJ/Hsp40 cysteine-rich domain superfamily protein
Locus_4366_Transcript_1/4	0.803622	516	0.0899376	1418	THO complex subunit 4A	RNA-binding (RRM/RBD/RNP motifs) family protein
Locus_20866_Transcript_1/4	0.779078	661	0.0883646	1424	Carbon catabolite repressor protein 4 homolog 6	DNAse I-like superfamily protein
Locus_619_Transcript_7/9	0.829519	369	0.0864865	1429	Terminal nucleotidyltransferase 4B	Nucleotidyltransferase family protein
Locus_5153_Transcript_6/9	0.837555	322	0.0864505	1430	Dihydrolipoyllysine-residue acetyltransferase component of acetoin cleaving system	alpha/beta-Hydrolases superfamily protein
Locus_6681_Transcript_2/6	0.663592	1217	0.0847336	1436	NADPH:adrenodoxin oxidoreductase, mitochondrial	Pyridine nucleotide-disulfide oxidoreductase family protein
Locus_3202_Transcript_1/3	0.764168	729	0.0846273	1437	DNA-directed RNA polymerase V subunit 7	RNA polymerase Rpb7-like%2C N-terminal domain-containing protein
Locus_2516_Transcript_2/4	0.770937	698	0.0792968	1460	Probable E3 ubiquitin protein ligase DRIPH	hypothetical protein
Locus_5248_Transcript_1/1	0.673022	1175	0.0791442	1461	Retrovirus-related Pol polyprotein from transposon TNT 1-94	Gag-Pol-related retrotransposon family protein
Locus_14066_Transcript_3/5	0.741371	837	0.0788483	1462	Probable histone H2A variant 3	histone H2A 11
Locus_6830_Transcript_1/4	0.633614	1337	0.0774171	1468	Protein N-lysine methyltransferase METTL21A	Putative methyltransferase family protein
Locus_1728_Transcript_5/10	0.577829	1530	0.0759235	1471	Peptidyl-prolyl cis-trans isomerase 1	rotamase cyclophilin 2
Locus_12679_Transcript_3/3	0.864848	190	0.0758434	1472	Probable 3-hydroxyisobutyrate dehydrogenase-like 2, mitochondrial	6-phosphogluconate dehydrogenase family protein
Locus_9337_Transcript_2/2	0.683712	1129	0.074494	1476	SUMO-activating enzyme subunit 1B-2	SUMO activating enzyme 1B
Locus_4436_Transcript_1/6	0.691035	1091	0.0721366	1482	Formin-like protein 1	formin homology 1
Locus_3364_Transcript_3/9	0.82191	413	0.07063	1487	RanBP2-type zinc finger protein At1g67325	Ran BP2/NZF zinc finger-like superfamily protein
Locus_9451_Transcript_2/4	0.666992	1201	0.0684548	1494	TATA box-binding protein-associated factor RNA polymerase I subunit B	maternal effect embryo arrest 12
Locus_1306_Transcript_60/63	0.761187	746	0.0681281	1495	Protein CHUP1, chloroplastic	Hydroxyproline-rich glycoprotein family protein
Locus_15758_Transcript_3/7	0.83208	348	0.066065	1506	Nudix hydrolase 26, chloroplastic	nudix hydrolase homolog 26
Locus_3217_Transcript_15/15	0.778382	665	0.0658438	1508	Pentatricopeptide repeat-containing protein At5g27270	Tetratricopeptide repeat (TPR)-like superfamily protein
Locus_2551_Transcript_3/6	0.637961	1320	0.0639062	1516	Transcription factor MYB59	myb domain protein 48
Locus_16263_Transcript_1/4	0.698182	1048	0.0617219	1530	tRNA dimethylallyltransferase	reverse transcriptase-like protein
Locus_18854_Transcript_2/4	0.664102	1215	0.0612044	1533	Blue copper protein	uclacyanin 1
Locus_7271_Transcript_4/5	0.671886	1179	0.0598765	1538	Zinc finger MYM-type protein 1	General transcription factor 2-related zinc finger protein
Locus_5199_Transcript_13/22	0.831152	355	0.059506	1541	N-acetyl-D-glucosamine kinase	Actin-like ATPase superfamily protein
Locus_17364_Transcript_1/1	0.652691	1261	0.0593199	1543		translation initiation factor
Locus_5512_Transcript_5/8	0.574842	1538	0.0587191	1545	Protein NPGR1	no pollen germination related 1
Locus_5580_Transcript_1/1	0.636918	1323	0.0555951	1549	Pentatricopeptide repeat-containing protein At4g18975, chloroplastic	Pentatricopeptide repeat (PPR) superfamily protein
Locus_2136_Transcript_21/26	0.811651	461	0.0550542	1550	Cyclin-dependent kinase G-2	Protein kinase superfamily protein
Locus_1642_Transcript_5/18	0.476309	1802	0.0543499	1555	Protein NONRESPONDING TO OXYLIPINS 2, mitochondrial	envelope glycoprotein
Locus_23383_Transcript_2/2	0.76692	720	0.051599	1559	Translation initiation factor eIF-2B subunit gamma	transferases/nucleotidyltransferase
Locus_17505_Transcript_1/1	0.764557	728	0.0495306	1564	Pentatricopeptide repeat-containing protein At4g01400, mitochondrial	oligomeric golgi complex subunit-like protein
Locus_8536_Transcript_5/6	0.888837	110	0.0491079	1569	Protein POOR HOMOLOGOUS SYNAPSIS 1	poor homologous synapsis 1
Locus_9776_Transcript_9/12	0.818727	429	0.0480649	1573	Protein translocase subunit SECA2, chloroplastic	Preprotein translocase SecA family protein
Locus_11735_Transcript_6/6	0.502232	1750	0.0456796	1581	Probable transcriptional regulator ycf27	copper ion binding protein
Locus_4177_Transcript_8/16	0.771667	693	0.0434018	1587	F-box/FBD/LRR-repeat protein At1g13570	F-box/RNI-like superfamily protein
Locus_2734_Transcript_19/54	0.70153	1033	0.0415627	1592	Auxin response factor 1	auxin response factor 1
Locus_16670_Transcript_2/4	0.750701	795	0.0409986	1594	Mitotic spindle checkpoint protein BUBR1	Mad3/BUB1 homology region 1
Locus_2730_Transcript_10/12	0.776791	673	0.0399367	1599	Isoamylase 3, chloroplastic	isoamylase 3
Locus_17530_Transcript_3/3	0.725936	916	0.0357919	1606	Poly [ADP-ribose] polymerase 2-A	poly(ADP-ribose) polymerase
Locus_16151_Transcript_4/5	0.383564	1986	0.0353676	1611	TYRO protein tyrosine kinase-binding protein	transmembrane protein%2C putative (DUF1191)
Locus_469_Transcript_1/16	0.774962	680	0.0342373	1618	60S ribosomal protein L19-1	Ribosomal protein L19e family protein
Locus_8454_Transcript_5/6	0.695649	1062	0.0334191	1620	Pentatricopeptide repeat-containing protein At1g06710, mitochondrial	Tetratricopeptide repeat (TPR)-like superfamily protein
Locus_261_Transcript_159/172	0.514613	1719	0.0325973	1623	Heat shock 70 kDa protein 1	heat shock cognate protein 70-1
Locus_21817_Transcript_1/1	0.681662	1140	0.0313726	1625		TTF-type zinc finger protein with HAT dimerization domain-containing protein
Locus_12066_Transcript_1/2	0.714894	974	0.0304325	1632	DnaJ homolog shv	Chaperone DnaJ-domain superfamily protein
Locus_1937_Transcript_5/7	0.737103	868	0.029604	1637	DNA annealing helicase and endonuclease ZRANB3	SNF2 domain-containing protein / helicase domain-containing protein / HNH endonuclease domain-containing protein
Locus_457_Transcript_6/6	0.512106	1723	0.0285883	1640	Endoplasmin homolog	Chaperone protein htpG family protein
Locus_4020_Transcript_18/50	0.829763	364	0.0277275	1643	Uncharacterized WD repeat-containing protein C2A9.03	Transducin/WD40 repeat-like superfamily protein
Locus_6951_Transcript_6/8	0.816997	435	0.0265294	1647	OVARIAN TUMOR DOMAIN-containing deubiquitinating enzyme 3	Cysteine proteinases superfamily protein
Locus_5061_Transcript_2/2	0.851899	245	0.023987	1655	Serine/threonine-protein kinase PBS1	Protein kinase superfamily protein
Locus_8611_Transcript_1/1	0.678578	1148	0.0239754	1656	Pentatricopeptide repeat-containing protein At3g51320	Pentatricopeptide repeat (PPR) superfamily protein
Locus_7313_Transcript_2/11	0.710261	997	0.0231129	1661	Glucan endo-1,3-beta-glucosidase 1	Carbohydrate-binding X8 domain superfamily protein
Locus_9574_Transcript_1/1	0.735492	876	0.022263	1665	Actin-related protein 7	actin-related protein 7
Locus_5879_Transcript_2/2	0.556778	1602	0.0173576	1679	Structural maintenance of chromosomes flexible hinge domain-containing protein GMI1	gamma-irradiation and mitomycin c induced 1
Locus_5698_Transcript_5/5	0.431228	1898	0.0171808	1681	dCTP pyrophosphatase
Locus_9275_Transcript_5/5	0.685655	1122	0.016387	1683	SAC3 family protein B	Chaperone DnaJ-domain superfamily protein
Locus_3163_Transcript_8/10	0.776003	676	0.0146387	1685	Rab escort protein 1	Rab escort protein
Locus_11786_Transcript_1/1	0.802844	520	0.0116902	1696	Protein PUTATIVE RECOMBINATION INITIATION DEFECT 1	putative recombination initiation defect 1
Locus_3309_Transcript_4/6	0.580539	1519	0.0104377	1698	DNA-directed RNA polymerase III subunit RPC9	RNA polymerase II%2C Rpb4%2C core protein
Locus_3467_Transcript_2/6	0.646518	1284	0.00949733	1703	DNA repair protein XRCC2 homolog	homolog of X-ray repair cross complementing 2 (XRCC2)
Locus_16122_Transcript_1/3	0.698286	1047	0.00728497	1710	RAN GTPase-activating protein 2	RAN GTPase activating protein 2
Locus_17352_Transcript_1/2	0.761804	744	0.00667378	1713	Phosphatidylinositol glycan anchor biosynthesis class U protein	GPI transamidase subunit PIG-U
Locus_8675_Transcript_1/3	0.697929	1050	0.00652492	1714	Transcription termination factor MTEF18, mitochondrial	transcription termination factor family protein
Locus_21835_Transcript_3/4	0.716475	966	0.0052685	1718	Jasmonate-induced oxygenase 1	2-oxoglutarate (2OG) and Fe(II)-dependent oxygenase superfamily protein
Locus_14595_Transcript_1/5	0.470287	1815	0.00505913	1720	Uncharacterized protein At5g64816	thionin-like protein
Locus_15470_Transcript_3/5	0.833564	339	0.00400137	1723	Eukaryotic initiation factor 4A-III homolog B	eukaryotic initiation factor 4A-III
Locus_4881_Transcript_3/8	0.840874	299	0.00390113	1724	Probable LRR receptor-like serine/threonine-protein kinase At1g06840	Leucine-rich repeat protein kinase family protein
Locus_2784_Transcript_10/10	0.805004	506	0.00320051	1727	Protein TOC75-3, chloroplastic	translocon at the outer envelope membrane of chloroplasts 75-III
Locus_4935_Transcript_3/3	0.763829	732	0.00302801	1729	Dynein light chain LC6, flagellar outer arm	Dynein light chain type 1 family protein
Locus_17859_Transcript_2/2	0.812812	458	0.00239381	1733	Pentatricopeptide repeat-containing protein At1g53600, mitochondrial	Tetratricopeptide repeat (TPR)-like superfamily protein
Locus_5314_Transcript_2/2	0.787196	606	0.00222142	1734	Basic leucine zipper 61	hypothetical protein
Locus_252_Transcript_24/58	0.822087	412	0.00163615	1736	Uroporphyrinogen-III synthase, chloroplastic	uroporphyrinogen-III synthase family protein
Locus_10224_Transcript_2/4	0.685782	1121	0.000700938	1738	Tyrosine-protein kinase BAZ1B	RING/FYVE/PHD zinc finger superfamily protein
Locus_2796_Transcript_34/50	0.696327	1057	0.000165799	1742	Probable RNA-dependent RNA polymerase 4	RNA-dependent RNA polymerase family protein
Locus_16863_Transcript_4/4	0.652597	1262	-0.000346198	1745	Endoribonuclease Dicer homolog 4	dicer-like 4
Locus_4106_Transcript_6/9	0.93163	26	-0.00082317	1746		GPI-anchored adhesin-like protein
Locus_11129_Transcript_1/1	0.828593	375	-0.00188104	1753	BAG family molecular chaperone regulator 5, mitochondrial	BCL-2-associated athanogene 5
Locus_5592_Transcript_1/1	0.661101	1229	-0.00569379	1762	Galectin-4	transmembrane protein
Locus_346_Transcript_104/133	0.716556	965	-0.00636996	1766	tRNA-dihydrouridine(16/17) synthase [NAD(P)(+)]-like	FMN-linked oxidoreductases superfamily protein
Locus_1547_Transcript_4/32	0.82292	400	-0.00667225	1768	Uncharacterized 38.1 kDa protein	transmembrane protein
Locus_7416_Transcript_4/8	0.780402	651	-0.00677729	1769	Nuclear transcription factor Y subunit A-1	nuclear factor Y%2C subunit A1
Locus_522_Transcript_35/198	0.625306	1364	-0.00917659	1779	Histone H4	Histone superfamily protein
Locus_13437_Transcript_2/2	0.809409	476	-0.00917935	1780	Glucan endo-1,3-beta-glucosidase 1	Carbohydrate-binding X8 domain superfamily protein
Locus_2909_Transcript_1/1	0.471114	1813	-0.0106983	1785	Protein PLASTID REDOX INSENSITIVE 2, chloroplastic	Serine/Threonine-kinase
Locus_8090_Transcript_1/2	0.762933	734	-0.011212	1789	Ribosome biogenesis protein NOP53	Nop53 protein
Locus_5411_Transcript_1/12	0.382021	1987	-0.0149333	1795	Probable polyketide synthase 21	C2H2 and C2HC zinc fingers superfamily protein
Locus_1685_Transcript_41/158	0.692107	1081	-0.0152432	1796	Probable inactive histone-lysine N-methyltransferase SUVR1	Nucleolar histone methyltransferase-related protein
Locus_1547_Transcript_16/32	0.806898	496	-0.0159298	1798	Uncharacterized 38.1 kDa protein	Ca(2+)-dependent nuclease family protein
Locus_11407_Transcript_2/2	0.813097	457	-0.0166961	1800	Cell division topological specificity factor homolog, chloroplastic	homologue of bacterial MinE 1
Locus_12605_Transcript_1/3	0.856037	229	-0.0170769	1801	COP1-interacting protein 7	GPI-anchored adhesin-like protein
Locus_17502_Transcript_1/2	0.716056	969	-0.018274	1804	Pentatricopeptide repeat-containing protein At3g42630	Pentatricopeptide repeat (PPR) superfamily protein
Locus_3276_Transcript_1/1	0.595199	1478	-0.0188514	1806		Sterile alpha motif (SAM) domain-containing protein
Locus_1058_Transcript_53/60	0.595126	1479	-0.0193783	1809	PH, RCC1 and FYVE domains-containing protein 1	Regulator of chromosome condensation (RCC1) family with FYVE zinc finger domain-containing protein
Locus_6928_Transcript_2/2	0.840607	303	-0.0198204	1810	DNA repair RAD52-like protein 1, mitochondrial	cobalt ion binding protein
Locus_5875_Transcript_4/4	0.725174	917	-0.020777	1812	Protein TONSOKU	tetratricopeptide repeat (TPR)-containing protein
Locus_3941_Transcript_11/13	0.880141	139	-0.0211862	1814	Transcription initiation factor TFIID subunit 14b	YEATS family protein
Locus_2796_Transcript_22/50	0.666444	1205	-0.0216332	1816	Probable RNA-dependent RNA polymerase 5	RNA-dependent RNA polymerase family protein
Locus_16201_Transcript_1/3	0.547972	1625	-0.0220183	1817	Coiled-coil domain-containing protein 167	SCR-like 6
Locus_15897_Transcript_3/6	0.807064	495	-0.0224303	1819	Uncharacterized protein YNL011C	maternal effect embryo arrest 18
Locus_529_Transcript_7/10	0.808402	482	-0.0229612	1821	60S ribosomal protein L22-2	Ribosomal L22e protein family
Locus_15455_Transcript_3/3	0.828872	374	-0.0238464	1823	Probable methyltransferase PMT2	S-adenosyl-L-methionine-dependent methyltransferases superfamily protein
Locus_10562_Transcript_14/17	0.654761	1253	-0.0239525	1824	Serine/threonine-protein kinase KIPK1	KCBP-interacting protein kinase
Locus_4250_Transcript_14/29	0.630719	1347	-0.0251879	1827	Coatomer subunit beta'-1	Coatomer%2C beta' subunit
Locus_17545_Transcript_1/2	0.672027	1178	-0.0259626	1831	Arabinanolytic transcriptional activator araR	Phosphoglycerate mutase family protein
Locus_22094_Transcript_4/5	0.595206	1477	-0.0266015	1835	Protein STIP1 homolog	tetratricopeptide repeat (TPR)-containing protein
Locus_24_Transcript_1104/1190	0.582585	1512	-0.0281244	1840		Zinc-finger domain of monoamine-oxidase A repressor R1
Locus_10548_Transcript_1/6	0.482752	1787	-0.0286622	1841	Transcription termination factor MTERF4, chloroplastic	Mitochondrial transcription termination factor family protein
Locus_2796_Transcript_14/50	0.615491	1409	-0.028948	1842	Probable RNA-dependent RNA polymerase 3	RNA-dependent RNA polymerase family protein
Locus_2796_Transcript_33/50	0.616844	1403	-0.0332113	1855	Probable RNA-dependent RNA polymerase 4	RNA-dependent RNA polymerase family protein
Locus_8624_Transcript_1/1	0.805341	504	-0.0337968	1858	Multiple organellar RNA editing factor 9, chloroplastic	plastid developmental protein DAG
Locus_5747_Transcript_1/2	0.668487	1194	-0.0358662	1864	Uncharacterized protein At2g39795, mitochondrial	Mitochondrial glycoprotein family protein
Locus_1981_Transcript_23/25	0.640152	1309	-0.0363082	1866	Polyubiquitin 4	ubiquitin 4
Locus_2797_Transcript_3/6	0.862875	198	-0.0364273	1867	Phosphatidylinositol 4-kinase gamma 7	phosphoinositide 4-kinase gamma 7
Locus_18178_Transcript_1/1	0.81607	440	-0.0365816	1868	Probable nucleoredoxin 1-1	DC1 domain-containing protein
Locus_6752_Transcript_5/7	0.329725	2045	-0.0372757	1870	Serine/threonine-protein kinase/endoribonuclease IRE1	transmembrane protein
Locus_22724_Transcript_1/1	0.809443	475	-0.0385832	1875	2-keto-3-deoxy-L-rhamnonate aldolase	Phosphoenolpyruvate carboxylase family protein
Locus_1771_Transcript_36/47	0.289526	2095	-0.0387823	1876	Protein SUPPRESSOR OF GENE SILENCING 3	XS domain-containing protein / XS zinc finger domain-containing protein-like protein
Locus_2734_Transcript_52/54	0.855413	233	-0.0389394	1877	Squamosa promoter-binding-like protein 6	squamosa promoter binding protein-like 1
Locus_17434_Transcript_4/8	0.708698	1005	-0.0396347	1882	Glyceraldehyde-3-phosphate dehydrogenase, cytosolic	glyceraldehyde-3-phosphate dehydrogenase C2
Locus_1116_Transcript_1/7	0.799723	538	-0.0412936	1890	Multiple organellar RNA editing factor 2, chloroplastic	plastid developmental protein DAG
Locus_3003_Transcript_5/6	0.55581	1606	-0.0434146	1894	Fructokinase-like 1, chloroplastic	fructokinase-like 1
Locus_134_Transcript_173/223	0.522271	1697	-0.0450092	1900	NADH-ubiquinone oxidoreductase chain 2	NADH dehydrogenase 2B
Locus_23243_Transcript_1/1	0.839774	308	-0.0452879	1902		hypothetical protein
Locus_2207_Transcript_7/9	0.734472	880	-0.0456732	1903	ABC transporter F family member 1	ABC transporter family protein
Locus_21745_Transcript_3/3	0.782807	637	-0.0463022	1905	Nuclear pore complex protein NUP160	SUPPRESSOR OF AUXIN RESISTANCE1
Locus_5193_Transcript_1/6	0.873616	159	-0.0467356	1908	Protein MULTIPLE CHLOROPLAST DIVISION SITE 1	multiple chloroplast division site 1
Locus_363_Transcript_2/3	0.884498	124	-0.0472162	1909	Protein ALTERED PHOSPHATE STARVATION RESPONSE 1	DNA-directed RNA polymerase subunit beta%2C putative (DUF630 and DUF632)
Locus_20068_Transcript_1/2	0.723105	932	-0.047481	1910	UDP-glycosyltransferase 92A1	UDP-Glycosyltransferase superfamily protein
Locus_23171_Transcript_1/1	0.824898	388	-0.0486095	1912	Trihelix transcription factor ASIL2	sequence-specific DNA binding transcription factor
Locus_6724_Transcript_5/8	0.733402	885	-0.0500002	1916	Arogenate dehydrogenase 2, chloroplastic	prephenate dehydrogenase family protein
Locus_23945_Transcript_5/5	0.677136	1154	-0.050739	1919	RNA polymerase-associated protein CTR9 homolog	COMPLEX 1 LYR-like protein
Locus_261_Transcript_141/172	0.760315	751	-0.0507727	1920	Heat shock 70 kDa protein 2	Heat shock protein 70 (Hsp 70) family protein
Locus_667_Transcript_2/2	0.638659	1318	-0.0522491	1924	40S ribosomal protein S5 (Fragment)	ribosomal protein 5B
Locus_8225_Transcript_2/8	0.691628	1085	-0.0524961	1925	Endonuclease 8-like 3	GRF zinc finger / Zinc knuckle protein
Locus_15628_Transcript_3/3	0.769072	707	-0.0526572	1927	Myb family transcription factor PHL11	Homeodomain-like superfamily protein
Locus_13355_Transcript_1/1	0.74098	844	-0.0527358	1928	Protein LITTLE ZIPPER 2	binding protein
Locus_9927_Transcript_2/3	0.700816	1036	-0.052809	1929	Uncharacterized protein At1g66480	plastid movement impaired 2
Locus_93_Transcript_318/850	0.743122	828	-0.0528636	1930	DNA annealing helicase and endonuclease ZRANB3	chromatin remodeling factor18
Locus_1107_Transcript_12/22	0.714336	977	-0.053336	1931	NDR1/HIN1-like protein 10	Late embryogenesis abundant (LEA) hydroxyproline-rich glycoprotein family
Locus_18862_Transcript_2/2	0.772162	691	-0.0535219	1932	Protein GIGAS CELL1	UV-B-insensitive 4-like protein
Locus_7646_Transcript_1/2	0.819977	422	-0.0537548	1934	Error-prone DNA polymerase	serine protease%2C putative (Protein of unknown function%2C DUF538)
Locus_2551_Transcript_6/6	0.629494	1351	-0.0555084	1936	Transcription factor MYB59	myb domain protein 48
Locus_9061_Transcript_1/5	0.730097	899	-0.0561556	1938	Tyrosine decarboxylase 2	Pyridoxal phosphate (PLP)-dependent transferases superfamily protein
Locus_10082_Transcript_1/1	0.708882	1001	-0.0568281	1941	Putative ribonuclease H protein At1g65750	Polynucleotidyl transferase%2C ribonuclease H-like superfamily protein
Locus_15738_Transcript_2/4	0.810077	470	-0.057883	1945	Protein MID1-COMPLEMENTING ACTIVITY 1	PLAC8 family protein
Locus_1262_Transcript_3/4	0.742606	833	-0.0580473	1947	LanC-like protein GCL2	GCR2-like 2
Locus_23603_Transcript_1/2	0.703758	1025	-0.0596675	1951	S-protein homolog 9	Plant self-incompatibility protein S1 family
Locus_2238_Transcript_9/9	0.564106	1577	-0.0599128	1952	Type I inositol polyphosphate 5-phosphatase 10	DNAse I-like superfamily protein
Locus_20143_Transcript_5/7	0.708855	1003	-0.0628574	1962	Pentatricopeptide repeat-containing protein At3g53360, mitochondrial	Tetratricopeptide repeat (TPR)-like superfamily protein
Locus_6705_Transcript_4/4	0.778008	668	-0.0633435	1964	F-box/kelch-repeat protein At1g51550	Kelch repeat-containing F-box family protein
Locus_1326_Transcript_6/11	0.884698	123	-0.0645201	1970	Molybdate-anion transporter	Major facilitator superfamily protein
Locus_3141_Transcript_10/11	0.827053	381	-0.0646328	1971	Probable receptor-like protein kinase At1g49730	Protein kinase superfamily protein
Locus_16965_Transcript_3/5	0.768712	710	-0.0658551	1976	Proteinaceous RNase P 2	proteinaceous RNase P 2
Locus_2833_Transcript_1/2	0.828422	376	-0.0665251	1978	Uncharacterized protein YwbO	Thioredoxin superfamily protein
Locus_4677_Transcript_1/9	0.783988	630	-0.0669939	1979	Midasin	midasin-like protein
Locus_5871_Transcript_3/11	0.580949	1518	-0.0676658	1982	Probable helicase senataxin	P-loop containing nucleoside triphosphate hydrolases superfamily protein
Locus_11094_Transcript_4/4	0.381261	1990	-0.0677733	1983	Oleosin	Oleosin family protein
Locus_5871_Transcript_4/11	0.585335	1505	-0.0686334	1986	Probable helicase MAGATAMA 3	P-loop containing nucleoside triphosphate hydrolases superfamily protein
Locus_5199_Transcript_19/22	0.847401	274	-0.0692301	1990	N-acetyl-D-glucosamine kinase	Actin-like ATPase superfamily protein
Locus_4562_Transcript_8/8	0.640796	1306	-0.0705443	1993	60S ribosomal protein L34	Ribosomal protein L34e superfamily protein
Locus_11979_Transcript_1/3	0.455785	1851	-0.0707909	1995	Piriformospora indica-insensitive protein 2	RNI-like superfamily protein
Locus_804_Transcript_122/298	0.605241	1458	-0.071388	1996	Ubiquitin-related modifier 1 homolog 2	Ubiquitin related modifier 1
Locus_14491_Transcript_5/5	0.545859	1630	-0.0726675	1999	UDP-N-acetyl-D-mannosaminuronic acid transferase	hexose transporter
Locus_3813_Transcript_11/11	0.737736	864	-0.0730561	2000	E3 ubiquitin-protein ligase UPL4	ubiquitin-protein ligase 4
Locus_1981_Transcript_15/25	0.607993	1440	-0.0739866	2002	Polyubiquitin (Fragment)	polyubiquitin 10
Locus_637_Transcript_24/34	0.689626	1100	-0.0740213	2003	Geranylgeranyl transferase type-2 subunit alpha 1	RAB geranylgeranyl transferase alpha subunit 1
Locus_4187_Transcript_1/10	0.61946	1392	-0.074349	2004	Phosphoglycolate phosphatase	Spc97 / Spc98 family of spindle pole body (SBP) component
Locus_16703_Transcript_2/4	0.689036	1104	-0.0755025	2009	Diaminopimelate epimerase, chloroplastic	diaminopimelate epimerase family protein
Locus_10588_Transcript_1/5	0.318577	2058	-0.0791152	2022	Molybdopterin synthase catalytic subunit	molybdopterin biosynthesis MoaE family protein
Locus_7313_Transcript_1/11	0.748887	803	-0.0808022	2028	Glucan endo-1,3-beta-glucosidase 3	Carbohydrate-binding X8 domain superfamily protein
Locus_391_Transcript_68/79	0.618554	1396	-0.0878955	2043	Triosephosphate isomerase, cytosolic	polyadenylate-binding protein interacting protein
Locus_150_Transcript_4/29	0.779828	658	-0.0888953	2048	Ubiquitin-conjugating enzyme E2-17 kDa	ubiquitin-conjugating enzyme 28
Locus_16653_Transcript_2/2	0.808276	483	-0.0894049	2051	UDP-N-acetylmuramate--L-alanine ligase	FZO-like protein
Locus_4435_Transcript_25/25	0.645511	1288	-0.0894449	2052	NADPH-dependent aldo-keto reductase, chloroplastic	NAD(P)-linked oxidoreductase superfamily protein
Locus_1296_Transcript_1/1	0.838974	314	-0.0904841	2053	Probable LRR receptor-like serine/threonine-protein kinase At1g06840	Leucine-rich repeat protein kinase family protein
Locus_1058_Transcript_3/60	0.692235	1079	-0.0930773	2059	PH, RCC1 and FYVE domains-containing protein 1	Regulator of chromosome condensation (RCC1) family with FYVE zinc finger domain-containing protein
Locus_824_Transcript_172/332	0.891641	106	-0.0945307	2062	Ketol-acid reductoisomerase (NADP(+))	valine-tRNA ligase
Locus_404_Transcript_16/20	0.749157	802	-0.0949854	2064	Outer mitochondrial transmembrane helix translocase	AAA-type ATPase family protein
Locus_3955_Transcript_5/6	0.716814	962	-0.0967184	2069	Phosphoacetylglucosamine mutase	phosphoglucosamine mutase-like protein
Locus_2784_Transcript_1/10	0.717892	957	-0.0974127	2072	Protein TOC75-3, chloroplastic	translocon at the outer envelope membrane of chloroplasts 75-III
Locus_5543_Transcript_2/7	0.767409	716	-0.0992854	2075	BON1-associated protein 2	Calcium-dependent lipid-binding (CaLB domain) family protein
Locus_5504_Transcript_3/3	0.737543	865	-0.0999976	2076	Probably inactive leucine-rich repeat receptor-like protein kinase At3g28040	Leucine-rich receptor-like protein kinase family protein
Locus_9558_Transcript_5/9	0.701196	1035	-0.100432	2077	1-(5-phosphoribosyl)-5-[(5-phosphoribosylamino)methylideneamino] imidazole-4-carboxamide isomerase, chloroplastic	Aldolase-type TIM barrel family protein
Locus_2775_Transcript_1/33	0.671753	1180	-0.100572	2078	Type I inositol polyphosphate 5-phosphatase 2	myo-inositol polyphosphate 5-phosphatase 2
Locus_13086_Transcript_1/5	0.808894	480	-0.101504	2079	DNA repair protein RAD50	DNA repair-recombination protein (RAD50)
Locus_404_Transcript_17/20	0.832639	345	-0.102347	2080	Outer mitochondrial transmembrane helix translocase	AAA-type ATPase family protein
Locus_7011_Transcript_3/4	0.862535	199	-0.105662	2090	Periplasmic nitrate reductase	NEP-interacting protein%2C putative (DUF239)
Locus_18712_Transcript_1/2	0.798417	545	-0.107213	2096	Heat shock 70 kDa protein 8	heat-shock protein 70T-2
Locus_10749_Transcript_5/5	0.826666	383	-0.108506	2099	D-3-phosphoglycerate dehydrogenase 1, chloroplastic	D-3-phosphoglycerate dehydrogenase
Locus_23799_Transcript_1/1	0.801583	530	-0.109786	2100	LRR receptor-like serine/threonine-protein kinase RPK2	receptor-like protein kinase 2
Locus_12572_Transcript_1/1	0.711056	994	-0.111049	2103	Sanguinarine reductase	NAD(P)-binding Rossmann-fold superfamily protein
Locus_5405_Transcript_1/4	0.898212	85	-0.111473	2106	LIM domain-containing protein HDR3	DA1-related protein 2
Locus_6616_Transcript_2/2	0.751689	788	-0.112801	2109	Rhodanese-like domain-containing protein 7	Rhodanese/Cell cycle control phosphatase superfamily protein
Locus_1833_Transcript_18/27	0.71764	959	-0.115216	2116	Glutamate receptor 3.4	glutamate receptor 3.4
Locus_18307_Transcript_1/1	0.681892	1139	-0.115515	2117	Histone-lysine N-methyltransferase ATXR2	histone-lysine N-methyltransferase ATXR2
Locus_53_Transcript_135/220	0.634656	1331	-0.116015	2119	NifU-like protein 3, chloroplastic	hypothetical protein
Locus_3141_Transcript_9/11	0.797423	549	-0.119353	2124	Probable receptor-like protein kinase At1g49730	Protein kinase superfamily protein
Locus_18376_Transcript_1/2	0.802753	522	-0.119856	2127	Zinc finger protein WIP2	C2H2-type zinc finger family protein
Locus_6682_Transcript_2/7	0.689062	1103	-0.12151	2130	50S ribosomal protein L18	Ribosomal L18p/L5e family protein
Locus_16247_Transcript_4/4	0.268256	2114	-0.125115	2141	Acylphosphatase	acylphosphatase family
Locus_6431_Transcript_2/12	0.872059	164	-0.126504	2144	Probable phytol kinase 1, chloroplastic	phytol kinase 1 VTE5
Locus_7283_Transcript_6/9	0.836048	329	-0.127268	2148	Probable 1-acyl-sn-glycerol-3-phosphate acyltransferase 5	lysophosphatidyl acyltransferase 5
Locus_8831_Transcript_15/23	0.792488	578	-0.128321	2156	Uncharacterized WD repeat-containing protein C3H5.08c	Transducin/WD40 repeat-like superfamily protein
Locus_4871_Transcript_3/9	0.506623	1734	-0.128548	2157	BTB/POZ domain and ankyrin repeat-containing protein NPR1	NPR1-like protein 3
Locus_2409_Transcript_1/3	0.669716	1188	-0.130751	2163	Transcription factor HBP-1a	Basic-leucine zipper (bZIP) transcription factor family protein
Locus_175_Transcript_229/384	0.784715	624	-0.133972	2170	Ephrin type-B receptor 3 (Fragment)	hypothetical protein
Locus_11110_Transcript_2/3	0.663531	1218	-0.134031	2171	Dual-specificity RNA methyltransferase RlmN	Radical SAM superfamily protein
Locus_3082_Transcript_1/1	0.656862	1246	-0.136373	2180	Protein root UVB sensitive 5	root UVB sensitive protein (Protein of unknown function%2C DUF647)
Locus_8032_Transcript_1/2	0.668262	1195	-0.136596	2181	Protein PTST, chloroplastic	PROTEIN TARGETING TO STARCH (PTST)
Locus_3416_Transcript_48/48	0.699073	1043	-0.136835	2182	Pentatricopeptide repeat-containing protein At3g54980, mitochondrial	Pentatricopeptide repeat (PPR) superfamily protein
Locus_8956_Transcript_1/11	0.822398	406	-0.137061	2184	Probable leucine-rich repeat receptor-like protein kinase At5g63930	Leucine-rich repeat protein kinase family protein
Locus_11804_Transcript_4/4	0.542421	1642	-0.138759	2190	Integrator complex subunit 3 homolog	embryo defective 2739
Locus_4005_Transcript_1/1	0.793826	566	-0.139304	2193	Pentatricopeptide repeat-containing protein At5g02830, chloroplastic	Tetratricopeptide repeat (TPR)-like superfamily protein
Locus_20741_Transcript_1/1	0.906298	66	-0.139981	2197	Actin-depolymerizing factor 11	actin depolymerizing factor 6
Locus_2486_Transcript_3/15	0.681274	1141	-0.140216	2198	Acid extracellular protease	Calcineurin-like metallo-phosphoesterase superfamily protein
Locus_18329_Transcript_4/4	0.854998	235	-0.142322	2200	Tsukushi	Low affinity potassium transport system protein
Locus_3323_Transcript_10/14	0.762904	736	-0.144617	2205	Probable 1-deoxy-D-xylulose-5-phosphate synthase, chloroplastic	1-deoxy-D-xylulose 5-phosphate synthase 3
Locus_685_Transcript_34/34	0.688761	1106	-0.147392	2209	Eukaryotic initiation factor 4A-15	eukaryotic translation initiation factor 4A1
Locus_4185_Transcript_4/14	0.760149	754	-0.151883	2219	UDP-N-acetylglucosamine--N-acetylmuramyl-(pentapeptide) pyrophosphoryl-undecaprenol N-acetylglucosamine transferase	Profilin family protein
Locus_10257_Transcript_1/1	0.535318	1663	-0.153663	2223	Metal tolerance protein 8	zinc transporter-like protein
Locus_7894_Transcript_5/5	0.644048	1293	-0.154052	2224	Protein NETWORKED 4A	Kinase interacting (KIP1-like) family protein
Locus_13006_Transcript_1/2	0.882079	134	-0.154444	2226	Protein LAZY 1	regulator of nonsense transcript protein
Locus_2979_Transcript_1/13	0.657551	1243	-0.15448	2227	Nudix hydrolase 3	nudix hydrolase homolog 3
Locus_4225_Transcript_5/7	0.593518	1484	-0.155256	2230	BTB/POZ domain-containing protein At1g55760	BTB/POZ domain-containing protein
Locus_4555_Transcript_2/2	0.789598	596	-0.156549	2233	Probable E3 ubiquitin-protein ligase RHC1A	RING-H2 finger C1A
Locus_15648_Transcript_9/9	0.733094	889	-0.158466	2236	UTP--glucose-1-phosphate uridylyltransferase	UDP-glucose pyrophosphorylase 2
Locus_22042_Transcript_1/1	0.662007	1221	-0.158548	2237	Probable deoxyuridine 5'-triphosphate nucleotidohydrolase	transmembrane protein
Locus_10163_Transcript_6/11	0.661382	1228	-0.162319	2247	Pentatricopeptide repeat-containing protein At2g27800, mitochondrial	Tetratricopeptide repeat (TPR)-like superfamily protein
Locus_2435_Transcript_1/2	0.904521	75	-0.16445	2256	Stromal processing peptidase, chloroplastic	Insulinase (Peptidase family M16) family protein
Locus_17460_Transcript_1/7	0.830993	356	-0.166399	2262	Protein LIKE COV 2	like COV 2
Locus_53_Transcript_207/220	0.790042	593	-0.166892	2265	DENN domain and WD repeat-containing protein SCD1	stomatal cytokinesis defective / SCD1 protein (SCD1)
Locus_22581_Transcript_1/1	0.661673	1226	-0.167626	2271	Membrane protein PM19L	AWPM-19-like family protein
Locus_11656_Transcript_1/5	0.745969	815	-0.167953	2272	Probable transcription factor PosF21	Basic-leucine zipper (bZIP) transcription factor family protein
Locus_4566_Transcript_13/13	0.63353	1338	-0.169281	2274	Proline-rich receptor-like protein kinase PERK1	proline extensin-like receptor kinase 1
Locus_23594_Transcript_1/2	0.595763	1474	-0.172651	2284	L-Ala-D/L-amino acid epimerase	cytochrome P450%2C family 77%2C subfamily A%2C polypeptide 5 pseudogene
Locus_3901_Transcript_17/21	0.776752	674	-0.172749	2285	tRNA pseudouridine synthase B	Polyketide cyclase/dehydrase and lipid transport superfamily protein
Locus_4020_Transcript_12/50	0.829276	371	-0.173228	2287	Uncharacterized WD repeat-containing protein C2A9.03	Transducin/WD40 repeat-like superfamily protein
Locus_2912_Transcript_1/4	0.578263	1528	-0.175419	2291	Reticulon-like protein B8	Reticulon family protein
Locus_17574_Transcript_2/6	0.692323	1078	-0.176227	2295	Superoxide dismutase [Fe] 2, chloroplastic	Fe superoxide dismutase 2
Locus_2237_Transcript_1/4	0.614031	1416	-0.176323	2296	Pentatricopeptide repeat-containing protein At3g20730	PPR superfamily protein
Locus_1848_Transcript_1/11	0.623914	1373	-0.177602	2303	Non-lysosomal glucosylceramidase	Beta-glucosidase%2C GBA2 type family protein
Locus_17271_Transcript_1/5	0.418893	1921	-0.184903	2320	Nonribosomal peptide synthetase easA	Clathrin adaptor complexes medium subunit family protein
Locus_93_Transcript_309/850	0.693135	1073	-0.185748	2324	Sodium/calcium exchanger NCL	sodium/calcium exchanger family protein / calcium-binding EF hand family protein
Locus_16447_Transcript_1/4	0.858808	214	-0.187313	2326		homer protein
Locus_16895_Transcript_4/7	0.691757	1084	-0.190101	2337	Pentatricopeptide repeat-containing protein At5g44230	Pentatricopeptide repeat (PPR) superfamily protein
Locus_2697_Transcript_6/7	0.555781	1607	-0.190487	2338	Translationally-controlled tumor protein homolog	translationally controlled tumor protein
Locus_16495_Transcript_1/3	0.557583	1598	-0.192952	2345	Hypothetical protein At1g04090	vacuolar sorting-associated protein (DUF946)
Locus_10299_Transcript_1/5	0.789168	599	-0.193442	2347	TORTIFOLIA1-like protein 2	ARM repeat superfamily protein
Locus_18926_Transcript_1/1	0.77272	689	-0.196881	2356	Protein TRIGALACTOSYLDIACYLGLYCEROL 4, chloroplastic	pigment defective 320
Locus_936_Transcript_3/19	0.635705	1328	-0.196984	2357	tRNA 2'-phosphotransferase 1	RNA 2'-phosphotransferase%2C Tpt1 / KptA family
Locus_2683_Transcript_32/39	0.558703	1594	-0.197368	2359	SCY1-like protein 2 A	kinase family with ARM repeat domain-containing protein
Locus_4742_Transcript_1/10	0.715324	972	-0.198971	2365	Zinc finger BED domain-containing protein RICESLEEPER 2	BED zinc finger and hAT dimerization domain-containing protein DAYSLEEPER
Locus_17653_Transcript_1/3	0.673232	1171	-0.201	2370	Probable 3-deoxy-D-manno-octulosonic acid transferase, mitochondrial	KDO transferase A
Locus_10973_Transcript_1/1	0.734429	881	-0.201922	2372	DNA polymerase I B, mitochondrial	polymerase gamma 1
Locus_4516_Transcript_5/7	0.754273	780	-0.207028	2388		flocculation FLO11-like protein
Locus_21091_Transcript_3/4	0.865991	188	-0.20843	2392	Quinone oxidoreductase PIG3	oxidoreductase%2C zinc-binding dehydrogenase family protein
Locus_7213_Transcript_2/2	0.779981	656	-0.210722	2401	Testis-expressed protein 13A	Ran BP2/NZF zinc finger-like superfamily protein
Locus_23651_Transcript_1/2	0.606146	1455	-0.219631	2426	Aspartyl protease family protein 1	Eukaryotic aspartyl protease family protein
Locus_2302_Transcript_2/11	0.813383	456	-0.220427	2428	Intermembrane lipid transfer protein VPS13	pleckstrin homology (PH) domain-containing protein
Locus_2479_Transcript_3/4	0.724541	923	-0.220662	2429	CBS domain-containing protein CBSX3, mitochondrial	Cystathionine beta-synthase (CBS) family protein
Locus_10481_Transcript_1/1	0.810948	466	-0.221217	2433		ARM repeat superfamily protein
Locus_6436_Transcript_4/5	0.607022	1447	-0.221314	2434	Glucan endo-1,3-beta-glucosidase 5	O-Glycosyl hydrolases family 17 protein
Locus_3876_Transcript_8/25	0.819793	425	-0.227571	2445	Ethylene-responsive transcription factor RAP2-13	Integrase-type DNA-binding superfamily protein
Locus_20101_Transcript_1/1	0.566642	1568	-0.230707	2451	Protein PSK SIMULATOR 3	type-1 restriction enzyme mjaxp r protein (DUF668)
Locus_6805_Transcript_1/3	0.650708	1271	-0.230894	2453		P-loop containing nucleoside triphosphate hydrolases superfamily protein
Locus_4945_Transcript_4/12	0.091975	2236	-0.237191	2476	Glycosyltransferase BC10	Core-2/I-branching beta-1%2C6-N-acetylglucosaminyltransferase family protein
Locus_16579_Transcript_4/4	0.683236	1132	-0.239585	2483	Probable amino-acid acetyltransferase NAGS2, chloroplastic	N-acetyl-l-glutamate synthase 2
Locus_571_Transcript_10/372	0.68748	1112	-0.239809	2485	Probable starch synthase 4, chloroplastic/amyloplastic	UDP-Glycosyltransferase superfamily protein
Locus_22034_Transcript_4/4	0.800904	534	-0.239941	2488	Myb family transcription factor IPN2	Homeodomain-like superfamily protein
Locus_4030_Transcript_5/6	0.497306	1758	-0.241487	2494	Protein HIGH ARSENIC CONTENT 1, mitochondrial	Rhodanese/Cell cycle control phosphatase superfamily protein
Locus_21490_Transcript_2/3	0.845302	283	-0.242538	2497	GTPase Der	hypothetical protein
Locus_8811_Transcript_1/3	0.878711	143	-0.245985	2501	E3 ubiquitin-protein ligase MBR1	RING/U-box superfamily protein
Locus_5014_Transcript_3/5	0.749515	800	-0.248786	2507	Protein ABA DEFICIENT 4, chloroplastic	abscisic acid (aba)-deficient 4
Locus_1735_Transcript_1/8	0.694802	1065	-0.256575	2533	Myosin-15	myosin
Locus_254_Transcript_6/6	0.821	417	-0.258417	2537	Scarecrow-like protein 6	GRAS family transcription factor
Locus_813_Transcript_2/7	0.613779	1418	-0.265801	2542	Protein kinase STUNTED	kinase with adenine nucleotide alpha hydrolases-like domain-containing protein
Locus_6848_Transcript_3/3	0.63787	1321	-0.269401	2543	Pentatricopeptide repeat-containing protein At4g02750	Tetratricopeptide repeat (TPR)-like superfamily protein
Locus_10974_Transcript_1/1	0.534168	1668	-0.271017	2547	Putative methyltransferase-like protein 7A	S-adenosyl-L-methionine-dependent methyltransferases superfamily protein
Locus_17062_Transcript_1/1	0.83533	331	-0.273142	2555	Beta-1,3-galactosyltransferase GALT1	galactosyltransferase1
Locus_53_Transcript_201/220	0.740529	848	-0.273635	2558	DENN domain and WD repeat-containing protein SCD1	stomatal cytokinesis defective / SCD1 protein (SCD1)
Locus_5991_Transcript_2/3	0.654839	1252	-0.275087	2562	Alpha-amylase 3, chloroplastic	alpha-amylase-like 3
Locus_10484_Transcript_2/4	0.866334	185	-0.278003	2573	AP2-like ethylene-responsive transcription factor AIL1	Integrase-type DNA-binding superfamily protein
Locus_21075_Transcript_5/7	0.480975	1792	-0.290419	2602	Solute carrier organic anion transporter family member 3A1	PHD finger-like protein
Locus_8578_Transcript_1/1	0.814443	448	-0.296418	2616	Gamma-tubulin complex component 5	Spc97 / Spc98 family of spindle pole body (SBP) component
Locus_3619_Transcript_5/5	0.732295	891	-0.305223	2647	Protein REVERSION-TO-ETHYLENE SENSITIVITY1	protein REVERSION-TO-ETHYLENE SENSITIVITY-like protein (DUF778)
Locus_4566_Transcript_11/13	0.744744	821	-0.307811	2655	Proline-rich receptor-like protein kinase PERK1	proline extensin-like receptor kinase 1
Locus_13585_Transcript_1/4	0.277676	2106	-0.311436	2666
Locus_8096_Transcript_1/4	0.607665	1444	-0.32962	2703	Pentatricopeptide repeat-containing protein At5g14770, mitochondrial	PPR repeat protein
Locus_11710_Transcript_3/4	0.581349	1516	-0.331501	2708	Probable serine/threonine-protein kinase PBL15	Protein kinase superfamily protein
Locus_1631_Transcript_3/4	0.619583	1391	-0.332385	2711	LEAF RUST 10 DISEASE-RESISTANCE LOCUS RECEPTOR-LIKE PROTEIN KINASE-like 1.2	Serine/Threonine kinase family catalytic domain protein
Locus_9245_Transcript_2/4	0.793035	572	-0.332638	2712	Dof zinc finger protein DOF3.5	Dof-type zinc finger DNA-binding family protein
Locus_4871_Transcript_1/9	0.797725	547	-0.339559	2730	BTB/POZ domain and ankyrin repeat-containing protein NPR1	NPR1-like protein 3
Locus_4701_Transcript_1/1	0.57494	1537	-0.360079	2772	Charged multivesicular body protein 7	SNF7 family protein
Locus_607_Transcript_7/28	0.607228	1446	-0.363635	2780	Alanine--tRNA ligase, mitochondrial	transmembrane protein
Locus_8137_Transcript_1/5	0.581774	1515	-0.368664	2791	Cytochrome P450 709B2	cytochrome P450%2C family 709%2C subfamily B%2C polypeptide 2
Locus_15933_Transcript_2/4	0.640587	1308	-0.372702	2807	Probable inactive purple acid phosphatase 28	purple acid phosphatase 28
Locus_14827_Transcript_1/2	0.607943	1442	-0.374462	2813	Small polypeptide DEVIL 11	ROTUNDIFOLIA like 8
Locus_18248_Transcript_3/4	0.635263	1330	-0.375556	2815	21.7 kDa class VI heat shock protein	HSP20-like chaperones superfamily protein
Locus_93_Transcript_69/850	0.624182	1372	-0.393844	2852	Diacylglycerol kinase 4	diacylglycerol kinase 4
Locus_15336_Transcript_7/7	0.708796	1004	-0.400073	2865	Systemin receptor SR160	Leucine-rich receptor-like protein kinase family protein
Locus_3160_Transcript_3/5	0.42761	1906	-0.491634	3058	XK-related protein 7	Gap junction beta-4 protein

[truncated: 4 more sheets: Group P3, Group P4, Group P5, Group P6]
