# Supplementary material for: Gene expression and metabolite levels converge in the thermogenic spadix of skunk cabbage
Source: Plant Physiol. 2024 Feb 6;195(2):1561–85. doi: 10.1093/plphys/kiae059 (PMC11142342; doi:10.1093/plphys/kiae059)
Supplement: kiae059_Supplementary_Data [file kiae059_supplementary_data.zip › ds7.xlsx]

## Sheet: Caption
Supplemental Data S7. Metabolite concentrations across various thermogenic stages in S. renifolius. This dataset contains metabolite concentrations in the florets and pith for each sample analyzed in the present study. The metabolite concentration is expressed as the amount of metabolite per dry weight (nmol/mg DW). The identifiers Pre_F and Hot_F refer to the florets collected from pre-thermogen…

## Sheet: MetaboAnalyst 5.0
	Hot_F1	Hot_F2	Hot_F3	Hot_F4	Hot_P1	Hot_P2	Hot_P3	Hot_P4	Post_F1	Post_F2	Post_F3	Post_F4	Post_P1	Post_P2	Post_P3	Post_P4	Pre_F1	Pre_F2	Pre_F3	Pre_F4	Pre_P2	Pre_P3	Pre_P4
Label	Hot_F	Hot_F	Hot_F	Hot_F	Hot_P	Hot_P	Hot_P	Hot_P	Post_F	Post_F	Post_F	Post_F	Post_P	Post_P	Post_P	Post_P	Pre_F	Pre_F	Pre_F	Pre_F	Pre_P	Pre_P	Pre_P
Fructose 1,6-bisphosphate	0.534758	1.06714	0.905602	0.868872	0.156963	0.616226	0.589187	0.284406	0.23891	0.606959	0.709074	0.61687	0.34038	0.382298	0.735723	0.158676	0.0720441	0.445465	0.0683277	0.0566571	0.360516	0.171336	0.155924
D-Ribulose 1,5-bisphosphate	0.11435	0.125629	0.0898009	0.103565	0.0572768	0.138869	0.0824682	0.0446221	0.0548766	0.0781178	0.109952	0.186783	0.316887	0.340122	0.44097	0.401115	0.0197192	0.0253555	0.0176742	0.0113078	0.0338108	0.0435764	0.0290842
Citric acid	5.27751	5.09973	5.64631	8.53712	11.7695	16.9533	16.0448	13.8344	3.6896	1.13734	0.572818	3.01187	15.4511	15.7219	9.61394	5.80524	14.828	9.62287	14.2572	13.6141	16.3206	16.0203	15.5229
6-Phosphogluconic acid	2.89397	2.00448	1.36712	1.84803	2.08393	3.34724	2.64349	1.8543	3.22513	24.3959	10.8467	7.16737	4.86923	5.76611	7.61093	7.15805	0.561081	0.778907	0.300501	0.286511	0.925526	0.877919	0.850121
Phosphoenolpyruvic acid	0.367212	0.55124	0.404099	0.390303	0.401892	0.285379	0.468034	0.498086	0.427682	0.598968	0.712593	0.832333	0.17252	0.432949	0.371205	0.574419	0.453634	0.836423	0.444912	0.343382	0.123041	0.157972	0.142956
3-Phosphoglyceric acid	0.455543	0.868602	0.84507	0.815859	0.357577	0.310619	0.518958	0.537988	0.688116	0.863147	0.765639	0.74953	0.257534	0.515244	0.484901	0.461595	0.302049	1.09474	0.242811	0.257707	0.168671	0.116906	0.162583
L-Malic acid	25.8624	27.097	23.8378	28.8618	37.7035	55.8601	39.7732	28.3287	16.2951	25.9724	26.5876	51.059	87.5432	86.0467	83.7838	64.9908	17.2762	18.357	14.7824	10.8003	28.2314	22.9788	20.3187
Fumaric acid	9.76119	9.7326	8.75325	11.2807	15.6058	25.6263	16.9813	11.2505	6.07211	11.7949	11.3274	23.755	61.6505	54.4549	51.5757	34.8901	6.63569	7.09774	6.52121	4.98659	11.3269	9.49926	8.04873
Oxoglutaric acid	1.6063	1.69763	1.87228	1.62573	0.548025	0.606382	1.15705	0.867403	0.652661	0.704609	0	0.522236	0.27219	0.421746	0.405178	0.462869	0.41368	0.831745	0.364868	0.240362	0.210597	0.444079	0.294478
cis-Aconitic acid	0.340377	0.378342	0.378085	0.463772	0.329796	0.326556	0.353416	0.289452	0.147204	0.0501029	0.10695	0.186059	0.168	0.313429	0.251904	0.236509	0.320175	0.439697	0.291452	0.347823	0.19137	0.223249	0.206377
Glucose 6-phosphate	4.10275	6.84174	11.2711	5.25439	1.49001	1.34458	2.29612	2.59412	11.5808	15.6511	9.66677	4.95842	0.589862	1.53219	1.81699	2.21944	0.855861	3.72169	0.681307	1.22818	0.795611	0.459262	0.892682
Succinic acid	8.61706	10.0532	11.0156	10.91	2.41288	1.15873	3.68055	4.56979	6.85563	3.30891	5.22456	2.63696	0.683106	0.343796	0.702855	1.09126	11.0775	16.2197	7.92526	3.551	1.42043	3.45334	1.29828
Dihydroxyacetone phosphate	2.02062	2.94019	2.5208	1.9584	0.895524	0.769492	1.04815	0.717208	0.815019	2.11272	1.65147	1.97619	0.0561798	0.251369	0	0.458916	0.149166	1.71066	1.60278	0.97518	0.138214	0.266801	0.226754
Uridine diphosphate glucose	2.33427	2.7646	2.18588	2.41582	0.696362	0.520402	1.07587	1.03477	1.53125	1.44283	1.95913	1.12363	0.190977	0.471209	0.555843	0.438618	0.518937	2.22489	0.746583	0.851999	0.424794	0.240078	0.631012
Sucrose 6-phosphate	0.213672	0.269312	0.372686	0.343203	0.186924	0.201088	0.507758	0.371079	0.300503	0.411118	0.238598	0.178906	0.180171	0.23115	0.139516	0.228153	0.228489	0.470377	0.224502	0.18268	0.068258	0.0439297	0.098561
D-Erythrose 4-phosphate	0.333549	0.529603	0.597093	0.64315	0.307902	0.279817	0.401981	0.411447	1.04193	1.55223	1.2156	0.798921	0.193341	0.177533	0.31233	0.429508	0.562841	1.12877	0.60448	0.337028	0.163635	0.207026	0.166575
Ribulose 5-phosphate	0.274822	0.870342	0.512998	0.488476	0.349549	0.190551	0.255739	0.390624	0.504288	1.75806	0.989802	0.417604	0.198413	0.142444	0.165401	0.16156	0.419488	0.208199	0.587223	0.373874	0.345772	0.415379	0.563944
GDP-glucose	0.0686907	0.0754208	0.0815208	0.078543	0.0208898	0.0169213	0.0220482	0.0233514	0.0455227	0.09763	0.0464811	0.0304776	0.00969261	0.0171552	0.0215832	0.0216743	0.0139773	0.0400231	0.0177018	0.01361	0.0165341	0.0140998	0.0136475
D-Glucuronic acid	0.412995	0.594472	0.755939	0.713969	0.125743	0.353034	0.150647	0.174978	0.169638	0.191428	0.451906	0.320276	0.152732	0.222518	0.338411	0.404533	1.06572	1.04821	0.805039	1.37335	0.171862	0.318795	0.5636
Glycolate	1.26156	1.27127	1.67047	1.70548	0.835669	1.3911	1.28878	1.15934	1.28647	0.867822	1.64042	1.1762	0.160387	0.881304	1.89598	1.67646	1.11805	1.9393	1.28934	0.980255	1.17022	1.70321	1.55082
ADP-glucose	0.0251329	0.0343768	0.0156206	0.0191234	0.0037491	0.000784556	0.00308718	0.00460741	0.0101797	0.00955681	0.0156496	0.00716133	0.00211106	0.00225659	0.00202141	0.00420462	0.00799598	0.0535599	0.00510379	0.00662552	0.000770273	0.000999121	0.00173324
Pyruvic acid	3.20096	3.65445	6.03139	3.51811	3.76426	2.50219	3.73464	4.12902	4.08233	7.8572	10.1454	10.0827	2.93033	3.05104	2.94396	17.7395	2.84792	1.56371	2.29476	1.24547	3.63451	7.10519	3.71452
Spermine	0.000474857	0.000232445	0	0.000303616	0.0264274	0.0900403	0.0174301	0.00850032	0	0	0	0	0.0624767	0.0248685	0.00882042	0.00267343	0.0157275	6.59277E-05	0.017297	0.00600861	0.0340386	0.0339157	0.0163946
Spermidine	0.0647029	0.0474236	0.0420184	0.0772006	0.753997	1.333	0.505764	0.357257	0.150644	0.0931959	0.281741	0.251032	1.34208	0.892361	0.763759	0.494693	1.04879	0.135818	1.12573	0.540145	1.40027	1.64425	0.990545
Agmatine	0.00644305	0.00446009	0.00591193	0.013333	0.00309797	0.00345509	0.00703712	0.00498459	0.0156961	0.00832299	0.0158745	0.0221946	0.0164494	0.0115248	0.0111292	0.00948872	0.0399694	0.0122589	0.0353523	0.0191781	0.0166923	0.0198609	0.0185363
N-acetyl spermidine	0.00310641	0.00383028	0.00315084	0.00563586	0.0118239	0.0196943	0.01402	0.00840387	0.0030655	0.00525819	0.00672719	0.00841901	0.00387819	0.0435268	0.0165198	0.00866049	0.00605428	0.0025892	0.532704	0.00805088	0.00443326	0.654802	0.00775134
S-Adenosylmethionine	0.0892203	0.071753	0.112907	0.125491	0.0571126	0.0244688	0.077692	0.0798473	0.0903528	0.0777115	0.0840978	0.0970902	0.00636143	0.0187461	0.0225564	0.0390853	0.0830779	0.109068	0.134074	0.133086	0.0625184	0.0570455	0.110164
L-Lysine	1.59363	1.44606	3.30515	2.45497	2.12559	1.76394	2.23171	2.24309	3.77984	3.01268	7.32796	2.89815	2.20993	3.01486	5.69465	1.89666	2.46731	1.90466	3.07109	2.79311	4.03219	4.51994	6.83714
Ornithine	0.057571	0.0674379	0.136884	0.169731	0.109569	0.0847598	0.22619	0.19845	1.23112	0.170567	1.12622	0.469337	0.366454	0.224685	2.0975	0.348854	0.0847852	0.170268	0.185597	0.185509	0.304486	0.373468	0.237689
L-Histidine	1.60474	0.69968	1.16585	0.904201	0.846849	0.402276	0.671504	0.779792	8.0036	3.90484	4.74278	2.82028	0.81673	1.37841	1.46659	0.902515	0.695472	1.50419	0.933904	1.15422	1.12283	0.798706	1.59724
L-Arginine	0.476677	0.677417	0.951978	0.74315	0.450291	0.709921	0.390566	0.572143	20.3067	11.4975	18.6749	1.70439	1.02599	1.43568	3.62971	0.906801	1.48576	3.49815	0.331653	1.0451	33.9437	36.7527	27.5323
Glycine	0.549952	0.608586	1.50248	0.866906	0.320962	0.123339	0.243267	0.288272	0.30522	0.219776	0.242415	0.32493	0.123601	0.119464	0.154031	0.190957	0.52826	0.85386	0.440065	0.334776	0.266523	0.252942	0.231334
L-Asparagine	18.3576	19.2906	16.7712	17.0376	13.129	11.992	12.7826	14.3465	21.5462	14.0607	17.6711	15.1842	17.3982	15.4846	17.6932	14.2862	12.1209	8.52014	9.72538	11.7314	4.73701	8.47242	10.4462
Glycyl-glycine	18.3576	19.2906	16.7712	17.0376	13.129	11.992	12.7826	14.3465	21.5462	14.0607	17.6711	15.1842	17.3982	15.4846	17.6932	14.2862	12.1209	8.52014	9.72538	11.7314	4.73701	8.47242	10.4462
Argininosuccinic acid	0.091658	0.0635099	0.218311	0.108416	0.0365093	0.0302326	0.0339241	0.0322918	0.0710916	0.0713633	0.0382334	0.0323407	0.016198	0.0262997	0.0341568	0.0203928	0.0479309	0.0252183	0.0201231	0.0127696	0.0122505	0.0197237	0.00992814
L-Serine	6.51827	5.56016	9.4778	10.4111	2.95089	2.14744	4.75259	6.0379	9.04142	6.40318	6.29633	6.27952	2.63393	3.64472	3.83954	3.62051	7.12018	7.50808	5.56085	5.44808	4.68547	4.12294	5.17071
Phosphoserine	0.048595	0.043032	0.0487989	0.0586514	0.0776853	0.204108	0.0949069	0.0453243	0.0404088	0.0142181	0.0181088	0.071099	0.461406	0.223377	0.0986063	0.0767638	0.0144611	0.00543548	0.00172563	0.00209427	0.00726972	0.00721021	0.00458439
L-Glutamine	12.7377	12.7284	11.5265	18.8028	18.1493	14.8559	25.0078	21.8415	26.2352	13.3058	26.8541	18.257	18.3453	18.7159	23.0276	19.2748	24.5846	23.5115	30.6162	24.4363	19.8274	23.7108	24.0774
L-Threonine	7.08941	6.86965	6.18904	6.58548	5.31402	4.35127	5.43758	5.50267	14.2841	10.3533	10.5297	5.05367	8.58817	3.09299	3.2582	3.04468	3.31852	3.27695	2.9564	2.43867	1.96337	1.98823	2.58117
L-Aspartic acid	13.4793	16.2131	14.6294	13.6745	12.421	15.3599	17.681	15.2893	7.07799	3.82998	4.75221	13.8601	20.7993	21.917	18.6064	18.5037	6.23879	4.58398	3.35973	6.12453	7.23297	5.78432	8.67487
L-Alanine	6.66425	5.67361	16.0952	13.8567	5.8594	1.99941	3.10743	3.39368	5.64225	1.14607	1.36906	4.54946	3.75713	2.86463	3.60838	3.75543	3.87646	6.24106	2.88474	3.91433	3.01444	3.2496	4.15091
Gamma-Aminobutyric acid	0.728641	0.901338	4.21776	3.1994	1.879	0.336434	0.290606	0.285459	1.62989	0.822922	1.99473	2.06927	1.01976	0.706831	1.69335	4.22312	0.811845	0.75018	1.24923	1.46866	0.383244	0.987283	1.11184
4-Hydroxyproline	0.0643377	0.137728	0.0580837	0.0874083	0.0165193	0.0208745	0.0260412	0.0163828	0.124068	0.0376434	0.0243499	0.0478136	0.0708004	0.0203012	0.0185249	0.0254935	0.0439326	0.0354296	0.0143687	0.00891155	0.0283445	0.0212092	0.0212783
Citrulline	0.0784091	0.0653375	0.0413031	0.0454906	0.0637146	0.0384966	0.0451947	0.0343649	1.19157	0.156216	0.336861	0.152958	0.505596	0.164901	0.258406	0.134937	0.0169204	0.0794248	0.022993	0.0752172	0.0745924	0.0621512	0.088919
L-Glutamic acid	25.0867	28.5841	39.4862	39.1841	20.6313	22.6217	26.4402	21.8478	15.8241	5.52365	4.88002	20.7913	23.9022	34.402	20.1763	29.0126	10.9605	10.7639	4.97805	7.94842	11.4975	8.44165	10.4495
L-Cysteine	0.0939528	0.147093	0.129361	0.156787	0.0525885	0.0485102	0.0499623	0.0838401	0.111096	0.0949186	0.172168	0.219787	0.115819	0.170709	0.190173	0.125372	0.0919044	0.0380796	0.0592941	0.165102	0.0599703	0.0399338	0.116737
L-Proline	1.62635	0.815836	3.42924	2.592	1.01245	0.421644	1.27134	1.41605	0.756086	0.415689	0.487359	1.99131	0.551176	0.801929	0.734162	0.814867	14.4861	13.7509	17.1887	15.924	11.7038	15.0259	14.1165
Cytosine	0.150545	0.143933	0.29009	0.312226	0.0898248	0.0165906	0.0155102	0.0137385	0.125091	0.152328	0.187608	0.282688	0.0232504	0.0347623	0.0331758	0.0344366	0.0710209	0.0793015	0.153635	0.077866	0.055268	0.109913	0.080474
Cytidine	0.142291	0.125108	0.21282	0.250948	0.0439819	0.0151404	0.0150689	0.0174842	0.086194	0.110352	0.15055	0.221306	0.0325461	0.0383082	0.040587	0.0488113	0.0510335	0.0473629	0.100951	0.0487078	0.0195803	0.0553317	0.0440102
Adenine	0.20521	0.235719	0.461813	0.257748	0.164995	0.0950402	0.12598	0.111482	0.130481	0.0362453	0.0744057	0.22515	0.0770769	0.104625	0.119532	0.102373	0.244246	0.282919	0.349926	0.263208	0.13279	0.137514	0.165735
Guanine	0.0906076	0.072173	0.149219	0.113659	0.106517	0.0352162	0.0449412	0.043192	0.0373832	0.0247441	0.0479028	0.051263	0.0278459	0.0375757	0.0474576	0.0483034	0.0771222	0.112192	0.0968143	0.0747395	0.0494888	0.0396457	0.0592477
L-Valine	8.48279	6.1469	12.6421	13.209	8.47252	7.23267	11.2842	9.53956	19.5656	11.3896	20.4519	15.2218	16.2617	16.2546	22.1451	10.7424	6.07926	9.44241	6.5544	11.0312	6.03904	4.71866	10.9051
L-Methionine	0.217272	0.283009	1.27016	0.727399	1.05687	0.880628	1.46539	1.08183	0.365155	0.270617	0.408104	0.305832	0.497871	0.379	0.544059	0.314042	0.19745	0.274151	0.264404	0.1801	0.291735	0.244342	0.361687
Glutamylcysteine	0.0560963	0.148283	0.19967	0.146326	0.0324427	0.0846693	0.102229	0.0902336	0.102283	0.447206	0.220271	0.0517606	0.106288	1.13615	0.0862843	0.101386	0.0682753	0.0805866	0.0495112	0.0317771	0.0414273	0.0511027	0.0447539
Uracil	0.435502	0.634613	1.37374	1.54973	0.498667	0.0745454	0.0742821	0.0895521	0.579697	0.594242	0.799627	1.07935	0.135912	0.181914	0.177631	0.12741	0.52745	0.39367	0.855426	0.527724	0.0966942	0.364694	0.302751
Uridine	0.428156	0.596569	1.29788	1.45285	0.470481	0.0628556	0.0596469	0.077922	0.507545	0.507529	0.671319	0.915313	0.110305	0.147329	0.137539	0.10924	0.429723	0.310595	0.673821	0.410817	0.0689569	0.284758	0.242294
N-Acetylglutamic acid	0.0782187	0.0814345	0.131741	0.118919	0.201476	0.195677	0.150406	0.122979	0.225854	0.0591476	0.614735	0.235363	0.130052	0.223354	0.481043	0.221846	0.128073	0.0544464	0.0656667	0.0334603	0.0479542	0.0328564	0.0246533
Adenosine	0.567957	1.29937	3.04021	1.97331	0.413873	0.150142	0.118255	0.105356	1.0581	1.41736	1.39205	1.50486	0.193107	0.234835	0.146977	0.114154	0.759484	0.623178	0.880595	0.698749	0.22317	0.540128	0.444478
L-Isoleucine	0.85071	0.571019	2.51705	2.04191	0.849035	0.463924	0.91694	1.01178	6.7138	2.39729	5.93413	4.18568	4.64112	4.36511	6.24132	1.39404	0.378952	0.495942	0.408223	1.07054	0.567007	0.342896	1.20023
L-Tyrosine	0.622679	0.304954	1.21811	0.854743	0.622311	0.399986	0.44302	0.395991	2.10857	0.949105	3.36924	3.13839	0.766927	1.16628	2.86915	1.14062	0.404722	1.29703	0.726526	0.720058	0.934634	0.687284	1.04072
Tyramine	0.0243194	0.0671333	0.0660365	0.082275	0.199412	0.510566	0.83208	0.406912	0.297663	0.315862	0.347352	0.484563	1.62881	8.36336	3.64808	2.82885	0.00780913	0.015484	0.0172238	0.0366848	0.0762207	0.0826217	0.116243
Guanosine	0.0816449	0.112997	0.176785	0.224817	0.101129	0.0393474	0.0203874	0.0345842	0.12023	0.0456114	0.0694401	0.198736	0.00730325	0.00660963	0	0.00246853	0.0881314	0.0645946	0.119254	0.0835738	0.0463488	0.076898	0.0670429
L-Leucine	2.24733	1.64527	4.5576	4.08725	2.7906	1.87793	3.10755	2.85475	7.12534	4.44671	7.36533	5.32831	5.41802	5.32588	7.21132	2.4279	1.64358	2.33703	1.47197	2.5256	1.93993	1.56182	3.07172
L-Phenylalanine	1.9813	1.30333	2.27351	1.89849	1.85908	1.19329	1.2077	1.29332	3.70542	2.49833	4.31728	4.35331	1.50083	3.13327	3.90602	3.21373	0.76466	4.32303	2.32493	1.89293	2.36146	1.29356	1.8266
L-Tryptophan	0.0571643	0.0621737	0.125097	0.0837173	0.028402	0.0389534	0.0366258	0.0151325	0.114396	0.0865394	0.200331	0.4956	0.049167	0.0495898	0.0625765	0.0257697	0.0174216	0.222698	0.0288568	0.0468582	0.0687159	0.0149024	0.0408892
myo-Inositol	2.7137	3.43109	4.54036	2.30753	1.44176	3.18736	4.70662	4.16595	9.64439	3.16962	3.99288	7.04013	2.48909	1.95656	4.36063	1.94016	7.34503	9.27479	5.26838	3.60594	14.4554	7.19511	10.2653
D-Fructose	0.998047	0.838596	10.8518	5.81345	16.2758	9.5198	9.88645	9.07306	4.13733	14.961	25.4424	12.61	10.4049	17.4205	17.71	76.4519	1.79532	1.50516	1.87101	6.74754	11.1403	18.4262	12.3452
Sorbitol	0.355456	0.41	0.70108	0.474718	0.928972	0.846876	0.759981	0.541461	0.411803	0.471503	0.496416	0.518439	0.855141	0.752524	0.668049	0.265015	0.561152	0.380648	0.744792	0.543068	0.759316	0.876684	0.865191
D-Glucose	3.66365	4.88171	8.82924	2.34972	19.1737	13.7205	12.0583	8.98598	9.46815	12.2703	17.2071	17.4771	9.60747	15.3628	16.1292	68.002	2.96811	1.5599	2.78883	5.98122	10.7587	23.2653	15.524
Sucrose	79.0724	86.272	79.2608	80.2069	77.3143	73.155	73.1001	69.839	66.6085	66.3061	64.7006	63.6093	62.8294	66.3047	66.5407	67.1473	52.5741	56.8024	50.3964	45.537	54.8395	53.0593	49.8439
Laminaribiose	0.851789	0.943453	1.46863	1.26177	0.710472	0.82718	0.791079	0.572157	0.87479	0.750766	0.627696	1.01572	0.60583	0.696149	0.718762	0.677451	0.766171	0.528772	0.876635	0.718486	0.297833	0.410989	0.624452
Raffinose	4.27142	8.16549	11.6799	7.2296	5.9116	3.87204	7.48384	5.49811	2.60902	3.61643	2.14741	3.62857	2.76284	4.76609	6.15084	6.55351	11.8745	19.1753	17.4349	20.6455	19.3973	17.3023	20.3218
Cytidine triphosphate	0.442495	0.504676	0.0312888	0.363236	0.0647574	0.151345	0.166457	0.168282	0.00967531	0.00990791	0.0545733	0.0887888	0.104127	0.0831052	0.129241	0.113327	0.0971581	0.637476	0.193911	0.184876	0.182967	0.282093	0.338446
Uridine triphosphate	0.518237	0.619618	0.0636829	0.513083	0.285516	0.645749	0.528679	0.480918	0.0313085	0.0166702	0.131393	0.169382	0.29632	0.328346	0.379882	0.221265	0.454912	1.56139	0.510962	0.443299	0.588654	0.814357	0.555088
Adenosine triphosphate	1.77118	2.01141	0.2554	1.36923	0.546224	1.50636	1.11622	1.10309	0.374791	0.34936	0.707944	0.755269	0.691691	1.178	1.60965	1.12163	0.890478	3.64228	1.01818	1.22326	1.45266	1.64348	2.12651
Guanosine triphosphate	0.455646	0.487684	0.222926	0.477825	0.0306874	0.116232	0.117311	0.12428	0.0667281	0.0837376	0.0992245	0.0745673	0.0445972	0.0611076	0.0920244	0.042713	0.0251542	0.437308	0.0135096	0.0330949	0.0707672	0.0967954	0.17369
Uridine 5'-diphosphate	0.496028	0.554419	0.287874	0.600693	0.340422	0.436426	0.465442	0.453422	0.203686	0.138784	0.435564	0.403164	0.124154	0.180738	0.181618	0.187478	0.59088	0.86324	0.716768	0.584292	0.289359	0.575591	0.277229
CDP	0.20021	0.217521	0.0723959	0.183466	0.0301078	0.0384217	0.0469291	0.0445525	0.0629565	0.0384527	0.14132	0.106028	0.0247925	0.0274509	0.041	0.0294902	0.0503702	0.136378	0.101681	0.0840469	0.0399459	0.0812929	0.0745334
NADPH	0.0510685	0.0156039	0.0994526	0.0429264	0	0	0	0	0.0319804	0.0847338	0.0243204	0.0138096	0	0	0	0	0	0.0336417	0	0	0	0	0
ADP	1.32162	1.21343	0.623667	0.870871	0.218843	0.460051	0.414204	0.377356	0.658281	0.668496	0.935136	0.728355	0.167557	0.261028	0.378434	0.242805	0.231572	0.675774	0.275906	0.260857	0.225212	0.263421	0.294564
Guanosine diphosphate	0.177796	0.171908	0.28097	0.15359	0.0122775	0.0307319	0.0294173	0	0.0866559	0.0571967	0.136361	0.0806188	0.0224657	0.0193897	0.0257354	0.00516553	0	0.0934755	0	0	0	0.0297629	0
Acetyl-CoA	0	0	0	0	0	0.0434183	0.0138455	0	0	0	0	0.0323713	0.05425	0.122832	0.134177	0.106724	0.0574435	0.333816	0.091463	0.140776	0.171474	0.155077	0.257386
NADP	0.409528	0.543766	0.365213	0.583394	0.293054	0.339103	0.320578	0.391568	0.201279	0.0672735	0.189442	0.270925	0.040759	0.0603894	0.105583	0.112994	0.273145	0.403301	0.310904	0.300855	0.0994839	0.143728	0.174509
Uridine 5'-monophosphate	0.756985	0.720251	1.10706	0.86905	0.318796	0.124405	0.360236	0.400283	0.211332	0.245938	0.327729	0.327861	0.0188032	0.0249878	0.0973239	0.0824749	0.322997	0.452329	0.333765	0.241273	0.00761969	0.0409274	0.0326214
Cytidine monophosphate	0.38806	0.401062	0.559916	0.41153	0.0617974	0.260729	0.0566728	0.109455	0.167946	0.241388	0.254247	0.277603	0.0258821	0.042651	0.0666208	0.082283	0.0786874	0.201951	0.0856682	0.113937	0.0333244	0.0296181	0.0653638
Inosinic acid	0.221398	0.217943	0.269183	0.246636	0.0427721	0	0.0316499	0.0587878	0.101488	0.0942051	0.0899228	0.15838	0	0	0	0.0313204	0.0452134	0.135882	0.0953122	0.0965097	0	0	0
Guanosine monophosphate	0.0322513	0.0075594	0.0421522	0.0179583	0.00506576	0	0	0	0	0	0	0	0	0	0	0	0	0.0346341	0	0	0	0	0
Adenosine monophosphate	1.09624	1.21702	1.43655	1.14669	0.216309	0.110842	0.26156	0.318188	0.549985	0.599263	0.587492	0.819628	0.00647945	0.0113078	0.0908253	0.203346	0.349425	0.684213	0.450438	0.54759	0.0364247	0.0296529	0.0692954
Cinnamic acid	0.168239	0.50855	0.466966	0.482283	0.291345	0.481416	0.493195	0.428085	0.167053	0.140872	0.133478	0.362872	0.426557	0.349044	0.324805	0.383853	0.222776	0.338549	0.150283	0.250786	0.232883	0.289045	0.330782
Ascorbate	15.1141	17.7568	24.3016	23.1347	0	0	0	6.97026	0.450642	9.09737	0.700228	0.357634	36.259	19.2067	2.25295	1.24247	12.2751	11.1192	10.3563	14.4944	0	0	0
Cyclic AMP	0.173356	0.042557	0.00419133	0	0	0	0	0	0	0.00917412	0	0	0	0	0	0	0.00957739	0	0.0116584	0	0	0	0
Glutathione	17.9244	10.8764	9.80947	9.7166	5.08834	8.16086	6.50207	7.34712	7.61507	7.6852	12.0309	10.1765	3.67036	4.34659	8.88264	5.93784	10.3389	11.3858	9.20105	12.2946	6.55737	3.39088	8.8766
NAD	2.08776	2.51708	2.42833	2.14603	0.46188	0.473078	0.501149	0.631559	1.35745	1.3344	1.89162	2.09713	0.0228732	0.0539512	0.387499	0.42068	1.58336	1.95948	2.32148	1.77431	0.418491	0.861563	0.69166
